# Supplementary material for: Nothing Special in the Specialist? Draft Genome Sequence of Cryomyces antarcticus, the Most Extremophilic Fungus from Antarctica
Source: PLoS One. 2014 Oct 8;9(10):e109908. doi: 10.1371/journal.pone.0109908 (PMC4190365; doi:10.1371/journal.pone.0109908)
Supplement: Table S1 — Mating protein homology analysis of N. crassa . (XLSX) [file pone.0109908.s001.xlsx]

## Sheet: Cryomyces_antarcticus_CCFEE_534
Mating_Genes_Protein	Homologous_Protein_Accession_ID	E-value	Blast-similarity	Homologous_Protein_Description	Homologous_Protein_Species	Homologous_Protein_Species_Taxonomy
gi|563893300|gb|AYQD01000001.1.g27.t1	EON63967.1	1e-114	53.6023	hypothetical protein W97_03196 [Coniosporium apollinis CBS 100218]	Coniosporium apollinis CBS 100218	Eukaryota; Fungi; Dikarya; Ascomycota; Pezizomycotina; Eurotiomycetes; Chaetothyriomycetidae; Chaetothyriales; Herpotrichiellaceae; mitosporic Herpotrichiellaceae; Coniosporium.
gi|563893300|gb|AYQD01000001.1.g27.t1	XP_002623189.1	1e-93	51.2545	mating-type alpha-pheromone receptor PreB [Ajellomyces dermatitidis SLH14081]_x0001_gb|EEQ71437.1| mating-type alpha-pheromone receptor PreB [Ajellomyces dermatitidis SLH14081]_x0001_gb|EEQ90869.1| mating-type alpha-pheromone receptor PreB [Ajellomyces dermatitidis ER-3]_x0001_gb|EGE78792.1| mating-type alpha-pheromone receptor PreB [Ajellomyces dermatitidis ATCC 18188]_x0001_gb|EQL36499.1| phero…	Ajellomyces dermatitidis SLH14081	Eukaryota; Fungi; Dikarya; Ascomycota; Pezizomycotina; Eurotiomycetes; Eurotiomycetidae; Onygenales; Ajellomycetaceae; Ajellomyces.
gi|563893300|gb|AYQD01000001.1.g27.t1	XP_001393734.1	1e-83	50.1754	mating-type alpha-pheromone receptor PreB [Aspergillus niger CBS 513.88]_x0001_emb|CAK96860.1| unnamed protein product [Aspergillus niger]_x0001_gb|EHA28416.1| hypothetical protein ASPNIDRAFT_43275 [Aspergillus niger ATCC 1015]	Aspergillus niger CBS 513.88	Eukaryota; Fungi; Dikarya; Ascomycota; Pezizomycotina; Eurotiomycetes; Eurotiomycetidae; Eurotiales; Aspergillaceae; Aspergillus.
gi|563893229|gb|AYQD01000018.1.g302.t1	ELR03226.1	3e-36	51.1111	hypothetical protein GMDG_01209 [Pseudogymnoascus destructans 20631-21]	Pseudogymnoascus destructans 20631-21	Eukaryota; Fungi; Dikarya; Ascomycota; Pezizomycotina; Leotiomycetes; Leotiomycetes incertae sedis; Pseudeurotiaceae; Pseudogymnoascus.
gi|563893229|gb|AYQD01000018.1.g302.t1	CAI59777.1	1e-26	57.6471	mating-type protein MAT1-1-1 [Dufourea flammea]	Dufourea flammea	Eukaryota; Fungi; Dikarya; Ascomycota; Pezizomycotina; Lecanoromycetes; Lecanoromycetidae; Teloschistales; Teloschistineae; Teloschistaceae; Xanthorioideae; Dufourea.
gi|563893074|gb|AYQD01000056.1.g720.t1	EON61354.1	2e-168	72.2714	hypothetical protein W97_00568 [Coniosporium apollinis CBS 100218]	Coniosporium apollinis CBS 100218	Eukaryota; Fungi; Dikarya; Ascomycota; Pezizomycotina; Eurotiomycetes; Chaetothyriomycetidae; Chaetothyriales; Herpotrichiellaceae; mitosporic Herpotrichiellaceae; Coniosporium.
gi|563893074|gb|AYQD01000056.1.g720.t1	EKG19327.1	2e-157	72.6384	DNA repair protein rad10 [Macrophomina phaseolina MS6]	Macrophomina phaseolina MS6	Eukaryota; Fungi; Dikarya; Ascomycota; Pezizomycotina; Dothideomycetes; Dothideomycetes incertae sedis; Botryosphaeriales; Botryosphaeriaceae; mitosporic Botryosphaeriaceae; Macrophomina.
gi|563893074|gb|AYQD01000056.1.g720.t1	EOD50937.1	4e-154	71.1111	putative mating-type switching protein swi10 protein [Neofusicoccum parvum UCRNP2]	Neofusicoccum parvum UCRNP2	Eukaryota; Fungi; Dikarya; Ascomycota; Pezizomycotina; Dothideomycetes; Dothideomycetes incertae sedis; Botryosphaeriales; Botryosphaeriaceae; mitosporic Botryosphaeriaceae; Neofusicoccum.
gi|563893074|gb|AYQD01000056.1.g720.t1	XP_001797080.1	2e-149	67.1924	hypothetical protein SNOG_06717 [Phaeosphaeria nodorum SN15]_x0001_gb|EAT85368.2| hypothetical protein SNOG_06717 [Phaeosphaeria nodorum SN15]	Phaeosphaeria nodorum SN15	Eukaryota; Fungi; Dikarya; Ascomycota; Pezizomycotina; Dothideomycetes; Pleosporomycetidae; Pleosporales; Pleosporineae; Phaeosphaeriaceae; Parastagonospora.
gi|563893074|gb|AYQD01000056.1.g720.t1	EMD00957.1	4e-140	63.6656	hypothetical protein BAUCODRAFT_44173, partial [Baudoinia compniacensis UAMH 10762]	Baudoinia compniacensis UAMH 10762	Eukaryota; Fungi; Dikarya; Ascomycota; Pezizomycotina; Dothideomycetes; Dothideomycetidae; Capnodiales; Teratosphaeriaceae; mitosporic Teratosphaeriaceae; Baudoinia.
gi|563893074|gb|AYQD01000056.1.g720.t1	EMD91698.1	6e-140	61.0465	hypothetical protein COCHEDRAFT_1175927 [Bipolaris maydis C5]_x0001_gb|ENI08544.1| hypothetical protein COCC4DRAFT_57282 [Bipolaris maydis ATCC 48331]	Bipolaris maydis C5	Eukaryota; Fungi; Dikarya; Ascomycota; Pezizomycotina; Dothideomycetes; Pleosporomycetidae; Pleosporales; Pleosporineae; Pleosporaceae; Bipolaris.
gi|563893074|gb|AYQD01000056.1.g720.t1	EOA82200.1	1e-138	62.1212	hypothetical protein SETTUDRAFT_44081 [Setosphaeria turcica Et28A]	Setosphaeria turcica Et28A	Eukaryota; Fungi; Dikarya; Ascomycota; Pezizomycotina; Dothideomycetes; Pleosporomycetidae; Pleosporales; Pleosporineae; Pleosporaceae; Setosphaeria.
gi|563893074|gb|AYQD01000056.1.g720.t1	EMD61433.1	8e-138	63.4069	hypothetical protein COCSADRAFT_39164 [Bipolaris sorokiniana ND90Pr]	Bipolaris sorokiniana ND90Pr	Eukaryota; Fungi; Dikarya; Ascomycota; Pezizomycotina; Dothideomycetes; Pleosporomycetidae; Pleosporales; Pleosporineae; Pleosporaceae; Bipolaris.
gi|563893074|gb|AYQD01000056.1.g720.t1	XP_003303225.1	5e-136	67.0103	hypothetical protein PTT_15356 [Pyrenophora teres f. teres 0-1]_x0001_ref|XP_003305727.1| hypothetical protein PTT_18642 [Pyrenophora teres f. teres 0-1]_x0001_gb|EFQ86194.1| hypothetical protein PTT_18642 [Pyrenophora teres f. teres 0-1]_x0001_gb|EFQ88672.1| hypothetical protein PTT_15356 [Pyrenophora teres f. teres 0-1]	Pyrenophora teres f. teres 0-1	Eukaryota; Fungi; Dikarya; Ascomycota; Pezizomycotina; Dothideomycetes; Pleosporomycetidae; Pleosporales; Pleosporineae; Pleosporaceae; Pyrenophora.
gi|563893074|gb|AYQD01000056.1.g720.t1	XP_003836205.1	1e-134	61.5385	hypothetical protein LEMA_P055460.1 [Leptosphaeria maculans JN3]_x0001_emb|CBX92840.1| hypothetical protein LEMA_P055460.1 [Leptosphaeria maculans JN3]	Leptosphaeria maculans JN3	Eukaryota; Fungi; Dikarya; Ascomycota; Pezizomycotina; Dothideomycetes; Pleosporomycetidae; Pleosporales; Pleosporineae; Leptosphaeriaceae; Leptosphaeria; Leptosphaeria maculans complex.
gi|563893074|gb|AYQD01000056.1.g720.t1	EME49288.1	3e-134	62.6959	hypothetical protein DOTSEDRAFT_84711 [Dothistroma septosporum NZE10]	Dothistroma septosporum NZE10	Eukaryota; Fungi; Dikarya; Ascomycota; Pezizomycotina; Dothideomycetes; Dothideomycetidae; Capnodiales; Mycosphaerellaceae; Mycosphaerella.
gi|563893074|gb|AYQD01000056.1.g720.t1	EME87364.1	1e-131	60.8414	hypothetical protein MYCFIDRAFT_201097 [Pseudocercospora fijiensis CIRAD86]	Pseudocercospora fijiensis CIRAD86	Eukaryota; Fungi; Dikarya; Ascomycota; Pezizomycotina; Dothideomycetes; Dothideomycetidae; Capnodiales; Mycosphaerellaceae; Pseudocercospora.
gi|563893074|gb|AYQD01000056.1.g720.t1	EMF18005.1	5e-131	66.4311	hypothetical protein SEPMUDRAFT_146885 [Sphaerulina musiva SO2202]	Sphaerulina musiva SO2202	Eukaryota; Fungi; Dikarya; Ascomycota; Pezizomycotina; Dothideomycetes; Dothideomycetidae; Capnodiales; Mycosphaerellaceae; Sphaerulina.
gi|563893074|gb|AYQD01000056.1.g720.t1	XP_003856805.1	2e-130	64.2384	hypothetical protein MYCGRDRAFT_24762, partial [Zymoseptoria tritici IPO323]_x0001_gb|EGP91781.1| hypothetical protein MYCGRDRAFT_24762 [Zymoseptoria tritici IPO323]	Zymoseptoria tritici IPO323	Eukaryota; Fungi; Dikarya; Ascomycota; Pezizomycotina; Dothideomycetes; Dothideomycetidae; Capnodiales; Mycosphaerellaceae; Zymoseptoria.
gi|563893074|gb|AYQD01000056.1.g720.t1	XP_001931139.1	6e-128	67.7778	mating-type switching protein swi10 [Pyrenophora tritici-repentis Pt-1C-BFP]_x0001_gb|EDU40244.1| mating-type switching protein swi10 [Pyrenophora tritici-repentis Pt-1C-BFP]	Pyrenophora tritici-repentis Pt-1C-BFP	Eukaryota; Fungi; Dikarya; Ascomycota; Pezizomycotina; Dothideomycetes; Pleosporomycetidae; Pleosporales; Pleosporineae; Pleosporaceae; Pyrenophora.
gi|563893074|gb|AYQD01000056.1.g720.t1	ETN36315.1	6e-127	61.6725	hypothetical protein HMPREF1541_08592 [Cyphellophora europaea CBS 101466]	Cyphellophora europaea CBS 101466	Eukaryota; Fungi; Dikarya; Ascomycota; Pezizomycotina; Eurotiomycetes; Chaetothyriomycetidae; Chaetothyriales; Cyphellophoraceae; Cyphellophora.
gi|563893074|gb|AYQD01000056.1.g720.t1	EHL03206.1	1e-126	64.4366	putative Mating-type switching protein swi10 [Glarea lozoyensis 74030]_x0001_gb|EPE29012.1| Restriction endonuclease-like protein [Glarea lozoyensis ATCC 20868]	Glarea lozoyensis 74030	Eukaryota; Fungi; Dikarya; Ascomycota; Pezizomycotina; Leotiomycetes; Helotiales; Helotiaceae; Glarea.
gi|563893074|gb|AYQD01000056.1.g720.t1	ERF70683.1	5e-126	63.5088	hypothetical protein EPUS_02549 [Endocarpon pusillum Z07020]	Endocarpon pusillum Z07020	Eukaryota; Fungi; Dikarya; Ascomycota; Pezizomycotina; Eurotiomycetes; Chaetothyriomycetidae; Verrucariales; Verrucariaceae; Endocarpon.
gi|563893074|gb|AYQD01000056.1.g720.t1	XP_001584634.1	4e-124	56.9733	hypothetical protein SS1G_14403 [Sclerotinia sclerotiorum 1980]_x0001_gb|EDO00533.1| hypothetical protein SS1G_14403 [Sclerotinia sclerotiorum 1980 UF-70]	Sclerotinia sclerotiorum 1980 UF-70	Eukaryota; Fungi; Dikarya; Ascomycota; Pezizomycotina; Leotiomycetes; Helotiales; Sclerotiniaceae; Sclerotinia.
gi|563893074|gb|AYQD01000056.1.g720.t1	XP_001552435.1	5e-124	58.5586	hypothetical protein BC1G_09665 [Botryotinia fuckeliana B05.10]_x0001_emb|CCD34434.1| similar to mating-type switching protein swi10 [Botryotinia fuckeliana T4]_x0001_gb|EMR87140.1| putative mating-type switching protein swi10 protein [Botryotinia fuckeliana BcDW1]	Botryotinia fuckeliana B05.10	Eukaryota; Fungi; Dikarya; Ascomycota; Pezizomycotina; Leotiomycetes; Helotiales; Sclerotiniaceae; Botryotinia.
gi|563893074|gb|AYQD01000056.1.g720.t1	EON99780.1	9e-124	74.3363	putative mating-type switching protein swi10 protein [Togninia minima UCRPA7]	Togninia minima UCRPA7	Eukaryota; Fungi; Dikarya; Ascomycota; Pezizomycotina; Sordariomycetes; Sordariomycetidae; Calosphaeriales; Calosphaeriaceae; Togninia.
gi|563893074|gb|AYQD01000056.1.g720.t1	ESZ89477.1	3e-123	56.3798	mating-type switching protein swi10 [Sclerotinia borealis F-4157]	Sclerotinia borealis F-4157	Eukaryota; Fungi; Dikarya; Ascomycota; Pezizomycotina; Leotiomycetes; Helotiales; Sclerotiniaceae; Sclerotinia.
gi|563893074|gb|AYQD01000056.1.g720.t1	EFQ33499.1	6e-122	53.0667	DNA repair protein rad10 [Colletotrichum graminicola M1.001]	Colletotrichum graminicola M1.001	Eukaryota; Fungi; Dikarya; Ascomycota; Pezizomycotina; Sordariomycetes; Hypocreomycetidae; Glomerellales; Glomerellaceae; mitosporic Glomerellaceae; Colletotrichum.
gi|563893074|gb|AYQD01000056.1.g720.t1	ETI21870.1	2e-120	64.5283	hypothetical protein G647_05939 [Cladophialophora carrionii CBS 160.54]	Cladophialophora carrionii CBS 160.54	Eukaryota; Fungi; Dikarya; Ascomycota; Pezizomycotina; Eurotiomycetes; Chaetothyriomycetidae; Chaetothyriales; Herpotrichiellaceae; mitosporic Herpotrichiellaceae; Cladophialophora.
gi|563893074|gb|AYQD01000056.1.g720.t1	EKD16037.1	2e-120	67.0498	DNA repair protein rad10 [Marssonina brunnea f. sp. 'multigermtubi' MB_m1]	Marssonina brunnea f. sp. 'multigermtubi' MB_m1	Eukaryota; Fungi; Dikarya; Ascomycota; Pezizomycotina; Leotiomycetes; Helotiales; Dermateaceae; Marssonina.
gi|563893074|gb|AYQD01000056.1.g720.t1	XP_002623026.1	1e-119	51.3089	mating-type switching protein swi10 [Ajellomyces dermatitidis SLH14081]_x0001_gb|EEQ71804.1| mating-type switching protein swi10 [Ajellomyces dermatitidis SLH14081]_x0001_gb|EGE85705.1| mating-type switching protein swi10 [Ajellomyces dermatitidis ATCC 18188]_x0001_gb|EQL28702.1| DNA excision repair protein ERCC-1 [Ajellomyces dermatitidis ATCC 26199]	Ajellomyces dermatitidis SLH14081	Eukaryota; Fungi; Dikarya; Ascomycota; Pezizomycotina; Eurotiomycetes; Eurotiomycetidae; Onygenales; Ajellomycetaceae; Ajellomyces.
gi|563893074|gb|AYQD01000056.1.g720.t1	EHY55690.1	1e-119	66.6667	DNA excision repair protein ERCC-1 [Exophiala dermatitidis NIH/UT8656]	Exophiala dermatitidis NIH/UT8656	Eukaryota; Fungi; Dikarya; Ascomycota; Pezizomycotina; Eurotiomycetes; Chaetothyriomycetidae; Chaetothyriales; Herpotrichiellaceae; mitosporic Herpotrichiellaceae; Exophiala.
gi|563893074|gb|AYQD01000056.1.g720.t1	EEQ83549.1	2e-119	61.9772	mating-type switching protein swi10 [Ajellomyces dermatitidis ER-3]	Ajellomyces dermatitidis ER-3	Eukaryota; Fungi; Dikarya; Ascomycota; Pezizomycotina; Eurotiomycetes; Eurotiomycetidae; Onygenales; Ajellomycetaceae; Ajellomyces.
gi|563893074|gb|AYQD01000056.1.g720.t1	EEH08702.1	2e-119	59.7173	mating-type switching protein swi10 [Ajellomyces capsulatus G186AR]	Ajellomyces capsulatus G186AR	Eukaryota; Fungi; Dikarya; Ascomycota; Pezizomycotina; Eurotiomycetes; Eurotiomycetidae; Onygenales; Ajellomycetaceae; Ajellomyces.
gi|563893074|gb|AYQD01000056.1.g720.t1	ETS74484.1	5e-119	65.6489	hypothetical protein PFICI_14350 [Pestalotiopsis fici W106-1]	Pestalotiopsis fici W106-1	Eukaryota; Fungi; Dikarya; Ascomycota; Pezizomycotina; Sordariomycetes; Xylariomycetidae; Xylariales; Amphisphaeriaceae; mitosporic Amphisphaeriaceae; Pestalotiopsis.
gi|563893074|gb|AYQD01000056.1.g720.t1	CCT64610.1	6e-119	64.2336	related to switching protein SWI10 [Fusarium fujikuroi IMI 58289]	Fusarium fujikuroi IMI 58289	Eukaryota; Fungi; Dikarya; Ascomycota; Pezizomycotina; Sordariomycetes; Hypocreomycetidae; Hypocreales; Nectriaceae; mitosporic Nectriaceae; Fusarium; Fusarium fujikuroi species complex.
gi|563893074|gb|AYQD01000056.1.g720.t1	XP_003717950.1	2e-118	56.8915	mating-type switching protein swi10 [Magnaporthe oryzae 70-15]_x0001_gb|EHA48366.1| mating-type switching protein swi10 [Magnaporthe oryzae 70-15]	Magnaporthe oryzae 70-15	Eukaryota; Fungi; Dikarya; Ascomycota; Pezizomycotina; Sordariomycetes; Sordariomycetidae; Magnaporthales; Magnaporthaceae; Magnaporthe.
gi|563893074|gb|AYQD01000056.1.g720.t1	EER43480.1	3e-118	59.364	mating-type switching protein swi10 [Ajellomyces capsulatus H143]_x0001_gb|EGC42003.1| mating-type switching protein swi10 [Ajellomyces capsulatus H88]	Ajellomyces capsulatus H143	Eukaryota; Fungi; Dikarya; Ascomycota; Pezizomycotina; Eurotiomycetes; Eurotiomycetidae; Onygenales; Ajellomycetaceae; Ajellomyces.
gi|563893074|gb|AYQD01000056.1.g720.t1	XP_001214774.1	7e-118	62.6812	mating-type switching protein swi10 [Aspergillus terreus NIH2624]_x0001_gb|EAU34665.1| mating-type switching protein swi10 [Aspergillus terreus NIH2624]	Aspergillus terreus NIH2624	Eukaryota; Fungi; Dikarya; Ascomycota; Pezizomycotina; Eurotiomycetes; Eurotiomycetidae; Eurotiales; Aspergillaceae; Aspergillus.
gi|563893074|gb|AYQD01000056.1.g720.t1	EEH48478.1	7e-117	62.782	mating-type switching protein swi10 [Paracoccidioides brasiliensis Pb18]	Paracoccidioides brasiliensis Pb18	Eukaryota; Fungi; Dikarya; Ascomycota; Pezizomycotina; Eurotiomycetes; Eurotiomycetidae; Onygenales; mitosporic Onygenales; Paracoccidioides.
gi|563893074|gb|AYQD01000056.1.g720.t1	EEH21981.1	9e-117	62.782	mating-type switching protein swi10 [Paracoccidioides brasiliensis Pb03]	Paracoccidioides brasiliensis Pb03	Eukaryota; Fungi; Dikarya; Ascomycota; Pezizomycotina; Eurotiomycetes; Eurotiomycetidae; Onygenales; mitosporic Onygenales; Paracoccidioides.
gi|563893074|gb|AYQD01000056.1.g720.t1	EHK21504.1	9e-117	67.7824	hypothetical protein TRIVIDRAFT_152287 [Trichoderma virens Gv29-8]	Trichoderma virens Gv29-8	Eukaryota; Fungi; Dikarya; Ascomycota; Pezizomycotina; Sordariomycetes; Hypocreomycetidae; Hypocreales; Hypocreaceae; Trichoderma.
gi|563893074|gb|AYQD01000056.1.g720.t1	EFY90630.1	2e-116	61.0526	mating-type switching protein swi10 [Metarhizium acridum CQMa 102]	Metarhizium acridum CQMa 102	Eukaryota; Fungi; Dikarya; Ascomycota; Pezizomycotina; Sordariomycetes; Hypocreomycetidae; Hypocreales; Clavicipitaceae; mitosporic Clavicipitaceae; Metarhizium.
gi|563893074|gb|AYQD01000056.1.g720.t1	GAA82555.1	2e-116	66.2447	mating-type switching protein Swi10 [Aspergillus kawachii IFO 4308]	Aspergillus kawachii IFO 4308	Eukaryota; Fungi; Dikarya; Ascomycota; Pezizomycotina; Eurotiomycetes; Eurotiomycetidae; Eurotiales; Aspergillaceae; Aspergillus.
gi|563893074|gb|AYQD01000056.1.g720.t1	ENH79688.1	3e-116	52.381	mating-type switching protein swi10 [Colletotrichum orbiculare MAFF 240422]	Colletotrichum orbiculare MAFF 240422	Eukaryota; Fungi; Dikarya; Ascomycota; Pezizomycotina; Sordariomycetes; Hypocreomycetidae; Glomerellales; Glomerellaceae; mitosporic Glomerellaceae; Colletotrichum.
gi|563893074|gb|AYQD01000056.1.g720.t1	XP_003177807.1	4e-116	63.8462	mating-type switching protein swi10 [Arthroderma gypseum CBS 118893]_x0001_gb|EFQ98855.1| mating-type switching protein swi10 [Arthroderma gypseum CBS 118893]	Arthroderma gypseum CBS 118893	Eukaryota; Fungi; Dikarya; Ascomycota; Pezizomycotina; Eurotiomycetes; Eurotiomycetidae; Onygenales; Arthrodermataceae; Arthroderma.
gi|563893074|gb|AYQD01000056.1.g720.t1	ETS04309.1	4e-116	62.5	mating-type switching protein swi10 [Trichoderma reesei RUT C-30]	Trichoderma reesei RUT C-30	Eukaryota; Fungi; Dikarya; Ascomycota; Pezizomycotina; Sordariomycetes; Hypocreomycetidae; Hypocreales; Hypocreaceae; Trichoderma.
gi|563893074|gb|AYQD01000056.1.g720.t1	EPQ62132.1	4e-116	59.9278	hypothetical protein BGT96224_A20206 [Blumeria graminis f. sp. tritici 96224]	Blumeria graminis f. sp. tritici 96224	Eukaryota; Fungi; Dikarya; Ascomycota; Pezizomycotina; Leotiomycetes; Erysiphales; Erysiphaceae; Blumeria.
gi|563893074|gb|AYQD01000056.1.g720.t1	XP_002793479.1	6e-116	62.406	mating-type switching protein swi10 [Paracoccidioides sp. 'lutzii' Pb01]_x0001_gb|EEH33339.1| mating-type switching protein swi10 [Paracoccidioides sp. 'lutzii' Pb01]	Paracoccidioides sp. 'lutzii' Pb01	Eukaryota; Fungi; Dikarya; Ascomycota; Pezizomycotina; Eurotiomycetes; Eurotiomycetidae; Onygenales; mitosporic Onygenales; Paracoccidioides.
gi|563893074|gb|AYQD01000056.1.g720.t1	EHA20357.1	1e-115	65.7143	hypothetical protein ASPNIDRAFT_190953 [Aspergillus niger ATCC 1015]	Aspergillus niger ATCC 1015	Eukaryota; Fungi; Dikarya; Ascomycota; Pezizomycotina; Eurotiomycetes; Eurotiomycetidae; Eurotiales; Aspergillaceae; Aspergillus.
gi|563893074|gb|AYQD01000056.1.g720.t1	XP_752198.1	1e-115	67.3554	mating-type switch/DNA repair protein Swi10/Rad10 [Aspergillus fumigatus Af293]_x0001_gb|EAL90160.1| mating-type switch/DNA repair protein Swi10/Rad10, putative [Aspergillus fumigatus Af293]_x0001_gb|EDP50006.1| mating-type switch/DNA repair protein Swi10/Rad10, putative [Aspergillus fumigatus A1163]	Aspergillus fumigatus Af293	Eukaryota; Fungi; Dikarya; Ascomycota; Pezizomycotina; Eurotiomycetes; Eurotiomycetidae; Eurotiales; Aspergillaceae; Aspergillus.
gi|563893074|gb|AYQD01000056.1.g720.t1	XP_003235548.1	1e-115	62.5954	mating-type switching protein swi10 [Trichophyton rubrum CBS 118892]_x0001_gb|EGD88353.1| mating-type switching protein swi10 [Trichophyton rubrum CBS 118892]	Trichophyton rubrum CBS 118892	Eukaryota; Fungi; Dikarya; Ascomycota; Pezizomycotina; Eurotiomycetes; Eurotiomycetidae; Onygenales; Arthrodermataceae; mitosporic Arthrodermataceae; Trichophyton.
gi|563893074|gb|AYQD01000056.1.g720.t1	XP_003650454.1	2e-115	59.507	hypothetical protein THITE_2109933 [Thielavia terrestris NRRL 8126]_x0001_gb|AEO64118.1| hypothetical protein THITE_2109933 [Thielavia terrestris NRRL 8126]	Thielavia terrestris NRRL 8126	Eukaryota; Fungi; Dikarya; Ascomycota; Pezizomycotina; Sordariomycetes; Sordariomycetidae; Sordariales; Chaetomiaceae; Thielavia.
gi|563893074|gb|AYQD01000056.1.g720.t1	EGE08118.1	2e-115	63.1579	mating-type switching protein swi10 [Trichophyton equinum CBS 127.97]	Trichophyton equinum CBS 127.97	Eukaryota; Fungi; Dikarya; Ascomycota; Pezizomycotina; Eurotiomycetes; Eurotiomycetidae; Onygenales; Arthrodermataceae; mitosporic Arthrodermataceae; Trichophyton.
gi|563893074|gb|AYQD01000056.1.g720.t1	XP_661935.1	3e-115	61.6487	hypothetical protein AN4331.2 [Aspergillus nidulans FGSC A4]_x0001_gb|EAA60492.1| hypothetical protein AN4331.2 [Aspergillus nidulans FGSC A4]_x0001_tpe|CBF77745.1| TPA: DNA repair endonuclease (Eurofung) [Aspergillus nidulans FGSC A4]	Aspergillus nidulans FGSC A4	Eukaryota; Fungi; Dikarya; Ascomycota; Pezizomycotina; Eurotiomycetes; Eurotiomycetidae; Eurotiales; Aspergillaceae; Aspergillus.
gi|563893074|gb|AYQD01000056.1.g720.t1	XP_003001931.1	3e-115	54.2274	mating-type switching protein swi10 [Verticillium alfalfae VaMs.102]_x0001_gb|EEY22080.1| mating-type switching protein swi10 [Verticillium alfalfae VaMs.102]	Verticillium alfalfae VaMs.102	Eukaryota; Fungi; Dikarya; Ascomycota; Pezizomycotina; Sordariomycetes; Hypocreomycetidae; Glomerellales; Plectosphaerellaceae; mitosporic Plectosphaerellaceae; Verticillium.
gi|563893074|gb|AYQD01000056.1.g720.t1	XP_002851223.1	7e-115	63.3205	mating-type switching protein swi10 [Arthroderma otae CBS 113480]_x0001_gb|EEQ28439.1| mating-type switching protein swi10 [Arthroderma otae CBS 113480]	Arthroderma otae CBS 113480	Eukaryota; Fungi; Dikarya; Ascomycota; Pezizomycotina; Eurotiomycetes; Eurotiomycetidae; Onygenales; Arthrodermataceae; Arthroderma.
gi|563893074|gb|AYQD01000056.1.g720.t1	XP_001401422.1	8e-115	65.3061	mating-type switch/DNA repair protein Swi10/Rad10 [Aspergillus niger CBS 513.88]_x0001_emb|CAK38514.1| unnamed protein product [Aspergillus niger]	Aspergillus niger CBS 513.88	Eukaryota; Fungi; Dikarya; Ascomycota; Pezizomycotina; Eurotiomycetes; Eurotiomycetidae; Eurotiales; Aspergillaceae; Aspergillus.
gi|563893074|gb|AYQD01000056.1.g720.t1	EGD93994.1	1e-114	63.1579	mating-type switch/DNA repair protein Swi10/Rad10 [Trichophyton tonsurans CBS 112818]	Trichophyton tonsurans CBS 112818	Eukaryota; Fungi; Dikarya; Ascomycota; Pezizomycotina; Eurotiomycetes; Eurotiomycetidae; Onygenales; Arthrodermataceae; mitosporic Arthrodermataceae; Trichophyton.
gi|563893074|gb|AYQD01000056.1.g720.t1	XP_001267391.1	1e-114	67.3554	mating-type switch/DNA repair protein Swi10/Rad10, putative [Neosartorya fischeri NRRL 181]_x0001_gb|EAW25494.1| mating-type switch/DNA repair protein Swi10/Rad10, putative [Neosartorya fischeri NRRL 181]	Neosartorya fischeri NRRL 181	Eukaryota; Fungi; Dikarya; Ascomycota; Pezizomycotina; Eurotiomycetes; Eurotiomycetidae; Eurotiales; Aspergillaceae; Neosartorya.
gi|563893074|gb|AYQD01000056.1.g720.t1	XP_003020474.1	1e-114	62.782	hypothetical protein TRV_05441 [Trichophyton verrucosum HKI 0517]_x0001_gb|EFE39856.1| hypothetical protein TRV_05441 [Trichophyton verrucosum HKI 0517]	Trichophyton verrucosum HKI 0517	Eukaryota; Fungi; Dikarya; Ascomycota; Pezizomycotina; Eurotiomycetes; Eurotiomycetidae; Onygenales; Arthrodermataceae; mitosporic Arthrodermataceae; Trichophyton.
gi|563893074|gb|AYQD01000056.1.g720.t1	EPS34079.1	2e-114	64.8536	hypothetical protein PDE_09041 [Penicillium oxalicum 114-2]	Penicillium oxalicum 114-2	Eukaryota; Fungi; Dikarya; Ascomycota; Pezizomycotina; Eurotiomycetes; Eurotiomycetidae; Eurotiales; Aspergillaceae; Penicillium.
gi|563893074|gb|AYQD01000056.1.g720.t1	EGY20454.1	2e-114	63.9535	mating-type switching protein swi10 [Verticillium dahliae VdLs.17]	Verticillium dahliae VdLs.17	Eukaryota; Fungi; Dikarya; Ascomycota; Pezizomycotina; Sordariomycetes; Hypocreomycetidae; Glomerellales; Plectosphaerellaceae; mitosporic Plectosphaerellaceae; Verticillium.
gi|563893074|gb|AYQD01000056.1.g720.t1	ENH69647.1	2e-114	63.2959	Mating-type switching protein swi10 [Fusarium oxysporum f. sp. cubense race 1]	Fusarium oxysporum f. sp. cubense race 1	Eukaryota; Fungi; Dikarya; Ascomycota; Pezizomycotina; Sordariomycetes; Hypocreomycetidae; Hypocreales; Nectriaceae; mitosporic Nectriaceae; Fusarium; Fusarium oxysporum species complex.
gi|563893074|gb|AYQD01000056.1.g720.t1	XP_001271519.1	4e-114	63.035	mating-type switch/DNA repair protein Swi10/Rad10, putative [Aspergillus clavatus NRRL 1]_x0001_gb|EAW10093.1| mating-type switch/DNA repair protein Swi10/Rad10, putative [Aspergillus clavatus NRRL 1]	Aspergillus clavatus NRRL 1	Eukaryota; Fungi; Dikarya; Ascomycota; Pezizomycotina; Eurotiomycetes; Eurotiomycetidae; Eurotiales; Aspergillaceae; Aspergillus.
gi|563893074|gb|AYQD01000056.1.g720.t1	XP_002144442.1	4e-114	69.0583	mating-type switch/DNA repair protein Swi10/Rad10, putative [Talaromyces marneffei ATCC 18224]_x0001_gb|EEA27927.1| mating-type switch/DNA repair protein Swi10/Rad10, putative [Talaromyces marneffei ATCC 18224]	Talaromyces marneffei ATCC 18224	Eukaryota; Fungi; Dikarya; Ascomycota; Pezizomycotina; Eurotiomycetes; Eurotiomycetidae; Eurotiales; Trichocomaceae; Talaromyces.
gi|563893074|gb|AYQD01000056.1.g720.t1	EGR51574.1	7e-114	70.4545	hypothetical protein TRIREDRAFT_57198 [Trichoderma reesei QM6a]	Trichoderma reesei QM6a	Eukaryota; Fungi; Dikarya; Ascomycota; Pezizomycotina; Sordariomycetes; Hypocreomycetidae; Hypocreales; Hypocreaceae; Trichoderma.
gi|563893074|gb|AYQD01000056.1.g720.t1	XP_003011158.1	8e-114	61.9403	hypothetical protein ARB_02680 [Arthroderma benhamiae CBS 112371]_x0001_gb|EFE30518.1| hypothetical protein ARB_02680 [Arthroderma benhamiae CBS 112371]	Arthroderma benhamiae CBS 112371	Eukaryota; Fungi; Dikarya; Ascomycota; Pezizomycotina; Eurotiomycetes; Eurotiomycetidae; Onygenales; Arthrodermataceae; Arthroderma.
gi|563893074|gb|AYQD01000056.1.g720.t1	EGU81382.1	9e-114	63.6704	hypothetical protein FOXB_08111 [Fusarium oxysporum Fo5176]	Fusarium oxysporum Fo5176	Eukaryota; Fungi; Dikarya; Ascomycota; Pezizomycotina; Sordariomycetes; Hypocreomycetidae; Hypocreales; Nectriaceae; mitosporic Nectriaceae; Fusarium; Fusarium oxysporum species complex.
gi|563893074|gb|AYQD01000056.1.g720.t1	XP_003664120.1	1e-113	61.8705	hypothetical protein MYCTH_2306581 [Myceliophthora thermophila ATCC 42464]_x0001_gb|AEO58875.1| hypothetical protein MYCTH_2306581 [Myceliophthora thermophila ATCC 42464]	Myceliophthora thermophila ATCC 42464	Eukaryota; Fungi; Dikarya; Ascomycota; Pezizomycotina; Sordariomycetes; Sordariomycetidae; Sordariales; Chaetomiaceae; Myceliophthora.
gi|563893074|gb|AYQD01000056.1.g720.t1	EKV19497.1	5e-113	67.0996	Mating-type switch/DNA repair protein Swi10/Rad10, putative [Penicillium digitatum PHI26]_x0001_gb|EKV20658.1| Mating-type switch/DNA repair protein Swi10/Rad10, putative [Penicillium digitatum Pd1]	Penicillium digitatum PHI26	Eukaryota; Fungi; Dikarya; Ascomycota; Pezizomycotina; Eurotiomycetes; Eurotiomycetidae; Eurotiales; Aspergillaceae; Penicillium.
gi|563893074|gb|AYQD01000056.1.g720.t1	EHK40544.1	1e-112	67.9487	hypothetical protein TRIATDRAFT_320874 [Trichoderma atroviride IMI 206040]	Trichoderma atroviride IMI 206040	Eukaryota; Fungi; Dikarya; Ascomycota; Pezizomycotina; Sordariomycetes; Hypocreomycetidae; Hypocreales; Hypocreaceae; Trichoderma.
gi|563893074|gb|AYQD01000056.1.g720.t1	XP_002584923.1	2e-112	59.2058	mating-type switching protein swi10 [Uncinocarpus reesii 1704]_x0001_gb|EEP80770.1| mating-type switching protein swi10 [Uncinocarpus reesii 1704]	Uncinocarpus reesii 1704	Eukaryota; Fungi; Dikarya; Ascomycota; Pezizomycotina; Eurotiomycetes; Eurotiomycetidae; Onygenales; Onygenaceae; Uncinocarpus.
gi|563893074|gb|AYQD01000056.1.g720.t1	XP_001821455.1	2e-112	66.9456	mating-type switch/DNA repair protein Swi10/Rad10 [Aspergillus oryzae RIB40]_x0001_ref|XP_002377240.1| mating-type switch/DNA repair protein Swi10/Rad10, putative [Aspergillus flavus NRRL3357]_x0001_dbj|BAE59453.1| unnamed protein product [Aspergillus oryzae RIB40]_x0001_gb|EED53994.1| mating-type switch/DNA repair protein Swi10/Rad10, putative [Aspergillus flavus NRRL3357]_x0001_gb|EIT78318.1| s…	Aspergillus oryzae RIB40	Eukaryota; Fungi; Dikarya; Ascomycota; Pezizomycotina; Eurotiomycetes; Eurotiomycetidae; Eurotiales; Aspergillaceae; Aspergillus.
gi|563893074|gb|AYQD01000056.1.g720.t1	XP_389435.1	4e-112	64.3939	hypothetical protein FG09259.1 [Fusarium graminearum PH-1]_x0001_gb|ESU15807.1| mating-type switching protein swi10 [Fusarium graminearum PH-1]	Fusarium graminearum PH-1	Eukaryota; Fungi; Dikarya; Ascomycota; Pezizomycotina; Sordariomycetes; Hypocreomycetidae; Hypocreales; Nectriaceae; mitosporic Nectriaceae; Fusarium.
gi|563893074|gb|AYQD01000056.1.g720.t1	EKJ70125.1	5e-112	64.3939	hypothetical protein FPSE_09651 [Fusarium pseudograminearum CS3096]	Fusarium pseudograminearum CS3096	Eukaryota; Fungi; Dikarya; Ascomycota; Pezizomycotina; Sordariomycetes; Hypocreomycetidae; Hypocreales; Nectriaceae; mitosporic Nectriaceae; Fusarium.
gi|563893074|gb|AYQD01000056.1.g720.t1	EJT80204.1	5e-112	69.2308	mating-type switching protein swi10 [Gaeumannomyces graminis var. tritici R3-111a-1]	Gaeumannomyces graminis var. tritici R3-111a-1	Eukaryota; Fungi; Dikarya; Ascomycota; Pezizomycotina; Sordariomycetes; Sordariomycetidae; Magnaporthales; Magnaporthaceae; Gaeumannomyces.
gi|563893074|gb|AYQD01000056.1.g720.t1	XP_003046812.1	4e-111	71.1009	hypothetical protein NECHADRAFT_33938 [Nectria haematococca mpVI 77-13-4]_x0001_gb|EEU41099.1| hypothetical protein NECHADRAFT_33938 [Nectria haematococca mpVI 77-13-4]	Nectria haematococca mpVI 77-13-4	Eukaryota; Fungi; Dikarya; Ascomycota; Pezizomycotina; Sordariomycetes; Hypocreomycetidae; Hypocreales; Nectriaceae; mitosporic Nectriaceae; Fusarium; Fusarium solani species complex.
gi|563893074|gb|AYQD01000056.1.g720.t1	EJP67637.1	5e-111	64.9573	DNA repair protein rad10 [Beauveria bassiana ARSEF 2860]	Beauveria bassiana ARSEF 2860	Eukaryota; Fungi; Dikarya; Ascomycota; Pezizomycotina; Sordariomycetes; Hypocreomycetidae; Hypocreales; Cordycipitaceae; mitosporic Cordycipitaceae; Beauveria.
gi|563893074|gb|AYQD01000056.1.g720.t1	EFZ02423.1	8e-111	60.9155	mating-type switching protein swi10 [Metarhizium anisopliae ARSEF 23]	Metarhizium anisopliae ARSEF 23	Eukaryota; Fungi; Dikarya; Ascomycota; Pezizomycotina; Sordariomycetes; Hypocreomycetidae; Hypocreales; Clavicipitaceae; mitosporic Clavicipitaceae; Metarhizium.
gi|563893074|gb|AYQD01000056.1.g720.t1	XP_002565603.1	1e-110	62.5498	Pc22g16900 [Penicillium chrysogenum Wisconsin 54-1255]_x0001_emb|CAP98978.1| Pc22g16900 [Penicillium chrysogenum Wisconsin 54-1255]	Penicillium chrysogenum Wisconsin 54-1255	Eukaryota; Fungi; Dikarya; Ascomycota; Pezizomycotina; Eurotiomycetes; Eurotiomycetidae; Eurotiales; Aspergillaceae; Penicillium; Penicillium chrysogenum complex.
gi|563893074|gb|AYQD01000056.1.g720.t1	XP_001227051.1	3e-109	65.6904	hypothetical protein CHGG_09124 [Chaetomium globosum CBS 148.51]_x0001_gb|EAQ85110.1| hypothetical protein CHGG_09124 [Chaetomium globosum CBS 148.51]	Chaetomium globosum CBS 148.51	Eukaryota; Fungi; Dikarya; Ascomycota; Pezizomycotina; Sordariomycetes; Sordariomycetidae; Sordariales; Chaetomiaceae; Chaetomium.
gi|563893074|gb|AYQD01000056.1.g720.t1	EGX95668.1	3e-107	67.2727	mating-type switching protein swi10 [Cordyceps militaris CM01]	Cordyceps militaris CM01	Eukaryota; Fungi; Dikarya; Ascomycota; Pezizomycotina; Sordariomycetes; Hypocreomycetidae; Hypocreales; Cordycipitaceae; Cordyceps.
gi|563893074|gb|AYQD01000056.1.g720.t1	XP_001244757.1	4e-106	61.2403	hypothetical protein CIMG_04198 [Coccidioides immitis RS]_x0001_gb|EAS33386.2| DNA repair protein rad10 [Coccidioides immitis RS]	Coccidioides immitis RS	Eukaryota; Fungi; Dikarya; Ascomycota; Pezizomycotina; Eurotiomycetes; Eurotiomycetidae; Onygenales; mitosporic Onygenales; Coccidioides.
gi|563893074|gb|AYQD01000056.1.g720.t1	XP_003068208.1	1e-105	53.1056	DNA repair protein rad10 containing protein [Coccidioides posadasii C735 delta SOWgp]_x0001_gb|EER26063.1| DNA repair protein rad10 containing protein [Coccidioides posadasii C735 delta SOWgp]_x0001_gb|EFW19890.1| mating-type switching protein swi10 [Coccidioides posadasii str. Silveira]	Coccidioides posadasii C735 delta SOWgp	Eukaryota; Fungi; Dikarya; Ascomycota; Pezizomycotina; Eurotiomycetes; Eurotiomycetidae; Onygenales; mitosporic Onygenales; Coccidioides.
gi|563893074|gb|AYQD01000056.1.g720.t1	EGO53972.1	4e-104	67.8261	hypothetical protein NEUTE1DRAFT_68281 [Neurospora tetrasperma FGSC 2508]_x0001_gb|EGZ68607.1| DNA repair protein rad10, partial [Neurospora tetrasperma FGSC 2509]	Neurospora tetrasperma FGSC 2508	Eukaryota; Fungi; Dikarya; Ascomycota; Pezizomycotina; Sordariomycetes; Sordariomycetidae; Sordariales; Sordariaceae; Neurospora.
gi|563893074|gb|AYQD01000056.1.g720.t1	XP_960331.1	8e-103	67.3913	mating-type switching protein swi10 [Neurospora crassa OR74A]_x0001_gb|EAA31095.1| mating-type switching protein swi10 [Neurospora crassa OR74A]	Neurospora crassa OR74A	Eukaryota; Fungi; Dikarya; Ascomycota; Pezizomycotina; Sordariomycetes; Sordariomycetidae; Sordariales; Sordariaceae; Neurospora.
gi|563893074|gb|AYQD01000056.1.g720.t1	ELR09339.1	2e-101	59.7561	hypothetical protein GMDG_03905 [Pseudogymnoascus destructans 20631-21]	Pseudogymnoascus destructans 20631-21	Eukaryota; Fungi; Dikarya; Ascomycota; Pezizomycotina; Leotiomycetes; Leotiomycetes incertae sedis; Pseudeurotiaceae; Pseudogymnoascus.
gi|563893074|gb|AYQD01000056.1.g720.t1	XP_001906016.1	4e-101	54.6713	hypothetical protein [Podospora anserina S mat+]_x0001_emb|CAP66682.1| unnamed protein product [Podospora anserina S mat+]	Podospora anserina S mat+	Eukaryota; Fungi; Dikarya; Ascomycota; Pezizomycotina; Sordariomycetes; Sordariomycetidae; Sordariales; Lasiosphaeriaceae; Podospora.
gi|563893074|gb|AYQD01000056.1.g720.t1	XP_003347785.1	3e-97	61.4754	hypothetical protein SMAC_03883 [Sordaria macrospora k-hell]_x0001_emb|CCC11177.1| unnamed protein product [Sordaria macrospora k-hell]	Sordaria macrospora k-hell	Eukaryota; Fungi; Dikarya; Ascomycota; Pezizomycotina; Sordariomycetes; Sordariomycetidae; Sordariales; Sordariaceae; Sordaria.
gi|563893074|gb|AYQD01000056.1.g720.t1	XP_002341093.1	9e-97	58.4362	mating-type switch/DNA repair protein Swi10/Rad10, putative [Talaromyces stipitatus ATCC 10500]_x0001_gb|EED23706.1| mating-type switch/DNA repair protein Swi10/Rad10, putative [Talaromyces stipitatus ATCC 10500]	Talaromyces stipitatus ATCC 10500	Eukaryota; Fungi; Dikarya; Ascomycota; Pezizomycotina; Eurotiomycetes; Eurotiomycetidae; Eurotiales; Trichocomaceae; Talaromyces.
gi|563893074|gb|AYQD01000056.1.g720.t1	EPE08966.1	4e-95	54.2125	mating-type switching protein swi10 [Ophiostoma piceae UAMH 11346]	Ophiostoma piceae UAMH 11346	Eukaryota; Fungi; Dikarya; Ascomycota; Pezizomycotina; Sordariomycetes; Sordariomycetidae; Ophiostomatales; Ophiostomataceae; Ophiostoma.
gi|563893074|gb|AYQD01000056.1.g720.t1	EFX02677.1	7e-94	61.3734	mating-type switching protein swi10 [Grosmannia clavigera kw1407]	Grosmannia clavigera kw1407	Eukaryota; Fungi; Dikarya; Ascomycota; Pezizomycotina; Sordariomycetes; Sordariomycetidae; Ophiostomatales; Ophiostomataceae; Grosmannia.
gi|563893074|gb|AYQD01000056.1.g720.t1	ERS98087.1	6e-92	55.6391	hypothetical protein HMPREF1624_04866 [Sporothrix schenckii ATCC 58251]	Sporothrix schenckii ATCC 58251	Eukaryota; Fungi; Dikarya; Ascomycota; Pezizomycotina; Sordariomycetes; Sordariomycetidae; Ophiostomatales; Ophiostomataceae; mitosporic Ophiostomataceae; Sporothrix.
gi|563893074|gb|AYQD01000056.1.g720.t1	EQL00352.1	6e-79	62.9032	mating-type switching protein swi10 [Ophiocordyceps sinensis CO18]	Ophiocordyceps sinensis CO18	Eukaryota; Fungi; Dikarya; Ascomycota; Pezizomycotina; Sordariomycetes; Hypocreomycetidae; Hypocreales; Ophiocordycipitaceae; Ophiocordyceps.
gi|563892867|gb|AYQD01000108.1.g1169.t1	XP_003840142.1	5e-120	86.0697	similar to guanine nucleotide-binding protein subunit beta 1 [Leptosphaeria maculans JN3]_x0001_emb|CBX96663.1| similar to guanine nucleotide-binding protein subunit beta 1 [Leptosphaeria maculans JN3]	Leptosphaeria maculans JN3	Eukaryota; Fungi; Dikarya; Ascomycota; Pezizomycotina; Dothideomycetes; Pleosporomycetidae; Pleosporales; Pleosporineae; Leptosphaeriaceae; Leptosphaeria; Leptosphaeria maculans complex.
gi|563892867|gb|AYQD01000108.1.g1169.t1	EME48011.1	7e-120	86.5672	G protein beta like subunit [Dothistroma septosporum NZE10]	Dothistroma septosporum NZE10	Eukaryota; Fungi; Dikarya; Ascomycota; Pezizomycotina; Dothideomycetes; Dothideomycetidae; Capnodiales; Mycosphaerellaceae; Mycosphaerella.
gi|563892867|gb|AYQD01000108.1.g1169.t1	XP_001936327.1	7e-120	85.5721	guanine nucleotide-binding protein subunit beta [Pyrenophora tritici-repentis Pt-1C-BFP]_x0001_gb|EDU48914.1| guanine nucleotide-binding protein subunit beta [Pyrenophora tritici-repentis Pt-1C-BFP]	Pyrenophora tritici-repentis Pt-1C-BFP	Eukaryota; Fungi; Dikarya; Ascomycota; Pezizomycotina; Dothideomycetes; Pleosporomycetidae; Pleosporales; Pleosporineae; Pleosporaceae; Pyrenophora.
gi|563892867|gb|AYQD01000108.1.g1169.t1	EOD45184.1	2e-119	85.5721	putative g protein complex beta subunit protein [Neofusicoccum parvum UCRNP2]	Neofusicoccum parvum UCRNP2	Eukaryota; Fungi; Dikarya; Ascomycota; Pezizomycotina; Dothideomycetes; Dothideomycetes incertae sedis; Botryosphaeriales; Botryosphaeriaceae; mitosporic Botryosphaeriaceae; Neofusicoccum.
gi|563892867|gb|AYQD01000108.1.g1169.t1	EON69728.1	3e-119	85.5721	guanine nucleotide-binding protein subunit beta [Coniosporium apollinis CBS 100218]	Coniosporium apollinis CBS 100218	Eukaryota; Fungi; Dikarya; Ascomycota; Pezizomycotina; Eurotiomycetes; Chaetothyriomycetidae; Chaetothyriales; Herpotrichiellaceae; mitosporic Herpotrichiellaceae; Coniosporium.
gi|563892867|gb|AYQD01000108.1.g1169.t1	EKG16879.1	3e-119	85.5721	G-protein beta subunit [Macrophomina phaseolina MS6]	Macrophomina phaseolina MS6	Eukaryota; Fungi; Dikarya; Ascomycota; Pezizomycotina; Dothideomycetes; Dothideomycetes incertae sedis; Botryosphaeriales; Botryosphaeriaceae; mitosporic Botryosphaeriaceae; Macrophomina.
gi|563892867|gb|AYQD01000108.1.g1169.t1	EME86181.1	3e-119	86.0697	g-protein beta subunit-like protein [Pseudocercospora fijiensis CIRAD86]	Pseudocercospora fijiensis CIRAD86	Eukaryota; Fungi; Dikarya; Ascomycota; Pezizomycotina; Dothideomycetes; Dothideomycetidae; Capnodiales; Mycosphaerellaceae; Pseudocercospora.
gi|563892867|gb|AYQD01000108.1.g1169.t1	EMF15237.1	3e-119	86.0697	G-protein beta subunit [Sphaerulina musiva SO2202]	Sphaerulina musiva SO2202	Eukaryota; Fungi; Dikarya; Ascomycota; Pezizomycotina; Dothideomycetes; Dothideomycetidae; Capnodiales; Mycosphaerellaceae; Sphaerulina.
gi|563892867|gb|AYQD01000108.1.g1169.t1	XP_003304755.1	4e-119	85.5721	hypothetical protein PTT_17426 [Pyrenophora teres f. teres 0-1]_x0001_gb|EFQ87151.1| hypothetical protein PTT_17426 [Pyrenophora teres f. teres 0-1]	Pyrenophora teres f. teres 0-1	Eukaryota; Fungi; Dikarya; Ascomycota; Pezizomycotina; Dothideomycetes; Pleosporomycetidae; Pleosporales; Pleosporineae; Pleosporaceae; Pyrenophora.
gi|563892867|gb|AYQD01000108.1.g1169.t1	XP_001806174.1	4e-119	85.5721	hypothetical protein SNOG_16044 [Phaeosphaeria nodorum SN15]_x0001_gb|EAT76623.2| hypothetical protein SNOG_16044 [Phaeosphaeria nodorum SN15]	Phaeosphaeria nodorum SN15	Eukaryota; Fungi; Dikarya; Ascomycota; Pezizomycotina; Dothideomycetes; Pleosporomycetidae; Pleosporales; Pleosporineae; Phaeosphaeriaceae; Parastagonospora.
gi|563892867|gb|AYQD01000108.1.g1169.t1	AAO25585.1	5e-119	85.5721	G-protein beta subunit Cgb1 [Bipolaris maydis]_x0001_gb|ABN54456.1| G protein beta subunit [Setosphaeria turcica]_x0001_gb|AEJ38172.1| heterotrimeric G protein beta subunit [Setosphaeria turcica]_x0001_gb|EMD64938.1| hypothetical protein COCSADRAFT_316295 [Bipolaris sorokiniana ND90Pr]_x0001_gb|EMD88040.1| hypothetical protein COCHEDRAFT_1033387 [Bipolaris maydis C5]_x0001_gb|ENI02377.1| hypothet…	Bipolaris maydis	Eukaryota; Fungi; Dikarya; Ascomycota; Pezizomycotina; Dothideomycetes; Pleosporomycetidae; Pleosporales; Pleosporineae; Pleosporaceae; Bipolaris.
gi|563892867|gb|AYQD01000108.1.g1169.t1	AFK93096.1	7e-119	85.5721	G-protein beta subunit Clgb1 [Curvularia lunata]	Curvularia lunata	Eukaryota; Fungi; Dikarya; Ascomycota; Pezizomycotina; Dothideomycetes; Pleosporomycetidae; Pleosporales; Pleosporineae; Pleosporaceae; Curvularia.
gi|563892867|gb|AYQD01000108.1.g1169.t1	EMC97797.1	2e-118	85.5721	hypothetical protein BAUCODRAFT_404084 [Baudoinia compniacensis UAMH 10762]	Baudoinia compniacensis UAMH 10762	Eukaryota; Fungi; Dikarya; Ascomycota; Pezizomycotina; Dothideomycetes; Dothideomycetidae; Capnodiales; Teratosphaeriaceae; mitosporic Teratosphaeriaceae; Baudoinia.
gi|563892867|gb|AYQD01000108.1.g1169.t1	XP_003855366.1	3e-118	85.5721	G-protein beta subunit [Zymoseptoria tritici IPO323]_x0001_gb|EGP90342.1| G-protein beta subunit [Zymoseptoria tritici IPO323]	Zymoseptoria tritici IPO323	Eukaryota; Fungi; Dikarya; Ascomycota; Pezizomycotina; Dothideomycetes; Dothideomycetidae; Capnodiales; Mycosphaerellaceae; Zymoseptoria.
gi|563892867|gb|AYQD01000108.1.g1169.t1	ABE72964.1	3e-118	85.5721	G-protein beta subunit [Zymoseptoria tritici]	Zymoseptoria tritici	Eukaryota; Fungi; Dikarya; Ascomycota; Pezizomycotina; Dothideomycetes; Dothideomycetidae; Capnodiales; Mycosphaerellaceae; Zymoseptoria.
gi|563892867|gb|AYQD01000108.1.g1169.t1	EEQ90059.1	5e-108	77.1144	small G-beta protein GPB [Ajellomyces dermatitidis ER-3]_x0001_gb|EGE83688.1| guanine nucleotide-binding protein subunit beta [Ajellomyces dermatitidis ATCC 18188]	Ajellomyces dermatitidis ER-3	Eukaryota; Fungi; Dikarya; Ascomycota; Pezizomycotina; Eurotiomycetes; Eurotiomycetidae; Onygenales; Ajellomycetaceae; Ajellomyces.
gi|563892867|gb|AYQD01000108.1.g1169.t1	EHY52649.1	6e-108	78.607	guanine nucleotide-binding protein subunit beta [Exophiala dermatitidis NIH/UT8656]	Exophiala dermatitidis NIH/UT8656	Eukaryota; Fungi; Dikarya; Ascomycota; Pezizomycotina; Eurotiomycetes; Chaetothyriomycetidae; Chaetothyriales; Herpotrichiellaceae; mitosporic Herpotrichiellaceae; Exophiala.
gi|563892867|gb|AYQD01000108.1.g1169.t1	XP_002621970.1	6e-108	77.1144	small G-beta protein GPB [Ajellomyces dermatitidis SLH14081]_x0001_gb|EEQ73595.1| small G-beta protein GPB [Ajellomyces dermatitidis SLH14081]	Ajellomyces dermatitidis SLH14081	Eukaryota; Fungi; Dikarya; Ascomycota; Pezizomycotina; Eurotiomycetes; Eurotiomycetidae; Onygenales; Ajellomycetaceae; Ajellomyces.
gi|563892867|gb|AYQD01000108.1.g1169.t1	XP_002146687.1	8e-108	78.607	G protein complex beta subunit SfaD [Talaromyces marneffei ATCC 18224]_x0001_gb|ABH09720.1| STE4-like protein [Talaromyces marneffei]_x0001_gb|EEA26140.1| G protein complex beta subunit SfaD [Talaromyces marneffei ATCC 18224]	Talaromyces marneffei ATCC 18224	Eukaryota; Fungi; Dikarya; Ascomycota; Pezizomycotina; Eurotiomycetes; Eurotiomycetidae; Eurotiales; Trichocomaceae; Talaromyces.
gi|563892867|gb|AYQD01000108.1.g1169.t1	XP_002478991.1	9e-108	78.607	G protein complex beta subunit SfaD [Talaromyces stipitatus ATCC 10500]_x0001_gb|EED22028.1| G protein complex beta subunit SfaD [Talaromyces stipitatus ATCC 10500]	Talaromyces stipitatus ATCC 10500	Eukaryota; Fungi; Dikarya; Ascomycota; Pezizomycotina; Eurotiomycetes; Eurotiomycetidae; Eurotiales; Trichocomaceae; Talaromyces.
gi|563892867|gb|AYQD01000108.1.g1169.t1	EQL27839.1	9e-108	77.1144	guanine nucleotide-binding protein subunit beta [Ajellomyces dermatitidis ATCC 26199]	Ajellomyces dermatitidis ATCC 26199	Eukaryota; Fungi; Dikarya; Ascomycota; Pezizomycotina; Eurotiomycetes; Eurotiomycetidae; Onygenales; Ajellomycetaceae; Ajellomyces.
gi|563892867|gb|AYQD01000108.1.g1169.t1	XP_002795766.1	1e-107	77.1144	guanine nucleotide-binding protein subunit beta [Paracoccidioides sp. 'lutzii' Pb01]_x0001_gb|EEH40417.1| guanine nucleotide-binding protein subunit beta [Paracoccidioides sp. 'lutzii' Pb01]	Paracoccidioides sp. 'lutzii' Pb01	Eukaryota; Fungi; Dikarya; Ascomycota; Pezizomycotina; Eurotiomycetes; Eurotiomycetidae; Onygenales; mitosporic Onygenales; Paracoccidioides.
gi|563892867|gb|AYQD01000108.1.g1169.t1	XP_001398668.1	2e-107	78.1095	guanine nucleotide-binding protein subunit beta [Aspergillus niger CBS 513.88]_x0001_emb|CAK47281.1| unnamed protein product [Aspergillus niger]_x0001_gb|EHA18891.1| guanine nucleotide-binding protein beta subunit [Aspergillus niger ATCC 1015]	Aspergillus niger CBS 513.88	Eukaryota; Fungi; Dikarya; Ascomycota; Pezizomycotina; Eurotiomycetes; Eurotiomycetidae; Eurotiales; Aspergillaceae; Aspergillus.
gi|563892867|gb|AYQD01000108.1.g1169.t1	ETI21250.1	2e-107	78.1095	guanine nucleotide-binding protein subunit beta [Cladophialophora carrionii CBS 160.54]	Cladophialophora carrionii CBS 160.54	Eukaryota; Fungi; Dikarya; Ascomycota; Pezizomycotina; Eurotiomycetes; Chaetothyriomycetidae; Chaetothyriales; Herpotrichiellaceae; mitosporic Herpotrichiellaceae; Cladophialophora.
gi|563892867|gb|AYQD01000108.1.g1169.t1	ERF76491.1	2e-107	78.1095	Guanine nucleotide-binding protein subunit beta [Endocarpon pusillum Z07020]	Endocarpon pusillum Z07020	Eukaryota; Fungi; Dikarya; Ascomycota; Pezizomycotina; Eurotiomycetes; Chaetothyriomycetidae; Verrucariales; Verrucariaceae; Endocarpon.
gi|563892867|gb|AYQD01000108.1.g1169.t1	ETN45101.1	2e-107	78.1095	guanine nucleotide-binding protein subunit beta [Cyphellophora europaea CBS 101466]	Cyphellophora europaea CBS 101466	Eukaryota; Fungi; Dikarya; Ascomycota; Pezizomycotina; Eurotiomycetes; Chaetothyriomycetidae; Chaetothyriales; Cyphellophoraceae; Cyphellophora.
gi|563892867|gb|AYQD01000108.1.g1169.t1	XP_002567778.1	2e-107	77.6119	Pc21g07370 [Penicillium chrysogenum Wisconsin 54-1255]_x0001_emb|CAP95634.1| Pc21g07370 [Penicillium chrysogenum Wisconsin 54-1255]	Penicillium chrysogenum Wisconsin 54-1255	Eukaryota; Fungi; Dikarya; Ascomycota; Pezizomycotina; Eurotiomycetes; Eurotiomycetidae; Eurotiales; Aspergillaceae; Penicillium; Penicillium chrysogenum complex.
gi|563892867|gb|AYQD01000108.1.g1169.t1	XP_001824062.1	3e-107	78.1095	guanine nucleotide-binding protein subunit beta [Aspergillus oryzae RIB40]_x0001_ref|XP_002381144.1| G-protein complex beta subunit SfaD [Aspergillus flavus NRRL3357]_x0001_dbj|BAE62929.1| unnamed protein product [Aspergillus oryzae RIB40]_x0001_gb|EED49243.1| G-protein complex beta subunit SfaD [Aspergillus flavus NRRL3357]_x0001_gb|EIT82211.1| G-protein beta subunit [Aspergillus oryzae 3.042]	Aspergillus oryzae RIB40	Eukaryota; Fungi; Dikarya; Ascomycota; Pezizomycotina; Eurotiomycetes; Eurotiomycetidae; Eurotiales; Aspergillaceae; Aspergillus.
gi|563892867|gb|AYQD01000108.1.g1169.t1	XP_753430.2	3e-107	78.1095	G protein complex beta subunit SfaD [Aspergillus fumigatus Af293]_x0001_gb|ACO57097.1| G protein beta subunit SfaD [Aspergillus fumigatus]	Aspergillus fumigatus Af293	Eukaryota; Fungi; Dikarya; Ascomycota; Pezizomycotina; Eurotiomycetes; Eurotiomycetidae; Eurotiales; Aspergillaceae; Aspergillus.
gi|563892867|gb|AYQD01000108.1.g1169.t1	GAA83243.1	4e-107	78.1095	G protein beta subunit SfaD [Aspergillus kawachii IFO 4308]	Aspergillus kawachii IFO 4308	Eukaryota; Fungi; Dikarya; Ascomycota; Pezizomycotina; Eurotiomycetes; Eurotiomycetidae; Eurotiales; Aspergillaceae; Aspergillus.
gi|563892867|gb|AYQD01000108.1.g1169.t1	EAL91392.1	4e-107	78.1095	G protein complex beta subunit SfaD [Aspergillus fumigatus Af293]_x0001_gb|EDP51959.1| G protein complex beta subunit SfaD [Aspergillus fumigatus A1163]	Aspergillus fumigatus Af293	Eukaryota; Fungi; Dikarya; Ascomycota; Pezizomycotina; Eurotiomycetes; Eurotiomycetidae; Eurotiales; Aspergillaceae; Aspergillus.
gi|563892867|gb|AYQD01000108.1.g1169.t1	XP_002841111.1	4e-107	78.1095	hypothetical protein [Tuber melanosporum Mel28]_x0001_emb|CAZ85302.1| unnamed protein product [Tuber melanosporum]	Tuber melanosporum Mel28	Eukaryota; Fungi; Dikarya; Ascomycota; Pezizomycotina; Pezizomycetes; Pezizales; Tuberaceae; Tuber.
gi|563892867|gb|AYQD01000108.1.g1169.t1	XP_001259476.1	6e-107	78.1095	G protein complex beta subunit SfaD [Neosartorya fischeri NRRL 181]_x0001_gb|EAW17579.1| G protein complex beta subunit SfaD [Neosartorya fischeri NRRL 181]	Neosartorya fischeri NRRL 181	Eukaryota; Fungi; Dikarya; Ascomycota; Pezizomycotina; Eurotiomycetes; Eurotiomycetidae; Eurotiales; Aspergillaceae; Neosartorya.
gi|563892867|gb|AYQD01000108.1.g1169.t1	EKV10669.1	6e-107	77.6119	G protein complex beta subunit SfaD [Penicillium digitatum Pd1]_x0001_gb|EKV15611.1| G protein complex beta subunit SfaD [Penicillium digitatum PHI26]	Penicillium digitatum Pd1	Eukaryota; Fungi; Dikarya; Ascomycota; Pezizomycotina; Eurotiomycetes; Eurotiomycetidae; Eurotiales; Aspergillaceae; Penicillium.
gi|563892867|gb|AYQD01000108.1.g1169.t1	EPS32499.1	6e-107	77.6119	putative G protein complex beta subunit [Penicillium oxalicum 114-2]	Penicillium oxalicum 114-2	Eukaryota; Fungi; Dikarya; Ascomycota; Pezizomycotina; Eurotiomycetes; Eurotiomycetidae; Eurotiales; Aspergillaceae; Penicillium.
gi|563892867|gb|AYQD01000108.1.g1169.t1	XP_003067194.1	7e-107	77.6119	Guanine nucleotide-binding protein beta subunit, putative [Coccidioides posadasii C735 delta SOWgp]_x0001_gb|EER25049.1| Guanine nucleotide-binding protein beta subunit, putative [Coccidioides posadasii C735 delta SOWgp]	Coccidioides posadasii C735 delta SOWgp	Eukaryota; Fungi; Dikarya; Ascomycota; Pezizomycotina; Eurotiomycetes; Eurotiomycetidae; Onygenales; mitosporic Onygenales; Coccidioides.
gi|563892867|gb|AYQD01000108.1.g1169.t1	XP_002584356.1	7e-107	77.6119	guanine nucleotide-binding protein beta subunit [Uncinocarpus reesii 1704]_x0001_gb|EEP80203.1| guanine nucleotide-binding protein beta subunit [Uncinocarpus reesii 1704]	Uncinocarpus reesii 1704	Eukaryota; Fungi; Dikarya; Ascomycota; Pezizomycotina; Eurotiomycetes; Eurotiomycetidae; Onygenales; Onygenaceae; Uncinocarpus.
gi|563892867|gb|AYQD01000108.1.g1169.t1	AAT40565.1	7e-107	77.1144	small G-beta protein GPB [Paracoccidioides brasiliensis]_x0001_gb|EEH49542.1| guanine nucleotide-binding protein subunit beta [Paracoccidioides brasiliensis Pb18]	Paracoccidioides brasiliensis	Eukaryota; Fungi; Dikarya; Ascomycota; Pezizomycotina; Eurotiomycetes; Eurotiomycetidae; Onygenales; mitosporic Onygenales; Paracoccidioides.
gi|563892867|gb|AYQD01000108.1.g1169.t1	EEH22750.1	9e-107	77.1144	guanine nucleotide-binding protein subunit beta [Paracoccidioides brasiliensis Pb03]	Paracoccidioides brasiliensis Pb03	Eukaryota; Fungi; Dikarya; Ascomycota; Pezizomycotina; Eurotiomycetes; Eurotiomycetidae; Onygenales; mitosporic Onygenales; Paracoccidioides.
gi|563892867|gb|AYQD01000108.1.g1169.t1	EPS44559.1	1e-106	77.1144	hypothetical protein H072_1448 [Dactylellina haptotyla CBS 200.50]	Dactylellina haptotyla CBS 200.50	Eukaryota; Fungi; Dikarya; Ascomycota; Pezizomycotina; Orbiliomycetes; Orbiliales; Orbiliaceae; mitosporic Orbiliaceae; Dactylellina.
gi|563892867|gb|AYQD01000108.1.g1169.t1	EGX53779.1	1e-106	77.1144	hypothetical protein AOL_s00004g438 [Arthrobotrys oligospora ATCC 24927]	Arthrobotrys oligospora ATCC 24927	Eukaryota; Fungi; Dikarya; Ascomycota; Pezizomycotina; Orbiliomycetes; Orbiliales; Orbiliaceae; Orbilia.
gi|563892867|gb|AYQD01000108.1.g1169.t1	EER38890.1	2e-106	76.6169	small G-beta protein GPB [Ajellomyces capsulatus H143]	Ajellomyces capsulatus H143	Eukaryota; Fungi; Dikarya; Ascomycota; Pezizomycotina; Eurotiomycetes; Eurotiomycetidae; Onygenales; Ajellomycetaceae; Ajellomyces.
gi|563892867|gb|AYQD01000108.1.g1169.t1	EEH10050.1	2e-106	76.6169	small G-beta protein GPB [Ajellomyces capsulatus G186AR]_x0001_gb|EGC44524.1| small G-beta protein GPB [Ajellomyces capsulatus H88]	Ajellomyces capsulatus G186AR	Eukaryota; Fungi; Dikarya; Ascomycota; Pezizomycotina; Eurotiomycetes; Eurotiomycetidae; Onygenales; Ajellomycetaceae; Ajellomyces.
gi|563892867|gb|AYQD01000108.1.g1169.t1	XP_001274512.1	2e-106	78.1095	G protein complex beta subunit SfaD [Aspergillus clavatus NRRL 1]_x0001_gb|EAW13086.1| G protein complex beta subunit SfaD [Aspergillus clavatus NRRL 1]	Aspergillus clavatus NRRL 1	Eukaryota; Fungi; Dikarya; Ascomycota; Pezizomycotina; Eurotiomycetes; Eurotiomycetidae; Eurotiales; Aspergillaceae; Aspergillus.
gi|563892867|gb|AYQD01000108.1.g1169.t1	XP_001239616.1	2e-106	77.6119	guanine nucleotide-binding protein beta subunit [Coccidioides immitis RS]_x0001_gb|EFW19410.1| guanine nucleotide-binding protein beta subunit [Coccidioides posadasii str. Silveira]_x0001_gb|EJB11903.1| guanine nucleotide-binding protein subunit beta [Coccidioides immitis RS]	Coccidioides immitis RS	Eukaryota; Fungi; Dikarya; Ascomycota; Pezizomycotina; Eurotiomycetes; Eurotiomycetidae; Onygenales; mitosporic Onygenales; Coccidioides.
gi|563892867|gb|AYQD01000108.1.g1169.t1	CCX14452.1	4e-106	76.6169	Similar to Guanine nucleotide-binding protein subunit beta; acc. no. O14435 [Pyronema omphalodes CBS 100304]	Pyronema omphalodes CBS 100304	Eukaryota; Fungi; Dikarya; Ascomycota; Pezizomycotina; Pezizomycetes; Pezizales; Pyronemataceae; Pyronema.
gi|563892867|gb|AYQD01000108.1.g1169.t1	XP_657685.1	5e-106	77.5	GBB_CRYPA Guanine nucleotide-binding protein beta subunit [Aspergillus nidulans FGSC A4]_x0001_gb|EAA65259.1| GBB_CRYPA Guanine nucleotide-binding protein beta subunit [Aspergillus nidulans FGSC A4]_x0001_tpe|CBF90238.1| TPA: G-protein beta subunit [Source:UniProtKB/TrEMBL;Acc:O74214] [Aspergillus nidulans FGSC A4]	Aspergillus nidulans FGSC A4	Eukaryota; Fungi; Dikarya; Ascomycota; Pezizomycotina; Eurotiomycetes; Eurotiomycetidae; Eurotiales; Aspergillaceae; Aspergillus.
gi|563892867|gb|AYQD01000108.1.g1169.t1	ACY56335.1	6e-106	76.6169	heterotrimeric G-protein beta subunit [Monascus ruber]	Monascus ruber	Eukaryota; Fungi; Dikarya; Ascomycota; Pezizomycotina; Eurotiomycetes; Eurotiomycetidae; Eurotiales; Aspergillaceae; Monascus.
gi|563892867|gb|AYQD01000108.1.g1169.t1	XP_003017524.1	7e-106	76.6169	hypothetical protein ARB_04406 [Arthroderma benhamiae CBS 112371]_x0001_gb|EFE36879.1| hypothetical protein ARB_04406 [Arthroderma benhamiae CBS 112371]	Arthroderma benhamiae CBS 112371	Eukaryota; Fungi; Dikarya; Ascomycota; Pezizomycotina; Eurotiomycetes; Eurotiomycetidae; Onygenales; Arthrodermataceae; Arthroderma.
gi|563892867|gb|AYQD01000108.1.g1169.t1	AAC33436.1	3e-105	77	G-protein beta subunit [Aspergillus nidulans]	Aspergillus nidulans	Eukaryota; Fungi; Dikarya; Ascomycota; Pezizomycotina; Eurotiomycetes; Eurotiomycetidae; Eurotiales; Aspergillaceae; Aspergillus.
gi|563892867|gb|AYQD01000108.1.g1169.t1	XP_003021074.1	9e-105	76.6169	hypothetical protein TRV_04826 [Trichophyton verrucosum HKI 0517]_x0001_gb|EFE40456.1| hypothetical protein TRV_04826 [Trichophyton verrucosum HKI 0517]	Trichophyton verrucosum HKI 0517	Eukaryota; Fungi; Dikarya; Ascomycota; Pezizomycotina; Eurotiomycetes; Eurotiomycetidae; Onygenales; Arthrodermataceae; mitosporic Arthrodermataceae; Trichophyton.
gi|563892867|gb|AYQD01000108.1.g1169.t1	EKD20433.1	7e-104	76.7327	guanine nucleotide-binding protein beta subunit [Marssonina brunnea f. sp. 'multigermtubi' MB_m1]	Marssonina brunnea f. sp. 'multigermtubi' MB_m1	Eukaryota; Fungi; Dikarya; Ascomycota; Pezizomycotina; Leotiomycetes; Helotiales; Dermateaceae; Marssonina.
gi|563892867|gb|AYQD01000108.1.g1169.t1	ADE20134.1	2e-103	75.2475	heterotrimeric G-protein beta subunit [Colletotrichum hanaui]_x0001_emb|CCF35472.1| guanine nucleotide-binding protein subunit beta [Colletotrichum higginsianum]	Colletotrichum hanaui	Eukaryota; Fungi; Dikarya; Ascomycota; Pezizomycotina; Sordariomycetes; Hypocreomycetidae; Glomerellales; Glomerellaceae; mitosporic Glomerellaceae; Colletotrichum.
gi|563892867|gb|AYQD01000108.1.g1169.t1	EFQ25289.1	2e-103	75.2475	WD domain-containing protein [Colletotrichum graminicola M1.001]	Colletotrichum graminicola M1.001	Eukaryota; Fungi; Dikarya; Ascomycota; Pezizomycotina; Sordariomycetes; Hypocreomycetidae; Glomerellales; Glomerellaceae; mitosporic Glomerellaceae; Colletotrichum.
gi|563892867|gb|AYQD01000108.1.g1169.t1	ELA30254.1	3e-103	75.2475	guanine nucleotide-binding protein beta subunit [Colletotrichum gloeosporioides Nara gc5]_x0001_gb|EQB48520.1| hypothetical protein CGLO_12243 [Colletotrichum gloeosporioides Cg-14]	Colletotrichum gloeosporioides Nara gc5	Eukaryota; Fungi; Dikarya; Ascomycota; Pezizomycotina; Sordariomycetes; Hypocreomycetidae; Glomerellales; Glomerellaceae; mitosporic Glomerellaceae; Colletotrichum.
gi|563892867|gb|AYQD01000108.1.g1169.t1	ENH86503.1	3e-103	75.2475	guanine nucleotide-binding protein beta subunit [Colletotrichum orbiculare MAFF 240422]	Colletotrichum orbiculare MAFF 240422	Eukaryota; Fungi; Dikarya; Ascomycota; Pezizomycotina; Sordariomycetes; Hypocreomycetidae; Glomerellales; Glomerellaceae; mitosporic Glomerellaceae; Colletotrichum.
gi|563892867|gb|AYQD01000108.1.g1169.t1	EPQ65165.1	3e-103	76.2376	G protein beta subunit [Blumeria graminis f. sp. tritici 96224]	Blumeria graminis f. sp. tritici 96224	Eukaryota; Fungi; Dikarya; Ascomycota; Pezizomycotina; Leotiomycetes; Erysiphales; Erysiphaceae; Blumeria.
gi|563892867|gb|AYQD01000108.1.g1169.t1	BAD93278.1	4e-103	75.7426	G protein beta subunit [Botryotinia fuckeliana]_x0001_emb|CCD33962.1| BcGB1, heterotrimeric Gbeta subunit [Botryotinia fuckeliana T4]_x0001_gb|EMR90491.1| putative guanine nucleotide-binding protein beta subunit protein [Botryotinia fuckeliana BcDW1]	Botryotinia fuckeliana	Eukaryota; Fungi; Dikarya; Ascomycota; Pezizomycotina; Leotiomycetes; Helotiales; Sclerotiniaceae; Botryotinia.
gi|563892867|gb|AYQD01000108.1.g1169.t1	EFZ02888.1	4e-103	74.2574	G protein beta subunit [Metarhizium anisopliae ARSEF 23]	Metarhizium anisopliae ARSEF 23	Eukaryota; Fungi; Dikarya; Ascomycota; Pezizomycotina; Sordariomycetes; Hypocreomycetidae; Hypocreales; Clavicipitaceae; mitosporic Clavicipitaceae; Metarhizium.
gi|563892867|gb|AYQD01000108.1.g1169.t1	XP_001595393.1	5e-103	75.7426	guanine nucleotide-binding protein beta subunit [Sclerotinia sclerotiorum 1980]_x0001_gb|EDO01008.1| guanine nucleotide-binding protein beta subunit [Sclerotinia sclerotiorum 1980 UF-70]	Sclerotinia sclerotiorum 1980 UF-70	Eukaryota; Fungi; Dikarya; Ascomycota; Pezizomycotina; Leotiomycetes; Helotiales; Sclerotiniaceae; Sclerotinia.
gi|563892867|gb|AYQD01000108.1.g1169.t1	ESZ96322.1	6e-103	75.7426	guanine nucleotide-binding protein beta subunit [Sclerotinia borealis F-4157]	Sclerotinia borealis F-4157	Eukaryota; Fungi; Dikarya; Ascomycota; Pezizomycotina; Leotiomycetes; Helotiales; Sclerotiniaceae; Sclerotinia.
gi|563892867|gb|AYQD01000108.1.g1169.t1	EFY92367.1	7e-103	74.2574	G protein beta subunit [Metarhizium acridum CQMa 102]	Metarhizium acridum CQMa 102	Eukaryota; Fungi; Dikarya; Ascomycota; Pezizomycotina; Sordariomycetes; Hypocreomycetidae; Hypocreales; Clavicipitaceae; mitosporic Clavicipitaceae; Metarhizium.
gi|563892867|gb|AYQD01000108.1.g1169.t1	ELR06948.1	2e-102	75.2475	guanine nucleotide-binding protein subunit beta [Pseudogymnoascus destructans 20631-21]	Pseudogymnoascus destructans 20631-21	Eukaryota; Fungi; Dikarya; Ascomycota; Pezizomycotina; Leotiomycetes; Leotiomycetes incertae sedis; Pseudeurotiaceae; Pseudogymnoascus.
gi|563892867|gb|AYQD01000108.1.g1169.t1	EFX00034.1	2e-102	73.7624	guanine nucleotide-binding protein beta subunit [Grosmannia clavigera kw1407]	Grosmannia clavigera kw1407	Eukaryota; Fungi; Dikarya; Ascomycota; Pezizomycotina; Sordariomycetes; Sordariomycetidae; Ophiostomatales; Ophiostomataceae; Grosmannia.
gi|563892867|gb|AYQD01000108.1.g1169.t1	XP_003002364.1	2e-102	74.7525	guanine nucleotide-binding protein subunit beta [Verticillium alfalfae VaMs.102]_x0001_gb|EEY21713.1| guanine nucleotide-binding protein subunit beta [Verticillium alfalfae VaMs.102]	Verticillium alfalfae VaMs.102	Eukaryota; Fungi; Dikarya; Ascomycota; Pezizomycotina; Sordariomycetes; Hypocreomycetidae; Glomerellales; Plectosphaerellaceae; mitosporic Plectosphaerellaceae; Verticillium.
gi|563892867|gb|AYQD01000108.1.g1169.t1	AEI74592.1	2e-102	74.7525	G protein beta subunit 1 [Verticillium dahliae]_x0001_gb|EGY19487.1| guanine nucleotide-binding protein subunit beta [Verticillium dahliae VdLs.17]	Verticillium dahliae	Eukaryota; Fungi; Dikarya; Ascomycota; Pezizomycotina; Sordariomycetes; Hypocreomycetidae; Glomerellales; Plectosphaerellaceae; mitosporic Plectosphaerellaceae; Verticillium.
gi|563892867|gb|AYQD01000108.1.g1169.t1	XP_384280.1	2e-102	74.2574	GBB_CRYPA Guanine nucleotide-binding protein beta subunit [Fusarium graminearum PH-1]	Fusarium graminearum PH-1	Eukaryota; Fungi; Dikarya; Ascomycota; Pezizomycotina; Sordariomycetes; Hypocreomycetidae; Hypocreales; Nectriaceae; mitosporic Nectriaceae; Fusarium.
gi|563892867|gb|AYQD01000108.1.g1169.t1	EHL03873.1	3e-102	74.7525	putative Guanine nucleotide-binding protein subunit beta [Glarea lozoyensis 74030]	Glarea lozoyensis 74030	Eukaryota; Fungi; Dikarya; Ascomycota; Pezizomycotina; Leotiomycetes; Helotiales; Helotiaceae; Glarea.
gi|563892867|gb|AYQD01000108.1.g1169.t1	BAB69489.1	4e-102	74.2574	guanine nucleotide-binding protein beta subunit [Fusarium oxysporum]_x0001_gb|AAO91808.1| G protein beta subunit [Fusarium oxysporum f. sp. lycopersici]_x0001_dbj|BAE94377.1| G-protein beta-subunit [Fusarium sacchari]_x0001_gb|EGU74780.1| hypothetical protein FOXB_14719 [Fusarium oxysporum Fo5176]_x0001_emb|CCT73640.1| probable guanine nucleotide-binding protein beta subunit [Fusarium fujikuroi I…	Fusarium oxysporum	Eukaryota; Fungi; Dikarya; Ascomycota; Pezizomycotina; Sordariomycetes; Hypocreomycetidae; Hypocreales; Nectriaceae; mitosporic Nectriaceae; Fusarium; Fusarium oxysporum species complex.
gi|563892867|gb|AYQD01000108.1.g1169.t1	XP_003655108.1	4e-102	74.7525	hypothetical protein THITE_2118396 [Thielavia terrestris NRRL 8126]_x0001_gb|AEO68772.1| hypothetical protein THITE_2118396 [Thielavia terrestris NRRL 8126]	Thielavia terrestris NRRL 8126	Eukaryota; Fungi; Dikarya; Ascomycota; Pezizomycotina; Sordariomycetes; Sordariomycetidae; Sordariales; Chaetomiaceae; Thielavia.
gi|563892867|gb|AYQD01000108.1.g1169.t1	EHK46560.1	4e-102	74.2574	heterotrimeric G protein beta subunit [Trichoderma atroviride IMI 206040]	Trichoderma atroviride IMI 206040	Eukaryota; Fungi; Dikarya; Ascomycota; Pezizomycotina; Sordariomycetes; Hypocreomycetidae; Hypocreales; Hypocreaceae; Trichoderma.
gi|563892867|gb|AYQD01000108.1.g1169.t1	AAO37685.1	4e-102	74.2574	heterotrimeric G protein beta subunit TGB1 [Trichoderma atroviride]	Trichoderma atroviride	Eukaryota; Fungi; Dikarya; Ascomycota; Pezizomycotina; Sordariomycetes; Hypocreomycetidae; Hypocreales; Hypocreaceae; Trichoderma.
gi|563892867|gb|AYQD01000108.1.g1169.t1	EQK99388.1	4e-102	74.2574	G protein beta subunit [Ophiocordyceps sinensis CO18]	Ophiocordyceps sinensis CO18	Eukaryota; Fungi; Dikarya; Ascomycota; Pezizomycotina; Sordariomycetes; Hypocreomycetidae; Hypocreales; Ophiocordycipitaceae; Ophiocordyceps.
gi|563892867|gb|AYQD01000108.1.g1169.t1	XP_003044802.1	5e-102	74.2574	predicted protein [Nectria haematococca mpVI 77-13-4]_x0001_gb|EEU39089.1| predicted protein [Nectria haematococca mpVI 77-13-4]	Nectria haematococca mpVI 77-13-4	Eukaryota; Fungi; Dikarya; Ascomycota; Pezizomycotina; Sordariomycetes; Hypocreomycetidae; Hypocreales; Nectriaceae; mitosporic Nectriaceae; Fusarium; Fusarium solani species complex.
gi|563892867|gb|AYQD01000108.1.g1169.t1	ABE67098.1	5e-102	74.2574	heterotrimeric G protein beta subunit [Fusarium verticillioides]_x0001_gb|EKJ79670.1| hypothetical protein FPSE_00124 [Fusarium pseudograminearum CS3096]_x0001_gb|ESU09033.1| guanine nucleotide-binding protein subunit beta [Fusarium graminearum PH-1]	Fusarium verticillioides	Eukaryota; Fungi; Dikarya; Ascomycota; Pezizomycotina; Sordariomycetes; Hypocreomycetidae; Hypocreales; Nectriaceae; mitosporic Nectriaceae; Fusarium; Fusarium fujikuroi species complex.
gi|563892867|gb|AYQD01000108.1.g1169.t1	ENH75085.1	5e-102	74.2574	Guanine nucleotide-binding protein subunit beta [Fusarium oxysporum f. sp. cubense race 1]	Fusarium oxysporum f. sp. cubense race 1	Eukaryota; Fungi; Dikarya; Ascomycota; Pezizomycotina; Sordariomycetes; Hypocreomycetidae; Hypocreales; Nectriaceae; mitosporic Nectriaceae; Fusarium; Fusarium oxysporum species complex.
gi|563892867|gb|AYQD01000108.1.g1169.t1	ADN95999.1	5e-102	74.2574	GTP binding protein beta subunit [Villosiclava virens]	Villosiclava virens	Eukaryota; Fungi; Dikarya; Ascomycota; Pezizomycotina; Sordariomycetes; Hypocreomycetidae; Hypocreales; Clavicipitaceae; Villosiclava.
gi|563892867|gb|AYQD01000108.1.g1169.t1	EGR50145.1	5e-102	74.2574	heterotrimeric G protein, beta subunit [Trichoderma reesei QM6a]_x0001_gb|EHK19795.1| heterotrimeric G-protein beta subunit [Trichoderma virens Gv29-8]_x0001_gb|ETS03776.1| heterotrimeric G protein beta subunit TGB1 [Trichoderma reesei RUT C-30]	Trichoderma reesei QM6a	Eukaryota; Fungi; Dikarya; Ascomycota; Pezizomycotina; Sordariomycetes; Hypocreomycetidae; Hypocreales; Hypocreaceae; Trichoderma.
gi|563892867|gb|AYQD01000108.1.g1169.t1	ADB12512.1	5e-102	74.2574	GTP binding protein beta subunit [Villosiclava virens]	Villosiclava virens	Eukaryota; Fungi; Dikarya; Ascomycota; Pezizomycotina; Sordariomycetes; Hypocreomycetidae; Hypocreales; Clavicipitaceae; Villosiclava.
gi|563892867|gb|AYQD01000108.1.g1169.t1	EMT65914.1	6e-102	74.2574	Guanine nucleotide-binding protein subunit beta [Fusarium oxysporum f. sp. cubense race 4]	Fusarium oxysporum f. sp. cubense race 4	Eukaryota; Fungi; Dikarya; Ascomycota; Pezizomycotina; Sordariomycetes; Hypocreomycetidae; Hypocreales; Nectriaceae; mitosporic Nectriaceae; Fusarium; Fusarium oxysporum species complex.
gi|563892867|gb|AYQD01000108.1.g1169.t1	EPE29921.1	6e-102	74.7525	WD40 repeat-like protein [Glarea lozoyensis ATCC 20868]	Glarea lozoyensis ATCC 20868	Eukaryota; Fungi; Dikarya; Ascomycota; Pezizomycotina; Leotiomycetes; Helotiales; Helotiaceae; Glarea.
gi|563892867|gb|AYQD01000108.1.g1169.t1	ETS84004.1	1e-101	74.2574	Guanine nucleotide-binding protein subunit beta [Pestalotiopsis fici W106-1]	Pestalotiopsis fici W106-1	Eukaryota; Fungi; Dikarya; Ascomycota; Pezizomycotina; Sordariomycetes; Xylariomycetidae; Xylariales; Amphisphaeriaceae; mitosporic Amphisphaeriaceae; Pestalotiopsis.
gi|563892867|gb|AYQD01000108.1.g1169.t1	EJP67164.1	1e-101	74.2574	heterotrimeric G protein beta subunit [Beauveria bassiana ARSEF 2860]	Beauveria bassiana ARSEF 2860	Eukaryota; Fungi; Dikarya; Ascomycota; Pezizomycotina; Sordariomycetes; Hypocreomycetidae; Hypocreales; Cordycipitaceae; mitosporic Cordycipitaceae; Beauveria.
gi|563892867|gb|AYQD01000108.1.g1169.t1	EMR62949.1	1e-101	74.2574	putative guanine nucleotide-binding protein subunit beta protein [Eutypa lata UCREL1]	Eutypa lata UCREL1	Eukaryota; Fungi; Dikarya; Ascomycota; Pezizomycotina; Sordariomycetes; Xylariomycetidae; Xylariales; Diatrypaceae; Eutypa.
gi|563892867|gb|AYQD01000108.1.g1169.t1	XP_001908013.1	1e-101	74.2574	hypothetical protein [Podospora anserina S mat+]_x0001_emb|CAP68686.1| unnamed protein product [Podospora anserina S mat+]	Podospora anserina S mat+	Eukaryota; Fungi; Dikarya; Ascomycota; Pezizomycotina; Sordariomycetes; Sordariomycetidae; Sordariales; Lasiosphaeriaceae; Podospora.
gi|563892867|gb|AYQD01000108.1.g1169.t1	XP_001229630.1	1e-101	73.7624	guanine nucleotide-binding protein beta subunit [Chaetomium globosum CBS 148.51]_x0001_gb|EAQ91179.1| guanine nucleotide-binding protein beta subunit [Chaetomium globosum CBS 148.51]	Chaetomium globosum CBS 148.51	Eukaryota; Fungi; Dikarya; Ascomycota; Pezizomycotina; Sordariomycetes; Sordariomycetidae; Sordariales; Chaetomiaceae; Chaetomium.
gi|563892867|gb|AYQD01000108.1.g1169.t1	EON97102.1	2e-101	74.2574	putative guanine nucleotide-binding protein subunit beta protein [Togninia minima UCRPA7]	Togninia minima UCRPA7	Eukaryota; Fungi; Dikarya; Ascomycota; Pezizomycotina; Sordariomycetes; Sordariomycetidae; Calosphaeriales; Calosphaeriaceae; Togninia.
gi|563892867|gb|AYQD01000108.1.g1169.t1	EJT81025.1	4e-101	73.7624	guanine nucleotide-binding protein subunit beta [Gaeumannomyces graminis var. tritici R3-111a-1]	Gaeumannomyces graminis var. tritici R3-111a-1	Eukaryota; Fungi; Dikarya; Ascomycota; Pezizomycotina; Sordariomycetes; Sordariomycetidae; Magnaporthales; Magnaporthaceae; Gaeumannomyces.
gi|563892867|gb|AYQD01000108.1.g1169.t1	AAL90861.1	4e-101	73.7624	G-protein beta subunit [Sporothrix schenckii]_x0001_gb|AAL90862.1|AF484342_1 G-protein beta subunit [Sporothrix schenckii]_x0001_gb|ERT00727.1| guanine nucleotide-binding protein subunit beta [Sporothrix schenckii ATCC 58251]	Sporothrix schenckii	Eukaryota; Fungi; Dikarya; Ascomycota; Pezizomycotina; Sordariomycetes; Sordariomycetidae; Ophiostomatales; Ophiostomataceae; mitosporic Ophiostomataceae; Sporothrix.
gi|563892867|gb|AYQD01000108.1.g1169.t1	EPE07329.1	4e-101	73.7624	heterotrimeric g-protein beta subunit [Ophiostoma piceae UAMH 11346]	Ophiostoma piceae UAMH 11346	Eukaryota; Fungi; Dikarya; Ascomycota; Pezizomycotina; Sordariomycetes; Sordariomycetidae; Ophiostomatales; Ophiostomataceae; Ophiostoma.
gi|563892867|gb|AYQD01000108.1.g1169.t1	XP_003712746.1	4e-101	73.7624	guanine nucleotide-binding protein subunit beta [Magnaporthe oryzae 70-15]_x0001_gb|EHA52939.1| guanine nucleotide-binding protein subunit beta [Magnaporthe oryzae 70-15]	Magnaporthe oryzae 70-15	Eukaryota; Fungi; Dikarya; Ascomycota; Pezizomycotina; Sordariomycetes; Sordariomycetidae; Magnaporthales; Magnaporthaceae; Magnaporthe.
gi|563892867|gb|AYQD01000108.1.g1169.t1	ELQ39060.1	5e-101	73.7624	guanine nucleotide-binding protein subunit beta [Magnaporthe oryzae Y34]_x0001_gb|ELQ66060.1| guanine nucleotide-binding protein subunit beta [Magnaporthe oryzae P131]	Magnaporthe oryzae Y34	Eukaryota; Fungi; Dikarya; Ascomycota; Pezizomycotina; Sordariomycetes; Sordariomycetidae; Magnaporthales; Magnaporthaceae; Magnaporthe.
gi|563892867|gb|AYQD01000108.1.g1169.t1	EGS20822.1	6e-101	73.7624	G protein beta subunit-like protein [Chaetomium thermophilum var. thermophilum DSM 1495]	Chaetomium thermophilum var. thermophilum DSM 1495	Eukaryota; Fungi; Dikarya; Ascomycota; Pezizomycotina; Sordariomycetes; Sordariomycetidae; Sordariales; Chaetomiaceae; Chaetomium.
gi|563892867|gb|AYQD01000108.1.g1169.t1	CAQ86900.1	8e-101	72.7723	G protein beta subunit [Acremonium chrysogenum]	Acremonium chrysogenum	Eukaryota; Fungi; Dikarya; Ascomycota; Pezizomycotina; Sordariomycetes; Hypocreomycetidae; Hypocreales; mitosporic Hypocreales; Acremonium.
gi|563892867|gb|AYQD01000108.1.g1169.t1	XP_003663156.1	9e-101	73.7624	hypothetical protein MYCTH_2304670 [Myceliophthora thermophila ATCC 42464]_x0001_gb|AEO57911.1| hypothetical protein MYCTH_2304670 [Myceliophthora thermophila ATCC 42464]	Myceliophthora thermophila ATCC 42464	Eukaryota; Fungi; Dikarya; Ascomycota; Pezizomycotina; Sordariomycetes; Sordariomycetidae; Sordariales; Chaetomiaceae; Myceliophthora.
gi|563892867|gb|AYQD01000108.1.g1169.t1	BAC01165.1	2e-100	73.2673	heterotrimeric G-protein beta subunit [Magnaporthe grisea]	Magnaporthe grisea	Eukaryota; Fungi; Dikarya; Ascomycota; Pezizomycotina; Sordariomycetes; Sordariomycetidae; Magnaporthales; Magnaporthaceae; Magnaporthe.
gi|563892823|gb|AYQD01000119.1.g1259.t1	EPE29771.1	0	76.5957	hypothetical protein GLAREA_00931 [Glarea lozoyensis ATCC 20868]	Glarea lozoyensis ATCC 20868	Eukaryota; Fungi; Dikarya; Ascomycota; Pezizomycotina; Leotiomycetes; Helotiales; Helotiaceae; Glarea.
gi|563892823|gb|AYQD01000119.1.g1259.t1	CCD44041.1	0	76.5957	similar to sn-1,2-diacylglycerol cholinephosphotransferase [Botryotinia fuckeliana T4]	Botryotinia fuckeliana T4	Eukaryota; Fungi; Dikarya; Ascomycota; Pezizomycotina; Leotiomycetes; Helotiales; Sclerotiniaceae; Botryotinia.
gi|563892823|gb|AYQD01000119.1.g1259.t1	XP_001550626.1	0	76.5957	hypothetical protein BC1G_11034 [Botryotinia fuckeliana B05.10]	Botryotinia fuckeliana B05.10	Eukaryota; Fungi; Dikarya; Ascomycota; Pezizomycotina; Leotiomycetes; Helotiales; Sclerotiniaceae; Botryotinia.
gi|563892823|gb|AYQD01000119.1.g1259.t1	ESZ91051.1	0	77.3333	hypothetical protein SBOR_8570 [Sclerotinia borealis F-4157]	Sclerotinia borealis F-4157	Eukaryota; Fungi; Dikarya; Ascomycota; Pezizomycotina; Leotiomycetes; Helotiales; Sclerotiniaceae; Sclerotinia.
gi|563892823|gb|AYQD01000119.1.g1259.t1	EKD18202.1	0	76.0638	CDP-alcohol phosphatidyltransferase [Marssonina brunnea f. sp. 'multigermtubi' MB_m1]	Marssonina brunnea f. sp. 'multigermtubi' MB_m1	Eukaryota; Fungi; Dikarya; Ascomycota; Pezizomycotina; Leotiomycetes; Helotiales; Dermateaceae; Marssonina.
gi|563892823|gb|AYQD01000119.1.g1259.t1	EPQ65257.1	0	72	sn-12-diacylglycerol ethanolamine- and cholinephosphotransferase, partial [Blumeria graminis f. sp. tritici 96224]	Blumeria graminis f. sp. tritici 96224	Eukaryota; Fungi; Dikarya; Ascomycota; Pezizomycotina; Leotiomycetes; Erysiphales; Erysiphaceae; Blumeria.
gi|563892823|gb|AYQD01000119.1.g1259.t1	ETS81976.1	0	72.3404	hypothetical protein PFICI_06978 [Pestalotiopsis fici W106-1]	Pestalotiopsis fici W106-1	Eukaryota; Fungi; Dikarya; Ascomycota; Pezizomycotina; Sordariomycetes; Xylariomycetidae; Xylariales; Amphisphaeriaceae; mitosporic Amphisphaeriaceae; Pestalotiopsis.
gi|563892823|gb|AYQD01000119.1.g1259.t1	EKG22216.1	0	75.0649	CDP-alcohol phosphatidyltransferase [Macrophomina phaseolina MS6]	Macrophomina phaseolina MS6	Eukaryota; Fungi; Dikarya; Ascomycota; Pezizomycotina; Dothideomycetes; Dothideomycetes incertae sedis; Botryosphaeriales; Botryosphaeriaceae; mitosporic Botryosphaeriaceae; Macrophomina.
gi|563892823|gb|AYQD01000119.1.g1259.t1	ELA34768.1	0	71.164	sn-diacylglycerol cholinephosphotransferase [Colletotrichum gloeosporioides Nara gc5]	Colletotrichum gloeosporioides Nara gc5	Eukaryota; Fungi; Dikarya; Ascomycota; Pezizomycotina; Sordariomycetes; Hypocreomycetidae; Glomerellales; Glomerellaceae; mitosporic Glomerellaceae; Colletotrichum.
gi|563892823|gb|AYQD01000119.1.g1259.t1	ENH80264.1	0	71.0106	sn-diacylglycerol cholinephosphotransferase [Colletotrichum orbiculare MAFF 240422]	Colletotrichum orbiculare MAFF 240422	Eukaryota; Fungi; Dikarya; Ascomycota; Pezizomycotina; Sordariomycetes; Hypocreomycetidae; Glomerellales; Glomerellaceae; mitosporic Glomerellaceae; Colletotrichum.
gi|563892823|gb|AYQD01000119.1.g1259.t1	EQB50271.1	0	70.3704	CDP-alcohol phosphatidyltransferase [Colletotrichum gloeosporioides Cg-14]	Colletotrichum gloeosporioides Cg-14	Eukaryota; Fungi; Dikarya; Ascomycota; Pezizomycotina; Sordariomycetes; Hypocreomycetidae; Glomerellales; Glomerellaceae; mitosporic Glomerellaceae; Colletotrichum.
gi|563892823|gb|AYQD01000119.1.g1259.t1	EOD51902.1	0	72.2078	putative sn- -diacylglycerol cholinephosphotransferase protein [Neofusicoccum parvum UCRNP2]	Neofusicoccum parvum UCRNP2	Eukaryota; Fungi; Dikarya; Ascomycota; Pezizomycotina; Dothideomycetes; Dothideomycetes incertae sedis; Botryosphaeriales; Botryosphaeriaceae; mitosporic Botryosphaeriaceae; Neofusicoccum.
gi|563892823|gb|AYQD01000119.1.g1259.t1	XP_001587144.1	0	78.5507	hypothetical protein SS1G_12174 [Sclerotinia sclerotiorum 1980]_x0001_gb|EDN95968.1| hypothetical protein SS1G_12174 [Sclerotinia sclerotiorum 1980 UF-70]	Sclerotinia sclerotiorum 1980 UF-70	Eukaryota; Fungi; Dikarya; Ascomycota; Pezizomycotina; Leotiomycetes; Helotiales; Sclerotiniaceae; Sclerotinia.
gi|563892823|gb|AYQD01000119.1.g1259.t1	XP_001398086.2	0	73.2432	sn-1,2-diacylglycerol cholinephosphotransferase [Aspergillus niger CBS 513.88]	Aspergillus niger CBS 513.88	Eukaryota; Fungi; Dikarya; Ascomycota; Pezizomycotina; Eurotiomycetes; Eurotiomycetidae; Eurotiales; Aspergillaceae; Aspergillus.
gi|563892823|gb|AYQD01000119.1.g1259.t1	EMR62900.1	0	69.5767	putative cholinephosphotransferase 1 protein [Eutypa lata UCREL1]	Eutypa lata UCREL1	Eukaryota; Fungi; Dikarya; Ascomycota; Pezizomycotina; Sordariomycetes; Xylariomycetidae; Xylariales; Diatrypaceae; Eutypa.
gi|563892823|gb|AYQD01000119.1.g1259.t1	ETN42731.1	0	72.6776	hypothetical protein HMPREF1541_01889 [Cyphellophora europaea CBS 101466]	Cyphellophora europaea CBS 101466	Eukaryota; Fungi; Dikarya; Ascomycota; Pezizomycotina; Eurotiomycetes; Chaetothyriomycetidae; Chaetothyriales; Cyphellophoraceae; Cyphellophora.
gi|563892823|gb|AYQD01000119.1.g1259.t1	XP_001817688.2	0	69.7297	sn-1,2-diacylglycerol cholinephosphotransferase [Aspergillus oryzae RIB40]_x0001_gb|EIT74050.1| sn-1,2-diacylglycerol ethanolamine and cholinephosphotransferase [Aspergillus oryzae 3.042]	Aspergillus oryzae RIB40	Eukaryota; Fungi; Dikarya; Ascomycota; Pezizomycotina; Eurotiomycetes; Eurotiomycetidae; Eurotiales; Aspergillaceae; Aspergillus.
gi|563892823|gb|AYQD01000119.1.g1259.t1	XP_002372815.1	0	70.2997	sn-1,2-diacylglycerol cholinephosphotransferase [Aspergillus flavus NRRL3357]_x0001_gb|EED57203.1| sn-1,2-diacylglycerol cholinephosphotransferase [Aspergillus flavus NRRL3357]	Aspergillus flavus NRRL3357	Eukaryota; Fungi; Dikarya; Ascomycota; Pezizomycotina; Eurotiomycetes; Eurotiomycetidae; Eurotiales; Aspergillaceae; Aspergillus.
gi|563892823|gb|AYQD01000119.1.g1259.t1	EMD93920.1	0	69.9468	hypothetical protein COCHEDRAFT_1027885 [Bipolaris maydis C5]_x0001_gb|ENI07777.1| hypothetical protein COCC4DRAFT_38496 [Bipolaris maydis ATCC 48331]	Bipolaris maydis C5	Eukaryota; Fungi; Dikarya; Ascomycota; Pezizomycotina; Dothideomycetes; Pleosporomycetidae; Pleosporales; Pleosporineae; Pleosporaceae; Bipolaris.
gi|563892823|gb|AYQD01000119.1.g1259.t1	EMD62984.1	0	70.2128	hypothetical protein COCSADRAFT_161521 [Bipolaris sorokiniana ND90Pr]	Bipolaris sorokiniana ND90Pr	Eukaryota; Fungi; Dikarya; Ascomycota; Pezizomycotina; Dothideomycetes; Pleosporomycetidae; Pleosporales; Pleosporineae; Pleosporaceae; Bipolaris.
gi|563892823|gb|AYQD01000119.1.g1259.t1	XP_001938124.1	0	71.4667	ethanolaminephosphotransferase 1 [Pyrenophora tritici-repentis Pt-1C-BFP]_x0001_gb|EDU50711.1| ethanolaminephosphotransferase 1 [Pyrenophora tritici-repentis Pt-1C-BFP]	Pyrenophora tritici-repentis Pt-1C-BFP	Eukaryota; Fungi; Dikarya; Ascomycota; Pezizomycotina; Dothideomycetes; Pleosporomycetidae; Pleosporales; Pleosporineae; Pleosporaceae; Pyrenophora.
gi|563892823|gb|AYQD01000119.1.g1259.t1	XP_003298507.1	0	71.2	hypothetical protein PTT_09255 [Pyrenophora teres f. teres 0-1]_x0001_gb|EFQ93384.1| hypothetical protein PTT_09255 [Pyrenophora teres f. teres 0-1]	Pyrenophora teres f. teres 0-1	Eukaryota; Fungi; Dikarya; Ascomycota; Pezizomycotina; Dothideomycetes; Pleosporomycetidae; Pleosporales; Pleosporineae; Pleosporaceae; Pyrenophora.
gi|563892823|gb|AYQD01000119.1.g1259.t1	XP_001262043.1	0	72.3164	sn-1,2-diacylglycerol cholinephosphotransferase [Neosartorya fischeri NRRL 181]_x0001_gb|EAW20146.1| sn-1,2-diacylglycerol cholinephosphotransferase [Neosartorya fischeri NRRL 181]	Neosartorya fischeri NRRL 181	Eukaryota; Fungi; Dikarya; Ascomycota; Pezizomycotina; Eurotiomycetes; Eurotiomycetidae; Eurotiales; Aspergillaceae; Neosartorya.
gi|563892823|gb|AYQD01000119.1.g1259.t1	EOA86447.1	0	69.6809	hypothetical protein SETTUDRAFT_184641 [Setosphaeria turcica Et28A]	Setosphaeria turcica Et28A	Eukaryota; Fungi; Dikarya; Ascomycota; Pezizomycotina; Dothideomycetes; Pleosporomycetidae; Pleosporales; Pleosporineae; Pleosporaceae; Setosphaeria.
gi|563892823|gb|AYQD01000119.1.g1259.t1	EHY58984.1	0	73.3146	ethanolaminephosphotransferase [Exophiala dermatitidis NIH/UT8656]	Exophiala dermatitidis NIH/UT8656	Eukaryota; Fungi; Dikarya; Ascomycota; Pezizomycotina; Eurotiomycetes; Chaetothyriomycetidae; Chaetothyriales; Herpotrichiellaceae; mitosporic Herpotrichiellaceae; Exophiala.
gi|563892823|gb|AYQD01000119.1.g1259.t1	EHK39801.1	0	70.3209	hypothetical protein TRIATDRAFT_303084 [Trichoderma atroviride IMI 206040]	Trichoderma atroviride IMI 206040	Eukaryota; Fungi; Dikarya; Ascomycota; Pezizomycotina; Sordariomycetes; Hypocreomycetidae; Hypocreales; Hypocreaceae; Trichoderma.
gi|563892823|gb|AYQD01000119.1.g1259.t1	EON64204.1	0	72.0627	hypothetical protein W97_03434 [Coniosporium apollinis CBS 100218]	Coniosporium apollinis CBS 100218	Eukaryota; Fungi; Dikarya; Ascomycota; Pezizomycotina; Eurotiomycetes; Chaetothyriomycetidae; Chaetothyriales; Herpotrichiellaceae; mitosporic Herpotrichiellaceae; Coniosporium.
gi|563892823|gb|AYQD01000119.1.g1259.t1	EGY17370.1	0	67.6393	choline/ethanolaminephosphotransferase [Verticillium dahliae VdLs.17]	Verticillium dahliae VdLs.17	Eukaryota; Fungi; Dikarya; Ascomycota; Pezizomycotina; Sordariomycetes; Hypocreomycetidae; Glomerellales; Plectosphaerellaceae; mitosporic Plectosphaerellaceae; Verticillium.
gi|563892823|gb|AYQD01000119.1.g1259.t1	EME79685.1	0	68.1081	hypothetical protein MYCFIDRAFT_87937 [Pseudocercospora fijiensis CIRAD86]	Pseudocercospora fijiensis CIRAD86	Eukaryota; Fungi; Dikarya; Ascomycota; Pezizomycotina; Dothideomycetes; Dothideomycetidae; Capnodiales; Mycosphaerellaceae; Pseudocercospora.
gi|563892823|gb|AYQD01000119.1.g1259.t1	EOO00807.1	0	67.6393	putative cholinephosphotransferase 1 protein [Togninia minima UCRPA7]	Togninia minima UCRPA7	Eukaryota; Fungi; Dikarya; Ascomycota; Pezizomycotina; Sordariomycetes; Sordariomycetidae; Calosphaeriales; Calosphaeriaceae; Togninia.
gi|563892823|gb|AYQD01000119.1.g1259.t1	EGR47150.1	0	69.7861	predicted protein [Trichoderma reesei QM6a]_x0001_gb|ETS00569.1| Choline/ethanolaminephosphotransferase [Trichoderma reesei RUT C-30]	Trichoderma reesei QM6a	Eukaryota; Fungi; Dikarya; Ascomycota; Pezizomycotina; Sordariomycetes; Hypocreomycetidae; Hypocreales; Hypocreaceae; Trichoderma.
gi|563892823|gb|AYQD01000119.1.g1259.t1	EHK25393.1	0	69.2513	hypothetical protein TRIVIDRAFT_32034 [Trichoderma virens Gv29-8]	Trichoderma virens Gv29-8	Eukaryota; Fungi; Dikarya; Ascomycota; Pezizomycotina; Sordariomycetes; Hypocreomycetidae; Hypocreales; Hypocreaceae; Trichoderma.
gi|563892823|gb|AYQD01000119.1.g1259.t1	XP_001542611.1	0	69.086	conserved hypothetical protein [Ajellomyces capsulatus NAm1]_x0001_gb|EDN06179.1| conserved hypothetical protein [Ajellomyces capsulatus NAm1]	Ajellomyces capsulatus NAm1	Eukaryota; Fungi; Dikarya; Ascomycota; Pezizomycotina; Eurotiomycetes; Eurotiomycetidae; Onygenales; Ajellomycetaceae; Ajellomyces.
gi|563892823|gb|AYQD01000119.1.g1259.t1	EEH10220.1	0	68.8172	sn-1,2-diacylglycerol cholinephosphotransferase [Ajellomyces capsulatus G186AR]	Ajellomyces capsulatus G186AR	Eukaryota; Fungi; Dikarya; Ascomycota; Pezizomycotina; Eurotiomycetes; Eurotiomycetidae; Onygenales; Ajellomycetaceae; Ajellomyces.
gi|563892823|gb|AYQD01000119.1.g1259.t1	EJB11382.1	0	69.4595	sn-1,2-diacylglycerol cholinephosphotransferase [Coccidioides immitis RS]	Coccidioides immitis RS	Eukaryota; Fungi; Dikarya; Ascomycota; Pezizomycotina; Eurotiomycetes; Eurotiomycetidae; Onygenales; mitosporic Onygenales; Coccidioides.
gi|563892823|gb|AYQD01000119.1.g1259.t1	EFQ25371.1	0	69.657	CDP-alcohol phosphatidyltransferase [Colletotrichum graminicola M1.001]	Colletotrichum graminicola M1.001	Eukaryota; Fungi; Dikarya; Ascomycota; Pezizomycotina; Sordariomycetes; Hypocreomycetidae; Glomerellales; Glomerellaceae; mitosporic Glomerellaceae; Colletotrichum.
gi|563892823|gb|AYQD01000119.1.g1259.t1	XP_003005873.1	0	67.1088	cholinephosphotransferase [Verticillium alfalfae VaMs.102]_x0001_gb|EEY17717.1| cholinephosphotransferase [Verticillium alfalfae VaMs.102]	Verticillium alfalfae VaMs.102	Eukaryota; Fungi; Dikarya; Ascomycota; Pezizomycotina; Sordariomycetes; Hypocreomycetidae; Glomerellales; Plectosphaerellaceae; mitosporic Plectosphaerellaceae; Verticillium.
gi|563892823|gb|AYQD01000119.1.g1259.t1	XP_002840369.1	0	70.411	hypothetical protein [Tuber melanosporum Mel28]_x0001_emb|CAZ84560.1| unnamed protein product [Tuber melanosporum]	Tuber melanosporum Mel28	Eukaryota; Fungi; Dikarya; Ascomycota; Pezizomycotina; Pezizomycetes; Pezizales; Tuberaceae; Tuber.
gi|563892823|gb|AYQD01000119.1.g1259.t1	XP_003071889.1	0	69.4595	CDP-alcohol phosphatidyltransferase family protein [Coccidioides posadasii C735 delta SOWgp]_x0001_gb|EER29744.1| CDP-alcohol phosphatidyltransferase family protein [Coccidioides posadasii C735 delta SOWgp]_x0001_gb|EFW13802.1| sn-1,2-diacylglycerol cholinephosphotransferase [Coccidioides posadasii str. Silveira]	Coccidioides posadasii C735 delta SOWgp	Eukaryota; Fungi; Dikarya; Ascomycota; Pezizomycotina; Eurotiomycetes; Eurotiomycetidae; Onygenales; mitosporic Onygenales; Coccidioides.
gi|563892823|gb|AYQD01000119.1.g1259.t1	XP_002483382.1	0	69.2098	sn-1,2-diacylglycerol cholinephosphotransferase [Talaromyces stipitatus ATCC 10500]_x0001_gb|EED16148.1| sn-1,2-diacylglycerol cholinephosphotransferase [Talaromyces stipitatus ATCC 10500]	Talaromyces stipitatus ATCC 10500	Eukaryota; Fungi; Dikarya; Ascomycota; Pezizomycotina; Eurotiomycetes; Eurotiomycetidae; Eurotiales; Trichocomaceae; Talaromyces.
gi|563892823|gb|AYQD01000119.1.g1259.t1	EER39068.1	0	68.2796	sn-1,2-diacylglycerol cholinephosphotransferase [Ajellomyces capsulatus H143]_x0001_gb|EGC44695.1| sn-1,2-diacylglycerol cholinephosphotransferase [Ajellomyces capsulatus H88]	Ajellomyces capsulatus H143	Eukaryota; Fungi; Dikarya; Ascomycota; Pezizomycotina; Eurotiomycetes; Eurotiomycetidae; Onygenales; Ajellomycetaceae; Ajellomyces.
gi|563892823|gb|AYQD01000119.1.g1259.t1	EJT74487.1	0	68.617	cholinephosphotransferase 1 [Gaeumannomyces graminis var. tritici R3-111a-1]	Gaeumannomyces graminis var. tritici R3-111a-1	Eukaryota; Fungi; Dikarya; Ascomycota; Pezizomycotina; Sordariomycetes; Sordariomycetidae; Magnaporthales; Magnaporthaceae; Gaeumannomyces.
gi|563892823|gb|AYQD01000119.1.g1259.t1	EGE83456.1	0	68.5484	sn-1,2-diacylglycerol cholinephosphotransferase [Ajellomyces dermatitidis ATCC 18188]_x0001_gb|EQL36718.1| hypothetical protein BDFG_01688 [Ajellomyces dermatitidis ATCC 26199]	Ajellomyces dermatitidis ATCC 18188	Eukaryota; Fungi; Dikarya; Ascomycota; Pezizomycotina; Eurotiomycetes; Eurotiomycetidae; Onygenales; Ajellomycetaceae; Ajellomyces.
gi|563892823|gb|AYQD01000119.1.g1259.t1	XP_003658400.1	0	68.6842	hypothetical protein MYCTH_2294110 [Myceliophthora thermophila ATCC 42464]_x0001_gb|AEO53155.1| hypothetical protein MYCTH_2294110 [Myceliophthora thermophila ATCC 42464]	Myceliophthora thermophila ATCC 42464	Eukaryota; Fungi; Dikarya; Ascomycota; Pezizomycotina; Sordariomycetes; Sordariomycetidae; Sordariales; Chaetomiaceae; Myceliophthora.
gi|563892823|gb|AYQD01000119.1.g1259.t1	XP_002843927.1	0	71.3514	sn-1,2-diacylglycerol cholinephosphotransferase [Arthroderma otae CBS 113480]_x0001_gb|EEQ34891.1| sn-1,2-diacylglycerol cholinephosphotransferase [Arthroderma otae CBS 113480]	Arthroderma otae CBS 113480	Eukaryota; Fungi; Dikarya; Ascomycota; Pezizomycotina; Eurotiomycetes; Eurotiomycetidae; Onygenales; Arthrodermataceae; Arthroderma.
gi|563892823|gb|AYQD01000119.1.g1259.t1	XP_001912404.1	0	68.254	hypothetical protein [Podospora anserina S mat+]_x0001_emb|CAP59885.1| unnamed protein product [Podospora anserina S mat+]	Podospora anserina S mat+	Eukaryota; Fungi; Dikarya; Ascomycota; Pezizomycotina; Sordariomycetes; Sordariomycetidae; Sordariales; Lasiosphaeriaceae; Podospora.
gi|563892823|gb|AYQD01000119.1.g1259.t1	ELQ38333.1	0	67.2872	cholinephosphotransferase 1 [Magnaporthe oryzae Y34]_x0001_gb|ELQ61617.1| cholinephosphotransferase 1 [Magnaporthe oryzae P131]	Magnaporthe oryzae Y34	Eukaryota; Fungi; Dikarya; Ascomycota; Pezizomycotina; Sordariomycetes; Sordariomycetidae; Magnaporthales; Magnaporthaceae; Magnaporthe.
gi|563892823|gb|AYQD01000119.1.g1259.t1	XP_003716191.1	0	67.2872	cholinephosphotransferase 1 [Magnaporthe oryzae 70-15]_x0001_gb|EHA49872.1| cholinephosphotransferase 1 [Magnaporthe oryzae 70-15]	Magnaporthe oryzae 70-15	Eukaryota; Fungi; Dikarya; Ascomycota; Pezizomycotina; Sordariomycetes; Sordariomycetidae; Magnaporthales; Magnaporthaceae; Magnaporthe.
gi|563892823|gb|AYQD01000119.1.g1259.t1	EPS31569.1	0	71.1538	hypothetical protein PDE_06524 [Penicillium oxalicum 114-2]	Penicillium oxalicum 114-2	Eukaryota; Fungi; Dikarya; Ascomycota; Pezizomycotina; Eurotiomycetes; Eurotiomycetidae; Eurotiales; Aspergillaceae; Penicillium.
gi|563892823|gb|AYQD01000119.1.g1259.t1	XP_003852515.1	0	68.8705	hypothetical protein MYCGRDRAFT_72446 [Zymoseptoria tritici IPO323]_x0001_gb|EGP87491.1| hypothetical protein MYCGRDRAFT_72446 [Zymoseptoria tritici IPO323]	Zymoseptoria tritici IPO323	Eukaryota; Fungi; Dikarya; Ascomycota; Pezizomycotina; Dothideomycetes; Dothideomycetidae; Capnodiales; Mycosphaerellaceae; Zymoseptoria.
gi|563892823|gb|AYQD01000119.1.g1259.t1	EMR81846.1	0	76.5579	putative cholinephosphotransferase 1 protein [Botryotinia fuckeliana BcDW1]	Botryotinia fuckeliana BcDW1	Eukaryota; Fungi; Dikarya; Ascomycota; Pezizomycotina; Leotiomycetes; Helotiales; Sclerotiniaceae; Botryotinia.
gi|563892823|gb|AYQD01000119.1.g1259.t1	EJP65871.1	0	68.8172	cholinephosphotransferase-like protein [Beauveria bassiana ARSEF 2860]	Beauveria bassiana ARSEF 2860	Eukaryota; Fungi; Dikarya; Ascomycota; Pezizomycotina; Sordariomycetes; Hypocreomycetidae; Hypocreales; Cordycipitaceae; mitosporic Cordycipitaceae; Beauveria.
gi|563892823|gb|AYQD01000119.1.g1259.t1	XP_002150759.1	0	69.1057	sn-1,2-diacylglycerol cholinephosphotransferase [Talaromyces marneffei ATCC 18224]_x0001_gb|EEA22150.1| sn-1,2-diacylglycerol cholinephosphotransferase [Talaromyces marneffei ATCC 18224]	Talaromyces marneffei ATCC 18224	Eukaryota; Fungi; Dikarya; Ascomycota; Pezizomycotina; Eurotiomycetes; Eurotiomycetidae; Eurotiales; Trichocomaceae; Talaromyces.
gi|563892823|gb|AYQD01000119.1.g1259.t1	XP_003237221.1	0	70.2703	sn-1,2-diacylglycerol cholinephosphotransferase [Trichophyton rubrum CBS 118892]_x0001_gb|EGD85672.1| sn-1,2-diacylglycerol cholinephosphotransferase [Trichophyton rubrum CBS 118892]	Trichophyton rubrum CBS 118892	Eukaryota; Fungi; Dikarya; Ascomycota; Pezizomycotina; Eurotiomycetes; Eurotiomycetidae; Onygenales; Arthrodermataceae; mitosporic Arthrodermataceae; Trichophyton.
gi|563892823|gb|AYQD01000119.1.g1259.t1	EFW99521.1	0	65.3846	sn-diacylglycerol cholinephosphotransferase [Grosmannia clavigera kw1407]	Grosmannia clavigera kw1407	Eukaryota; Fungi; Dikarya; Ascomycota; Pezizomycotina; Sordariomycetes; Sordariomycetidae; Ophiostomatales; Ophiostomataceae; Grosmannia.
gi|563892823|gb|AYQD01000119.1.g1259.t1	XP_003656362.1	0	67.2775	hypothetical protein THITE_2069563 [Thielavia terrestris NRRL 8126]_x0001_gb|AEO70026.1| hypothetical protein THITE_2069563 [Thielavia terrestris NRRL 8126]	Thielavia terrestris NRRL 8126	Eukaryota; Fungi; Dikarya; Ascomycota; Pezizomycotina; Sordariomycetes; Sordariomycetidae; Sordariales; Chaetomiaceae; Thielavia.
gi|563892823|gb|AYQD01000119.1.g1259.t1	ELR05876.1	0	68.9373	hypothetical protein GMDG_07649 [Pseudogymnoascus destructans 20631-21]	Pseudogymnoascus destructans 20631-21	Eukaryota; Fungi; Dikarya; Ascomycota; Pezizomycotina; Leotiomycetes; Leotiomycetes incertae sedis; Pseudeurotiaceae; Pseudogymnoascus.
gi|563892823|gb|AYQD01000119.1.g1259.t1	XP_965323.2	0	67.9894	hypothetical protein NCU03223 [Neurospora crassa OR74A]_x0001_gb|ESA44071.1| sn-1,2-diacylglycerol cholinephosphotransferase, variant [Neurospora crassa OR74A]	Neurospora crassa OR74A	Eukaryota; Fungi; Dikarya; Ascomycota; Pezizomycotina; Sordariomycetes; Sordariomycetidae; Sordariales; Sordariaceae; Neurospora.
gi|563892823|gb|AYQD01000119.1.g1259.t1	ESA44070.1	0	68.1698	sn-1,2-diacylglycerol cholinephosphotransferase [Neurospora crassa OR74A]	Neurospora crassa OR74A	Eukaryota; Fungi; Dikarya; Ascomycota; Pezizomycotina; Sordariomycetes; Sordariomycetidae; Sordariales; Sordariaceae; Neurospora.
gi|563892823|gb|AYQD01000119.1.g1259.t1	EGO52589.1	0	67.9045	hypothetical protein NEUTE1DRAFT_72366 [Neurospora tetrasperma FGSC 2508]_x0001_gb|EGZ77417.1| Choline/ethanolaminephosphotransferase [Neurospora tetrasperma FGSC 2509]	Neurospora tetrasperma FGSC 2508	Eukaryota; Fungi; Dikarya; Ascomycota; Pezizomycotina; Sordariomycetes; Sordariomycetidae; Sordariales; Sordariaceae; Neurospora.
gi|563892823|gb|AYQD01000119.1.g1259.t1	EGX89400.1	0	66.8449	sn-1,2-diacylglycerol cholinephosphotransferase [Cordyceps militaris CM01]	Cordyceps militaris CM01	Eukaryota; Fungi; Dikarya; Ascomycota; Pezizomycotina; Sordariomycetes; Hypocreomycetidae; Hypocreales; Cordycipitaceae; Cordyceps.
gi|563892823|gb|AYQD01000119.1.g1259.t1	EPE10418.1	0	64.3045	cholinephosphotransferase 1 [Ophiostoma piceae UAMH 11346]	Ophiostoma piceae UAMH 11346	Eukaryota; Fungi; Dikarya; Ascomycota; Pezizomycotina; Sordariomycetes; Sordariomycetidae; Ophiostomatales; Ophiostomataceae; Ophiostoma.
gi|563892823|gb|AYQD01000119.1.g1259.t1	XP_003348447.1	0	67.4603	hypothetical protein SMAC_02941 [Sordaria macrospora k-hell]_x0001_emb|CCC10370.1| unnamed protein product [Sordaria macrospora k-hell]	Sordaria macrospora k-hell	Eukaryota; Fungi; Dikarya; Ascomycota; Pezizomycotina; Sordariomycetes; Sordariomycetidae; Sordariales; Sordariaceae; Sordaria.
gi|563892823|gb|AYQD01000119.1.g1259.t1	EGS19030.1	5e-180	67.6393	phosphotransferase-like protein [Chaetomium thermophilum var. thermophilum DSM 1495]	Chaetomium thermophilum var. thermophilum DSM 1495	Eukaryota; Fungi; Dikarya; Ascomycota; Pezizomycotina; Sordariomycetes; Sordariomycetidae; Sordariales; Chaetomiaceae; Chaetomium.
gi|563892823|gb|AYQD01000119.1.g1259.t1	XP_003054616.1	2e-179	65.3117	predicted protein [Nectria haematococca mpVI 77-13-4]_x0001_gb|EEU48903.1| predicted protein [Nectria haematococca mpVI 77-13-4]	Nectria haematococca mpVI 77-13-4	Eukaryota; Fungi; Dikarya; Ascomycota; Pezizomycotina; Sordariomycetes; Hypocreomycetidae; Hypocreales; Nectriaceae; mitosporic Nectriaceae; Fusarium; Fusarium solani species complex.
gi|563892823|gb|AYQD01000119.1.g1259.t1	CAK47037.1	2e-179	74.6988	unnamed protein product [Aspergillus niger]	Aspergillus niger	Eukaryota; Fungi; Dikarya; Ascomycota; Pezizomycotina; Eurotiomycetes; Eurotiomycetidae; Eurotiales; Aspergillaceae; Aspergillus.
gi|563892823|gb|AYQD01000119.1.g1259.t1	ETI22596.1	2e-178	67.4157	hypothetical protein G647_06672 [Cladophialophora carrionii CBS 160.54]	Cladophialophora carrionii CBS 160.54	Eukaryota; Fungi; Dikarya; Ascomycota; Pezizomycotina; Eurotiomycetes; Chaetothyriomycetidae; Chaetothyriales; Herpotrichiellaceae; mitosporic Herpotrichiellaceae; Cladophialophora.
gi|563892823|gb|AYQD01000119.1.g1259.t1	XP_003172450.1	5e-178	65.3165	cholinephosphotransferase 1 [Arthroderma gypseum CBS 118893]_x0001_gb|EFR02039.1| cholinephosphotransferase 1 [Arthroderma gypseum CBS 118893]	Arthroderma gypseum CBS 118893	Eukaryota; Fungi; Dikarya; Ascomycota; Pezizomycotina; Eurotiomycetes; Eurotiomycetidae; Onygenales; Arthrodermataceae; Arthroderma.
gi|563892823|gb|AYQD01000119.1.g1259.t1	EMC95477.1	6e-178	65.7459	hypothetical protein BAUCODRAFT_123912 [Baudoinia compniacensis UAMH 10762]	Baudoinia compniacensis UAMH 10762	Eukaryota; Fungi; Dikarya; Ascomycota; Pezizomycotina; Dothideomycetes; Dothideomycetidae; Capnodiales; Teratosphaeriaceae; mitosporic Teratosphaeriaceae; Baudoinia.
gi|563892823|gb|AYQD01000119.1.g1259.t1	CCX30745.1	1e-176	68.2451	Similar to Choline/ethanolaminephosphotransferase 1; acc. no. P22140 [Pyronema omphalodes CBS 100304]	Pyronema omphalodes CBS 100304	Eukaryota; Fungi; Dikarya; Ascomycota; Pezizomycotina; Pezizomycetes; Pezizales; Pyronemataceae; Pyronema.
gi|563892823|gb|AYQD01000119.1.g1259.t1	EPS44645.1	1e-176	66.129	hypothetical protein H072_1352 [Dactylellina haptotyla CBS 200.50]	Dactylellina haptotyla CBS 200.50	Eukaryota; Fungi; Dikarya; Ascomycota; Pezizomycotina; Orbiliomycetes; Orbiliales; Orbiliaceae; mitosporic Orbiliaceae; Dactylellina.
gi|563892823|gb|AYQD01000119.1.g1259.t1	ESU15973.1	3e-176	65.1351	hypothetical protein FGSG_09402 [Fusarium graminearum PH-1]	Fusarium graminearum PH-1	Eukaryota; Fungi; Dikarya; Ascomycota; Pezizomycotina; Sordariomycetes; Hypocreomycetidae; Hypocreales; Nectriaceae; mitosporic Nectriaceae; Fusarium.
gi|563892823|gb|AYQD01000119.1.g1259.t1	CCT64512.1	4e-176	65.3117	related to ethanolaminephosphotransferase (aminoalcoholphosphotransferase) [Fusarium fujikuroi IMI 58289]	Fusarium fujikuroi IMI 58289	Eukaryota; Fungi; Dikarya; Ascomycota; Pezizomycotina; Sordariomycetes; Hypocreomycetidae; Hypocreales; Nectriaceae; mitosporic Nectriaceae; Fusarium; Fusarium fujikuroi species complex.
gi|563892823|gb|AYQD01000119.1.g1259.t1	XP_389578.1	7e-176	65.1351	hypothetical protein FG09402.1 [Fusarium graminearum PH-1]_x0001_gb|EKJ71843.1| hypothetical protein FPSE_07944 [Fusarium pseudograminearum CS3096]	Fusarium graminearum PH-1	Eukaryota; Fungi; Dikarya; Ascomycota; Pezizomycotina; Sordariomycetes; Hypocreomycetidae; Hypocreales; Nectriaceae; mitosporic Nectriaceae; Fusarium.
gi|563892823|gb|AYQD01000119.1.g1259.t1	EME44082.1	3e-175	68.5484	glycoside hydrolase family 13 protein [Dothistroma septosporum NZE10]	Dothistroma septosporum NZE10	Eukaryota; Fungi; Dikarya; Ascomycota; Pezizomycotina; Dothideomycetes; Dothideomycetidae; Capnodiales; Mycosphaerellaceae; Mycosphaerella.
gi|563892823|gb|AYQD01000119.1.g1259.t1	EGU84043.1	5e-175	64.4986	hypothetical protein FOXB_05463 [Fusarium oxysporum Fo5176]_x0001_gb|ENH69755.1| Putative CDP-alcohol phosphatidyltransferase class-I family protein 3 [Fusarium oxysporum f. sp. cubense race 1]	Fusarium oxysporum Fo5176	Eukaryota; Fungi; Dikarya; Ascomycota; Pezizomycotina; Sordariomycetes; Hypocreomycetidae; Hypocreales; Nectriaceae; mitosporic Nectriaceae; Fusarium; Fusarium oxysporum species complex.
gi|563892823|gb|AYQD01000119.1.g1259.t1	EFY85161.1	2e-173	65.2406	sn-1,2-diacylglycerol cholinephosphotransferase [Metarhizium acridum CQMa 102]	Metarhizium acridum CQMa 102	Eukaryota; Fungi; Dikarya; Ascomycota; Pezizomycotina; Sordariomycetes; Hypocreomycetidae; Hypocreales; Clavicipitaceae; mitosporic Clavicipitaceae; Metarhizium.
gi|563892823|gb|AYQD01000119.1.g1259.t1	EQK98176.1	6e-173	73.2919	choline/ethanolaminephosphotransferase [Ophiocordyceps sinensis CO18]	Ophiocordyceps sinensis CO18	Eukaryota; Fungi; Dikarya; Ascomycota; Pezizomycotina; Sordariomycetes; Hypocreomycetidae; Hypocreales; Ophiocordycipitaceae; Ophiocordyceps.
gi|563892823|gb|AYQD01000119.1.g1259.t1	GAA89290.1	8e-172	74.1325	sn-1,2-diacylglycerol cholinephosphotransferase [Aspergillus kawachii IFO 4308]	Aspergillus kawachii IFO 4308	Eukaryota; Fungi; Dikarya; Ascomycota; Pezizomycotina; Eurotiomycetes; Eurotiomycetidae; Eurotiales; Aspergillaceae; Aspergillus.
gi|563892823|gb|AYQD01000119.1.g1259.t1	EGX49648.1	1e-170	67.7871	hypothetical protein AOL_s00078g137 [Arthrobotrys oligospora ATCC 24927]	Arthrobotrys oligospora ATCC 24927	Eukaryota; Fungi; Dikarya; Ascomycota; Pezizomycotina; Orbiliomycetes; Orbiliales; Orbiliaceae; Orbilia.
gi|563892823|gb|AYQD01000119.1.g1259.t1	EHA21515.1	2e-168	74.1325	hypothetical protein ASPNIDRAFT_45546 [Aspergillus niger ATCC 1015]	Aspergillus niger ATCC 1015	Eukaryota; Fungi; Dikarya; Ascomycota; Pezizomycotina; Eurotiomycetes; Eurotiomycetidae; Eurotiales; Aspergillaceae; Aspergillus.
gi|563892823|gb|AYQD01000119.1.g1259.t1	XP_002625433.1	1e-167	62.9032	sn-1,2-diacylglycerol cholinephosphotransferase [Ajellomyces dermatitidis SLH14081]_x0001_gb|EEQ77977.1| sn-1,2-diacylglycerol cholinephosphotransferase [Ajellomyces dermatitidis SLH14081]_x0001_gb|EEQ84740.1| sn-1,2-diacylglycerol cholinephosphotransferase [Ajellomyces dermatitidis ER-3]	Ajellomyces dermatitidis SLH14081	Eukaryota; Fungi; Dikarya; Ascomycota; Pezizomycotina; Eurotiomycetes; Eurotiomycetidae; Onygenales; Ajellomycetaceae; Ajellomyces.
gi|563892823|gb|AYQD01000119.1.g1259.t1	XP_001276602.1	6e-167	71.2025	sn-1,2-diacylglycerol cholinephosphotransferase [Aspergillus clavatus NRRL 1]_x0001_gb|EAW15176.1| sn-1,2-diacylglycerol cholinephosphotransferase [Aspergillus clavatus NRRL 1]	Aspergillus clavatus NRRL 1	Eukaryota; Fungi; Dikarya; Ascomycota; Pezizomycotina; Eurotiomycetes; Eurotiomycetidae; Eurotiales; Aspergillaceae; Aspergillus.
gi|563892823|gb|AYQD01000119.1.g1259.t1	BAE55686.1	4e-164	70.0315	unnamed protein product [Aspergillus oryzae RIB40]	Aspergillus oryzae RIB40	Eukaryota; Fungi; Dikarya; Ascomycota; Pezizomycotina; Eurotiomycetes; Eurotiomycetidae; Eurotiales; Aspergillaceae; Aspergillus.
gi|563892823|gb|AYQD01000119.1.g1259.t1	XP_002563542.1	2e-161	64.2643	Pc20g10500 [Penicillium chrysogenum Wisconsin 54-1255]_x0001_emb|CAP86379.1| Pc20g10500 [Penicillium chrysogenum Wisconsin 54-1255]	Penicillium chrysogenum Wisconsin 54-1255	Eukaryota; Fungi; Dikarya; Ascomycota; Pezizomycotina; Eurotiomycetes; Eurotiomycetidae; Eurotiales; Aspergillaceae; Penicillium; Penicillium chrysogenum complex.
gi|563892823|gb|AYQD01000119.1.g1259.t1	XP_002542031.1	1e-160	71.6088	conserved hypothetical protein [Uncinocarpus reesii 1704]_x0001_gb|EEP76698.1| conserved hypothetical protein [Uncinocarpus reesii 1704]	Uncinocarpus reesii 1704	Eukaryota; Fungi; Dikarya; Ascomycota; Pezizomycotina; Eurotiomycetes; Eurotiomycetidae; Onygenales; Onygenaceae; Uncinocarpus.
gi|563892823|gb|AYQD01000119.1.g1259.t1	EJB11383.1	3e-160	68.7697	sn-1,2-diacylglycerol cholinephosphotransferase, variant [Coccidioides immitis RS]	Coccidioides immitis RS	Eukaryota; Fungi; Dikarya; Ascomycota; Pezizomycotina; Eurotiomycetes; Eurotiomycetidae; Onygenales; mitosporic Onygenales; Coccidioides.
gi|563892823|gb|AYQD01000119.1.g1259.t1	EGE01139.1	5e-159	63.5135	sn-1,2-diacylglycerol cholinephosphotransferase [Trichophyton equinum CBS 127.97]	Trichophyton equinum CBS 127.97	Eukaryota; Fungi; Dikarya; Ascomycota; Pezizomycotina; Eurotiomycetes; Eurotiomycetidae; Onygenales; Arthrodermataceae; mitosporic Arthrodermataceae; Trichophyton.
gi|563892823|gb|AYQD01000119.1.g1259.t1	ERS99189.1	3e-157	65.8754	hypothetical protein HMPREF1624_04385 [Sporothrix schenckii ATCC 58251]	Sporothrix schenckii ATCC 58251	Eukaryota; Fungi; Dikarya; Ascomycota; Pezizomycotina; Sordariomycetes; Sordariomycetidae; Ophiostomatales; Ophiostomataceae; mitosporic Ophiostomataceae; Sporothrix.
gi|563892823|gb|AYQD01000119.1.g1259.t1	EMF10939.1	1e-156	65.8537	sn-1,2-diacylglycerol cholinephosphotransferase, partial [Sphaerulina musiva SO2202]	Sphaerulina musiva SO2202	Eukaryota; Fungi; Dikarya; Ascomycota; Pezizomycotina; Dothideomycetes; Dothideomycetidae; Capnodiales; Mycosphaerellaceae; Sphaerulina.
gi|563892823|gb|AYQD01000119.1.g1259.t1	EFY95516.1	1e-153	60	sn-1,2-diacylglycerol cholinephosphotransferase [Metarhizium anisopliae ARSEF 23]	Metarhizium anisopliae ARSEF 23	Eukaryota; Fungi; Dikarya; Ascomycota; Pezizomycotina; Sordariomycetes; Hypocreomycetidae; Hypocreales; Clavicipitaceae; mitosporic Clavicipitaceae; Metarhizium.
gi|563892823|gb|AYQD01000119.1.g1259.t1	EGD96015.1	2e-151	61.6216	sn-1,2-diacylglycerol cholinephosphotransferase [Trichophyton tonsurans CBS 112818]	Trichophyton tonsurans CBS 112818	Eukaryota; Fungi; Dikarya; Ascomycota; Pezizomycotina; Eurotiomycetes; Eurotiomycetidae; Onygenales; Arthrodermataceae; mitosporic Arthrodermataceae; Trichophyton.
gi|563892823|gb|AYQD01000119.1.g1259.t1	EEH46434.1	5e-147	57.1072	sn-1,2-diacylglycerol cholinephosphotransferase [Paracoccidioides brasiliensis Pb18]	Paracoccidioides brasiliensis Pb18	Eukaryota; Fungi; Dikarya; Ascomycota; Pezizomycotina; Eurotiomycetes; Eurotiomycetidae; Onygenales; mitosporic Onygenales; Paracoccidioides.
gi|563892823|gb|AYQD01000119.1.g1259.t1	XP_002793263.1	4e-137	55.8442	sn-1,2-diacylglycerol cholinephosphotransferase [Paracoccidioides sp. 'lutzii' Pb01]_x0001_gb|EEH33743.1| sn-1,2-diacylglycerol cholinephosphotransferase [Paracoccidioides sp. 'lutzii' Pb01]	Paracoccidioides sp. 'lutzii' Pb01	Eukaryota; Fungi; Dikarya; Ascomycota; Pezizomycotina; Eurotiomycetes; Eurotiomycetidae; Onygenales; mitosporic Onygenales; Paracoccidioides.
gi|563892823|gb|AYQD01000119.1.g1259.t1	XP_003838789.1	1e-136	68.5512	hypothetical protein LEMA_P024620.1 [Leptosphaeria maculans JN3]_x0001_emb|CBX95310.1| hypothetical protein LEMA_P024620.1 [Leptosphaeria maculans JN3]	Leptosphaeria maculans JN3	Eukaryota; Fungi; Dikarya; Ascomycota; Pezizomycotina; Dothideomycetes; Pleosporomycetidae; Pleosporales; Pleosporineae; Leptosphaeriaceae; Leptosphaeria; Leptosphaeria maculans complex.
gi|563892823|gb|AYQD01000119.1.g1259.t1	XP_001210202.1	8e-130	61.0932	conserved hypothetical protein [Aspergillus terreus NIH2624]_x0001_gb|EAU38762.1| conserved hypothetical protein [Aspergillus terreus NIH2624]	Aspergillus terreus NIH2624	Eukaryota; Fungi; Dikarya; Ascomycota; Pezizomycotina; Eurotiomycetes; Eurotiomycetidae; Eurotiales; Aspergillaceae; Aspergillus.
gi|563892496|gb|AYQD01000198.1.g1807.t1	EMC94829.1	3e-62	68.75	hypothetical protein BAUCODRAFT_36090 [Baudoinia compniacensis UAMH 10762]	Baudoinia compniacensis UAMH 10762	Eukaryota; Fungi; Dikarya; Ascomycota; Pezizomycotina; Dothideomycetes; Dothideomycetidae; Capnodiales; Teratosphaeriaceae; mitosporic Teratosphaeriaceae; Baudoinia.
gi|563892496|gb|AYQD01000198.1.g1807.t1	EKD19154.1	1e-61	71.0345	Sir2 family protein [Marssonina brunnea f. sp. 'multigermtubi' MB_m1]	Marssonina brunnea f. sp. 'multigermtubi' MB_m1	Eukaryota; Fungi; Dikarya; Ascomycota; Pezizomycotina; Leotiomycetes; Helotiales; Dermateaceae; Marssonina.
gi|563892496|gb|AYQD01000198.1.g1807.t1	XP_003857374.1	3e-59	61.7834	hypothetical protein MYCGRDRAFT_34913 [Zymoseptoria tritici IPO323]_x0001_gb|EGP92350.1| hypothetical protein MYCGRDRAFT_34913 [Zymoseptoria tritici IPO323]	Zymoseptoria tritici IPO323	Eukaryota; Fungi; Dikarya; Ascomycota; Pezizomycotina; Dothideomycetes; Dothideomycetidae; Capnodiales; Mycosphaerellaceae; Zymoseptoria.
gi|563892496|gb|AYQD01000198.1.g1807.t1	EON63237.1	4e-59	69.7183	hypothetical protein W97_02464 [Coniosporium apollinis CBS 100218]	Coniosporium apollinis CBS 100218	Eukaryota; Fungi; Dikarya; Ascomycota; Pezizomycotina; Eurotiomycetes; Chaetothyriomycetidae; Chaetothyriales; Herpotrichiellaceae; mitosporic Herpotrichiellaceae; Coniosporium.
gi|563892496|gb|AYQD01000198.1.g1807.t1	EPE31865.1	1e-58	68.6667	DHS-like NAD/FAD-binding protein [Glarea lozoyensis ATCC 20868]	Glarea lozoyensis ATCC 20868	Eukaryota; Fungi; Dikarya; Ascomycota; Pezizomycotina; Leotiomycetes; Helotiales; Helotiaceae; Glarea.
gi|563892496|gb|AYQD01000198.1.g1807.t1	EMD65471.1	1e-58	66.2338	hypothetical protein COCSADRAFT_35514 [Bipolaris sorokiniana ND90Pr]	Bipolaris sorokiniana ND90Pr	Eukaryota; Fungi; Dikarya; Ascomycota; Pezizomycotina; Dothideomycetes; Pleosporomycetidae; Pleosporales; Pleosporineae; Pleosporaceae; Bipolaris.
gi|563892496|gb|AYQD01000198.1.g1807.t1	EHK18847.1	8e-56	65.2482	hypothetical protein TRIVIDRAFT_57675 [Trichoderma virens Gv29-8]	Trichoderma virens Gv29-8	Eukaryota; Fungi; Dikarya; Ascomycota; Pezizomycotina; Sordariomycetes; Hypocreomycetidae; Hypocreales; Hypocreaceae; Trichoderma.
gi|563892496|gb|AYQD01000198.1.g1807.t1	EOA81443.1	1e-55	64.0523	hypothetical protein SETTUDRAFT_181656 [Setosphaeria turcica Et28A]	Setosphaeria turcica Et28A	Eukaryota; Fungi; Dikarya; Ascomycota; Pezizomycotina; Dothideomycetes; Pleosporomycetidae; Pleosporales; Pleosporineae; Pleosporaceae; Setosphaeria.
gi|563892496|gb|AYQD01000198.1.g1807.t1	EPE03157.1	2e-54	64.539	sir2 family protein [Ophiostoma piceae UAMH 11346]	Ophiostoma piceae UAMH 11346	Eukaryota; Fungi; Dikarya; Ascomycota; Pezizomycotina; Sordariomycetes; Sordariomycetidae; Ophiostomatales; Ophiostomataceae; Ophiostoma.
gi|563892496|gb|AYQD01000198.1.g1807.t1	EME87923.1	2e-54	64.7887	hypothetical protein MYCFIDRAFT_14817, partial [Pseudocercospora fijiensis CIRAD86]	Pseudocercospora fijiensis CIRAD86	Eukaryota; Fungi; Dikarya; Ascomycota; Pezizomycotina; Dothideomycetes; Dothideomycetidae; Capnodiales; Mycosphaerellaceae; Pseudocercospora.
gi|563892496|gb|AYQD01000198.1.g1807.t1	EME50153.1	4e-54	65.2482	sir2 class like protein [Dothistroma septosporum NZE10]	Dothistroma septosporum NZE10	Eukaryota; Fungi; Dikarya; Ascomycota; Pezizomycotina; Dothideomycetes; Dothideomycetidae; Capnodiales; Mycosphaerellaceae; Mycosphaerella.
gi|563892496|gb|AYQD01000198.1.g1807.t1	ETS80481.1	2e-53	64.539	hypothetical protein PFICI_08010 [Pestalotiopsis fici W106-1]	Pestalotiopsis fici W106-1	Eukaryota; Fungi; Dikarya; Ascomycota; Pezizomycotina; Sordariomycetes; Xylariomycetidae; Xylariales; Amphisphaeriaceae; mitosporic Amphisphaeriaceae; Pestalotiopsis.
gi|563892496|gb|AYQD01000198.1.g1807.t1	XP_001221750.1	2e-53	65.7343	hypothetical protein CHGG_05655 [Chaetomium globosum CBS 148.51]_x0001_gb|EAQ89036.1| hypothetical protein CHGG_05655 [Chaetomium globosum CBS 148.51]	Chaetomium globosum CBS 148.51	Eukaryota; Fungi; Dikarya; Ascomycota; Pezizomycotina; Sordariomycetes; Sordariomycetidae; Sordariales; Chaetomiaceae; Chaetomium.
gi|563892496|gb|AYQD01000198.1.g1807.t1	EHK45742.1	3e-53	63.1206	hypothetical protein TRIATDRAFT_299367 [Trichoderma atroviride IMI 206040]	Trichoderma atroviride IMI 206040	Eukaryota; Fungi; Dikarya; Ascomycota; Pezizomycotina; Sordariomycetes; Hypocreomycetidae; Hypocreales; Hypocreaceae; Trichoderma.
gi|563892496|gb|AYQD01000198.1.g1807.t1	EKV11854.1	1e-52	61.9718	SIR2 family histone deacetylase, putative [Penicillium digitatum Pd1]_x0001_gb|EKV14050.1| SIR2 family histone deacetylase, putative [Penicillium digitatum PHI26]	Penicillium digitatum Pd1	Eukaryota; Fungi; Dikarya; Ascomycota; Pezizomycotina; Eurotiomycetes; Eurotiomycetidae; Eurotiales; Aspergillaceae; Penicillium.
gi|563892496|gb|AYQD01000198.1.g1807.t1	EMR85817.1	3e-52	59.4406	putative sir2 family protein [Botryotinia fuckeliana BcDW1]	Botryotinia fuckeliana BcDW1	Eukaryota; Fungi; Dikarya; Ascomycota; Pezizomycotina; Leotiomycetes; Helotiales; Sclerotiniaceae; Botryotinia.
gi|563892496|gb|AYQD01000198.1.g1807.t1	EGR46038.1	4e-52	63.8298	predicted protein [Trichoderma reesei QM6a]_x0001_gb|ETR99197.1| silencing information regulator [Trichoderma reesei RUT C-30]	Trichoderma reesei QM6a	Eukaryota; Fungi; Dikarya; Ascomycota; Pezizomycotina; Sordariomycetes; Hypocreomycetidae; Hypocreales; Hypocreaceae; Trichoderma.
gi|563892496|gb|AYQD01000198.1.g1807.t1	XP_001216623.1	1e-51	60.4167	hypothetical protein ATEG_08002 [Aspergillus terreus NIH2624]_x0001_gb|EAU31175.1| hypothetical protein ATEG_08002 [Aspergillus terreus NIH2624]	Aspergillus terreus NIH2624	Eukaryota; Fungi; Dikarya; Ascomycota; Pezizomycotina; Eurotiomycetes; Eurotiomycetidae; Eurotiales; Aspergillaceae; Aspergillus.
gi|563892496|gb|AYQD01000198.1.g1807.t1	EFQ24870.1	2e-51	61.5385	Sir2 family protein [Colletotrichum graminicola M1.001]	Colletotrichum graminicola M1.001	Eukaryota; Fungi; Dikarya; Ascomycota; Pezizomycotina; Sordariomycetes; Hypocreomycetidae; Glomerellales; Glomerellaceae; mitosporic Glomerellaceae; Colletotrichum.
gi|563892496|gb|AYQD01000198.1.g1807.t1	EFY91366.1	2e-51	60.8392	silencing information regulator [Metarhizium acridum CQMa 102]	Metarhizium acridum CQMa 102	Eukaryota; Fungi; Dikarya; Ascomycota; Pezizomycotina; Sordariomycetes; Hypocreomycetidae; Hypocreales; Clavicipitaceae; mitosporic Clavicipitaceae; Metarhizium.
gi|563892496|gb|AYQD01000198.1.g1807.t1	CCD54163.1	2e-51	59.5745	similar to sir2 family transcriptional regulator [Botryotinia fuckeliana T4]	Botryotinia fuckeliana T4	Eukaryota; Fungi; Dikarya; Ascomycota; Pezizomycotina; Leotiomycetes; Helotiales; Sclerotiniaceae; Botryotinia.
gi|563892496|gb|AYQD01000198.1.g1807.t1	ERS99776.1	3e-51	58.125	hypothetical protein HMPREF1624_03140 [Sporothrix schenckii ATCC 58251]	Sporothrix schenckii ATCC 58251	Eukaryota; Fungi; Dikarya; Ascomycota; Pezizomycotina; Sordariomycetes; Sordariomycetidae; Ophiostomatales; Ophiostomataceae; mitosporic Ophiostomataceae; Sporothrix.
gi|563892496|gb|AYQD01000198.1.g1807.t1	CCE31141.1	4e-51	60.9929	related to sirtuin type 4 [Claviceps purpurea 20.1]	Claviceps purpurea 20.1	Eukaryota; Fungi; Dikarya; Ascomycota; Pezizomycotina; Sordariomycetes; Hypocreomycetidae; Hypocreales; Clavicipitaceae; Claviceps. FEATURES Location/Qualifiers source 1..395 /organism="Claviceps purpurea 20.1" /strain="20.1" /db_xref="taxon:1111077" /clone="scaffold00030" Protein 1..395 /product="related to sirtuin type 4" Region 48..337 /region_name="SIR2" /note="SIR2 superfamily of proteins in…
gi|563892496|gb|AYQD01000198.1.g1807.t1	ESZ96929.1	5e-51	60.2837	hypothetical protein SBOR_2723 [Sclerotinia borealis F-4157]	Sclerotinia borealis F-4157	Eukaryota; Fungi; Dikarya; Ascomycota; Pezizomycotina; Leotiomycetes; Helotiales; Sclerotiniaceae; Sclerotinia.
gi|563892496|gb|AYQD01000198.1.g1807.t1	AAQ14539.1	5e-51	59.0278	silencing information regulator [Aspergillus nidulans]	Aspergillus nidulans	Eukaryota; Fungi; Dikarya; Ascomycota; Pezizomycotina; Eurotiomycetes; Eurotiomycetidae; Eurotiales; Aspergillaceae; Aspergillus.
gi|563892496|gb|AYQD01000198.1.g1807.t1	ENH81086.1	5e-51	62.4113	sir2 family transcriptional [Colletotrichum orbiculare MAFF 240422]	Colletotrichum orbiculare MAFF 240422	Eukaryota; Fungi; Dikarya; Ascomycota; Pezizomycotina; Sordariomycetes; Hypocreomycetidae; Glomerellales; Glomerellaceae; mitosporic Glomerellaceae; Colletotrichum.
gi|563892496|gb|AYQD01000198.1.g1807.t1	CBF74232.1	6e-51	59.0278	TPA: Silencing information regulator [Source:UniProtKB/TrEMBL;Acc:Q71SB1] [Aspergillus nidulans FGSC A4]	Aspergillus nidulans FGSC A4	Eukaryota; Fungi; Dikarya; Ascomycota; Pezizomycotina; Eurotiomycetes; Eurotiomycetidae; Eurotiales; Aspergillaceae; Aspergillus.
gi|563892496|gb|AYQD01000198.1.g1807.t1	ERF73648.1	1e-50	68.0851	hypothetical protein EPUS_00901 [Endocarpon pusillum Z07020]	Endocarpon pusillum Z07020	Eukaryota; Fungi; Dikarya; Ascomycota; Pezizomycotina; Eurotiomycetes; Chaetothyriomycetidae; Verrucariales; Verrucariaceae; Endocarpon.
gi|563892496|gb|AYQD01000198.1.g1807.t1	ELA25534.1	1e-50	60.2837	silencing information regulator [Colletotrichum gloeosporioides Nara gc5]	Colletotrichum gloeosporioides Nara gc5	Eukaryota; Fungi; Dikarya; Ascomycota; Pezizomycotina; Sordariomycetes; Hypocreomycetidae; Glomerellales; Glomerellaceae; mitosporic Glomerellaceae; Colletotrichum.
gi|563892496|gb|AYQD01000198.1.g1807.t1	XP_002845914.1	1e-50	60.7143	silencing information regulator [Arthroderma otae CBS 113480]_x0001_gb|EEQ32964.1| silencing information regulator [Arthroderma otae CBS 113480]	Arthroderma otae CBS 113480	Eukaryota; Fungi; Dikarya; Ascomycota; Pezizomycotina; Eurotiomycetes; Eurotiomycetidae; Onygenales; Arthrodermataceae; Arthroderma.
gi|563892496|gb|AYQD01000198.1.g1807.t1	XP_003662716.1	1e-50	64.3357	hypothetical protein MYCTH_81379 [Myceliophthora thermophila ATCC 42464]_x0001_gb|AEO57471.1| hypothetical protein MYCTH_81379 [Myceliophthora thermophila ATCC 42464]	Myceliophthora thermophila ATCC 42464	Eukaryota; Fungi; Dikarya; Ascomycota; Pezizomycotina; Sordariomycetes; Sordariomycetidae; Sordariales; Chaetomiaceae; Myceliophthora.
gi|563892496|gb|AYQD01000198.1.g1807.t1	EQB55065.1	1e-50	60.2837	Sir2 family protein [Colletotrichum gloeosporioides Cg-14]	Colletotrichum gloeosporioides Cg-14	Eukaryota; Fungi; Dikarya; Ascomycota; Pezizomycotina; Sordariomycetes; Hypocreomycetidae; Glomerellales; Glomerellaceae; mitosporic Glomerellaceae; Colletotrichum.
gi|563892496|gb|AYQD01000198.1.g1807.t1	EEH11141.1	2e-50	59.7222	silencing information regulator [Ajellomyces capsulatus G186AR]	Ajellomyces capsulatus G186AR	Eukaryota; Fungi; Dikarya; Ascomycota; Pezizomycotina; Eurotiomycetes; Eurotiomycetidae; Onygenales; Ajellomycetaceae; Ajellomyces.
gi|563892496|gb|AYQD01000198.1.g1807.t1	EFZ00860.1	7e-50	60.1399	silencing information regulator [Metarhizium anisopliae ARSEF 23]	Metarhizium anisopliae ARSEF 23	Eukaryota; Fungi; Dikarya; Ascomycota; Pezizomycotina; Sordariomycetes; Hypocreomycetidae; Hypocreales; Clavicipitaceae; mitosporic Clavicipitaceae; Metarhizium.
gi|563892496|gb|AYQD01000198.1.g1807.t1	XP_003655846.1	1e-49	61.5385	SIR2 family histone deacetylase-like protein [Thielavia terrestris NRRL 8126]_x0001_gb|AEO69510.1| SIR2 family histone deacetylase-like protein [Thielavia terrestris NRRL 8126]	Thielavia terrestris NRRL 8126	Eukaryota; Fungi; Dikarya; Ascomycota; Pezizomycotina; Sordariomycetes; Sordariomycetidae; Sordariales; Chaetomiaceae; Thielavia.
gi|563892496|gb|AYQD01000198.1.g1807.t1	XP_003838323.1	1e-49	59.4937	hypothetical protein LEMA_P118470.1 [Leptosphaeria maculans JN3]_x0001_emb|CBX94844.1| hypothetical protein LEMA_P118470.1 [Leptosphaeria maculans JN3]	Leptosphaeria maculans JN3	Eukaryota; Fungi; Dikarya; Ascomycota; Pezizomycotina; Dothideomycetes; Pleosporomycetidae; Pleosporales; Pleosporineae; Leptosphaeriaceae; Leptosphaeria; Leptosphaeria maculans complex.
gi|563892496|gb|AYQD01000198.1.g1807.t1	GAD99701.1	2e-49	59.7222	CMGC/CDK/CDK5 protein kinase [Byssochlamys spectabilis No. 5]	Byssochlamys spectabilis No. 5	Eukaryota; Fungi; Dikarya; Ascomycota; Pezizomycotina; Eurotiomycetes; Eurotiomycetidae; Eurotiales; Thermoascaceae; Byssochlamys. FEATURES Location/Qualifiers source 1..766 /organism="Byssochlamys spectabilis No. 5" /culture_collection="NBRC:109023" /db_xref="taxon:1356009" /note="anamorph: Paecilomyces variotii; contig: PVAR5_00080_1" Protein 1..766 /product="CMGC/CDK/CDK5 protein kinase" Regio…
gi|563892496|gb|AYQD01000198.1.g1807.t1	EER43179.1	4e-49	59.0278	silencing information regulator [Ajellomyces capsulatus H143]	Ajellomyces capsulatus H143	Eukaryota; Fungi; Dikarya; Ascomycota; Pezizomycotina; Eurotiomycetes; Eurotiomycetidae; Onygenales; Ajellomycetaceae; Ajellomyces.
gi|563892496|gb|AYQD01000198.1.g1807.t1	EEQ86484.1	4e-49	59.0278	silencing information regulator [Ajellomyces dermatitidis ER-3]_x0001_gb|EGE86926.1| silencing information regulator [Ajellomyces dermatitidis ATCC 18188]	Ajellomyces dermatitidis ER-3	Eukaryota; Fungi; Dikarya; Ascomycota; Pezizomycotina; Eurotiomycetes; Eurotiomycetidae; Onygenales; Ajellomycetaceae; Ajellomyces.
gi|563892496|gb|AYQD01000198.1.g1807.t1	XP_001540839.1	5e-49	60.5634	hypothetical protein HCAG_04679 [Ajellomyces capsulatus NAm1]_x0001_gb|EDN08169.1| hypothetical protein HCAG_04679 [Ajellomyces capsulatus NAm1]	Ajellomyces capsulatus NAm1	Eukaryota; Fungi; Dikarya; Ascomycota; Pezizomycotina; Eurotiomycetes; Eurotiomycetidae; Onygenales; Ajellomycetaceae; Ajellomyces.
gi|563892496|gb|AYQD01000198.1.g1807.t1	XP_002624676.1	6e-49	59.3103	silencing information regulator [Ajellomyces dermatitidis SLH14081]_x0001_gb|EEQ78502.1| silencing information regulator [Ajellomyces dermatitidis SLH14081]	Ajellomyces dermatitidis SLH14081	Eukaryota; Fungi; Dikarya; Ascomycota; Pezizomycotina; Eurotiomycetes; Eurotiomycetidae; Onygenales; Ajellomycetaceae; Ajellomyces.
gi|563892496|gb|AYQD01000198.1.g1807.t1	XP_002150006.1	1e-48	58.042	SIR2 family histone deacetylase, putative [Talaromyces marneffei ATCC 18224]_x0001_gb|EEA21397.1| SIR2 family histone deacetylase, putative [Talaromyces marneffei ATCC 18224]	Talaromyces marneffei ATCC 18224	Eukaryota; Fungi; Dikarya; Ascomycota; Pezizomycotina; Eurotiomycetes; Eurotiomycetidae; Eurotiales; Trichocomaceae; Talaromyces.
gi|563892496|gb|AYQD01000198.1.g1807.t1	EJT72645.1	4e-48	58.042	hypothetical protein GGTG_09505 [Gaeumannomyces graminis var. tritici R3-111a-1]	Gaeumannomyces graminis var. tritici R3-111a-1	Eukaryota; Fungi; Dikarya; Ascomycota; Pezizomycotina; Sordariomycetes; Sordariomycetidae; Magnaporthales; Magnaporthaceae; Gaeumannomyces.
gi|563892496|gb|AYQD01000198.1.g1807.t1	XP_002557417.1	5e-48	59.1549	Pc12g05730 [Penicillium chrysogenum Wisconsin 54-1255]_x0001_emb|CAP80200.1| Pc12g05730 [Penicillium chrysogenum Wisconsin 54-1255]	Penicillium chrysogenum Wisconsin 54-1255	Eukaryota; Fungi; Dikarya; Ascomycota; Pezizomycotina; Eurotiomycetes; Eurotiomycetidae; Eurotiales; Aspergillaceae; Penicillium; Penicillium chrysogenum complex.
gi|563892496|gb|AYQD01000198.1.g1807.t1	XP_002484265.1	1e-47	55.7047	SIR2 family histone deacetylase, putative [Talaromyces stipitatus ATCC 10500]_x0001_gb|EED17031.1| SIR2 family histone deacetylase, putative [Talaromyces stipitatus ATCC 10500]	Talaromyces stipitatus ATCC 10500	Eukaryota; Fungi; Dikarya; Ascomycota; Pezizomycotina; Eurotiomycetes; Eurotiomycetidae; Eurotiales; Trichocomaceae; Talaromyces.
gi|563892496|gb|AYQD01000198.1.g1807.t1	EPS34192.1	8e-47	58.3333	hypothetical protein PDE_09156 [Penicillium oxalicum 114-2]	Penicillium oxalicum 114-2	Eukaryota; Fungi; Dikarya; Ascomycota; Pezizomycotina; Eurotiomycetes; Eurotiomycetidae; Eurotiales; Aspergillaceae; Penicillium.
gi|563892496|gb|AYQD01000198.1.g1807.t1	EJP69219.1	1e-46	60.2837	Sir2 family protein [Beauveria bassiana ARSEF 2860]	Beauveria bassiana ARSEF 2860	Eukaryota; Fungi; Dikarya; Ascomycota; Pezizomycotina; Sordariomycetes; Hypocreomycetidae; Hypocreales; Cordycipitaceae; mitosporic Cordycipitaceae; Beauveria.
gi|563892496|gb|AYQD01000198.1.g1807.t1	EMF16916.1	2e-46	59.8592	DHS-like NAD/FAD-binding domain-containing protein [Sphaerulina musiva SO2202]	Sphaerulina musiva SO2202	Eukaryota; Fungi; Dikarya; Ascomycota; Pezizomycotina; Dothideomycetes; Dothideomycetidae; Capnodiales; Mycosphaerellaceae; Sphaerulina.
gi|563892496|gb|AYQD01000198.1.g1807.t1	XP_003717347.1	3e-46	58.156	NAD-dependent deacetylase sirtuin-4 [Magnaporthe oryzae 70-15]_x0001_gb|EHA51028.1| NAD-dependent deacetylase sirtuin-4 [Magnaporthe oryzae 70-15]_x0001_gb|ELQ34692.1| NAD-dependent deacetylase sirtuin-4 [Magnaporthe oryzae Y34]_x0001_gb|ELQ70473.1| NAD-dependent deacetylase sirtuin-4 [Magnaporthe oryzae P131]	Magnaporthe oryzae 70-15	Eukaryota; Fungi; Dikarya; Ascomycota; Pezizomycotina; Sordariomycetes; Sordariomycetidae; Magnaporthales; Magnaporthaceae; Magnaporthe.
gi|563892496|gb|AYQD01000198.1.g1807.t1	XP_002542374.1	8e-46	59.1549	hypothetical protein UREG_01890 [Uncinocarpus reesii 1704]_x0001_gb|EEP77041.1| hypothetical protein UREG_01890 [Uncinocarpus reesii 1704]	Uncinocarpus reesii 1704	Eukaryota; Fungi; Dikarya; Ascomycota; Pezizomycotina; Eurotiomycetes; Eurotiomycetidae; Onygenales; Onygenaceae; Uncinocarpus.
gi|563892496|gb|AYQD01000198.1.g1807.t1	EFX05231.1	9e-46	62.4113	sir2 family histone deacetylase [Grosmannia clavigera kw1407]	Grosmannia clavigera kw1407	Eukaryota; Fungi; Dikarya; Ascomycota; Pezizomycotina; Sordariomycetes; Sordariomycetidae; Ophiostomatales; Ophiostomataceae; Grosmannia.
gi|563892496|gb|AYQD01000198.1.g1807.t1	EKJ76242.1	1e-45	59.0278	hypothetical protein FPSE_03497 [Fusarium pseudograminearum CS3096]	Fusarium pseudograminearum CS3096	Eukaryota; Fungi; Dikarya; Ascomycota; Pezizomycotina; Sordariomycetes; Hypocreomycetidae; Hypocreales; Nectriaceae; mitosporic Nectriaceae; Fusarium.
gi|563892496|gb|AYQD01000198.1.g1807.t1	XP_003003186.1	1e-45	62.0968	silencing information regulator [Verticillium alfalfae VaMs.102]_x0001_gb|EEY20638.1| silencing information regulator [Verticillium alfalfae VaMs.102]	Verticillium alfalfae VaMs.102	Eukaryota; Fungi; Dikarya; Ascomycota; Pezizomycotina; Sordariomycetes; Hypocreomycetidae; Glomerellales; Plectosphaerellaceae; mitosporic Plectosphaerellaceae; Verticillium.
gi|563892496|gb|AYQD01000198.1.g1807.t1	XP_003012322.1	1e-45	56.4286	hypothetical protein ARB_01281 [Arthroderma benhamiae CBS 112371]_x0001_gb|EFE31682.1| hypothetical protein ARB_01281 [Arthroderma benhamiae CBS 112371]	Arthroderma benhamiae CBS 112371	Eukaryota; Fungi; Dikarya; Ascomycota; Pezizomycotina; Eurotiomycetes; Eurotiomycetidae; Onygenales; Arthrodermataceae; Arthroderma.
gi|563892496|gb|AYQD01000198.1.g1807.t1	XP_003302407.1	2e-45	61.0294	hypothetical protein PTT_14208 [Pyrenophora teres f. teres 0-1]_x0001_gb|EFQ89513.1| hypothetical protein PTT_14208 [Pyrenophora teres f. teres 0-1]	Pyrenophora teres f. teres 0-1	Eukaryota; Fungi; Dikarya; Ascomycota; Pezizomycotina; Dothideomycetes; Pleosporomycetidae; Pleosporales; Pleosporineae; Pleosporaceae; Pyrenophora.
gi|563892496|gb|AYQD01000198.1.g1807.t1	GAA88177.1	3e-45	61.1111	silencing information regulator [Aspergillus kawachii IFO 4308]	Aspergillus kawachii IFO 4308	Eukaryota; Fungi; Dikarya; Ascomycota; Pezizomycotina; Eurotiomycetes; Eurotiomycetidae; Eurotiales; Aspergillaceae; Aspergillus.
gi|563892496|gb|AYQD01000198.1.g1807.t1	CAK40445.1	4e-45	61.9718	unnamed protein product [Aspergillus niger]	Aspergillus niger	Eukaryota; Fungi; Dikarya; Ascomycota; Pezizomycotina; Eurotiomycetes; Eurotiomycetidae; Eurotiales; Aspergillaceae; Aspergillus.
gi|563892496|gb|AYQD01000198.1.g1807.t1	XP_003024689.1	4e-45	55.7143	hypothetical protein TRV_01152 [Trichophyton verrucosum HKI 0517]_x0001_gb|EFE44078.1| hypothetical protein TRV_01152 [Trichophyton verrucosum HKI 0517]	Trichophyton verrucosum HKI 0517	Eukaryota; Fungi; Dikarya; Ascomycota; Pezizomycotina; Eurotiomycetes; Eurotiomycetidae; Onygenales; Arthrodermataceae; mitosporic Arthrodermataceae; Trichophyton.
gi|563892496|gb|AYQD01000198.1.g1807.t1	XP_003232979.1	4e-45	55.7143	Sir2 family protein [Trichophyton rubrum CBS 118892]_x0001_gb|EGD90743.1| Sir2 family protein [Trichophyton rubrum CBS 118892]	Trichophyton rubrum CBS 118892	Eukaryota; Fungi; Dikarya; Ascomycota; Pezizomycotina; Eurotiomycetes; Eurotiomycetidae; Onygenales; Arthrodermataceae; mitosporic Arthrodermataceae; Trichophyton.
gi|563892496|gb|AYQD01000198.1.g1807.t1	EGX89289.1	5e-45	56.9444	Sir2 family transcriptional regulator, putative [Cordyceps militaris CM01]	Cordyceps militaris CM01	Eukaryota; Fungi; Dikarya; Ascomycota; Pezizomycotina; Sordariomycetes; Hypocreomycetidae; Hypocreales; Cordycipitaceae; Cordyceps.
gi|563892496|gb|AYQD01000198.1.g1807.t1	ETI25867.1	5e-45	56.6879	hypothetical protein G647_02644 [Cladophialophora carrionii CBS 160.54]	Cladophialophora carrionii CBS 160.54	Eukaryota; Fungi; Dikarya; Ascomycota; Pezizomycotina; Eurotiomycetes; Chaetothyriomycetidae; Chaetothyriales; Herpotrichiellaceae; mitosporic Herpotrichiellaceae; Cladophialophora.
gi|563892496|gb|AYQD01000198.1.g1807.t1	XP_001393967.2	6e-45	61.1111	sir2 family transcriptional regulator [Aspergillus niger CBS 513.88]_x0001_gb|EHA28594.1| hypothetical protein ASPNIDRAFT_188287 [Aspergillus niger ATCC 1015]	Aspergillus niger CBS 513.88	Eukaryota; Fungi; Dikarya; Ascomycota; Pezizomycotina; Eurotiomycetes; Eurotiomycetidae; Eurotiales; Aspergillaceae; Aspergillus.
gi|563892496|gb|AYQD01000198.1.g1807.t1	XP_003071571.1	2e-44	57.0423	Sir2 family transcription regulator [Coccidioides posadasii C735 delta SOWgp]_x0001_gb|EER29426.1| Sir2 family transcription regulator [Coccidioides posadasii C735 delta SOWgp]_x0001_gb|EFW15352.1| SIR2 family histone deacetylase [Coccidioides posadasii str. Silveira]	Coccidioides posadasii C735 delta SOWgp	Eukaryota; Fungi; Dikarya; Ascomycota; Pezizomycotina; Eurotiomycetes; Eurotiomycetidae; Onygenales; mitosporic Onygenales; Coccidioides.
gi|563892496|gb|AYQD01000198.1.g1807.t1	EGD97297.1	2e-44	55.7143	Sir2 family protein [Trichophyton tonsurans CBS 112818]	Trichophyton tonsurans CBS 112818	Eukaryota; Fungi; Dikarya; Ascomycota; Pezizomycotina; Eurotiomycetes; Eurotiomycetidae; Onygenales; Arthrodermataceae; mitosporic Arthrodermataceae; Trichophyton.
gi|563892496|gb|AYQD01000198.1.g1807.t1	XP_003175359.1	4e-44	56.0284	NAD-dependent deacetylase sirtuin-4 [Arthroderma gypseum CBS 118893]_x0001_gb|EFQ99876.1| NAD-dependent deacetylase sirtuin-4 [Arthroderma gypseum CBS 118893]	Arthroderma gypseum CBS 118893	Eukaryota; Fungi; Dikarya; Ascomycota; Pezizomycotina; Eurotiomycetes; Eurotiomycetidae; Onygenales; Arthrodermataceae; Arthroderma.
gi|563892496|gb|AYQD01000198.1.g1807.t1	XP_001245276.1	4e-44	56.338	hypothetical protein CIMG_04717 [Coccidioides immitis RS]_x0001_gb|EAS33923.2| silencing information regulator [Coccidioides immitis RS]	Coccidioides immitis RS	Eukaryota; Fungi; Dikarya; Ascomycota; Pezizomycotina; Eurotiomycetes; Eurotiomycetidae; Onygenales; mitosporic Onygenales; Coccidioides.
gi|563892496|gb|AYQD01000198.1.g1807.t1	CCT71300.1	7e-44	56.9444	related to sirtuin type 4 [Fusarium fujikuroi IMI 58289]	Fusarium fujikuroi IMI 58289	Eukaryota; Fungi; Dikarya; Ascomycota; Pezizomycotina; Sordariomycetes; Hypocreomycetidae; Hypocreales; Nectriaceae; mitosporic Nectriaceae; Fusarium; Fusarium fujikuroi species complex.
gi|563892496|gb|AYQD01000198.1.g1807.t1	EGU78944.1	8e-44	56.9444	hypothetical protein FOXB_10544 [Fusarium oxysporum Fo5176]	Fusarium oxysporum Fo5176	Eukaryota; Fungi; Dikarya; Ascomycota; Pezizomycotina; Sordariomycetes; Hypocreomycetidae; Hypocreales; Nectriaceae; mitosporic Nectriaceae; Fusarium; Fusarium oxysporum species complex.
gi|563892496|gb|AYQD01000198.1.g1807.t1	XP_002382887.1	2e-43	59.7222	SIR2 family histone deacetylase, putative [Aspergillus flavus NRRL3357]_x0001_gb|EED48045.1| SIR2 family histone deacetylase, putative [Aspergillus flavus NRRL3357]	Aspergillus flavus NRRL3357	Eukaryota; Fungi; Dikarya; Ascomycota; Pezizomycotina; Eurotiomycetes; Eurotiomycetidae; Eurotiales; Aspergillaceae; Aspergillus.
gi|563892496|gb|AYQD01000198.1.g1807.t1	XP_001822761.2	2e-43	59.7222	sir2 family transcriptional regulator [Aspergillus oryzae RIB40]	Aspergillus oryzae RIB40	Eukaryota; Fungi; Dikarya; Ascomycota; Pezizomycotina; Eurotiomycetes; Eurotiomycetidae; Eurotiales; Aspergillaceae; Aspergillus.
gi|563892496|gb|AYQD01000198.1.g1807.t1	BAE61628.1	2e-43	59.7222	unnamed protein product [Aspergillus oryzae RIB40]_x0001_gb|EIT83341.1| sirtuin 4 [Aspergillus oryzae 3.042]	Aspergillus oryzae RIB40	Eukaryota; Fungi; Dikarya; Ascomycota; Pezizomycotina; Eurotiomycetes; Eurotiomycetidae; Eurotiales; Aspergillaceae; Aspergillus.
gi|563892496|gb|AYQD01000198.1.g1807.t1	EOD52421.1	3e-43	66.1972	putative sir2 family protein [Neofusicoccum parvum UCRNP2]	Neofusicoccum parvum UCRNP2	Eukaryota; Fungi; Dikarya; Ascomycota; Pezizomycotina; Dothideomycetes; Dothideomycetes incertae sedis; Botryosphaeriales; Botryosphaeriaceae; mitosporic Botryosphaeriaceae; Neofusicoccum.
gi|563892496|gb|AYQD01000198.1.g1807.t1	EMD89967.1	2e-42	55.9441	hypothetical protein COCHEDRAFT_1178137 [Bipolaris maydis C5]	Bipolaris maydis C5	Eukaryota; Fungi; Dikarya; Ascomycota; Pezizomycotina; Dothideomycetes; Pleosporomycetidae; Pleosporales; Pleosporineae; Pleosporaceae; Bipolaris.
gi|563892496|gb|AYQD01000198.1.g1807.t1	ENI09820.1	3e-42	55.9441	hypothetical protein COCC4DRAFT_158200 [Bipolaris maydis ATCC 48331]	Bipolaris maydis ATCC 48331	Eukaryota; Fungi; Dikarya; Ascomycota; Pezizomycotina; Dothideomycetes; Pleosporomycetidae; Pleosporales; Pleosporineae; Pleosporaceae; Bipolaris.
gi|563892496|gb|AYQD01000198.1.g1807.t1	XP_001276121.1	7e-42	57.7181	Sir2 family transcriptional regulator, putative [Aspergillus clavatus NRRL 1]_x0001_gb|EAW14695.1| Sir2 family transcriptional regulator, putative [Aspergillus clavatus NRRL 1]	Aspergillus clavatus NRRL 1	Eukaryota; Fungi; Dikarya; Ascomycota; Pezizomycotina; Eurotiomycetes; Eurotiomycetidae; Eurotiales; Aspergillaceae; Aspergillus.
gi|563892496|gb|AYQD01000198.1.g1807.t1	XP_001266123.1	8e-42	56.25	Sir2 family transcriptional regulator, putative [Neosartorya fischeri NRRL 181]_x0001_gb|EAW24226.1| Sir2 family transcriptional regulator, putative [Neosartorya fischeri NRRL 181]	Neosartorya fischeri NRRL 181	Eukaryota; Fungi; Dikarya; Ascomycota; Pezizomycotina; Eurotiomycetes; Eurotiomycetidae; Eurotiales; Aspergillaceae; Neosartorya.
gi|563892496|gb|AYQD01000198.1.g1807.t1	CCX30641.1	1e-40	52.2876	Similar to NAD-dependent protein deacetylase SIR4; acc. no. F4P804 [Pyronema omphalodes CBS 100304]	Pyronema omphalodes CBS 100304	Eukaryota; Fungi; Dikarya; Ascomycota; Pezizomycotina; Pezizomycetes; Pezizales; Pyronemataceae; Pyronema.
gi|563892496|gb|AYQD01000198.1.g1807.t1	EQK98771.1	7e-40	57.3427	silencing information regulator [Ophiocordyceps sinensis CO18]	Ophiocordyceps sinensis CO18	Eukaryota; Fungi; Dikarya; Ascomycota; Pezizomycotina; Sordariomycetes; Hypocreomycetidae; Hypocreales; Ophiocordycipitaceae; Ophiocordyceps.
gi|563892496|gb|AYQD01000198.1.g1807.t1	XP_747932.1	8e-40	54.8611	SIR2 family histone deacetylase [Aspergillus fumigatus Af293]_x0001_gb|EAL85894.1| SIR2 family histone deacetylase, putative [Aspergillus fumigatus Af293]_x0001_gb|EDP51258.1| SIR2 family histone deacetylase, putative [Aspergillus fumigatus A1163]	Aspergillus fumigatus Af293	Eukaryota; Fungi; Dikarya; Ascomycota; Pezizomycotina; Eurotiomycetes; Eurotiomycetidae; Eurotiales; Aspergillaceae; Aspergillus.
gi|563892496|gb|AYQD01000198.1.g1807.t1	EHY59675.1	1e-39	51.6854	NAD-dependent deacetylase sirtuin 4 [Exophiala dermatitidis NIH/UT8656]	Exophiala dermatitidis NIH/UT8656	Eukaryota; Fungi; Dikarya; Ascomycota; Pezizomycotina; Eurotiomycetes; Chaetothyriomycetidae; Chaetothyriales; Herpotrichiellaceae; mitosporic Herpotrichiellaceae; Exophiala.
gi|563892496|gb|AYQD01000198.1.g1807.t1	XP_001908410.1	1e-38	54.9296	hypothetical protein [Podospora anserina S mat+]_x0001_emb|CAP69083.1| unnamed protein product [Podospora anserina S mat+]	Podospora anserina S mat+	Eukaryota; Fungi; Dikarya; Ascomycota; Pezizomycotina; Sordariomycetes; Sordariomycetidae; Sordariales; Lasiosphaeriaceae; Podospora.
gi|563892496|gb|AYQD01000198.1.g1807.t1	XP_002842405.1	2e-37	51.3333	hypothetical protein [Tuber melanosporum Mel28]_x0001_emb|CAZ86596.1| unnamed protein product [Tuber melanosporum]	Tuber melanosporum Mel28	Eukaryota; Fungi; Dikarya; Ascomycota; Pezizomycotina; Pezizomycetes; Pezizales; Tuberaceae; Tuber.
gi|563892496|gb|AYQD01000198.1.g1807.t1	ETN44417.1	2e-37	58.042	hypothetical protein HMPREF1541_10598 [Cyphellophora europaea CBS 101466]	Cyphellophora europaea CBS 101466	Eukaryota; Fungi; Dikarya; Ascomycota; Pezizomycotina; Eurotiomycetes; Chaetothyriomycetidae; Chaetothyriales; Cyphellophoraceae; Cyphellophora.
gi|563892496|gb|AYQD01000198.1.g1807.t1	EGS17710.1	5e-35	65.9341	putative NAD binding protein [Chaetomium thermophilum var. thermophilum DSM 1495]	Chaetomium thermophilum var. thermophilum DSM 1495	Eukaryota; Fungi; Dikarya; Ascomycota; Pezizomycotina; Sordariomycetes; Sordariomycetidae; Sordariales; Chaetomiaceae; Chaetomium.
gi|563892496|gb|AYQD01000198.1.g1807.t1	XP_956588.2	7e-35	57.0312	hypothetical protein NCU00203 [Neurospora crassa OR74A]	Neurospora crassa OR74A	Eukaryota; Fungi; Dikarya; Ascomycota; Pezizomycotina; Sordariomycetes; Sordariomycetidae; Sordariales; Sordariaceae; Neurospora.
gi|563892496|gb|AYQD01000198.1.g1807.t1	XP_003350513.1	1e-34	57.3643	hypothetical protein SMAC_02226 [Sordaria macrospora k-hell]_x0001_emb|CCC12004.1| unnamed protein product [Sordaria macrospora k-hell]	Sordaria macrospora k-hell	Eukaryota; Fungi; Dikarya; Ascomycota; Pezizomycotina; Sordariomycetes; Sordariomycetidae; Sordariales; Sordariaceae; Sordaria.
gi|563892496|gb|AYQD01000198.1.g1807.t1	XP_001591895.1	3e-34	62.6374	hypothetical protein SS1G_07341 [Sclerotinia sclerotiorum 1980]_x0001_gb|EDO04858.1| hypothetical protein SS1G_07341 [Sclerotinia sclerotiorum 1980 UF-70]	Sclerotinia sclerotiorum 1980 UF-70	Eukaryota; Fungi; Dikarya; Ascomycota; Pezizomycotina; Leotiomycetes; Helotiales; Sclerotiniaceae; Sclerotinia.
gi|563892496|gb|AYQD01000198.1.g1807.t1	EAA27352.3	4e-34	57.0312	SIR2 family histone deacetylase [Neurospora crassa OR74A]	Neurospora crassa OR74A	Eukaryota; Fungi; Dikarya; Ascomycota; Pezizomycotina; Sordariomycetes; Sordariomycetidae; Sordariales; Sordariaceae; Neurospora.
gi|563892496|gb|AYQD01000198.1.g1807.t1	EGO57899.1	1e-33	56.25	hypothetical protein NEUTE1DRAFT_122240 [Neurospora tetrasperma FGSC 2508]	Neurospora tetrasperma FGSC 2508	Eukaryota; Fungi; Dikarya; Ascomycota; Pezizomycotina; Sordariomycetes; Sordariomycetidae; Sordariales; Sordariaceae; Neurospora.
gi|563892496|gb|AYQD01000198.1.g1807.t1	EQL37250.1	2e-32	65.2174	hypothetical protein BDFG_01508 [Ajellomyces dermatitidis ATCC 26199]	Ajellomyces dermatitidis ATCC 26199	Eukaryota; Fungi; Dikarya; Ascomycota; Pezizomycotina; Eurotiomycetes; Eurotiomycetidae; Onygenales; Ajellomycetaceae; Ajellomyces.
gi|563892496|gb|AYQD01000198.1.g1807.t1	ERZ98272.1	2e-26	50	hypothetical protein GLOINDRAFT_339725 [Rhizophagus irregularis DAOM 181602]	Rhizophagus irregularis DAOM 181602	Eukaryota; Fungi; Glomeromycota; Glomeromycetes; Glomerales; Glomeraceae; Rhizophagus.
gi|563892496|gb|AYQD01000198.1.g1807.t1	XP_385681.1	4e-25	59.4059	hypothetical protein FG05505.1 [Fusarium graminearum PH-1]	Fusarium graminearum PH-1	Eukaryota; Fungi; Dikarya; Ascomycota; Pezizomycotina; Sordariomycetes; Hypocreomycetidae; Hypocreales; Nectriaceae; mitosporic Nectriaceae; Fusarium.
gi|563892496|gb|AYQD01000198.1.g1807.t1	XP_001557002.1	1e-23	59.7222	hypothetical protein BC1G_04718 [Botryotinia fuckeliana B05.10]	Botryotinia fuckeliana B05.10	Eukaryota; Fungi; Dikarya; Ascomycota; Pezizomycotina; Leotiomycetes; Helotiales; Sclerotiniaceae; Botryotinia.
gi|563892336|gb|AYQD01000234.1.g2030.t1	EME49695.1	0	69.4631	hypothetical protein DOTSEDRAFT_40855 [Dothistroma septosporum NZE10]	Dothistroma septosporum NZE10	Eukaryota; Fungi; Dikarya; Ascomycota; Pezizomycotina; Dothideomycetes; Dothideomycetidae; Capnodiales; Mycosphaerellaceae; Mycosphaerella.
gi|563892336|gb|AYQD01000234.1.g2030.t1	EMC99514.1	0	63.8801	hypothetical protein BAUCODRAFT_571593 [Baudoinia compniacensis UAMH 10762]	Baudoinia compniacensis UAMH 10762	Eukaryota; Fungi; Dikarya; Ascomycota; Pezizomycotina; Dothideomycetes; Dothideomycetidae; Capnodiales; Teratosphaeriaceae; mitosporic Teratosphaeriaceae; Baudoinia.
gi|563892336|gb|AYQD01000234.1.g2030.t1	EMF17347.1	0	69.8206	Pkinase-domain-containing protein [Sphaerulina musiva SO2202]	Sphaerulina musiva SO2202	Eukaryota; Fungi; Dikarya; Ascomycota; Pezizomycotina; Dothideomycetes; Dothideomycetidae; Capnodiales; Mycosphaerellaceae; Sphaerulina.
gi|563892336|gb|AYQD01000234.1.g2030.t1	EME88094.1	0	65.5058	hypothetical protein MYCFIDRAFT_48302 [Pseudocercospora fijiensis CIRAD86]	Pseudocercospora fijiensis CIRAD86	Eukaryota; Fungi; Dikarya; Ascomycota; Pezizomycotina; Dothideomycetes; Dothideomycetidae; Capnodiales; Mycosphaerellaceae; Pseudocercospora.
gi|563892336|gb|AYQD01000234.1.g2030.t1	EON69285.1	0	64.526	STE/STE20/PAKA protein kinase [Coniosporium apollinis CBS 100218]	Coniosporium apollinis CBS 100218	Eukaryota; Fungi; Dikarya; Ascomycota; Pezizomycotina; Eurotiomycetes; Chaetothyriomycetidae; Chaetothyriales; Herpotrichiellaceae; mitosporic Herpotrichiellaceae; Coniosporium.
gi|563892336|gb|AYQD01000234.1.g2030.t1	ACS91347.1	0	66.0225	serine/threonine-protein kinase [Zymoseptoria tritici]	Zymoseptoria tritici	Eukaryota; Fungi; Dikarya; Ascomycota; Pezizomycotina; Dothideomycetes; Dothideomycetidae; Capnodiales; Mycosphaerellaceae; Zymoseptoria.
gi|563892336|gb|AYQD01000234.1.g2030.t1	XP_003853454.1	0	67	p21-activated protein kinase [Zymoseptoria tritici IPO323]_x0001_gb|EGP88430.1| p21-activated protein kinase [Zymoseptoria tritici IPO323]	Zymoseptoria tritici IPO323	Eukaryota; Fungi; Dikarya; Ascomycota; Pezizomycotina; Dothideomycetes; Dothideomycetidae; Capnodiales; Mycosphaerellaceae; Zymoseptoria.
gi|563892336|gb|AYQD01000234.1.g2030.t1	CCD46990.1	0	55.7143	BcSTE20, mitogen-activated protein kinase : p21-activated kinase (PAK) [Botryotinia fuckeliana T4]_x0001_gb|EMR88779.1| putative serine threonine kinase ste20 protein [Botryotinia fuckeliana BcDW1]	Botryotinia fuckeliana T4	Eukaryota; Fungi; Dikarya; Ascomycota; Pezizomycotina; Leotiomycetes; Helotiales; Sclerotiniaceae; Botryotinia.
gi|563892336|gb|AYQD01000234.1.g2030.t1	ESZ95670.1	0	55.4107	BcSTE20, mitogen-activated protein kinase : p21-activated kinase (PAK) [Sclerotinia borealis F-4157]	Sclerotinia borealis F-4157	Eukaryota; Fungi; Dikarya; Ascomycota; Pezizomycotina; Leotiomycetes; Helotiales; Sclerotiniaceae; Sclerotinia.
gi|563892336|gb|AYQD01000234.1.g2030.t1	EKG12837.1	0	56.2581	PAK-box/P21-Rho-binding protein [Macrophomina phaseolina MS6]	Macrophomina phaseolina MS6	Eukaryota; Fungi; Dikarya; Ascomycota; Pezizomycotina; Dothideomycetes; Dothideomycetes incertae sedis; Botryosphaeriales; Botryosphaeriaceae; mitosporic Botryosphaeriaceae; Macrophomina.
gi|563892336|gb|AYQD01000234.1.g2030.t1	XP_001802708.1	0	59.6291	hypothetical protein SNOG_12486 [Phaeosphaeria nodorum SN15]_x0001_gb|EAT80299.2| hypothetical protein SNOG_12486 [Phaeosphaeria nodorum SN15]	Phaeosphaeria nodorum SN15	Eukaryota; Fungi; Dikarya; Ascomycota; Pezizomycotina; Dothideomycetes; Pleosporomycetidae; Pleosporales; Pleosporineae; Phaeosphaeriaceae; Parastagonospora.
gi|563892336|gb|AYQD01000234.1.g2030.t1	XP_001556382.1	0	61.6129	conserved hypothetical protein [Botryotinia fuckeliana B05.10]	Botryotinia fuckeliana B05.10	Eukaryota; Fungi; Dikarya; Ascomycota; Pezizomycotina; Leotiomycetes; Helotiales; Sclerotiniaceae; Botryotinia.
gi|563892336|gb|AYQD01000234.1.g2030.t1	XP_003839795.1	0	64.1654	similar to serine/threonine-protein kinase ste20 [Leptosphaeria maculans JN3]_x0001_emb|CBX96316.1| similar to serine/threonine-protein kinase ste20 [Leptosphaeria maculans JN3]	Leptosphaeria maculans JN3	Eukaryota; Fungi; Dikarya; Ascomycota; Pezizomycotina; Dothideomycetes; Pleosporomycetidae; Pleosporales; Pleosporineae; Leptosphaeriaceae; Leptosphaeria; Leptosphaeria maculans complex.
gi|563892336|gb|AYQD01000234.1.g2030.t1	XP_003301567.1	0	63.2911	hypothetical protein PTT_13099 [Pyrenophora teres f. teres 0-1]_x0001_gb|EFQ90360.1| hypothetical protein PTT_13099 [Pyrenophora teres f. teres 0-1]	Pyrenophora teres f. teres 0-1	Eukaryota; Fungi; Dikarya; Ascomycota; Pezizomycotina; Dothideomycetes; Pleosporomycetidae; Pleosporales; Pleosporineae; Pleosporaceae; Pyrenophora.
gi|563892336|gb|AYQD01000234.1.g2030.t1	XP_001936951.1	0	64.3449	serine/threonine-protein kinase ste20 [Pyrenophora tritici-repentis Pt-1C-BFP]_x0001_gb|EDU49538.1| serine/threonine-protein kinase ste20 [Pyrenophora tritici-repentis Pt-1C-BFP]	Pyrenophora tritici-repentis Pt-1C-BFP	Eukaryota; Fungi; Dikarya; Ascomycota; Pezizomycotina; Dothideomycetes; Pleosporomycetidae; Pleosporales; Pleosporineae; Pleosporaceae; Pyrenophora.
gi|563892336|gb|AYQD01000234.1.g2030.t1	EOD47157.1	0	53.9062	putative serine threonine kinase ste20 protein [Neofusicoccum parvum UCRNP2]	Neofusicoccum parvum UCRNP2	Eukaryota; Fungi; Dikarya; Ascomycota; Pezizomycotina; Dothideomycetes; Dothideomycetes incertae sedis; Botryosphaeriales; Botryosphaeriaceae; mitosporic Botryosphaeriaceae; Neofusicoccum.
gi|563892336|gb|AYQD01000234.1.g2030.t1	EMD88617.1	0	59.9393	hypothetical protein COCHEDRAFT_1110585 [Bipolaris maydis C5]_x0001_gb|ENI05667.1| hypothetical protein COCC4DRAFT_137078 [Bipolaris maydis ATCC 48331]	Bipolaris maydis C5	Eukaryota; Fungi; Dikarya; Ascomycota; Pezizomycotina; Dothideomycetes; Pleosporomycetidae; Pleosporales; Pleosporineae; Pleosporaceae; Bipolaris.
gi|563892336|gb|AYQD01000234.1.g2030.t1	EMD64487.1	0	60.091	hypothetical protein COCSADRAFT_325807 [Bipolaris sorokiniana ND90Pr]	Bipolaris sorokiniana ND90Pr	Eukaryota; Fungi; Dikarya; Ascomycota; Pezizomycotina; Dothideomycetes; Pleosporomycetidae; Pleosporales; Pleosporineae; Pleosporaceae; Bipolaris.
gi|563892336|gb|AYQD01000234.1.g2030.t1	XP_001596232.1	0	63.3333	conserved hypothetical protein [Sclerotinia sclerotiorum 1980]_x0001_gb|EDN99594.1| conserved hypothetical protein [Sclerotinia sclerotiorum 1980 UF-70]	Sclerotinia sclerotiorum 1980 UF-70	Eukaryota; Fungi; Dikarya; Ascomycota; Pezizomycotina; Leotiomycetes; Helotiales; Sclerotiniaceae; Sclerotinia.
gi|563892336|gb|AYQD01000234.1.g2030.t1	EEH46272.1	0	54.9157	serine/threonine-protein kinase pakA [Paracoccidioides brasiliensis Pb18]	Paracoccidioides brasiliensis Pb18	Eukaryota; Fungi; Dikarya; Ascomycota; Pezizomycotina; Eurotiomycetes; Eurotiomycetidae; Onygenales; mitosporic Onygenales; Paracoccidioides.
gi|563892336|gb|AYQD01000234.1.g2030.t1	EAS35974.2	0	55.7549	sexual development serine/threonine kinase PakA [Coccidioides immitis RS]	Coccidioides immitis RS	Eukaryota; Fungi; Dikarya; Ascomycota; Pezizomycotina; Eurotiomycetes; Eurotiomycetidae; Onygenales; mitosporic Onygenales; Coccidioides.
gi|563892336|gb|AYQD01000234.1.g2030.t1	EEH21351.1	0	55.1481	serine/threonine-protein kinase ste20 [Paracoccidioides brasiliensis Pb03]	Paracoccidioides brasiliensis Pb03	Eukaryota; Fungi; Dikarya; Ascomycota; Pezizomycotina; Eurotiomycetes; Eurotiomycetidae; Onygenales; mitosporic Onygenales; Paracoccidioides.
gi|563892336|gb|AYQD01000234.1.g2030.t1	XP_003065933.1	0	55.6716	PAK kinase, putative [Coccidioides posadasii C735 delta SOWgp]_x0001_gb|EER23788.1| PAK kinase, putative [Coccidioides posadasii C735 delta SOWgp]_x0001_gb|EFW21812.1| serine/threonine kinase Ste20 [Coccidioides posadasii str. Silveira]	Coccidioides posadasii C735 delta SOWgp	Eukaryota; Fungi; Dikarya; Ascomycota; Pezizomycotina; Eurotiomycetes; Eurotiomycetidae; Onygenales; mitosporic Onygenales; Coccidioides.
gi|563892336|gb|AYQD01000234.1.g2030.t1	ERF69470.1	0	56.1481	hypothetical protein EPUS_07285 [Endocarpon pusillum Z07020]	Endocarpon pusillum Z07020	Eukaryota; Fungi; Dikarya; Ascomycota; Pezizomycotina; Eurotiomycetes; Chaetothyriomycetidae; Verrucariales; Verrucariaceae; Endocarpon.
gi|563892336|gb|AYQD01000234.1.g2030.t1	XP_002789034.1	0	54.4681	serine/threonine-protein kinase ste20 [Paracoccidioides sp. 'lutzii' Pb01]_x0001_gb|EEH40605.1| serine/threonine-protein kinase ste20 [Paracoccidioides sp. 'lutzii' Pb01]	Paracoccidioides sp. 'lutzii' Pb01	Eukaryota; Fungi; Dikarya; Ascomycota; Pezizomycotina; Eurotiomycetes; Eurotiomycetidae; Onygenales; mitosporic Onygenales; Paracoccidioides.
gi|563892336|gb|AYQD01000234.1.g2030.t1	EQL29649.1	0	56.213	STE/STE20/PAKA protein kinase [Ajellomyces dermatitidis ATCC 26199]	Ajellomyces dermatitidis ATCC 26199	Eukaryota; Fungi; Dikarya; Ascomycota; Pezizomycotina; Eurotiomycetes; Eurotiomycetidae; Onygenales; Ajellomycetaceae; Ajellomyces.
gi|563892336|gb|AYQD01000234.1.g2030.t1	EGE86805.1	0	56.213	serine/threonine kinase Ste20 [Ajellomyces dermatitidis ATCC 18188]	Ajellomyces dermatitidis ATCC 18188	Eukaryota; Fungi; Dikarya; Ascomycota; Pezizomycotina; Eurotiomycetes; Eurotiomycetidae; Onygenales; Ajellomycetaceae; Ajellomyces.
gi|563892336|gb|AYQD01000234.1.g2030.t1	EKD13922.1	0	55.5721	putative Serine/threonine-protein kinase MST20 [Marssonina brunnea f. sp. 'multigermtubi' MB_m1]	Marssonina brunnea f. sp. 'multigermtubi' MB_m1	Eukaryota; Fungi; Dikarya; Ascomycota; Pezizomycotina; Leotiomycetes; Helotiales; Dermateaceae; Marssonina.
gi|563892336|gb|AYQD01000234.1.g2030.t1	XP_002541650.1	0	51.8568	serine/threonine-protein kinase PAK 3 [Uncinocarpus reesii 1704]_x0001_gb|EEP76317.1| serine/threonine-protein kinase PAK 3 [Uncinocarpus reesii 1704]	Uncinocarpus reesii 1704	Eukaryota; Fungi; Dikarya; Ascomycota; Pezizomycotina; Eurotiomycetes; Eurotiomycetidae; Onygenales; Onygenaceae; Uncinocarpus.
gi|563892336|gb|AYQD01000234.1.g2030.t1	EOA88162.1	0	52.5153	hypothetical protein SETTUDRAFT_107882 [Setosphaeria turcica Et28A]	Setosphaeria turcica Et28A	Eukaryota; Fungi; Dikarya; Ascomycota; Pezizomycotina; Dothideomycetes; Pleosporomycetidae; Pleosporales; Pleosporineae; Pleosporaceae; Setosphaeria.
gi|563892336|gb|AYQD01000234.1.g2030.t1	EHY58209.1	0	51.9036	p21-activated kinase 1 [Exophiala dermatitidis NIH/UT8656]	Exophiala dermatitidis NIH/UT8656	Eukaryota; Fungi; Dikarya; Ascomycota; Pezizomycotina; Eurotiomycetes; Chaetothyriomycetidae; Chaetothyriales; Herpotrichiellaceae; mitosporic Herpotrichiellaceae; Exophiala.
gi|563892336|gb|AYQD01000234.1.g2030.t1	XP_001536065.1	0	54.3885	hypothetical protein HCAG_09016 [Ajellomyces capsulatus NAm1]_x0001_gb|EDN05380.1| hypothetical protein HCAG_09016 [Ajellomyces capsulatus NAm1]	Ajellomyces capsulatus NAm1	Eukaryota; Fungi; Dikarya; Ascomycota; Pezizomycotina; Eurotiomycetes; Eurotiomycetidae; Onygenales; Ajellomycetaceae; Ajellomyces.
gi|563892336|gb|AYQD01000234.1.g2030.t1	ETI28115.1	0	56.4103	hypothetical protein G647_00564 [Cladophialophora carrionii CBS 160.54]	Cladophialophora carrionii CBS 160.54	Eukaryota; Fungi; Dikarya; Ascomycota; Pezizomycotina; Eurotiomycetes; Chaetothyriomycetidae; Chaetothyriales; Herpotrichiellaceae; mitosporic Herpotrichiellaceae; Cladophialophora.
gi|563892336|gb|AYQD01000234.1.g2030.t1	EOO03713.1	0	52.8384	putative ste ste20 paka protein kinase protein [Togninia minima UCRPA7]	Togninia minima UCRPA7	Eukaryota; Fungi; Dikarya; Ascomycota; Pezizomycotina; Sordariomycetes; Sordariomycetidae; Calosphaeriales; Calosphaeriaceae; Togninia.
gi|563892336|gb|AYQD01000234.1.g2030.t1	XP_001272730.1	0	58.4235	serine/threonine kinase Ste20 [Aspergillus clavatus NRRL 1]_x0001_gb|EAW11304.1| serine/threonine kinase Ste20 [Aspergillus clavatus NRRL 1]	Aspergillus clavatus NRRL 1	Eukaryota; Fungi; Dikarya; Ascomycota; Pezizomycotina; Eurotiomycetes; Eurotiomycetidae; Eurotiales; Aspergillaceae; Aspergillus.
gi|563892336|gb|AYQD01000234.1.g2030.t1	XP_749600.2	0	54.5714	sexual development serine/threonine kinase PakA [Aspergillus fumigatus Af293]_x0001_sp|Q4WHP3.2|STE20_ASPFU RecName: Full=Serine/threonine-protein kinase ste20_x0001_gb|EAL87562.2| sexual development serine/threonine kinase PakA [Aspergillus fumigatus Af293]	Aspergillus fumigatus Af293	Eukaryota; Fungi; Dikarya; Ascomycota; Pezizomycotina; Eurotiomycetes; Eurotiomycetidae; Eurotiales; Aspergillaceae; Aspergillus.
gi|563892336|gb|AYQD01000234.1.g2030.t1	ETN39138.1	0	55.416	hypothetical protein HMPREF1541_05361 [Cyphellophora europaea CBS 101466]	Cyphellophora europaea CBS 101466	Eukaryota; Fungi; Dikarya; Ascomycota; Pezizomycotina; Eurotiomycetes; Chaetothyriomycetidae; Chaetothyriales; Cyphellophoraceae; Cyphellophora.
gi|563892336|gb|AYQD01000234.1.g2030.t1	XP_001819474.2	0	53.2033	serine/threonine-protein kinase ste20 [Aspergillus oryzae RIB40]	Aspergillus oryzae RIB40	Eukaryota; Fungi; Dikarya; Ascomycota; Pezizomycotina; Eurotiomycetes; Eurotiomycetidae; Eurotiales; Aspergillaceae; Aspergillus.
gi|563892336|gb|AYQD01000234.1.g2030.t1	EDP54121.1	0	54.5714	serine/threonine kinase Ste20 [Aspergillus fumigatus A1163]	Aspergillus fumigatus A1163	Eukaryota; Fungi; Dikarya; Ascomycota; Pezizomycotina; Eurotiomycetes; Eurotiomycetidae; Eurotiales; Aspergillaceae; Aspergillus.
gi|563892336|gb|AYQD01000234.1.g2030.t1	EFQ30330.1	0	52.6093	hypothetical protein GLRG_05474 [Colletotrichum graminicola M1.001]	Colletotrichum graminicola M1.001	Eukaryota; Fungi; Dikarya; Ascomycota; Pezizomycotina; Sordariomycetes; Hypocreomycetidae; Glomerellales; Glomerellaceae; mitosporic Glomerellaceae; Colletotrichum.
gi|563892336|gb|AYQD01000234.1.g2030.t1	EPE25498.1	0	52.6115	Protein kinase-like (PK-like) [Glarea lozoyensis ATCC 20868]	Glarea lozoyensis ATCC 20868	Eukaryota; Fungi; Dikarya; Ascomycota; Pezizomycotina; Leotiomycetes; Helotiales; Helotiaceae; Glarea.
gi|563892336|gb|AYQD01000234.1.g2030.t1	XP_002340740.1	0	52.6676	sexual development serine/threonine kinase PakA [Talaromyces stipitatus ATCC 10500]_x0001_gb|EED23353.1| sexual development serine/threonine kinase PakA [Talaromyces stipitatus ATCC 10500]	Talaromyces stipitatus ATCC 10500	Eukaryota; Fungi; Dikarya; Ascomycota; Pezizomycotina; Eurotiomycetes; Eurotiomycetidae; Eurotiales; Trichocomaceae; Talaromyces.
gi|563892336|gb|AYQD01000234.1.g2030.t1	ELR05942.1	0	58.2192	STE/STE20/PAKA protein kinase [Pseudogymnoascus destructans 20631-21]	Pseudogymnoascus destructans 20631-21	Eukaryota; Fungi; Dikarya; Ascomycota; Pezizomycotina; Leotiomycetes; Leotiomycetes incertae sedis; Pseudeurotiaceae; Pseudogymnoascus.
gi|563892336|gb|AYQD01000234.1.g2030.t1	XP_002375063.1	0	56.7652	serine/threonine kinase Ste20 [Aspergillus flavus NRRL3357]_x0001_sp|Q2ULU3.1|STE20_ASPOR RecName: Full=Serine/threonine-protein kinase ste20_x0001_dbj|BAE57472.1| unnamed protein product [Aspergillus oryzae RIB40]_x0001_gb|EED56281.1| serine/threonine kinase Ste20 [Aspergillus flavus NRRL3357]_x0001_gb|EIT73396.1| p21-activated serine/threonine protein kinase [Aspergillus oryzae 3.042]	Aspergillus flavus NRRL3357	Eukaryota; Fungi; Dikarya; Ascomycota; Pezizomycotina; Eurotiomycetes; Eurotiomycetidae; Eurotiales; Aspergillaceae; Aspergillus.
gi|563892336|gb|AYQD01000234.1.g2030.t1	ETS77756.1	0	58.0592	Serine/threonine-protein kinase MST20 [Pestalotiopsis fici W106-1]	Pestalotiopsis fici W106-1	Eukaryota; Fungi; Dikarya; Ascomycota; Pezizomycotina; Sordariomycetes; Xylariomycetidae; Xylariales; Amphisphaeriaceae; mitosporic Amphisphaeriaceae; Pestalotiopsis.
gi|563892336|gb|AYQD01000234.1.g2030.t1	XP_001260088.1	0	54.7653	serine/threonine kinase Ste20 [Neosartorya fischeri NRRL 181]_x0001_gb|EAW18191.1| serine/threonine kinase Ste20 [Neosartorya fischeri NRRL 181]	Neosartorya fischeri NRRL 181	Eukaryota; Fungi; Dikarya; Ascomycota; Pezizomycotina; Eurotiomycetes; Eurotiomycetidae; Eurotiales; Aspergillaceae; Neosartorya.
gi|563892336|gb|AYQD01000234.1.g2030.t1	ENH80040.1	0	54.7546	ste20-like protein [Colletotrichum orbiculare MAFF 240422]	Colletotrichum orbiculare MAFF 240422	Eukaryota; Fungi; Dikarya; Ascomycota; Pezizomycotina; Sordariomycetes; Hypocreomycetidae; Glomerellales; Glomerellaceae; mitosporic Glomerellaceae; Colletotrichum.
gi|563892336|gb|AYQD01000234.1.g2030.t1	GAA83827.1	0	56.9909	serine/threonine kinase Ste20 [Aspergillus kawachii IFO 4308]	Aspergillus kawachii IFO 4308	Eukaryota; Fungi; Dikarya; Ascomycota; Pezizomycotina; Eurotiomycetes; Eurotiomycetidae; Eurotiales; Aspergillaceae; Aspergillus.
gi|563892336|gb|AYQD01000234.1.g2030.t1	XP_001394427.1	0	56.9909	serine/threonine-protein kinase ste20 [Aspergillus niger CBS 513.88]_x0001_emb|CAK40664.1| unnamed protein product [Aspergillus niger]	Aspergillus niger CBS 513.88	Eukaryota; Fungi; Dikarya; Ascomycota; Pezizomycotina; Eurotiomycetes; Eurotiomycetidae; Eurotiales; Aspergillaceae; Aspergillus.
gi|563892336|gb|AYQD01000234.1.g2030.t1	EHA19610.1	0	56.9909	hypothetical protein ASPNIDRAFT_208780 [Aspergillus niger ATCC 1015]	Aspergillus niger ATCC 1015	Eukaryota; Fungi; Dikarya; Ascomycota; Pezizomycotina; Eurotiomycetes; Eurotiomycetidae; Eurotiales; Aspergillaceae; Aspergillus.
gi|563892336|gb|AYQD01000234.1.g2030.t1	EPQ63405.1	0	56.3518	Signal transducing kinase of the PAK (p21-activated kinase) family [Blumeria graminis f. sp. tritici 96224]	Blumeria graminis f. sp. tritici 96224	Eukaryota; Fungi; Dikarya; Ascomycota; Pezizomycotina; Leotiomycetes; Erysiphales; Erysiphaceae; Blumeria.
gi|563892336|gb|AYQD01000234.1.g2030.t1	CCU83089.1	0	55.2756	Serine/threonine-protein kinase/serine/threonine-protein kinase [Blumeria graminis f. sp. hordei DH14]	Blumeria graminis f. sp. hordei DH14	Eukaryota; Fungi; Dikarya; Ascomycota; Pezizomycotina; Leotiomycetes; Erysiphales; Erysiphaceae; Blumeria. FEATURES Location/Qualifiers source 1..883 /organism="Blumeria graminis f. sp. hordei DH14" /strain="DH14" /isolation_source="conidia asexual spores were collected from infected barley by vacuum onto Millipore filters; conidia were not older than 24 hours" /host="Hordeum vulgare subsp. vulga…
gi|563892336|gb|AYQD01000234.1.g2030.t1	XP_002847148.1	0	54.5455	serine/threonine-protein kinase ste20 [Arthroderma otae CBS 113480]_x0001_gb|EEQ32066.1| serine/threonine-protein kinase ste20 [Arthroderma otae CBS 113480]	Arthroderma otae CBS 113480	Eukaryota; Fungi; Dikarya; Ascomycota; Pezizomycotina; Eurotiomycetes; Eurotiomycetidae; Onygenales; Arthrodermataceae; Arthroderma.
gi|563892336|gb|AYQD01000234.1.g2030.t1	XP_003717065.1	0	53.0046	STE/STE20/PAKA protein kinase [Magnaporthe oryzae 70-15]_x0001_sp|Q7Z8E9.3|STE20_MAGO7 RecName: Full=Serine/threonine-protein kinase MST20_x0001_gb|EHA50746.1| STE/STE20/PAKA protein kinase [Magnaporthe oryzae 70-15]	Magnaporthe oryzae 70-15	Eukaryota; Fungi; Dikarya; Ascomycota; Pezizomycotina; Sordariomycetes; Sordariomycetidae; Magnaporthales; Magnaporthaceae; Magnaporthe.
gi|563892336|gb|AYQD01000234.1.g2030.t1	ELQ59101.1	0	53.0046	serine/threonine-protein kinase ste-20 [Magnaporthe oryzae P131]	Magnaporthe oryzae P131	Eukaryota; Fungi; Dikarya; Ascomycota; Pezizomycotina; Sordariomycetes; Sordariomycetidae; Magnaporthales; Magnaporthaceae; Magnaporthe.
gi|563892336|gb|AYQD01000234.1.g2030.t1	AAP93639.1	0	53.0864	PAK kinase [Magnaporthe grisea]	Magnaporthe grisea	Eukaryota; Fungi; Dikarya; Ascomycota; Pezizomycotina; Sordariomycetes; Sordariomycetidae; Magnaporthales; Magnaporthaceae; Magnaporthe.
gi|563892336|gb|AYQD01000234.1.g2030.t1	XP_003001696.1	0	53.1343	serine/threonine-protein kinase MST20 [Verticillium alfalfae VaMs.102]_x0001_gb|EEY21845.1| serine/threonine-protein kinase MST20 [Verticillium alfalfae VaMs.102]	Verticillium alfalfae VaMs.102	Eukaryota; Fungi; Dikarya; Ascomycota; Pezizomycotina; Sordariomycetes; Hypocreomycetidae; Glomerellales; Plectosphaerellaceae; mitosporic Plectosphaerellaceae; Verticillium.
gi|563892336|gb|AYQD01000234.1.g2030.t1	EGU82314.1	0	53.2234	hypothetical protein FOXB_07143 [Fusarium oxysporum Fo5176]	Fusarium oxysporum Fo5176	Eukaryota; Fungi; Dikarya; Ascomycota; Pezizomycotina; Sordariomycetes; Hypocreomycetidae; Hypocreales; Nectriaceae; mitosporic Nectriaceae; Fusarium; Fusarium oxysporum species complex.
gi|563892336|gb|AYQD01000234.1.g2030.t1	XP_003664050.1	0	54.8686	hypothetical protein MYCTH_2306416 [Myceliophthora thermophila ATCC 42464]_x0001_gb|AEO58805.1| hypothetical protein MYCTH_2306416 [Myceliophthora thermophila ATCC 42464]	Myceliophthora thermophila ATCC 42464	Eukaryota; Fungi; Dikarya; Ascomycota; Pezizomycotina; Sordariomycetes; Sordariomycetidae; Sordariales; Chaetomiaceae; Myceliophthora.
gi|563892336|gb|AYQD01000234.1.g2030.t1	ESA42237.1	0	53.7008	serine/threonine-protein kinase ste-20, variant 2 [Neurospora crassa OR74A]	Neurospora crassa OR74A	Eukaryota; Fungi; Dikarya; Ascomycota; Pezizomycotina; Sordariomycetes; Sordariomycetidae; Sordariales; Sordariaceae; Neurospora.
gi|563892336|gb|AYQD01000234.1.g2030.t1	EKJ69313.1	0	51.6739	hypothetical protein FPSE_10477 [Fusarium pseudograminearum CS3096]	Fusarium pseudograminearum CS3096	Eukaryota; Fungi; Dikarya; Ascomycota; Pezizomycotina; Sordariomycetes; Hypocreomycetidae; Hypocreales; Nectriaceae; mitosporic Nectriaceae; Fusarium.
gi|563892336|gb|AYQD01000234.1.g2030.t1	CCT64421.1	0	52.719	related to Smu1-Ste20-like protein kinase [Fusarium fujikuroi IMI 58289]	Fusarium fujikuroi IMI 58289	Eukaryota; Fungi; Dikarya; Ascomycota; Pezizomycotina; Sordariomycetes; Hypocreomycetidae; Hypocreales; Nectriaceae; mitosporic Nectriaceae; Fusarium; Fusarium fujikuroi species complex.
gi|563892336|gb|AYQD01000234.1.g2030.t1	XP_957533.1	0	53.7008	hypothetical protein NCU03894 [Neurospora crassa OR74A]_x0001_sp|Q7RZD3.1|STE20_NEUCR RecName: Full=Serine/threonine-protein kinase ste-20_x0001_gb|ESA42235.1| serine/threonine-protein kinase ste-20 [Neurospora crassa OR74A]_x0001_gb|ESA42236.1| serine/threonine-protein kinase ste-20, variant 1 [Neurospora crassa OR74A]	Neurospora crassa OR74A	Eukaryota; Fungi; Dikarya; Ascomycota; Pezizomycotina; Sordariomycetes; Sordariomycetidae; Sordariales; Sordariaceae; Neurospora.
gi|563892336|gb|AYQD01000234.1.g2030.t1	EQB54106.1	0	52.7132	hypothetical protein CGLO_06096 [Colletotrichum gloeosporioides Cg-14]	Colletotrichum gloeosporioides Cg-14	Eukaryota; Fungi; Dikarya; Ascomycota; Pezizomycotina; Sordariomycetes; Hypocreomycetidae; Glomerellales; Glomerellaceae; mitosporic Glomerellaceae; Colletotrichum.
gi|563892336|gb|AYQD01000234.1.g2030.t1	XP_659671.1	0	55.2672	hypothetical protein AN2067.2 [Aspergillus nidulans FGSC A4]_x0001_sp|Q5BBL3.1|STE20_EMENI RecName: Full=Serine/threonine-protein kinase ste20_x0001_gb|EAA64899.1| hypothetical protein AN2067.2 [Aspergillus nidulans FGSC A4]_x0001_tpe|CBF86111.1| TPA: Serine/threonine-protein kinase ste20 (EC 2.7.11.1) [Source:UniProtKB/Swiss-Prot;Acc:Q5BBL3] [Aspergillus nidulans FGSC A4]	Aspergillus nidulans FGSC A4	Eukaryota; Fungi; Dikarya; Ascomycota; Pezizomycotina; Eurotiomycetes; Eurotiomycetidae; Eurotiales; Aspergillaceae; Aspergillus.
gi|563892336|gb|AYQD01000234.1.g2030.t1	EGO54593.1	0	53.3123	hypothetical protein NEUTE1DRAFT_88085 [Neurospora tetrasperma FGSC 2508]_x0001_gb|EGZ67954.1| Serine/threonine-protein kinase ste-20 [Neurospora tetrasperma FGSC 2509]	Neurospora tetrasperma FGSC 2508	Eukaryota; Fungi; Dikarya; Ascomycota; Pezizomycotina; Sordariomycetes; Sordariomycetidae; Sordariales; Sordariaceae; Neurospora.
gi|563892336|gb|AYQD01000234.1.g2030.t1	XP_003650382.1	0	54.5031	hypothetical protein THITE_2109765 [Thielavia terrestris NRRL 8126]_x0001_gb|AEO64046.1| hypothetical protein THITE_2109765 [Thielavia terrestris NRRL 8126]	Thielavia terrestris NRRL 8126	Eukaryota; Fungi; Dikarya; Ascomycota; Pezizomycotina; Sordariomycetes; Sordariomycetidae; Sordariales; Chaetomiaceae; Thielavia.
gi|563892336|gb|AYQD01000234.1.g2030.t1	XP_003046184.1	0	50	hypothetical protein NECHADRAFT_33582 [Nectria haematococca mpVI 77-13-4]_x0001_gb|EEU40471.1| hypothetical protein NECHADRAFT_33582 [Nectria haematococca mpVI 77-13-4]	Nectria haematococca mpVI 77-13-4	Eukaryota; Fungi; Dikarya; Ascomycota; Pezizomycotina; Sordariomycetes; Hypocreomycetidae; Hypocreales; Nectriaceae; mitosporic Nectriaceae; Fusarium; Fusarium solani species complex.
gi|563892336|gb|AYQD01000234.1.g2030.t1	ABR18480.1	0	51.952	ste20-like protein [Fusarium oxysporum f. sp. phaseoli]	Fusarium oxysporum f. sp. phaseoli	Eukaryota; Fungi; Dikarya; Ascomycota; Pezizomycotina; Sordariomycetes; Hypocreomycetidae; Hypocreales; Nectriaceae; mitosporic Nectriaceae; Fusarium; Fusarium oxysporum species complex.
gi|563892336|gb|AYQD01000234.1.g2030.t1	ENH73958.1	0	51.8797	Serine/threonine-protein kinase MST20 [Fusarium oxysporum f. sp. cubense race 1]	Fusarium oxysporum f. sp. cubense race 1	Eukaryota; Fungi; Dikarya; Ascomycota; Pezizomycotina; Sordariomycetes; Hypocreomycetidae; Hypocreales; Nectriaceae; mitosporic Nectriaceae; Fusarium; Fusarium oxysporum species complex.
gi|563892336|gb|AYQD01000234.1.g2030.t1	EPS34013.1	0	52.7897	hypothetical protein PDE_08975 [Penicillium oxalicum 114-2]	Penicillium oxalicum 114-2	Eukaryota; Fungi; Dikarya; Ascomycota; Pezizomycotina; Eurotiomycetes; Eurotiomycetidae; Eurotiales; Aspergillaceae; Penicillium.
gi|563892336|gb|AYQD01000234.1.g2030.t1	XP_001215213.1	0	57.3034	serine/threonine-protein kinase pak1/shk1 [Aspergillus terreus NIH2624]_x0001_gb|EAU33796.1| serine/threonine-protein kinase pak1/shk1 [Aspergillus terreus NIH2624]	Aspergillus terreus NIH2624	Eukaryota; Fungi; Dikarya; Ascomycota; Pezizomycotina; Eurotiomycetes; Eurotiomycetidae; Eurotiales; Aspergillaceae; Aspergillus.
gi|563892336|gb|AYQD01000234.1.g2030.t1	EPE05761.1	0	55.0239	ste20 protein [Ophiostoma piceae UAMH 11346]	Ophiostoma piceae UAMH 11346	Eukaryota; Fungi; Dikarya; Ascomycota; Pezizomycotina; Sordariomycetes; Sordariomycetidae; Ophiostomatales; Ophiostomataceae; Ophiostoma.
gi|563892336|gb|AYQD01000234.1.g2030.t1	XP_001906139.1	0	52.7864	hypothetical protein [Podospora anserina S mat+]_x0001_emb|CAP66805.1| unnamed protein product [Podospora anserina S mat+]	Podospora anserina S mat+	Eukaryota; Fungi; Dikarya; Ascomycota; Pezizomycotina; Sordariomycetes; Sordariomycetidae; Sordariales; Lasiosphaeriaceae; Podospora.
gi|563892336|gb|AYQD01000234.1.g2030.t1	CCX31656.1	0	54.6178	Similar to Serine/threonine-protein kinase pakA; acc. no. Q2VWQ3 [Pyronema omphalodes CBS 100304]	Pyronema omphalodes CBS 100304	Eukaryota; Fungi; Dikarya; Ascomycota; Pezizomycotina; Pezizomycetes; Pezizales; Pyronemataceae; Pyronema.
gi|563892336|gb|AYQD01000234.1.g2030.t1	EGR51173.1	0	52.3126	mitogen-activated protein kinase [Trichoderma reesei QM6a]	Trichoderma reesei QM6a	Eukaryota; Fungi; Dikarya; Ascomycota; Pezizomycotina; Sordariomycetes; Hypocreomycetidae; Hypocreales; Hypocreaceae; Trichoderma.
gi|563892336|gb|AYQD01000234.1.g2030.t1	EHK18251.1	0	53.7705	hypothetical protein TRIVIDRAFT_159307 [Trichoderma virens Gv29-8]	Trichoderma virens Gv29-8	Eukaryota; Fungi; Dikarya; Ascomycota; Pezizomycotina; Sordariomycetes; Hypocreomycetidae; Hypocreales; Hypocreaceae; Trichoderma.
gi|563892336|gb|AYQD01000234.1.g2030.t1	XP_003345920.1	0	50.8172	STE20 protein [Sordaria macrospora k-hell]	Sordaria macrospora k-hell	Eukaryota; Fungi; Dikarya; Ascomycota; Pezizomycotina; Sordariomycetes; Sordariomycetidae; Sordariales; Sordariaceae; Sordaria.
gi|563892336|gb|AYQD01000234.1.g2030.t1	CCC13103.1	0	50.8172	putative STE20 protein [Sordaria macrospora k-hell]	Sordaria macrospora k-hell	Eukaryota; Fungi; Dikarya; Ascomycota; Pezizomycotina; Sordariomycetes; Sordariomycetidae; Sordariales; Sordariaceae; Sordaria. FEATURES Location/Qualifiers source 1..920 /organism="Sordaria macrospora k-hell" /strain="k-hell" /db_xref="taxon:771870" /tissue_type="mycelium" /note="contig 2.34" Protein 1..920 /product="putative STE20 protein" Region 311..356 /region_name="CRIB_PAK_like" /note="PAK…
gi|563892336|gb|AYQD01000234.1.g2030.t1	EKV06296.1	0	52.0649	Serine/threonine-protein kinase ste20 [Penicillium digitatum Pd1]_x0001_gb|EKV07999.1| Serine/threonine-protein kinase ste20 [Penicillium digitatum PHI26]	Penicillium digitatum Pd1	Eukaryota; Fungi; Dikarya; Ascomycota; Pezizomycotina; Eurotiomycetes; Eurotiomycetidae; Eurotiales; Aspergillaceae; Penicillium.
gi|563892336|gb|AYQD01000234.1.g2030.t1	ETS04561.1	0	51.9936	Pkinase-domain-containing protein, partial [Trichoderma reesei RUT C-30]	Trichoderma reesei RUT C-30	Eukaryota; Fungi; Dikarya; Ascomycota; Pezizomycotina; Sordariomycetes; Hypocreomycetidae; Hypocreales; Hypocreaceae; Trichoderma.
gi|563892336|gb|AYQD01000234.1.g2030.t1	EGX90951.1	0	52.6667	sexual development serine/threonine kinase PakA [Cordyceps militaris CM01]	Cordyceps militaris CM01	Eukaryota; Fungi; Dikarya; Ascomycota; Pezizomycotina; Sordariomycetes; Hypocreomycetidae; Hypocreales; Cordycipitaceae; Cordyceps.
gi|563892336|gb|AYQD01000234.1.g2030.t1	EEQ92707.1	1e-179	50.1479	serine/threonine kinase Ste20 [Ajellomyces dermatitidis ER-3]	Ajellomyces dermatitidis ER-3	Eukaryota; Fungi; Dikarya; Ascomycota; Pezizomycotina; Eurotiomycetes; Eurotiomycetidae; Onygenales; Ajellomycetaceae; Ajellomyces.
gi|563892336|gb|AYQD01000234.1.g2030.t1	XP_002625463.1	1e-179	50.1479	serine/threonine kinase Ste20 [Ajellomyces dermatitidis SLH14081]_x0001_gb|EEQ78007.1| serine/threonine kinase Ste20 [Ajellomyces dermatitidis SLH14081]	Ajellomyces dermatitidis SLH14081	Eukaryota; Fungi; Dikarya; Ascomycota; Pezizomycotina; Eurotiomycetes; Eurotiomycetidae; Onygenales; Ajellomycetaceae; Ajellomyces.
gi|563892336|gb|AYQD01000234.1.g2030.t1	EFZ02536.1	2e-177	51.1848	ste20-like protein [Metarhizium anisopliae ARSEF 23]	Metarhizium anisopliae ARSEF 23	Eukaryota; Fungi; Dikarya; Ascomycota; Pezizomycotina; Sordariomycetes; Hypocreomycetidae; Hypocreales; Clavicipitaceae; mitosporic Clavicipitaceae; Metarhizium.
gi|563892336|gb|AYQD01000234.1.g2030.t1	EHK50133.1	6e-177	51.3097	hypothetical protein TRIATDRAFT_133786 [Trichoderma atroviride IMI 206040]	Trichoderma atroviride IMI 206040	Eukaryota; Fungi; Dikarya; Ascomycota; Pezizomycotina; Sordariomycetes; Hypocreomycetidae; Hypocreales; Hypocreaceae; Trichoderma.
gi|563892336|gb|AYQD01000234.1.g2030.t1	EQL03108.1	8e-174	50.8634	PakB [Ophiocordyceps sinensis CO18]	Ophiocordyceps sinensis CO18	Eukaryota; Fungi; Dikarya; Ascomycota; Pezizomycotina; Sordariomycetes; Hypocreomycetidae; Hypocreales; Ophiocordycipitaceae; Ophiocordyceps.
gi|563892336|gb|AYQD01000234.1.g2030.t1	EQL03108.1	5e-64	81.8182	PakB [Ophiocordyceps sinensis CO18]	Ophiocordyceps sinensis CO18	Eukaryota; Fungi; Dikarya; Ascomycota; Pezizomycotina; Sordariomycetes; Hypocreomycetidae; Hypocreales; Ophiocordycipitaceae; Ophiocordyceps.
gi|563892336|gb|AYQD01000234.1.g2030.t1	ELQ41939.1	8e-173	54.0741	serine/threonine-protein kinase ste-20, partial [Magnaporthe oryzae Y34]	Magnaporthe oryzae Y34	Eukaryota; Fungi; Dikarya; Ascomycota; Pezizomycotina; Sordariomycetes; Sordariomycetidae; Magnaporthales; Magnaporthaceae; Magnaporthe.
gi|563892336|gb|AYQD01000234.1.g2030.t1	EGY14361.1	9e-164	51.453	serine/threonine-protein kinase MST20 [Verticillium dahliae VdLs.17]	Verticillium dahliae VdLs.17	Eukaryota; Fungi; Dikarya; Ascomycota; Pezizomycotina; Sordariomycetes; Hypocreomycetidae; Glomerellales; Plectosphaerellaceae; mitosporic Plectosphaerellaceae; Verticillium.
gi|563892336|gb|AYQD01000234.1.g2030.t1	ELA27086.1	2e-161	58.0713	ste20-like protein [Colletotrichum gloeosporioides Nara gc5]	Colletotrichum gloeosporioides Nara gc5	Eukaryota; Fungi; Dikarya; Ascomycota; Pezizomycotina; Sordariomycetes; Hypocreomycetidae; Glomerellales; Glomerellaceae; mitosporic Glomerellaceae; Colletotrichum.
gi|563892336|gb|AYQD01000234.1.g2030.t2	EME49695.1	0	69.2953	hypothetical protein DOTSEDRAFT_40855 [Dothistroma septosporum NZE10]	Dothistroma septosporum NZE10	Eukaryota; Fungi; Dikarya; Ascomycota; Pezizomycotina; Dothideomycetes; Dothideomycetidae; Capnodiales; Mycosphaerellaceae; Mycosphaerella.
gi|563892336|gb|AYQD01000234.1.g2030.t2	EMC99514.1	0	63.8231	hypothetical protein BAUCODRAFT_571593 [Baudoinia compniacensis UAMH 10762]	Baudoinia compniacensis UAMH 10762	Eukaryota; Fungi; Dikarya; Ascomycota; Pezizomycotina; Dothideomycetes; Dothideomycetidae; Capnodiales; Teratosphaeriaceae; mitosporic Teratosphaeriaceae; Baudoinia.
gi|563892336|gb|AYQD01000234.1.g2030.t2	EMF17347.1	0	69.7712	Pkinase-domain-containing protein [Sphaerulina musiva SO2202]	Sphaerulina musiva SO2202	Eukaryota; Fungi; Dikarya; Ascomycota; Pezizomycotina; Dothideomycetes; Dothideomycetidae; Capnodiales; Mycosphaerellaceae; Sphaerulina.
gi|563892336|gb|AYQD01000234.1.g2030.t2	EME88094.1	0	65.4485	hypothetical protein MYCFIDRAFT_48302 [Pseudocercospora fijiensis CIRAD86]	Pseudocercospora fijiensis CIRAD86	Eukaryota; Fungi; Dikarya; Ascomycota; Pezizomycotina; Dothideomycetes; Dothideomycetidae; Capnodiales; Mycosphaerellaceae; Pseudocercospora.
gi|563892336|gb|AYQD01000234.1.g2030.t2	EON69285.1	0	64.3731	STE/STE20/PAKA protein kinase [Coniosporium apollinis CBS 100218]	Coniosporium apollinis CBS 100218	Eukaryota; Fungi; Dikarya; Ascomycota; Pezizomycotina; Eurotiomycetes; Chaetothyriomycetidae; Chaetothyriales; Herpotrichiellaceae; mitosporic Herpotrichiellaceae; Coniosporium.
gi|563892336|gb|AYQD01000234.1.g2030.t2	ACS91347.1	0	65.8615	serine/threonine-protein kinase [Zymoseptoria tritici]	Zymoseptoria tritici	Eukaryota; Fungi; Dikarya; Ascomycota; Pezizomycotina; Dothideomycetes; Dothideomycetidae; Capnodiales; Mycosphaerellaceae; Zymoseptoria.
gi|563892336|gb|AYQD01000234.1.g2030.t2	XP_003853454.1	0	66.8333	p21-activated protein kinase [Zymoseptoria tritici IPO323]_x0001_gb|EGP88430.1| p21-activated protein kinase [Zymoseptoria tritici IPO323]	Zymoseptoria tritici IPO323	Eukaryota; Fungi; Dikarya; Ascomycota; Pezizomycotina; Dothideomycetes; Dothideomycetidae; Capnodiales; Mycosphaerellaceae; Zymoseptoria.
gi|563892336|gb|AYQD01000234.1.g2030.t2	CCD46990.1	0	55.5844	BcSTE20, mitogen-activated protein kinase : p21-activated kinase (PAK) [Botryotinia fuckeliana T4]_x0001_gb|EMR88779.1| putative serine threonine kinase ste20 protein [Botryotinia fuckeliana BcDW1]	Botryotinia fuckeliana T4	Eukaryota; Fungi; Dikarya; Ascomycota; Pezizomycotina; Leotiomycetes; Helotiales; Sclerotiniaceae; Botryotinia.
gi|563892336|gb|AYQD01000234.1.g2030.t2	ESZ95670.1	0	55.2803	BcSTE20, mitogen-activated protein kinase : p21-activated kinase (PAK) [Sclerotinia borealis F-4157]	Sclerotinia borealis F-4157	Eukaryota; Fungi; Dikarya; Ascomycota; Pezizomycotina; Leotiomycetes; Helotiales; Sclerotiniaceae; Sclerotinia.
gi|563892336|gb|AYQD01000234.1.g2030.t2	XP_001802708.1	0	59.6567	hypothetical protein SNOG_12486 [Phaeosphaeria nodorum SN15]_x0001_gb|EAT80299.2| hypothetical protein SNOG_12486 [Phaeosphaeria nodorum SN15]	Phaeosphaeria nodorum SN15	Eukaryota; Fungi; Dikarya; Ascomycota; Pezizomycotina; Dothideomycetes; Pleosporomycetidae; Pleosporales; Pleosporineae; Phaeosphaeriaceae; Parastagonospora.
gi|563892336|gb|AYQD01000234.1.g2030.t2	EKG12837.1	0	56.2016	PAK-box/P21-Rho-binding protein [Macrophomina phaseolina MS6]	Macrophomina phaseolina MS6	Eukaryota; Fungi; Dikarya; Ascomycota; Pezizomycotina; Dothideomycetes; Dothideomycetes incertae sedis; Botryosphaeriales; Botryosphaeriaceae; mitosporic Botryosphaeriaceae; Macrophomina.
gi|563892336|gb|AYQD01000234.1.g2030.t2	XP_001556382.1	0	61.4516	conserved hypothetical protein [Botryotinia fuckeliana B05.10]	Botryotinia fuckeliana B05.10	Eukaryota; Fungi; Dikarya; Ascomycota; Pezizomycotina; Leotiomycetes; Helotiales; Sclerotiniaceae; Botryotinia.
gi|563892336|gb|AYQD01000234.1.g2030.t2	XP_003839795.1	0	64.1104	similar to serine/threonine-protein kinase ste20 [Leptosphaeria maculans JN3]_x0001_emb|CBX96316.1| similar to serine/threonine-protein kinase ste20 [Leptosphaeria maculans JN3]	Leptosphaeria maculans JN3	Eukaryota; Fungi; Dikarya; Ascomycota; Pezizomycotina; Dothideomycetes; Pleosporomycetidae; Pleosporales; Pleosporineae; Leptosphaeriaceae; Leptosphaeria; Leptosphaeria maculans complex.
gi|563892336|gb|AYQD01000234.1.g2030.t2	XP_003301567.1	0	63.233	hypothetical protein PTT_13099 [Pyrenophora teres f. teres 0-1]_x0001_gb|EFQ90360.1| hypothetical protein PTT_13099 [Pyrenophora teres f. teres 0-1]	Pyrenophora teres f. teres 0-1	Eukaryota; Fungi; Dikarya; Ascomycota; Pezizomycotina; Dothideomycetes; Pleosporomycetidae; Pleosporales; Pleosporineae; Pleosporaceae; Pyrenophora.
gi|563892336|gb|AYQD01000234.1.g2030.t2	XP_001936951.1	0	64.2857	serine/threonine-protein kinase ste20 [Pyrenophora tritici-repentis Pt-1C-BFP]_x0001_gb|EDU49538.1| serine/threonine-protein kinase ste20 [Pyrenophora tritici-repentis Pt-1C-BFP]	Pyrenophora tritici-repentis Pt-1C-BFP	Eukaryota; Fungi; Dikarya; Ascomycota; Pezizomycotina; Dothideomycetes; Pleosporomycetidae; Pleosporales; Pleosporineae; Pleosporaceae; Pyrenophora.
gi|563892336|gb|AYQD01000234.1.g2030.t2	EOD47157.1	0	53.8462	putative serine threonine kinase ste20 protein [Neofusicoccum parvum UCRNP2]	Neofusicoccum parvum UCRNP2	Eukaryota; Fungi; Dikarya; Ascomycota; Pezizomycotina; Dothideomycetes; Dothideomycetes incertae sedis; Botryosphaeriales; Botryosphaeriaceae; mitosporic Botryosphaeriaceae; Neofusicoccum.
gi|563892336|gb|AYQD01000234.1.g2030.t2	EMD88617.1	0	59.8784	hypothetical protein COCHEDRAFT_1110585 [Bipolaris maydis C5]_x0001_gb|ENI05667.1| hypothetical protein COCC4DRAFT_137078 [Bipolaris maydis ATCC 48331]	Bipolaris maydis C5	Eukaryota; Fungi; Dikarya; Ascomycota; Pezizomycotina; Dothideomycetes; Pleosporomycetidae; Pleosporales; Pleosporineae; Pleosporaceae; Bipolaris.
gi|563892336|gb|AYQD01000234.1.g2030.t2	EMD64487.1	0	60.0304	hypothetical protein COCSADRAFT_325807 [Bipolaris sorokiniana ND90Pr]	Bipolaris sorokiniana ND90Pr	Eukaryota; Fungi; Dikarya; Ascomycota; Pezizomycotina; Dothideomycetes; Pleosporomycetidae; Pleosporales; Pleosporineae; Pleosporaceae; Bipolaris.
gi|563892336|gb|AYQD01000234.1.g2030.t2	XP_001596232.1	0	63.1579	conserved hypothetical protein [Sclerotinia sclerotiorum 1980]_x0001_gb|EDN99594.1| conserved hypothetical protein [Sclerotinia sclerotiorum 1980 UF-70]	Sclerotinia sclerotiorum 1980 UF-70	Eukaryota; Fungi; Dikarya; Ascomycota; Pezizomycotina; Leotiomycetes; Helotiales; Sclerotiniaceae; Sclerotinia.
gi|563892336|gb|AYQD01000234.1.g2030.t2	EEH46272.1	0	54.8523	serine/threonine-protein kinase pakA [Paracoccidioides brasiliensis Pb18]	Paracoccidioides brasiliensis Pb18	Eukaryota; Fungi; Dikarya; Ascomycota; Pezizomycotina; Eurotiomycetes; Eurotiomycetidae; Onygenales; mitosporic Onygenales; Paracoccidioides.
gi|563892336|gb|AYQD01000234.1.g2030.t2	EAS35974.2	0	55.6886	sexual development serine/threonine kinase PakA [Coccidioides immitis RS]	Coccidioides immitis RS	Eukaryota; Fungi; Dikarya; Ascomycota; Pezizomycotina; Eurotiomycetes; Eurotiomycetidae; Onygenales; mitosporic Onygenales; Coccidioides.
gi|563892336|gb|AYQD01000234.1.g2030.t2	EEH21351.1	0	55.0847	serine/threonine-protein kinase ste20 [Paracoccidioides brasiliensis Pb03]	Paracoccidioides brasiliensis Pb03	Eukaryota; Fungi; Dikarya; Ascomycota; Pezizomycotina; Eurotiomycetes; Eurotiomycetidae; Onygenales; mitosporic Onygenales; Paracoccidioides.
gi|563892336|gb|AYQD01000234.1.g2030.t2	XP_003065933.1	0	55.6054	PAK kinase, putative [Coccidioides posadasii C735 delta SOWgp]_x0001_gb|EER23788.1| PAK kinase, putative [Coccidioides posadasii C735 delta SOWgp]_x0001_gb|EFW21812.1| serine/threonine kinase Ste20 [Coccidioides posadasii str. Silveira]	Coccidioides posadasii C735 delta SOWgp	Eukaryota; Fungi; Dikarya; Ascomycota; Pezizomycotina; Eurotiomycetes; Eurotiomycetidae; Onygenales; mitosporic Onygenales; Coccidioides.
gi|563892336|gb|AYQD01000234.1.g2030.t2	ERF69470.1	0	56.1481	hypothetical protein EPUS_07285 [Endocarpon pusillum Z07020]	Endocarpon pusillum Z07020	Eukaryota; Fungi; Dikarya; Ascomycota; Pezizomycotina; Eurotiomycetes; Chaetothyriomycetidae; Verrucariales; Verrucariaceae; Endocarpon.
gi|563892336|gb|AYQD01000234.1.g2030.t2	XP_002789034.1	0	54.4034	serine/threonine-protein kinase ste20 [Paracoccidioides sp. 'lutzii' Pb01]_x0001_gb|EEH40605.1| serine/threonine-protein kinase ste20 [Paracoccidioides sp. 'lutzii' Pb01]	Paracoccidioides sp. 'lutzii' Pb01	Eukaryota; Fungi; Dikarya; Ascomycota; Pezizomycotina; Eurotiomycetes; Eurotiomycetidae; Onygenales; mitosporic Onygenales; Paracoccidioides.
gi|563892336|gb|AYQD01000234.1.g2030.t2	EGE86805.1	0	56.1481	serine/threonine kinase Ste20 [Ajellomyces dermatitidis ATCC 18188]	Ajellomyces dermatitidis ATCC 18188	Eukaryota; Fungi; Dikarya; Ascomycota; Pezizomycotina; Eurotiomycetes; Eurotiomycetidae; Onygenales; Ajellomycetaceae; Ajellomyces.
gi|563892336|gb|AYQD01000234.1.g2030.t2	EQL29649.1	0	56.1481	STE/STE20/PAKA protein kinase [Ajellomyces dermatitidis ATCC 26199]	Ajellomyces dermatitidis ATCC 26199	Eukaryota; Fungi; Dikarya; Ascomycota; Pezizomycotina; Eurotiomycetes; Eurotiomycetidae; Onygenales; Ajellomycetaceae; Ajellomyces.
gi|563892336|gb|AYQD01000234.1.g2030.t2	XP_002541650.1	0	51.7928	serine/threonine-protein kinase PAK 3 [Uncinocarpus reesii 1704]_x0001_gb|EEP76317.1| serine/threonine-protein kinase PAK 3 [Uncinocarpus reesii 1704]	Uncinocarpus reesii 1704	Eukaryota; Fungi; Dikarya; Ascomycota; Pezizomycotina; Eurotiomycetes; Eurotiomycetidae; Onygenales; Onygenaceae; Uncinocarpus.
gi|563892336|gb|AYQD01000234.1.g2030.t2	EKD13922.1	0	55.506	putative Serine/threonine-protein kinase MST20 [Marssonina brunnea f. sp. 'multigermtubi' MB_m1]	Marssonina brunnea f. sp. 'multigermtubi' MB_m1	Eukaryota; Fungi; Dikarya; Ascomycota; Pezizomycotina; Leotiomycetes; Helotiales; Dermateaceae; Marssonina.
gi|563892336|gb|AYQD01000234.1.g2030.t2	EOA88162.1	0	52.457	hypothetical protein SETTUDRAFT_107882 [Setosphaeria turcica Et28A]	Setosphaeria turcica Et28A	Eukaryota; Fungi; Dikarya; Ascomycota; Pezizomycotina; Dothideomycetes; Pleosporomycetidae; Pleosporales; Pleosporineae; Pleosporaceae; Setosphaeria.
gi|563892336|gb|AYQD01000234.1.g2030.t2	EHY58209.1	0	51.8424	p21-activated kinase 1 [Exophiala dermatitidis NIH/UT8656]	Exophiala dermatitidis NIH/UT8656	Eukaryota; Fungi; Dikarya; Ascomycota; Pezizomycotina; Eurotiomycetes; Chaetothyriomycetidae; Chaetothyriales; Herpotrichiellaceae; mitosporic Herpotrichiellaceae; Exophiala.
gi|563892336|gb|AYQD01000234.1.g2030.t2	XP_001536065.1	0	54.3228	hypothetical protein HCAG_09016 [Ajellomyces capsulatus NAm1]_x0001_gb|EDN05380.1| hypothetical protein HCAG_09016 [Ajellomyces capsulatus NAm1]	Ajellomyces capsulatus NAm1	Eukaryota; Fungi; Dikarya; Ascomycota; Pezizomycotina; Eurotiomycetes; Eurotiomycetidae; Onygenales; Ajellomycetaceae; Ajellomyces.
gi|563892336|gb|AYQD01000234.1.g2030.t2	ETI28115.1	0	56.3444	hypothetical protein G647_00564 [Cladophialophora carrionii CBS 160.54]	Cladophialophora carrionii CBS 160.54	Eukaryota; Fungi; Dikarya; Ascomycota; Pezizomycotina; Eurotiomycetes; Chaetothyriomycetidae; Chaetothyriales; Herpotrichiellaceae; mitosporic Herpotrichiellaceae; Cladophialophora.
gi|563892336|gb|AYQD01000234.1.g2030.t2	EOO03713.1	0	52.7697	putative ste ste20 paka protein kinase protein [Togninia minima UCRPA7]	Togninia minima UCRPA7	Eukaryota; Fungi; Dikarya; Ascomycota; Pezizomycotina; Sordariomycetes; Sordariomycetidae; Calosphaeriales; Calosphaeriaceae; Togninia.
gi|563892336|gb|AYQD01000234.1.g2030.t2	XP_001272730.1	0	58.3591	serine/threonine kinase Ste20 [Aspergillus clavatus NRRL 1]_x0001_gb|EAW11304.1| serine/threonine kinase Ste20 [Aspergillus clavatus NRRL 1]	Aspergillus clavatus NRRL 1	Eukaryota; Fungi; Dikarya; Ascomycota; Pezizomycotina; Eurotiomycetes; Eurotiomycetidae; Eurotiales; Aspergillaceae; Aspergillus.
gi|563892336|gb|AYQD01000234.1.g2030.t2	XP_749600.2	0	54.5064	sexual development serine/threonine kinase PakA [Aspergillus fumigatus Af293]_x0001_sp|Q4WHP3.2|STE20_ASPFU RecName: Full=Serine/threonine-protein kinase ste20_x0001_gb|EAL87562.2| sexual development serine/threonine kinase PakA [Aspergillus fumigatus Af293]	Aspergillus fumigatus Af293	Eukaryota; Fungi; Dikarya; Ascomycota; Pezizomycotina; Eurotiomycetes; Eurotiomycetidae; Eurotiales; Aspergillaceae; Aspergillus.
gi|563892336|gb|AYQD01000234.1.g2030.t2	ETN39138.1	0	55.3459	hypothetical protein HMPREF1541_05361 [Cyphellophora europaea CBS 101466]	Cyphellophora europaea CBS 101466	Eukaryota; Fungi; Dikarya; Ascomycota; Pezizomycotina; Eurotiomycetes; Chaetothyriomycetidae; Chaetothyriales; Cyphellophoraceae; Cyphellophora.
gi|563892336|gb|AYQD01000234.1.g2030.t2	XP_001819474.2	0	53.1381	serine/threonine-protein kinase ste20 [Aspergillus oryzae RIB40]	Aspergillus oryzae RIB40	Eukaryota; Fungi; Dikarya; Ascomycota; Pezizomycotina; Eurotiomycetes; Eurotiomycetidae; Eurotiales; Aspergillaceae; Aspergillus.
gi|563892336|gb|AYQD01000234.1.g2030.t2	EFQ30330.1	0	52.5424	hypothetical protein GLRG_05474 [Colletotrichum graminicola M1.001]	Colletotrichum graminicola M1.001	Eukaryota; Fungi; Dikarya; Ascomycota; Pezizomycotina; Sordariomycetes; Hypocreomycetidae; Glomerellales; Glomerellaceae; mitosporic Glomerellaceae; Colletotrichum.
gi|563892336|gb|AYQD01000234.1.g2030.t2	EDP54121.1	0	54.5064	serine/threonine kinase Ste20 [Aspergillus fumigatus A1163]	Aspergillus fumigatus A1163	Eukaryota; Fungi; Dikarya; Ascomycota; Pezizomycotina; Eurotiomycetes; Eurotiomycetidae; Eurotiales; Aspergillaceae; Aspergillus.
gi|563892336|gb|AYQD01000234.1.g2030.t2	EPE25498.1	0	52.551	Protein kinase-like (PK-like) [Glarea lozoyensis ATCC 20868]	Glarea lozoyensis ATCC 20868	Eukaryota; Fungi; Dikarya; Ascomycota; Pezizomycotina; Leotiomycetes; Helotiales; Helotiaceae; Glarea.
gi|563892336|gb|AYQD01000234.1.g2030.t2	XP_002340740.1	0	52.6027	sexual development serine/threonine kinase PakA [Talaromyces stipitatus ATCC 10500]_x0001_gb|EED23353.1| sexual development serine/threonine kinase PakA [Talaromyces stipitatus ATCC 10500]	Talaromyces stipitatus ATCC 10500	Eukaryota; Fungi; Dikarya; Ascomycota; Pezizomycotina; Eurotiomycetes; Eurotiomycetidae; Eurotiales; Trichocomaceae; Talaromyces.
gi|563892336|gb|AYQD01000234.1.g2030.t2	ELR05942.1	0	58.0479	STE/STE20/PAKA protein kinase [Pseudogymnoascus destructans 20631-21]	Pseudogymnoascus destructans 20631-21	Eukaryota; Fungi; Dikarya; Ascomycota; Pezizomycotina; Leotiomycetes; Leotiomycetes incertae sedis; Pseudeurotiaceae; Pseudogymnoascus.
gi|563892336|gb|AYQD01000234.1.g2030.t2	ETS77756.1	0	57.9901	Serine/threonine-protein kinase MST20 [Pestalotiopsis fici W106-1]	Pestalotiopsis fici W106-1	Eukaryota; Fungi; Dikarya; Ascomycota; Pezizomycotina; Sordariomycetes; Xylariomycetidae; Xylariales; Amphisphaeriaceae; mitosporic Amphisphaeriaceae; Pestalotiopsis.
gi|563892336|gb|AYQD01000234.1.g2030.t2	XP_002375063.1	0	56.6978	serine/threonine kinase Ste20 [Aspergillus flavus NRRL3357]_x0001_sp|Q2ULU3.1|STE20_ASPOR RecName: Full=Serine/threonine-protein kinase ste20_x0001_dbj|BAE57472.1| unnamed protein product [Aspergillus oryzae RIB40]_x0001_gb|EED56281.1| serine/threonine kinase Ste20 [Aspergillus flavus NRRL3357]_x0001_gb|EIT73396.1| p21-activated serine/threonine protein kinase [Aspergillus oryzae 3.042]	Aspergillus flavus NRRL3357	Eukaryota; Fungi; Dikarya; Ascomycota; Pezizomycotina; Eurotiomycetes; Eurotiomycetidae; Eurotiales; Aspergillaceae; Aspergillus.
gi|563892336|gb|AYQD01000234.1.g2030.t2	XP_001260088.1	0	54.7009	serine/threonine kinase Ste20 [Neosartorya fischeri NRRL 181]_x0001_gb|EAW18191.1| serine/threonine kinase Ste20 [Neosartorya fischeri NRRL 181]	Neosartorya fischeri NRRL 181	Eukaryota; Fungi; Dikarya; Ascomycota; Pezizomycotina; Eurotiomycetes; Eurotiomycetidae; Eurotiales; Aspergillaceae; Neosartorya.
gi|563892336|gb|AYQD01000234.1.g2030.t2	ENH80040.1	0	54.6851	ste20-like protein [Colletotrichum orbiculare MAFF 240422]	Colletotrichum orbiculare MAFF 240422	Eukaryota; Fungi; Dikarya; Ascomycota; Pezizomycotina; Sordariomycetes; Hypocreomycetidae; Glomerellales; Glomerellaceae; mitosporic Glomerellaceae; Colletotrichum.
gi|563892336|gb|AYQD01000234.1.g2030.t2	GAA83827.1	0	56.9254	serine/threonine kinase Ste20 [Aspergillus kawachii IFO 4308]	Aspergillus kawachii IFO 4308	Eukaryota; Fungi; Dikarya; Ascomycota; Pezizomycotina; Eurotiomycetes; Eurotiomycetidae; Eurotiales; Aspergillaceae; Aspergillus.
gi|563892336|gb|AYQD01000234.1.g2030.t2	XP_001394427.1	0	56.9254	serine/threonine-protein kinase ste20 [Aspergillus niger CBS 513.88]_x0001_emb|CAK40664.1| unnamed protein product [Aspergillus niger]	Aspergillus niger CBS 513.88	Eukaryota; Fungi; Dikarya; Ascomycota; Pezizomycotina; Eurotiomycetes; Eurotiomycetidae; Eurotiales; Aspergillaceae; Aspergillus.
gi|563892336|gb|AYQD01000234.1.g2030.t2	EHA19610.1	0	56.9254	hypothetical protein ASPNIDRAFT_208780 [Aspergillus niger ATCC 1015]	Aspergillus niger ATCC 1015	Eukaryota; Fungi; Dikarya; Ascomycota; Pezizomycotina; Eurotiomycetes; Eurotiomycetidae; Eurotiales; Aspergillaceae; Aspergillus.
gi|563892336|gb|AYQD01000234.1.g2030.t2	EPQ63405.1	0	56.1889	Signal transducing kinase of the PAK (p21-activated kinase) family [Blumeria graminis f. sp. tritici 96224]	Blumeria graminis f. sp. tritici 96224	Eukaryota; Fungi; Dikarya; Ascomycota; Pezizomycotina; Leotiomycetes; Erysiphales; Erysiphaceae; Blumeria.
gi|563892336|gb|AYQD01000234.1.g2030.t2	CCU83089.1	0	55.1181	Serine/threonine-protein kinase/serine/threonine-protein kinase [Blumeria graminis f. sp. hordei DH14]	Blumeria graminis f. sp. hordei DH14	Eukaryota; Fungi; Dikarya; Ascomycota; Pezizomycotina; Leotiomycetes; Erysiphales; Erysiphaceae; Blumeria. FEATURES Location/Qualifiers source 1..883 /organism="Blumeria graminis f. sp. hordei DH14" /strain="DH14" /isolation_source="conidia asexual spores were collected from infected barley by vacuum onto Millipore filters; conidia were not older than 24 hours" /host="Hordeum vulgare subsp. vulga…
gi|563892336|gb|AYQD01000234.1.g2030.t2	XP_002847148.1	0	54.4715	serine/threonine-protein kinase ste20 [Arthroderma otae CBS 113480]_x0001_gb|EEQ32066.1| serine/threonine-protein kinase ste20 [Arthroderma otae CBS 113480]	Arthroderma otae CBS 113480	Eukaryota; Fungi; Dikarya; Ascomycota; Pezizomycotina; Eurotiomycetes; Eurotiomycetidae; Onygenales; Arthrodermataceae; Arthroderma.
gi|563892336|gb|AYQD01000234.1.g2030.t2	XP_003717065.1	0	52.9321	STE/STE20/PAKA protein kinase [Magnaporthe oryzae 70-15]_x0001_sp|Q7Z8E9.3|STE20_MAGO7 RecName: Full=Serine/threonine-protein kinase MST20_x0001_gb|EHA50746.1| STE/STE20/PAKA protein kinase [Magnaporthe oryzae 70-15]	Magnaporthe oryzae 70-15	Eukaryota; Fungi; Dikarya; Ascomycota; Pezizomycotina; Sordariomycetes; Sordariomycetidae; Magnaporthales; Magnaporthaceae; Magnaporthe.
gi|563892336|gb|AYQD01000234.1.g2030.t2	ELQ59101.1	0	52.9321	serine/threonine-protein kinase ste-20 [Magnaporthe oryzae P131]	Magnaporthe oryzae P131	Eukaryota; Fungi; Dikarya; Ascomycota; Pezizomycotina; Sordariomycetes; Sordariomycetidae; Magnaporthales; Magnaporthaceae; Magnaporthe.
gi|563892336|gb|AYQD01000234.1.g2030.t2	AAP93639.1	0	53.0139	PAK kinase [Magnaporthe grisea]	Magnaporthe grisea	Eukaryota; Fungi; Dikarya; Ascomycota; Pezizomycotina; Sordariomycetes; Sordariomycetidae; Magnaporthales; Magnaporthaceae; Magnaporthe.
gi|563892336|gb|AYQD01000234.1.g2030.t2	XP_003001696.1	0	52.9851	serine/threonine-protein kinase MST20 [Verticillium alfalfae VaMs.102]_x0001_gb|EEY21845.1| serine/threonine-protein kinase MST20 [Verticillium alfalfae VaMs.102]	Verticillium alfalfae VaMs.102	Eukaryota; Fungi; Dikarya; Ascomycota; Pezizomycotina; Sordariomycetes; Hypocreomycetidae; Glomerellales; Plectosphaerellaceae; mitosporic Plectosphaerellaceae; Verticillium.
gi|563892336|gb|AYQD01000234.1.g2030.t2	EGU82314.1	0	53.1532	hypothetical protein FOXB_07143 [Fusarium oxysporum Fo5176]	Fusarium oxysporum Fo5176	Eukaryota; Fungi; Dikarya; Ascomycota; Pezizomycotina; Sordariomycetes; Hypocreomycetidae; Hypocreales; Nectriaceae; mitosporic Nectriaceae; Fusarium; Fusarium oxysporum species complex.
gi|563892336|gb|AYQD01000234.1.g2030.t2	ESA42237.1	0	53.6278	serine/threonine-protein kinase ste-20, variant 2 [Neurospora crassa OR74A]	Neurospora crassa OR74A	Eukaryota; Fungi; Dikarya; Ascomycota; Pezizomycotina; Sordariomycetes; Sordariomycetidae; Sordariales; Sordariaceae; Neurospora.
gi|563892336|gb|AYQD01000234.1.g2030.t2	XP_003664050.1	0	54.7988	hypothetical protein MYCTH_2306416 [Myceliophthora thermophila ATCC 42464]_x0001_gb|AEO58805.1| hypothetical protein MYCTH_2306416 [Myceliophthora thermophila ATCC 42464]	Myceliophthora thermophila ATCC 42464	Eukaryota; Fungi; Dikarya; Ascomycota; Pezizomycotina; Sordariomycetes; Sordariomycetidae; Sordariales; Chaetomiaceae; Myceliophthora.
gi|563892336|gb|AYQD01000234.1.g2030.t2	CCT64421.1	0	52.6475	related to Smu1-Ste20-like protein kinase [Fusarium fujikuroi IMI 58289]	Fusarium fujikuroi IMI 58289	Eukaryota; Fungi; Dikarya; Ascomycota; Pezizomycotina; Sordariomycetes; Hypocreomycetidae; Hypocreales; Nectriaceae; mitosporic Nectriaceae; Fusarium; Fusarium fujikuroi species complex.
gi|563892336|gb|AYQD01000234.1.g2030.t2	EKJ69313.1	0	51.6035	hypothetical protein FPSE_10477 [Fusarium pseudograminearum CS3096]	Fusarium pseudograminearum CS3096	Eukaryota; Fungi; Dikarya; Ascomycota; Pezizomycotina; Sordariomycetes; Hypocreomycetidae; Hypocreales; Nectriaceae; mitosporic Nectriaceae; Fusarium.
gi|563892336|gb|AYQD01000234.1.g2030.t2	EQB54106.1	0	52.6398	hypothetical protein CGLO_06096 [Colletotrichum gloeosporioides Cg-14]	Colletotrichum gloeosporioides Cg-14	Eukaryota; Fungi; Dikarya; Ascomycota; Pezizomycotina; Sordariomycetes; Hypocreomycetidae; Glomerellales; Glomerellaceae; mitosporic Glomerellaceae; Colletotrichum.
gi|563892336|gb|AYQD01000234.1.g2030.t2	XP_957533.1	0	53.6278	hypothetical protein NCU03894 [Neurospora crassa OR74A]_x0001_sp|Q7RZD3.1|STE20_NEUCR RecName: Full=Serine/threonine-protein kinase ste-20_x0001_gb|ESA42235.1| serine/threonine-protein kinase ste-20 [Neurospora crassa OR74A]_x0001_gb|ESA42236.1| serine/threonine-protein kinase ste-20, variant 1 [Neurospora crassa OR74A]	Neurospora crassa OR74A	Eukaryota; Fungi; Dikarya; Ascomycota; Pezizomycotina; Sordariomycetes; Sordariomycetidae; Sordariales; Sordariaceae; Neurospora.
gi|563892336|gb|AYQD01000234.1.g2030.t2	EGO54593.1	0	53.2385	hypothetical protein NEUTE1DRAFT_88085 [Neurospora tetrasperma FGSC 2508]_x0001_gb|EGZ67954.1| Serine/threonine-protein kinase ste-20 [Neurospora tetrasperma FGSC 2509]	Neurospora tetrasperma FGSC 2508	Eukaryota; Fungi; Dikarya; Ascomycota; Pezizomycotina; Sordariomycetes; Sordariomycetidae; Sordariales; Sordariaceae; Neurospora.
gi|563892336|gb|AYQD01000234.1.g2030.t2	XP_659671.1	0	55.1988	hypothetical protein AN2067.2 [Aspergillus nidulans FGSC A4]_x0001_sp|Q5BBL3.1|STE20_EMENI RecName: Full=Serine/threonine-protein kinase ste20_x0001_gb|EAA64899.1| hypothetical protein AN2067.2 [Aspergillus nidulans FGSC A4]_x0001_tpe|CBF86111.1| TPA: Serine/threonine-protein kinase ste20 (EC 2.7.11.1) [Source:UniProtKB/Swiss-Prot;Acc:Q5BBL3] [Aspergillus nidulans FGSC A4]	Aspergillus nidulans FGSC A4	Eukaryota; Fungi; Dikarya; Ascomycota; Pezizomycotina; Eurotiomycetes; Eurotiomycetidae; Eurotiales; Aspergillaceae; Aspergillus.
gi|563892336|gb|AYQD01000234.1.g2030.t2	XP_003650382.1	0	54.4323	hypothetical protein THITE_2109765 [Thielavia terrestris NRRL 8126]_x0001_gb|AEO64046.1| hypothetical protein THITE_2109765 [Thielavia terrestris NRRL 8126]	Thielavia terrestris NRRL 8126	Eukaryota; Fungi; Dikarya; Ascomycota; Pezizomycotina; Sordariomycetes; Sordariomycetidae; Sordariales; Chaetomiaceae; Thielavia.
gi|563892336|gb|AYQD01000234.1.g2030.t2	XP_003046184.1	0	50.2171	hypothetical protein NECHADRAFT_33582 [Nectria haematococca mpVI 77-13-4]_x0001_gb|EEU40471.1| hypothetical protein NECHADRAFT_33582 [Nectria haematococca mpVI 77-13-4]	Nectria haematococca mpVI 77-13-4	Eukaryota; Fungi; Dikarya; Ascomycota; Pezizomycotina; Sordariomycetes; Hypocreomycetidae; Hypocreales; Nectriaceae; mitosporic Nectriaceae; Fusarium; Fusarium solani species complex.
gi|563892336|gb|AYQD01000234.1.g2030.t2	ABR18480.1	0	51.8797	ste20-like protein [Fusarium oxysporum f. sp. phaseoli]	Fusarium oxysporum f. sp. phaseoli	Eukaryota; Fungi; Dikarya; Ascomycota; Pezizomycotina; Sordariomycetes; Hypocreomycetidae; Hypocreales; Nectriaceae; mitosporic Nectriaceae; Fusarium; Fusarium oxysporum species complex.
gi|563892336|gb|AYQD01000234.1.g2030.t2	ENH73958.1	0	51.8797	Serine/threonine-protein kinase MST20 [Fusarium oxysporum f. sp. cubense race 1]	Fusarium oxysporum f. sp. cubense race 1	Eukaryota; Fungi; Dikarya; Ascomycota; Pezizomycotina; Sordariomycetes; Hypocreomycetidae; Hypocreales; Nectriaceae; mitosporic Nectriaceae; Fusarium; Fusarium oxysporum species complex.
gi|563892336|gb|AYQD01000234.1.g2030.t2	EPS34013.1	0	52.7221	hypothetical protein PDE_08975 [Penicillium oxalicum 114-2]	Penicillium oxalicum 114-2	Eukaryota; Fungi; Dikarya; Ascomycota; Pezizomycotina; Eurotiomycetes; Eurotiomycetidae; Eurotiales; Aspergillaceae; Penicillium.
gi|563892336|gb|AYQD01000234.1.g2030.t2	XP_001906139.1	0	52.7132	hypothetical protein [Podospora anserina S mat+]_x0001_emb|CAP66805.1| unnamed protein product [Podospora anserina S mat+]	Podospora anserina S mat+	Eukaryota; Fungi; Dikarya; Ascomycota; Pezizomycotina; Sordariomycetes; Sordariomycetidae; Sordariales; Lasiosphaeriaceae; Podospora.
gi|563892336|gb|AYQD01000234.1.g2030.t2	XP_001215213.1	0	57.1429	serine/threonine-protein kinase pak1/shk1 [Aspergillus terreus NIH2624]_x0001_gb|EAU33796.1| serine/threonine-protein kinase pak1/shk1 [Aspergillus terreus NIH2624]	Aspergillus terreus NIH2624	Eukaryota; Fungi; Dikarya; Ascomycota; Pezizomycotina; Eurotiomycetes; Eurotiomycetidae; Eurotiales; Aspergillaceae; Aspergillus.
gi|563892336|gb|AYQD01000234.1.g2030.t2	EPE05761.1	0	54.8644	ste20 protein [Ophiostoma piceae UAMH 11346]	Ophiostoma piceae UAMH 11346	Eukaryota; Fungi; Dikarya; Ascomycota; Pezizomycotina; Sordariomycetes; Sordariomycetidae; Ophiostomatales; Ophiostomataceae; Ophiostoma.
gi|563892336|gb|AYQD01000234.1.g2030.t2	CCX31656.1	0	54.7049	Similar to Serine/threonine-protein kinase pakA; acc. no. Q2VWQ3 [Pyronema omphalodes CBS 100304]	Pyronema omphalodes CBS 100304	Eukaryota; Fungi; Dikarya; Ascomycota; Pezizomycotina; Pezizomycetes; Pezizales; Pyronemataceae; Pyronema.
gi|563892336|gb|AYQD01000234.1.g2030.t2	AEF79805.1	0	50.1466	PakB [Epichloe festucae]	Epichloe festucae	Eukaryota; Fungi; Dikarya; Ascomycota; Pezizomycotina; Sordariomycetes; Hypocreomycetidae; Hypocreales; Clavicipitaceae; Epichloe.
gi|563892336|gb|AYQD01000234.1.g2030.t2	EGR51173.1	0	52.0767	mitogen-activated protein kinase [Trichoderma reesei QM6a]	Trichoderma reesei QM6a	Eukaryota; Fungi; Dikarya; Ascomycota; Pezizomycotina; Sordariomycetes; Hypocreomycetidae; Hypocreales; Hypocreaceae; Trichoderma.
gi|563892336|gb|AYQD01000234.1.g2030.t2	EHK18251.1	0	53.6946	hypothetical protein TRIVIDRAFT_159307 [Trichoderma virens Gv29-8]	Trichoderma virens Gv29-8	Eukaryota; Fungi; Dikarya; Ascomycota; Pezizomycotina; Sordariomycetes; Hypocreomycetidae; Hypocreales; Hypocreaceae; Trichoderma.
gi|563892336|gb|AYQD01000234.1.g2030.t2	CCC13103.1	0	50.744	putative STE20 protein [Sordaria macrospora k-hell]	Sordaria macrospora k-hell	Eukaryota; Fungi; Dikarya; Ascomycota; Pezizomycotina; Sordariomycetes; Sordariomycetidae; Sordariales; Sordariaceae; Sordaria. FEATURES Location/Qualifiers source 1..920 /organism="Sordaria macrospora k-hell" /strain="k-hell" /db_xref="taxon:771870" /tissue_type="mycelium" /note="contig 2.34" Protein 1..920 /product="putative STE20 protein" Region 311..356 /region_name="CRIB_PAK_like" /note="PAK…
gi|563892336|gb|AYQD01000234.1.g2030.t2	XP_003345920.1	0	50.744	STE20 protein [Sordaria macrospora k-hell]	Sordaria macrospora k-hell	Eukaryota; Fungi; Dikarya; Ascomycota; Pezizomycotina; Sordariomycetes; Sordariomycetidae; Sordariales; Sordariaceae; Sordaria.
gi|563892336|gb|AYQD01000234.1.g2030.t2	EKV06296.1	0	51.9941	Serine/threonine-protein kinase ste20 [Penicillium digitatum Pd1]_x0001_gb|EKV07999.1| Serine/threonine-protein kinase ste20 [Penicillium digitatum PHI26]	Penicillium digitatum Pd1	Eukaryota; Fungi; Dikarya; Ascomycota; Pezizomycotina; Eurotiomycetes; Eurotiomycetidae; Eurotiales; Aspergillaceae; Penicillium.
gi|563892336|gb|AYQD01000234.1.g2030.t2	ETS04561.1	0	51.9169	Pkinase-domain-containing protein, partial [Trichoderma reesei RUT C-30]	Trichoderma reesei RUT C-30	Eukaryota; Fungi; Dikarya; Ascomycota; Pezizomycotina; Sordariomycetes; Hypocreomycetidae; Hypocreales; Hypocreaceae; Trichoderma.
gi|563892336|gb|AYQD01000234.1.g2030.t2	EGX90951.1	2e-180	52.5876	sexual development serine/threonine kinase PakA [Cordyceps militaris CM01]	Cordyceps militaris CM01	Eukaryota; Fungi; Dikarya; Ascomycota; Pezizomycotina; Sordariomycetes; Hypocreomycetidae; Hypocreales; Cordycipitaceae; Cordyceps.
gi|563892336|gb|AYQD01000234.1.g2030.t2	EEQ92707.1	3e-177	50.0741	serine/threonine kinase Ste20 [Ajellomyces dermatitidis ER-3]	Ajellomyces dermatitidis ER-3	Eukaryota; Fungi; Dikarya; Ascomycota; Pezizomycotina; Eurotiomycetes; Eurotiomycetidae; Onygenales; Ajellomycetaceae; Ajellomyces.
gi|563892336|gb|AYQD01000234.1.g2030.t2	XP_002625463.1	5e-177	50.0741	serine/threonine kinase Ste20 [Ajellomyces dermatitidis SLH14081]_x0001_gb|EEQ78007.1| serine/threonine kinase Ste20 [Ajellomyces dermatitidis SLH14081]	Ajellomyces dermatitidis SLH14081	Eukaryota; Fungi; Dikarya; Ascomycota; Pezizomycotina; Eurotiomycetes; Eurotiomycetidae; Onygenales; Ajellomycetaceae; Ajellomyces.
gi|563892336|gb|AYQD01000234.1.g2030.t2	EFZ02536.1	4e-175	51.1076	ste20-like protein [Metarhizium anisopliae ARSEF 23]	Metarhizium anisopliae ARSEF 23	Eukaryota; Fungi; Dikarya; Ascomycota; Pezizomycotina; Sordariomycetes; Hypocreomycetidae; Hypocreales; Clavicipitaceae; mitosporic Clavicipitaceae; Metarhizium.
gi|563892336|gb|AYQD01000234.1.g2030.t2	EHK50133.1	2e-174	51.2346	hypothetical protein TRIATDRAFT_133786 [Trichoderma atroviride IMI 206040]	Trichoderma atroviride IMI 206040	Eukaryota; Fungi; Dikarya; Ascomycota; Pezizomycotina; Sordariomycetes; Hypocreomycetidae; Hypocreales; Hypocreaceae; Trichoderma.
gi|563892336|gb|AYQD01000234.1.g2030.t2	ELQ41939.1	5e-173	54.1744	serine/threonine-protein kinase ste-20, partial [Magnaporthe oryzae Y34]	Magnaporthe oryzae Y34	Eukaryota; Fungi; Dikarya; Ascomycota; Pezizomycotina; Sordariomycetes; Sordariomycetidae; Magnaporthales; Magnaporthaceae; Magnaporthe.
gi|563892336|gb|AYQD01000234.1.g2030.t2	EQL03108.1	2e-171	50.7862	PakB [Ophiocordyceps sinensis CO18]	Ophiocordyceps sinensis CO18	Eukaryota; Fungi; Dikarya; Ascomycota; Pezizomycotina; Sordariomycetes; Hypocreomycetidae; Hypocreales; Ophiocordycipitaceae; Ophiocordyceps.
gi|563892336|gb|AYQD01000234.1.g2030.t2	EQL03108.1	5e-64	81.8182	PakB [Ophiocordyceps sinensis CO18]	Ophiocordyceps sinensis CO18	Eukaryota; Fungi; Dikarya; Ascomycota; Pezizomycotina; Sordariomycetes; Hypocreomycetidae; Hypocreales; Ophiocordycipitaceae; Ophiocordyceps.
gi|563892336|gb|AYQD01000234.1.g2030.t2	EGY14361.1	5e-162	51.3652	serine/threonine-protein kinase MST20 [Verticillium dahliae VdLs.17]	Verticillium dahliae VdLs.17	Eukaryota; Fungi; Dikarya; Ascomycota; Pezizomycotina; Sordariomycetes; Hypocreomycetidae; Glomerellales; Plectosphaerellaceae; mitosporic Plectosphaerellaceae; Verticillium.
gi|563892336|gb|AYQD01000234.1.g2030.t2	ELA27086.1	6e-161	58.1053	ste20-like protein [Colletotrichum gloeosporioides Nara gc5]	Colletotrichum gloeosporioides Nara gc5	Eukaryota; Fungi; Dikarya; Ascomycota; Pezizomycotina; Sordariomycetes; Hypocreomycetidae; Glomerellales; Glomerellaceae; mitosporic Glomerellaceae; Colletotrichum.
gi|563892329|gb|AYQD01000236.1.g2041.t1	EKG13796.1	3e-84	85.3659	Transcription factor MADS-box [Macrophomina phaseolina MS6]	Macrophomina phaseolina MS6	Eukaryota; Fungi; Dikarya; Ascomycota; Pezizomycotina; Dothideomycetes; Dothideomycetes incertae sedis; Botryosphaeriales; Botryosphaeriaceae; mitosporic Botryosphaeriaceae; Macrophomina.
gi|563892329|gb|AYQD01000236.1.g2041.t1	EOD51499.1	9e-83	83.5366	putative mads box transcription factor mcm1 protein [Neofusicoccum parvum UCRNP2]	Neofusicoccum parvum UCRNP2	Eukaryota; Fungi; Dikarya; Ascomycota; Pezizomycotina; Dothideomycetes; Dothideomycetes incertae sedis; Botryosphaeriales; Botryosphaeriaceae; mitosporic Botryosphaeriaceae; Neofusicoccum.
gi|563892329|gb|AYQD01000236.1.g2041.t1	XP_003836447.1	3e-79	80.3371	hypothetical protein LEMA_P039830.1 [Leptosphaeria maculans JN3]_x0001_emb|CBX93082.1| hypothetical protein LEMA_P039830.1 [Leptosphaeria maculans JN3]	Leptosphaeria maculans JN3	Eukaryota; Fungi; Dikarya; Ascomycota; Pezizomycotina; Dothideomycetes; Pleosporomycetidae; Pleosporales; Pleosporineae; Leptosphaeriaceae; Leptosphaeria; Leptosphaeria maculans complex.
gi|563892329|gb|AYQD01000236.1.g2041.t1	EMD69099.1	3e-74	77.4011	hypothetical protein COCSADRAFT_75742 [Bipolaris sorokiniana ND90Pr]	Bipolaris sorokiniana ND90Pr	Eukaryota; Fungi; Dikarya; Ascomycota; Pezizomycotina; Dothideomycetes; Pleosporomycetidae; Pleosporales; Pleosporineae; Pleosporaceae; Bipolaris.
gi|563892329|gb|AYQD01000236.1.g2041.t1	XP_001935687.1	4e-74	77.4566	MADS box transcription factor Mcm1 [Pyrenophora tritici-repentis Pt-1C-BFP]_x0001_gb|EDU48274.1| MADS box transcription factor Mcm1 [Pyrenophora tritici-repentis Pt-1C-BFP]	Pyrenophora tritici-repentis Pt-1C-BFP	Eukaryota; Fungi; Dikarya; Ascomycota; Pezizomycotina; Dothideomycetes; Pleosporomycetidae; Pleosporales; Pleosporineae; Pleosporaceae; Pyrenophora.
gi|563892329|gb|AYQD01000236.1.g2041.t1	XP_003297661.1	6e-74	77.4566	hypothetical protein PTT_08148 [Pyrenophora teres f. teres 0-1]_x0001_ref|XP_003304817.1| hypothetical protein PTT_17502 [Pyrenophora teres f. teres 0-1]_x0001_gb|EFQ87089.1| hypothetical protein PTT_17502 [Pyrenophora teres f. teres 0-1]_x0001_gb|EFQ94251.1| hypothetical protein PTT_08148 [Pyrenophora teres f. teres 0-1]	Pyrenophora teres f. teres 0-1	Eukaryota; Fungi; Dikarya; Ascomycota; Pezizomycotina; Dothideomycetes; Pleosporomycetidae; Pleosporales; Pleosporineae; Pleosporaceae; Pyrenophora.
gi|563892329|gb|AYQD01000236.1.g2041.t1	EMD96175.1	1e-73	76.8362	hypothetical protein COCHEDRAFT_1210398 [Bipolaris maydis C5]_x0001_gb|ENI11034.1| hypothetical protein COCC4DRAFT_55698 [Bipolaris maydis ATCC 48331]	Bipolaris maydis C5	Eukaryota; Fungi; Dikarya; Ascomycota; Pezizomycotina; Dothideomycetes; Pleosporomycetidae; Pleosporales; Pleosporineae; Pleosporaceae; Bipolaris.
gi|563892329|gb|AYQD01000236.1.g2041.t1	EOA90929.1	3e-73	76.2712	hypothetical protein SETTUDRAFT_101383 [Setosphaeria turcica Et28A]	Setosphaeria turcica Et28A	Eukaryota; Fungi; Dikarya; Ascomycota; Pezizomycotina; Dothideomycetes; Pleosporomycetidae; Pleosporales; Pleosporineae; Pleosporaceae; Setosphaeria.
gi|563892329|gb|AYQD01000236.1.g2041.t1	XP_003651462.1	8e-72	73.5955	hypothetical protein THITE_2064683 [Thielavia terrestris NRRL 8126]_x0001_gb|AEO65126.1| hypothetical protein THITE_2064683 [Thielavia terrestris NRRL 8126]	Thielavia terrestris NRRL 8126	Eukaryota; Fungi; Dikarya; Ascomycota; Pezizomycotina; Sordariomycetes; Sordariomycetidae; Sordariales; Chaetomiaceae; Thielavia.
gi|563892329|gb|AYQD01000236.1.g2041.t1	EGO51503.1	3e-71	74.1573	hypothetical protein NEUTE1DRAFT_70297 [Neurospora tetrasperma FGSC 2508]_x0001_gb|EGZ78511.1| SRF-TF-domain-containing protein [Neurospora tetrasperma FGSC 2509]	Neurospora tetrasperma FGSC 2508	Eukaryota; Fungi; Dikarya; Ascomycota; Pezizomycotina; Sordariomycetes; Sordariomycetidae; Sordariales; Sordariaceae; Neurospora.
gi|563892329|gb|AYQD01000236.1.g2041.t1	EGY19754.1	3e-71	73.5955	MADS box protein [Verticillium dahliae VdLs.17]	Verticillium dahliae VdLs.17	Eukaryota; Fungi; Dikarya; Ascomycota; Pezizomycotina; Sordariomycetes; Hypocreomycetidae; Glomerellales; Plectosphaerellaceae; mitosporic Plectosphaerellaceae; Verticillium.
gi|563892329|gb|AYQD01000236.1.g2041.t1	EJP64381.1	1e-70	73.4463	SRF-type transcription factor [Beauveria bassiana ARSEF 2860]	Beauveria bassiana ARSEF 2860	Eukaryota; Fungi; Dikarya; Ascomycota; Pezizomycotina; Sordariomycetes; Hypocreomycetidae; Hypocreales; Cordycipitaceae; mitosporic Cordycipitaceae; Beauveria.
gi|563892329|gb|AYQD01000236.1.g2041.t1	XP_001907391.1	2e-70	72.067	hypothetical protein [Podospora anserina S mat+]_x0001_emb|CAP68062.1| unnamed protein product [Podospora anserina S mat+]	Podospora anserina S mat+	Eukaryota; Fungi; Dikarya; Ascomycota; Pezizomycotina; Sordariomycetes; Sordariomycetidae; Sordariales; Lasiosphaeriaceae; Podospora.
gi|563892329|gb|AYQD01000236.1.g2041.t1	EGX95020.1	5e-70	73.8636	MADS box transcription factor Mcm1 [Cordyceps militaris CM01]	Cordyceps militaris CM01	Eukaryota; Fungi; Dikarya; Ascomycota; Pezizomycotina; Sordariomycetes; Hypocreomycetidae; Hypocreales; Cordycipitaceae; Cordyceps.
gi|563892329|gb|AYQD01000236.1.g2041.t1	XP_003660102.1	8e-70	72.4719	hypothetical protein MYCTH_2132441 [Myceliophthora thermophila ATCC 42464]_x0001_gb|AEO54857.1| hypothetical protein MYCTH_2132441 [Myceliophthora thermophila ATCC 42464]	Myceliophthora thermophila ATCC 42464	Eukaryota; Fungi; Dikarya; Ascomycota; Pezizomycotina; Sordariomycetes; Sordariomycetidae; Sordariales; Chaetomiaceae; Myceliophthora.
gi|563892329|gb|AYQD01000236.1.g2041.t1	ESZ91484.1	1e-68	73.4463	SRF-type transcription factor [Sclerotinia borealis F-4157]	Sclerotinia borealis F-4157	Eukaryota; Fungi; Dikarya; Ascomycota; Pezizomycotina; Leotiomycetes; Helotiales; Sclerotiniaceae; Sclerotinia.
gi|563892329|gb|AYQD01000236.1.g2041.t1	XP_001594158.1	2e-68	73.743	hypothetical protein SS1G_05588 [Sclerotinia sclerotiorum 1980]_x0001_gb|EDO03109.1| hypothetical protein SS1G_05588 [Sclerotinia sclerotiorum 1980 UF-70]_x0001_gb|ACO94162.1| MADS box transcription factor [Sclerotinia sclerotiorum]	Sclerotinia sclerotiorum 1980 UF-70	Eukaryota; Fungi; Dikarya; Ascomycota; Pezizomycotina; Leotiomycetes; Helotiales; Sclerotiniaceae; Sclerotinia.
gi|563892329|gb|AYQD01000236.1.g2041.t1	EPE08141.1	4e-68	77.9221	mads box protein [Ophiostoma piceae UAMH 11346]	Ophiostoma piceae UAMH 11346	Eukaryota; Fungi; Dikarya; Ascomycota; Pezizomycotina; Sordariomycetes; Sordariomycetidae; Ophiostomatales; Ophiostomataceae; Ophiostoma.
gi|563892329|gb|AYQD01000236.1.g2041.t1	EHK23950.1	4e-68	72.5714	hypothetical protein TRIVIDRAFT_120564, partial [Trichoderma virens Gv29-8]	Trichoderma virens Gv29-8	Eukaryota; Fungi; Dikarya; Ascomycota; Pezizomycotina; Sordariomycetes; Hypocreomycetidae; Hypocreales; Hypocreaceae; Trichoderma.
gi|563892329|gb|AYQD01000236.1.g2041.t1	EQK99495.1	5e-68	75.3012	MADS box protein [Ophiocordyceps sinensis CO18]	Ophiocordyceps sinensis CO18	Eukaryota; Fungi; Dikarya; Ascomycota; Pezizomycotina; Sordariomycetes; Hypocreomycetidae; Hypocreales; Ophiocordycipitaceae; Ophiocordyceps.
gi|563892329|gb|AYQD01000236.1.g2041.t1	XP_964617.1	5e-68	74.7191	hypothetical protein NCU07430 [Neurospora crassa OR74A]_x0001_gb|EAA35381.1| MADS box protein [Neurospora crassa OR74A]	Neurospora crassa OR74A	Eukaryota; Fungi; Dikarya; Ascomycota; Pezizomycotina; Sordariomycetes; Sordariomycetidae; Sordariales; Sordariaceae; Neurospora.
gi|563892329|gb|AYQD01000236.1.g2041.t1	EFQ26733.1	6e-68	73.5955	SRF-type transcription factor [Colletotrichum graminicola M1.001]	Colletotrichum graminicola M1.001	Eukaryota; Fungi; Dikarya; Ascomycota; Pezizomycotina; Sordariomycetes; Hypocreomycetidae; Glomerellales; Glomerellaceae; mitosporic Glomerellaceae; Colletotrichum.
gi|563892329|gb|AYQD01000236.1.g2041.t1	CCD47903.1	9e-68	74.3017	similar to transcription factor MADS [Botryotinia fuckeliana T4]_x0001_gb|EMR90828.1| putative mads box protein [Botryotinia fuckeliana BcDW1]	Botryotinia fuckeliana T4	Eukaryota; Fungi; Dikarya; Ascomycota; Pezizomycotina; Leotiomycetes; Helotiales; Sclerotiniaceae; Botryotinia.
gi|563892329|gb|AYQD01000236.1.g2041.t1	XP_003347020.1	9e-68	73.5955	hypothetical protein SMAC_05219 [Sordaria macrospora k-hell]_x0001_emb|CAJ76304.1| MADS box protein [Sordaria macrospora]_x0001_emb|CCC09366.1| unnamed protein product [Sordaria macrospora k-hell]	Sordaria macrospora k-hell	Eukaryota; Fungi; Dikarya; Ascomycota; Pezizomycotina; Sordariomycetes; Sordariomycetidae; Sordariales; Sordariaceae; Sordaria.
gi|563892329|gb|AYQD01000236.1.g2041.t1	EON66358.1	9e-68	74.4444	hypothetical protein W97_05455 [Coniosporium apollinis CBS 100218]	Coniosporium apollinis CBS 100218	Eukaryota; Fungi; Dikarya; Ascomycota; Pezizomycotina; Eurotiomycetes; Chaetothyriomycetidae; Chaetothyriales; Herpotrichiellaceae; mitosporic Herpotrichiellaceae; Coniosporium.
gi|563892329|gb|AYQD01000236.1.g2041.t1	ENH86998.1	2e-67	71.2707	mads box transcription factor mcm1 [Colletotrichum orbiculare MAFF 240422]	Colletotrichum orbiculare MAFF 240422	Eukaryota; Fungi; Dikarya; Ascomycota; Pezizomycotina; Sordariomycetes; Hypocreomycetidae; Glomerellales; Glomerellaceae; mitosporic Glomerellaceae; Colletotrichum.
gi|563892329|gb|AYQD01000236.1.g2041.t1	XP_003720973.1	3e-67	75	MADS box protein [Magnaporthe oryzae 70-15]_x0001_gb|EHA46230.1| MADS box protein [Magnaporthe oryzae 70-15]_x0001_gb|ELQ36141.1| MADS box protein [Magnaporthe oryzae Y34]_x0001_gb|ELQ62679.1| MADS box protein [Magnaporthe oryzae P131]	Magnaporthe oryzae 70-15	Eukaryota; Fungi; Dikarya; Ascomycota; Pezizomycotina; Sordariomycetes; Sordariomycetidae; Magnaporthales; Magnaporthaceae; Magnaporthe.
gi|563892329|gb|AYQD01000236.1.g2041.t1	EFY97083.1	4e-67	72.7273	MADS box protein [Metarhizium anisopliae ARSEF 23]	Metarhizium anisopliae ARSEF 23	Eukaryota; Fungi; Dikarya; Ascomycota; Pezizomycotina; Sordariomycetes; Hypocreomycetidae; Hypocreales; Clavicipitaceae; mitosporic Clavicipitaceae; Metarhizium.
gi|563892329|gb|AYQD01000236.1.g2041.t1	EGR47409.1	8e-67	72	predicted protein [Trichoderma reesei QM6a]	Trichoderma reesei QM6a	Eukaryota; Fungi; Dikarya; Ascomycota; Pezizomycotina; Sordariomycetes; Hypocreomycetidae; Hypocreales; Hypocreaceae; Trichoderma.
gi|563892329|gb|AYQD01000236.1.g2041.t1	ETS00943.1	9e-67	72	SRF-TF-domain-containing protein [Trichoderma reesei RUT C-30]	Trichoderma reesei RUT C-30	Eukaryota; Fungi; Dikarya; Ascomycota; Pezizomycotina; Sordariomycetes; Hypocreomycetidae; Hypocreales; Hypocreaceae; Trichoderma.
gi|563892329|gb|AYQD01000236.1.g2041.t1	XP_002842451.1	9e-67	71.4286	hypothetical protein [Tuber melanosporum Mel28]_x0001_emb|CAZ86642.1| unnamed protein product [Tuber melanosporum]	Tuber melanosporum Mel28	Eukaryota; Fungi; Dikarya; Ascomycota; Pezizomycotina; Pezizomycetes; Pezizales; Tuberaceae; Tuber.
gi|563892329|gb|AYQD01000236.1.g2041.t1	EMR64094.1	1e-66	71.7514	putative mads box protein [Eutypa lata UCREL1]	Eutypa lata UCREL1	Eukaryota; Fungi; Dikarya; Ascomycota; Pezizomycotina; Sordariomycetes; Xylariomycetidae; Xylariales; Diatrypaceae; Eutypa.
gi|563892329|gb|AYQD01000236.1.g2041.t1	ELR04790.1	1e-66	71.6667	hypothetical protein, variant [Pseudogymnoascus destructans 20631-21]_x0001_gb|ELR04791.1| hypothetical protein GMDG_07017 [Pseudogymnoascus destructans 20631-21]	Pseudogymnoascus destructans 20631-21	Eukaryota; Fungi; Dikarya; Ascomycota; Pezizomycotina; Leotiomycetes; Leotiomycetes incertae sedis; Pseudeurotiaceae; Pseudogymnoascus.
gi|563892329|gb|AYQD01000236.1.g2041.t1	EMC94823.1	2e-66	79.5031	hypothetical protein BAUCODRAFT_562991 [Baudoinia compniacensis UAMH 10762]	Baudoinia compniacensis UAMH 10762	Eukaryota; Fungi; Dikarya; Ascomycota; Pezizomycotina; Dothideomycetes; Dothideomycetidae; Capnodiales; Teratosphaeriaceae; mitosporic Teratosphaeriaceae; Baudoinia.
gi|563892329|gb|AYQD01000236.1.g2041.t1	EFY93078.1	2e-66	72.1591	MADS box protein [Metarhizium acridum CQMa 102]	Metarhizium acridum CQMa 102	Eukaryota; Fungi; Dikarya; Ascomycota; Pezizomycotina; Sordariomycetes; Hypocreomycetidae; Hypocreales; Clavicipitaceae; mitosporic Clavicipitaceae; Metarhizium.
gi|563892329|gb|AYQD01000236.1.g2041.t1	EME48416.1	2e-66	78.6164	hypothetical protein DOTSEDRAFT_67461 [Dothistroma septosporum NZE10]	Dothistroma septosporum NZE10	Eukaryota; Fungi; Dikarya; Ascomycota; Pezizomycotina; Dothideomycetes; Dothideomycetidae; Capnodiales; Mycosphaerellaceae; Mycosphaerella.
gi|563892329|gb|AYQD01000236.1.g2041.t1	EON99063.1	9e-66	76.0736	putative mads box protein [Togninia minima UCRPA7]	Togninia minima UCRPA7	Eukaryota; Fungi; Dikarya; Ascomycota; Pezizomycotina; Sordariomycetes; Sordariomycetidae; Calosphaeriales; Calosphaeriaceae; Togninia.
gi|563892329|gb|AYQD01000236.1.g2041.t1	EFW18851.1	9e-66	70.9302	MADS box transcription factor Mcm1 [Coccidioides posadasii str. Silveira]	Coccidioides posadasii str. Silveira	Eukaryota; Fungi; Dikarya; Ascomycota; Pezizomycotina; Eurotiomycetes; Eurotiomycetidae; Onygenales; mitosporic Onygenales; Coccidioides.
gi|563892329|gb|AYQD01000236.1.g2041.t1	ENH61955.1	1e-65	71.0227	Pheromone receptor transcription factor [Fusarium oxysporum f. sp. cubense race 1]_x0001_emb|CCT70256.1| probable transcription factor of the MADS box family MCM1 [Fusarium fujikuroi IMI 58289]	Fusarium oxysporum f. sp. cubense race 1	Eukaryota; Fungi; Dikarya; Ascomycota; Pezizomycotina; Sordariomycetes; Hypocreomycetidae; Hypocreales; Nectriaceae; mitosporic Nectriaceae; Fusarium; Fusarium oxysporum species complex.
gi|563892329|gb|AYQD01000236.1.g2041.t1	ERT00299.1	1e-65	75.4839	hypothetical protein HMPREF1624_03670 [Sporothrix schenckii ATCC 58251]	Sporothrix schenckii ATCC 58251	Eukaryota; Fungi; Dikarya; Ascomycota; Pezizomycotina; Sordariomycetes; Sordariomycetidae; Ophiostomatales; Ophiostomataceae; mitosporic Ophiostomataceae; Sporothrix.
gi|563892329|gb|AYQD01000236.1.g2041.t1	EFW99228.1	1e-65	74.6753	mads box transcription factor mcm1 [Grosmannia clavigera kw1407]	Grosmannia clavigera kw1407	Eukaryota; Fungi; Dikarya; Ascomycota; Pezizomycotina; Sordariomycetes; Sordariomycetidae; Ophiostomatales; Ophiostomataceae; Grosmannia.
gi|563892329|gb|AYQD01000236.1.g2041.t1	EKD14598.1	3e-65	73.5955	SRF-type transcription factor [Marssonina brunnea f. sp. 'multigermtubi' MB_m1]	Marssonina brunnea f. sp. 'multigermtubi' MB_m1	Eukaryota; Fungi; Dikarya; Ascomycota; Pezizomycotina; Leotiomycetes; Helotiales; Dermateaceae; Marssonina.
gi|563892329|gb|AYQD01000236.1.g2041.t1	XP_003052641.1	3e-65	71.1864	predicted protein [Nectria haematococca mpVI 77-13-4]_x0001_gb|EEU46928.1| predicted protein [Nectria haematococca mpVI 77-13-4]	Nectria haematococca mpVI 77-13-4	Eukaryota; Fungi; Dikarya; Ascomycota; Pezizomycotina; Sordariomycetes; Hypocreomycetidae; Hypocreales; Nectriaceae; mitosporic Nectriaceae; Fusarium; Fusarium solani species complex.
gi|563892329|gb|AYQD01000236.1.g2041.t1	EJB10889.1	4e-65	70.3488	MADS box transcription factor Mcm1 [Coccidioides immitis RS]	Coccidioides immitis RS	Eukaryota; Fungi; Dikarya; Ascomycota; Pezizomycotina; Eurotiomycetes; Eurotiomycetidae; Onygenales; mitosporic Onygenales; Coccidioides.
gi|563892329|gb|AYQD01000236.1.g2041.t1	XP_001222565.1	5e-65	78.4722	hypothetical protein CHGG_06470 [Chaetomium globosum CBS 148.51]_x0001_gb|EAQ89851.1| hypothetical protein CHGG_06470 [Chaetomium globosum CBS 148.51]	Chaetomium globosum CBS 148.51	Eukaryota; Fungi; Dikarya; Ascomycota; Pezizomycotina; Sordariomycetes; Sordariomycetidae; Sordariales; Chaetomiaceae; Chaetomium.
gi|563892329|gb|AYQD01000236.1.g2041.t1	XP_003069259.1	7e-65	70.9302	SRF-type transcription factor family protein [Coccidioides posadasii C735 delta SOWgp]_x0001_gb|EER27114.1| SRF-type transcription factor family protein [Coccidioides posadasii C735 delta SOWgp]	Coccidioides posadasii C735 delta SOWgp	Eukaryota; Fungi; Dikarya; Ascomycota; Pezizomycotina; Eurotiomycetes; Eurotiomycetidae; Onygenales; mitosporic Onygenales; Coccidioides.
gi|563892329|gb|AYQD01000236.1.g2041.t1	EMF16480.1	7e-65	72.067	SRF-TF-domain-containing protein [Sphaerulina musiva SO2202]	Sphaerulina musiva SO2202	Eukaryota; Fungi; Dikarya; Ascomycota; Pezizomycotina; Dothideomycetes; Dothideomycetidae; Capnodiales; Mycosphaerellaceae; Sphaerulina.
gi|563892329|gb|AYQD01000236.1.g2041.t1	CCU83104.1	3e-64	75.641	MADS box transcription factor [Blumeria graminis f. sp. hordei DH14]	Blumeria graminis f. sp. hordei DH14	Eukaryota; Fungi; Dikarya; Ascomycota; Pezizomycotina; Leotiomycetes; Erysiphales; Erysiphaceae; Blumeria. FEATURES Location/Qualifiers source 1..222 /organism="Blumeria graminis f. sp. hordei DH14" /strain="DH14" /isolation_source="conidia asexual spores were collected from infected barley by vacuum onto Millipore filters; conidia were not older than 24 hours" /host="Hordeum vulgare subsp. vulga…
gi|563892329|gb|AYQD01000236.1.g2041.t1	XP_001241906.1	3e-64	69.7674	hypothetical protein CIMG_05802 [Coccidioides immitis RS]_x0001_gb|EJB10890.1| MADS box transcription factor Mcm1, variant [Coccidioides immitis RS]	Coccidioides immitis RS	Eukaryota; Fungi; Dikarya; Ascomycota; Pezizomycotina; Eurotiomycetes; Eurotiomycetidae; Onygenales; mitosporic Onygenales; Coccidioides.
gi|563892329|gb|AYQD01000236.1.g2041.t1	EKJ68120.1	3e-64	70.7865	hypothetical protein FPSE_11720 [Fusarium pseudograminearum CS3096]_x0001_gb|ESU14615.1| hypothetical protein FGSG_08696 [Fusarium graminearum PH-1]	Fusarium pseudograminearum CS3096	Eukaryota; Fungi; Dikarya; Ascomycota; Pezizomycotina; Sordariomycetes; Hypocreomycetidae; Hypocreales; Nectriaceae; mitosporic Nectriaceae; Fusarium.
gi|563892329|gb|AYQD01000236.1.g2041.t1	EGX45939.1	4e-64	66.129	hypothetical protein AOL_s00112g128 [Arthrobotrys oligospora ATCC 24927]	Arthrobotrys oligospora ATCC 24927	Eukaryota; Fungi; Dikarya; Ascomycota; Pezizomycotina; Orbiliomycetes; Orbiliales; Orbiliaceae; Orbilia.
gi|563892329|gb|AYQD01000236.1.g2041.t1	XP_388872.1	4e-64	70.7865	hypothetical protein FG08696.1 [Fusarium graminearum PH-1]	Fusarium graminearum PH-1	Eukaryota; Fungi; Dikarya; Ascomycota; Pezizomycotina; Sordariomycetes; Hypocreomycetidae; Hypocreales; Nectriaceae; mitosporic Nectriaceae; Fusarium.
gi|563892329|gb|AYQD01000236.1.g2041.t1	EPS36889.1	5e-64	69.4915	hypothetical protein H072_9471 [Dactylellina haptotyla CBS 200.50]	Dactylellina haptotyla CBS 200.50	Eukaryota; Fungi; Dikarya; Ascomycota; Pezizomycotina; Orbiliomycetes; Orbiliales; Orbiliaceae; mitosporic Orbiliaceae; Dactylellina.
gi|563892329|gb|AYQD01000236.1.g2041.t1	EPQ67002.1	5e-64	76.5823	Transcription factor [Blumeria graminis f. sp. tritici 96224]	Blumeria graminis f. sp. tritici 96224	Eukaryota; Fungi; Dikarya; Ascomycota; Pezizomycotina; Leotiomycetes; Erysiphales; Erysiphaceae; Blumeria.
gi|563892329|gb|AYQD01000236.1.g2041.t1	EJT70600.1	5e-64	68.984	MADS box protein [Gaeumannomyces graminis var. tritici R3-111a-1]	Gaeumannomyces graminis var. tritici R3-111a-1	Eukaryota; Fungi; Dikarya; Ascomycota; Pezizomycotina; Sordariomycetes; Sordariomycetidae; Magnaporthales; Magnaporthaceae; Gaeumannomyces.
gi|563892329|gb|AYQD01000236.1.g2041.t1	EEH43142.1	5e-64	75	MADS box transcription factor Mcm1 [Paracoccidioides brasiliensis Pb18]	Paracoccidioides brasiliensis Pb18	Eukaryota; Fungi; Dikarya; Ascomycota; Pezizomycotina; Eurotiomycetes; Eurotiomycetidae; Onygenales; mitosporic Onygenales; Paracoccidioides.
gi|563892329|gb|AYQD01000236.1.g2041.t1	EEH16415.1	5e-64	75	MADS box transcription factor Mcm1 [Paracoccidioides brasiliensis Pb03]	Paracoccidioides brasiliensis Pb03	Eukaryota; Fungi; Dikarya; Ascomycota; Pezizomycotina; Eurotiomycetes; Eurotiomycetidae; Onygenales; mitosporic Onygenales; Paracoccidioides.
gi|563892329|gb|AYQD01000236.1.g2041.t1	EME89643.1	7e-64	80.5195	hypothetical protein MYCFIDRAFT_101684, partial [Pseudocercospora fijiensis CIRAD86]	Pseudocercospora fijiensis CIRAD86	Eukaryota; Fungi; Dikarya; Ascomycota; Pezizomycotina; Dothideomycetes; Dothideomycetidae; Capnodiales; Mycosphaerellaceae; Pseudocercospora.
gi|563892329|gb|AYQD01000236.1.g2041.t1	ETS74258.1	2e-63	71.7647	hypothetical protein PFICI_14124 [Pestalotiopsis fici W106-1]	Pestalotiopsis fici W106-1	Eukaryota; Fungi; Dikarya; Ascomycota; Pezizomycotina; Sordariomycetes; Xylariomycetidae; Xylariales; Amphisphaeriaceae; mitosporic Amphisphaeriaceae; Pestalotiopsis.
gi|563892329|gb|AYQD01000236.1.g2041.t1	CCX30526.1	2e-63	80.4196	Similar to Pheromone receptor transcription factor; acc. no. P11746 [Pyronema omphalodes CBS 100304]	Pyronema omphalodes CBS 100304	Eukaryota; Fungi; Dikarya; Ascomycota; Pezizomycotina; Pezizomycetes; Pezizales; Pyronemataceae; Pyronema.
gi|563892329|gb|AYQD01000236.1.g2041.t1	ERF71062.1	4e-63	72.5146	hypothetical protein EPUS_03342 [Endocarpon pusillum Z07020]	Endocarpon pusillum Z07020	Eukaryota; Fungi; Dikarya; Ascomycota; Pezizomycotina; Eurotiomycetes; Chaetothyriomycetidae; Verrucariales; Verrucariaceae; Endocarpon.
gi|563892329|gb|AYQD01000236.1.g2041.t1	ETI23611.1	6e-63	75.9259	hypothetical protein G647_05413 [Cladophialophora carrionii CBS 160.54]	Cladophialophora carrionii CBS 160.54	Eukaryota; Fungi; Dikarya; Ascomycota; Pezizomycotina; Eurotiomycetes; Chaetothyriomycetidae; Chaetothyriales; Herpotrichiellaceae; mitosporic Herpotrichiellaceae; Cladophialophora.
gi|563892329|gb|AYQD01000236.1.g2041.t1	EHY56791.1	7e-63	75.4717	MADS-box transcription factor [Exophiala dermatitidis NIH/UT8656]	Exophiala dermatitidis NIH/UT8656	Eukaryota; Fungi; Dikarya; Ascomycota; Pezizomycotina; Eurotiomycetes; Chaetothyriomycetidae; Chaetothyriales; Herpotrichiellaceae; mitosporic Herpotrichiellaceae; Exophiala.
gi|563892329|gb|AYQD01000236.1.g2041.t1	EPS28407.1	3e-62	74.0741	hypothetical protein PDE_03353 [Penicillium oxalicum 114-2]	Penicillium oxalicum 114-2	Eukaryota; Fungi; Dikarya; Ascomycota; Pezizomycotina; Eurotiomycetes; Eurotiomycetidae; Eurotiales; Aspergillaceae; Penicillium.
gi|563892329|gb|AYQD01000236.1.g2041.t1	XP_001209926.1	3e-62	71.1864	hypothetical protein ATEG_07240 [Aspergillus terreus NIH2624]_x0001_gb|EAU32624.1| hypothetical protein ATEG_07240 [Aspergillus terreus NIH2624]	Aspergillus terreus NIH2624	Eukaryota; Fungi; Dikarya; Ascomycota; Pezizomycotina; Eurotiomycetes; Eurotiomycetidae; Eurotiales; Aspergillaceae; Aspergillus.
gi|563892329|gb|AYQD01000236.1.g2041.t1	XP_747866.1	5e-62	74.2331	MADS box transcription factor Mcm1 [Aspergillus fumigatus Af293]_x0001_ref|XP_001257392.1| SRF-type transcription factor (Umc1), putative [Neosartorya fischeri NRRL 181]_x0001_gb|EAL85828.1| MADS box transcription factor Mcm1 [Aspergillus fumigatus Af293]_x0001_gb|EAW15495.1| SRF-type transcription factor (Umc1), putative [Neosartorya fischeri NRRL 181]_x0001_gb|EDP47771.1| SRF-type transcription…	Aspergillus fumigatus Af293	Eukaryota; Fungi; Dikarya; Ascomycota; Pezizomycotina; Eurotiomycetes; Eurotiomycetidae; Eurotiales; Aspergillaceae; Aspergillus.
gi|563892329|gb|AYQD01000236.1.g2041.t1	EGS22811.1	8e-62	71.6129	hypothetical protein CTHT_0012860 [Chaetomium thermophilum var. thermophilum DSM 1495]	Chaetomium thermophilum var. thermophilum DSM 1495	Eukaryota; Fungi; Dikarya; Ascomycota; Pezizomycotina; Sordariomycetes; Sordariomycetidae; Sordariales; Chaetomiaceae; Chaetomium.
gi|563892329|gb|AYQD01000236.1.g2041.t1	EQL35261.1	9e-62	74.6753	MADS-box transcription factor, other eukaryote, variant 2 [Ajellomyces dermatitidis ATCC 26199]	Ajellomyces dermatitidis ATCC 26199	Eukaryota; Fungi; Dikarya; Ascomycota; Pezizomycotina; Eurotiomycetes; Eurotiomycetidae; Onygenales; Ajellomycetaceae; Ajellomyces.
gi|563892329|gb|AYQD01000236.1.g2041.t1	EQL35260.1	1e-61	74.6753	MADS-box transcription factor, other eukaryote, variant 1 [Ajellomyces dermatitidis ATCC 26199]	Ajellomyces dermatitidis ATCC 26199	Eukaryota; Fungi; Dikarya; Ascomycota; Pezizomycotina; Eurotiomycetes; Eurotiomycetidae; Onygenales; Ajellomycetaceae; Ajellomyces.
gi|563892329|gb|AYQD01000236.1.g2041.t1	XP_001395924.2	1e-61	74.2331	MADS box transcription factor Mcm1 [Aspergillus niger CBS 513.88]_x0001_gb|EHA25542.1| hypothetical protein ASPNIDRAFT_211390 [Aspergillus niger ATCC 1015]_x0001_dbj|GAA87728.1| MADS box transcription factor Mcm1 [Aspergillus kawachii IFO 4308]	Aspergillus niger CBS 513.88	Eukaryota; Fungi; Dikarya; Ascomycota; Pezizomycotina; Eurotiomycetes; Eurotiomycetidae; Eurotiales; Aspergillaceae; Aspergillus.
gi|563892329|gb|AYQD01000236.1.g2041.t1	XP_002622787.1	1e-61	74.6753	MADS box transcription factor Mcm1 [Ajellomyces dermatitidis SLH14081]_x0001_gb|EEQ71912.1| MADS box transcription factor Mcm1 [Ajellomyces dermatitidis SLH14081]_x0001_gb|EEQ87181.1| MADS box transcription factor Mcm1 [Ajellomyces dermatitidis ER-3]_x0001_gb|EGE84161.1| MADS box transcription factor Mcm1 [Ajellomyces dermatitidis ATCC 18188]_x0001_gb|EQL35262.1| MADS-box transcription factor, ot…	Ajellomyces dermatitidis SLH14081	Eukaryota; Fungi; Dikarya; Ascomycota; Pezizomycotina; Eurotiomycetes; Eurotiomycetidae; Onygenales; Ajellomycetaceae; Ajellomyces.
gi|563892329|gb|AYQD01000236.1.g2041.t1	XP_681945.1	1e-61	70.7602	hypothetical protein AN8676.2 [Aspergillus nidulans FGSC A4]_x0001_gb|EAA60098.1| hypothetical protein AN8676.2 [Aspergillus nidulans FGSC A4]_x0001_gb|AAX56093.1| MCMA [Aspergillus nidulans]	Aspergillus nidulans FGSC A4	Eukaryota; Fungi; Dikarya; Ascomycota; Pezizomycotina; Eurotiomycetes; Eurotiomycetidae; Eurotiales; Aspergillaceae; Aspergillus.
gi|563892329|gb|AYQD01000236.1.g2041.t1	CAK41323.1	2e-61	74.2331	unnamed protein product [Aspergillus niger]	Aspergillus niger	Eukaryota; Fungi; Dikarya; Ascomycota; Pezizomycotina; Eurotiomycetes; Eurotiomycetidae; Eurotiales; Aspergillaceae; Aspergillus.
gi|563892329|gb|AYQD01000236.1.g2041.t1	XP_001823855.1	2e-61	69.2737	MADS box transcription factor Mcm1 [Aspergillus oryzae RIB40]_x0001_ref|XP_002380911.1| MADS box transcription factor Mcm1 [Aspergillus flavus NRRL3357]_x0001_dbj|BAE62722.1| unnamed protein product [Aspergillus oryzae RIB40]_x0001_gb|EED49010.1| MADS box transcription factor Mcm1 [Aspergillus flavus NRRL3357]_x0001_gb|EIT82519.1| regulator of arginine metabolism [Aspergillus oryzae 3.042]	Aspergillus oryzae RIB40	Eukaryota; Fungi; Dikarya; Ascomycota; Pezizomycotina; Eurotiomycetes; Eurotiomycetidae; Eurotiales; Aspergillaceae; Aspergillus.
gi|563892329|gb|AYQD01000236.1.g2041.t1	XP_002566322.1	8e-61	74.3902	Pc22g24340 [Penicillium chrysogenum Wisconsin 54-1255]_x0001_emb|CAP99722.1| Pc22g24340 [Penicillium chrysogenum Wisconsin 54-1255]	Penicillium chrysogenum Wisconsin 54-1255	Eukaryota; Fungi; Dikarya; Ascomycota; Pezizomycotina; Eurotiomycetes; Eurotiomycetidae; Eurotiales; Aspergillaceae; Penicillium; Penicillium chrysogenum complex.
gi|563892329|gb|AYQD01000236.1.g2041.t1	EER36818.1	2e-60	70.8075	MADS box transcription factor Mcm1 [Ajellomyces capsulatus H143]_x0001_gb|EGC49090.1| MADS box transcription factor Mcm1 [Ajellomyces capsulatus H88]	Ajellomyces capsulatus H143	Eukaryota; Fungi; Dikarya; Ascomycota; Pezizomycotina; Eurotiomycetes; Eurotiomycetidae; Onygenales; Ajellomycetaceae; Ajellomyces.
gi|563892329|gb|AYQD01000236.1.g2041.t1	EGU82643.1	2e-60	66.1376	hypothetical protein FOXB_06839 [Fusarium oxysporum Fo5176]	Fusarium oxysporum Fo5176	Eukaryota; Fungi; Dikarya; Ascomycota; Pezizomycotina; Sordariomycetes; Hypocreomycetidae; Hypocreales; Nectriaceae; mitosporic Nectriaceae; Fusarium; Fusarium oxysporum species complex.
gi|563892329|gb|AYQD01000236.1.g2041.t1	XP_002791893.1	2e-60	93.1624	MADS box transcription factor Mcm1 [Paracoccidioides sp. 'lutzii' Pb01]_x0001_gb|EEH35111.1| MADS box transcription factor Mcm1 [Paracoccidioides sp. 'lutzii' Pb01]	Paracoccidioides sp. 'lutzii' Pb01	Eukaryota; Fungi; Dikarya; Ascomycota; Pezizomycotina; Eurotiomycetes; Eurotiomycetidae; Onygenales; mitosporic Onygenales; Paracoccidioides.
gi|563892329|gb|AYQD01000236.1.g2041.t1	EKV10016.1	2e-60	74.3902	MADS box transcription factor Mcm1 [Penicillium digitatum Pd1]_x0001_gb|EKV15272.1| MADS box transcription factor Mcm1 [Penicillium digitatum PHI26]	Penicillium digitatum Pd1	Eukaryota; Fungi; Dikarya; Ascomycota; Pezizomycotina; Eurotiomycetes; Eurotiomycetidae; Eurotiales; Aspergillaceae; Penicillium.
gi|563892329|gb|AYQD01000236.1.g2041.t1	EHK44626.1	2e-60	75.7396	MADS Box MCM1-like protein [Trichoderma atroviride IMI 206040]	Trichoderma atroviride IMI 206040	Eukaryota; Fungi; Dikarya; Ascomycota; Pezizomycotina; Sordariomycetes; Hypocreomycetidae; Hypocreales; Hypocreaceae; Trichoderma.
gi|563892329|gb|AYQD01000236.1.g2041.t1	XP_001270327.1	4e-60	75.4839	SRF-type transcription factor (Umc1), putative [Aspergillus clavatus NRRL 1]_x0001_gb|EAW08901.1| SRF-type transcription factor (Umc1), putative [Aspergillus clavatus NRRL 1]	Aspergillus clavatus NRRL 1	Eukaryota; Fungi; Dikarya; Ascomycota; Pezizomycotina; Eurotiomycetes; Eurotiomycetidae; Eurotiales; Aspergillaceae; Aspergillus.
gi|563892329|gb|AYQD01000236.1.g2041.t1	ETN40761.1	4e-60	79.021	hypothetical protein HMPREF1541_05041 [Cyphellophora europaea CBS 101466]	Cyphellophora europaea CBS 101466	Eukaryota; Fungi; Dikarya; Ascomycota; Pezizomycotina; Eurotiomycetes; Chaetothyriomycetidae; Chaetothyriales; Cyphellophoraceae; Cyphellophora.
gi|563892329|gb|AYQD01000236.1.g2041.t1	XP_002143484.1	8e-60	79.1946	MADS box transcription factor Mcm1 [Talaromyces marneffei ATCC 18224]_x0001_gb|EEA26969.1| MADS box transcription factor Mcm1 [Talaromyces marneffei ATCC 18224]	Talaromyces marneffei ATCC 18224	Eukaryota; Fungi; Dikarya; Ascomycota; Pezizomycotina; Eurotiomycetes; Eurotiomycetidae; Eurotiales; Trichocomaceae; Talaromyces.
gi|563892329|gb|AYQD01000236.1.g2041.t1	XP_002479806.1	1e-59	77.1812	MADS box transcription factor Mcm1 [Talaromyces stipitatus ATCC 10500]_x0001_gb|EED19372.1| MADS box transcription factor Mcm1 [Talaromyces stipitatus ATCC 10500]	Talaromyces stipitatus ATCC 10500	Eukaryota; Fungi; Dikarya; Ascomycota; Pezizomycotina; Eurotiomycetes; Eurotiomycetidae; Eurotiales; Trichocomaceae; Talaromyces.
gi|563892329|gb|AYQD01000236.1.g2041.t1	XP_001541110.1	3e-59	89.7436	conserved hypothetical protein [Ajellomyces capsulatus NAm1]_x0001_gb|EDN06677.1| conserved hypothetical protein [Ajellomyces capsulatus NAm1]	Ajellomyces capsulatus NAm1	Eukaryota; Fungi; Dikarya; Ascomycota; Pezizomycotina; Eurotiomycetes; Eurotiomycetidae; Onygenales; Ajellomycetaceae; Ajellomyces.
gi|563892329|gb|AYQD01000236.1.g2041.t1	EEH06338.1	3e-59	89.7436	MADS box transcription factor Mcm1 [Ajellomyces capsulatus G186AR]	Ajellomyces capsulatus G186AR	Eukaryota; Fungi; Dikarya; Ascomycota; Pezizomycotina; Eurotiomycetes; Eurotiomycetidae; Onygenales; Ajellomycetaceae; Ajellomyces.
gi|563892329|gb|AYQD01000236.1.g2041.t1	XP_002850489.1	2e-58	78.3784	MADS box transcription factor Mcm1 [Arthroderma otae CBS 113480]_x0001_gb|EEQ27705.1| MADS box transcription factor Mcm1 [Arthroderma otae CBS 113480]	Arthroderma otae CBS 113480	Eukaryota; Fungi; Dikarya; Ascomycota; Pezizomycotina; Eurotiomycetes; Eurotiomycetidae; Onygenales; Arthrodermataceae; Arthroderma.
gi|563892329|gb|AYQD01000236.1.g2041.t1	XP_003177286.1	5e-58	77.027	MADS box transcription factor Mcm1 [Arthroderma gypseum CBS 118893]_x0001_gb|EFQ98334.1| MADS box transcription factor Mcm1 [Arthroderma gypseum CBS 118893]	Arthroderma gypseum CBS 118893	Eukaryota; Fungi; Dikarya; Ascomycota; Pezizomycotina; Eurotiomycetes; Eurotiomycetidae; Onygenales; Arthrodermataceae; Arthroderma.
gi|563892329|gb|AYQD01000236.1.g2041.t1	XP_003238147.1	1e-57	77.027	MADS box transcription factor [Trichophyton rubrum CBS 118892]_x0001_gb|EGD83856.1| MADS box transcription factor [Trichophyton rubrum CBS 118892]	Trichophyton rubrum CBS 118892	Eukaryota; Fungi; Dikarya; Ascomycota; Pezizomycotina; Eurotiomycetes; Eurotiomycetidae; Onygenales; Arthrodermataceae; mitosporic Arthrodermataceae; Trichophyton.
gi|563892329|gb|AYQD01000236.1.g2041.t1	EGD98400.1	2e-57	77.027	MADS box transcription factor [Trichophyton tonsurans CBS 112818]	Trichophyton tonsurans CBS 112818	Eukaryota; Fungi; Dikarya; Ascomycota; Pezizomycotina; Eurotiomycetes; Eurotiomycetidae; Onygenales; Arthrodermataceae; mitosporic Arthrodermataceae; Trichophyton.
gi|563892329|gb|AYQD01000236.1.g2041.t1	XP_002544994.1	6e-54	64.1618	MCMA protein [Uncinocarpus reesii 1704]_x0001_gb|EEP79665.1| MCMA protein [Uncinocarpus reesii 1704]	Uncinocarpus reesii 1704	Eukaryota; Fungi; Dikarya; Ascomycota; Pezizomycotina; Eurotiomycetes; Eurotiomycetidae; Onygenales; Onygenaceae; Uncinocarpus.
gi|563892329|gb|AYQD01000236.1.g2041.t1	CCH43659.1	6e-54	71.4286	Serum response factor [Wickerhamomyces ciferrii]	Wickerhamomyces ciferrii	Eukaryota; Fungi; Dikarya; Ascomycota; Saccharomycotina; Saccharomycetes; Saccharomycetales; Phaffomycetaceae; Wickerhamomyces. FEATURES Location/Qualifiers source 1..228 /organism="Wickerhamomyces ciferrii" /strain="NRRL Y-1031 F-60-10" /db_xref="taxon:1041607" /note="contig 00086" Protein 1..228 /product="Serum response factor" /function="KOG: MADS box transcription factor" Region 53..125 /regi…
gi|563892329|gb|AYQD01000236.1.g2041.t1	EMR10973.1	7e-54	70.6767	hypothetical protein PNEG_00576 [Pneumocystis murina B123]	Pneumocystis murina B123	Eukaryota; Fungi; Dikarya; Ascomycota; Taphrinomycotina; Pneumocystidomycetes; Pneumocystidaceae; Pneumocystis.
gi|563892329|gb|AYQD01000236.1.g2041.t1	XP_501533.1	6e-53	95.6044	YALI0C06842p [Yarrowia lipolytica]_x0001_emb|CAG81836.1| YALI0C06842p [Yarrowia lipolytica CLIB122]	Yarrowia lipolytica CLIB122	Eukaryota; Fungi; Dikarya; Ascomycota; Saccharomycotina; Saccharomycetes; Saccharomycetales; Dipodascaceae; Yarrowia.
gi|563892329|gb|AYQD01000236.1.g2041.t1	XP_004194387.1	3e-52	69.4444	Piso0_004877 [Millerozyma farinosa CBS 7064]_x0001_emb|CCE86391.1| Piso0_004877 [Millerozyma farinosa CBS 7064]	Millerozyma farinosa CBS 7064	Eukaryota; Fungi; Dikarya; Ascomycota; Saccharomycotina; Saccharomycetes; Saccharomycetales; Debaryomycetaceae; Millerozyma.
gi|563892329|gb|AYQD01000236.1.g2041.t1	EMG47380.1	9e-52	80.1724	hypothetical protein G210_2300 [Candida maltosa Xu316]	Candida maltosa Xu316	Eukaryota; Fungi; Dikarya; Ascomycota; Saccharomycotina; Saccharomycetes; Saccharomycetales; mitosporic Saccharomycetales; Candida.
gi|563892329|gb|AYQD01000236.1.g2041.t1	XP_004195486.1	1e-51	69.4444	Piso0_004877 [Millerozyma farinosa CBS 7064]_x0001_emb|CCE85291.1| Piso0_004877 [Millerozyma farinosa CBS 7064]	Millerozyma farinosa CBS 7064	Eukaryota; Fungi; Dikarya; Ascomycota; Saccharomycotina; Saccharomycetes; Saccharomycetales; Debaryomycetaceae; Millerozyma.
gi|563892269|gb|AYQD01000250.1.g2122.t1	XP_001907509.1	1e-28	56.3636	hypothetical protein [Podospora anserina S mat+]_x0001_emb|CAP68180.1| unnamed protein product [Podospora anserina S mat+]	Podospora anserina S mat+	Eukaryota; Fungi; Dikarya; Ascomycota; Pezizomycotina; Sordariomycetes; Sordariomycetidae; Sordariales; Lasiosphaeriaceae; Podospora.
gi|563892269|gb|AYQD01000250.1.g2122.t1	EON63359.1	2e-25	56.8627	hypothetical protein W97_02586 [Coniosporium apollinis CBS 100218]	Coniosporium apollinis CBS 100218	Eukaryota; Fungi; Dikarya; Ascomycota; Pezizomycotina; Eurotiomycetes; Chaetothyriomycetidae; Chaetothyriales; Herpotrichiellaceae; mitosporic Herpotrichiellaceae; Coniosporium.
gi|563892269|gb|AYQD01000250.1.g2122.t1	ERF70866.1	6e-25	57.8431	hypothetical protein EPUS_02388 [Endocarpon pusillum Z07020]	Endocarpon pusillum Z07020	Eukaryota; Fungi; Dikarya; Ascomycota; Pezizomycotina; Eurotiomycetes; Chaetothyriomycetidae; Verrucariales; Verrucariaceae; Endocarpon.
gi|563892269|gb|AYQD01000250.1.g2122.t1	EKJ79138.1	8e-22	50.9804	hypothetical protein FPSE_00739 [Fusarium pseudograminearum CS3096]	Fusarium pseudograminearum CS3096	Eukaryota; Fungi; Dikarya; Ascomycota; Pezizomycotina; Sordariomycetes; Hypocreomycetidae; Hypocreales; Nectriaceae; mitosporic Nectriaceae; Fusarium.
gi|563892269|gb|AYQD01000250.1.g2122.t1	XP_390759.1	1e-21	50.9804	hypothetical protein FG10583.1 [Fusarium graminearum PH-1]_x0001_gb|ESU17322.1| hypothetical protein FGSG_10583 [Fusarium graminearum PH-1]	Fusarium graminearum PH-1	Eukaryota; Fungi; Dikarya; Ascomycota; Pezizomycotina; Sordariomycetes; Hypocreomycetidae; Hypocreales; Nectriaceae; mitosporic Nectriaceae; Fusarium.
gi|563892269|gb|AYQD01000250.1.g2122.t1	ENH79142.1	3e-19	51.4286	hypothetical protein Cob_11562 [Colletotrichum orbiculare MAFF 240422]	Colletotrichum orbiculare MAFF 240422	Eukaryota; Fungi; Dikarya; Ascomycota; Pezizomycotina; Sordariomycetes; Hypocreomycetidae; Glomerellales; Glomerellaceae; mitosporic Glomerellaceae; Colletotrichum.
gi|563892269|gb|AYQD01000250.1.g2122.t1	EKD20991.1	5e-11	52.9412	hypothetical protein MBM_00104 [Marssonina brunnea f. sp. 'multigermtubi' MB_m1]	Marssonina brunnea f. sp. 'multigermtubi' MB_m1	Eukaryota; Fungi; Dikarya; Ascomycota; Pezizomycotina; Leotiomycetes; Helotiales; Dermateaceae; Marssonina.
gi|563892269|gb|AYQD01000250.1.g2122.t1	EKG09019.1	8e-11	56.1404	HAT domain-containing protein [Macrophomina phaseolina MS6]	Macrophomina phaseolina MS6	Eukaryota; Fungi; Dikarya; Ascomycota; Pezizomycotina; Dothideomycetes; Dothideomycetes incertae sedis; Botryosphaeriales; Botryosphaeriaceae; mitosporic Botryosphaeriaceae; Macrophomina.
gi|563892269|gb|AYQD01000250.1.g2122.t1	EKG08917.1	1e-08	58.1395	HAT domain-containing protein, partial [Macrophomina phaseolina MS6]	Macrophomina phaseolina MS6	Eukaryota; Fungi; Dikarya; Ascomycota; Pezizomycotina; Dothideomycetes; Dothideomycetes incertae sedis; Botryosphaeriales; Botryosphaeriaceae; mitosporic Botryosphaeriaceae; Macrophomina.
gi|563892269|gb|AYQD01000250.1.g2122.t1	EFY94044.1	1e-08	50	transposase-like protein [Metarhizium anisopliae ARSEF 23]	Metarhizium anisopliae ARSEF 23	Eukaryota; Fungi; Dikarya; Ascomycota; Pezizomycotina; Sordariomycetes; Hypocreomycetidae; Hypocreales; Clavicipitaceae; mitosporic Clavicipitaceae; Metarhizium.
gi|563892269|gb|AYQD01000250.1.g2122.t1	EKG09374.1	2e-08	50.8772	HAT domain-containing protein [Macrophomina phaseolina MS6]	Macrophomina phaseolina MS6	Eukaryota; Fungi; Dikarya; Ascomycota; Pezizomycotina; Dothideomycetes; Dothideomycetes incertae sedis; Botryosphaeriales; Botryosphaeriaceae; mitosporic Botryosphaeriaceae; Macrophomina.
gi|563892269|gb|AYQD01000250.1.g2122.t1	EFY95413.1	1e-07	64.8649	transposase [Metarhizium anisopliae ARSEF 23]	Metarhizium anisopliae ARSEF 23	Eukaryota; Fungi; Dikarya; Ascomycota; Pezizomycotina; Sordariomycetes; Hypocreomycetidae; Hypocreales; Clavicipitaceae; mitosporic Clavicipitaceae; Metarhizium.
gi|563892269|gb|AYQD01000250.1.g2122.t1	EFZ03307.1	4e-07	54.5455	transposase-like protein [Metarhizium anisopliae ARSEF 23]	Metarhizium anisopliae ARSEF 23	Eukaryota; Fungi; Dikarya; Ascomycota; Pezizomycotina; Sordariomycetes; Hypocreomycetidae; Hypocreales; Clavicipitaceae; mitosporic Clavicipitaceae; Metarhizium.
gi|563892269|gb|AYQD01000250.1.g2122.t1	EKG09428.1	2e-06	52.381	HAT domain-containing protein [Macrophomina phaseolina MS6]	Macrophomina phaseolina MS6	Eukaryota; Fungi; Dikarya; Ascomycota; Pezizomycotina; Dothideomycetes; Dothideomycetes incertae sedis; Botryosphaeriales; Botryosphaeriaceae; mitosporic Botryosphaeriaceae; Macrophomina.
gi|563892221|gb|AYQD01000262.1.g2193.t1	XP_001793645.1	1e-66	59.7701	hypothetical protein SNOG_03056 [Phaeosphaeria nodorum SN15]_x0001_gb|EAT89787.2| hypothetical protein SNOG_03056 [Phaeosphaeria nodorum SN15]	Phaeosphaeria nodorum SN15	Eukaryota; Fungi; Dikarya; Ascomycota; Pezizomycotina; Dothideomycetes; Pleosporomycetidae; Pleosporales; Pleosporineae; Phaeosphaeriaceae; Parastagonospora.
gi|563892221|gb|AYQD01000262.1.g2193.t1	EON65572.1	4e-65	60.9375	hypothetical protein W97_04810 [Coniosporium apollinis CBS 100218]	Coniosporium apollinis CBS 100218	Eukaryota; Fungi; Dikarya; Ascomycota; Pezizomycotina; Eurotiomycetes; Chaetothyriomycetidae; Chaetothyriales; Herpotrichiellaceae; mitosporic Herpotrichiellaceae; Coniosporium.
gi|563892221|gb|AYQD01000262.1.g2193.t1	EMC95588.1	2e-60	57.8652	hypothetical protein BAUCODRAFT_41292, partial [Baudoinia compniacensis UAMH 10762]	Baudoinia compniacensis UAMH 10762	Eukaryota; Fungi; Dikarya; Ascomycota; Pezizomycotina; Dothideomycetes; Dothideomycetidae; Capnodiales; Teratosphaeriaceae; mitosporic Teratosphaeriaceae; Baudoinia.
gi|563892221|gb|AYQD01000262.1.g2193.t1	EME41973.1	4e-60	60.3659	hypothetical protein DOTSEDRAFT_45555 [Dothistroma septosporum NZE10]	Dothistroma septosporum NZE10	Eukaryota; Fungi; Dikarya; Ascomycota; Pezizomycotina; Dothideomycetes; Dothideomycetidae; Capnodiales; Mycosphaerellaceae; Mycosphaerella.
gi|563892221|gb|AYQD01000262.1.g2193.t1	EKG18105.1	5e-60	54.9223	Ubiquinone biosynthesis protein COQ9 [Macrophomina phaseolina MS6]	Macrophomina phaseolina MS6	Eukaryota; Fungi; Dikarya; Ascomycota; Pezizomycotina; Dothideomycetes; Dothideomycetes incertae sedis; Botryosphaeriales; Botryosphaeriaceae; mitosporic Botryosphaeriaceae; Macrophomina.
gi|563892221|gb|AYQD01000262.1.g2193.t1	XP_003851520.1	2e-58	56.6138	hypothetical protein MYCGRDRAFT_43109 [Zymoseptoria tritici IPO323]_x0001_gb|EGP86496.1| hypothetical protein MYCGRDRAFT_43109 [Zymoseptoria tritici IPO323]	Zymoseptoria tritici IPO323	Eukaryota; Fungi; Dikarya; Ascomycota; Pezizomycotina; Dothideomycetes; Dothideomycetidae; Capnodiales; Mycosphaerellaceae; Zymoseptoria.
gi|563892221|gb|AYQD01000262.1.g2193.t1	XP_003302751.1	6e-56	50	hypothetical protein PTT_14687 [Pyrenophora teres f. teres 0-1]_x0001_gb|EFQ89146.1| hypothetical protein PTT_14687 [Pyrenophora teres f. teres 0-1]	Pyrenophora teres f. teres 0-1	Eukaryota; Fungi; Dikarya; Ascomycota; Pezizomycotina; Dothideomycetes; Pleosporomycetidae; Pleosporales; Pleosporineae; Pleosporaceae; Pyrenophora.
gi|563892221|gb|AYQD01000262.1.g2193.t1	EME81424.1	9e-56	53.3679	hypothetical protein MYCFIDRAFT_38148 [Pseudocercospora fijiensis CIRAD86]	Pseudocercospora fijiensis CIRAD86	Eukaryota; Fungi; Dikarya; Ascomycota; Pezizomycotina; Dothideomycetes; Dothideomycetidae; Capnodiales; Mycosphaerellaceae; Pseudocercospora.
gi|563892221|gb|AYQD01000262.1.g2193.t1	EMF12648.1	2e-53	56.8182	ubiquinone biosynthesis protein COQ9, mitochondrial precursor [Sphaerulina musiva SO2202]	Sphaerulina musiva SO2202	Eukaryota; Fungi; Dikarya; Ascomycota; Pezizomycotina; Dothideomycetes; Dothideomycetidae; Capnodiales; Mycosphaerellaceae; Sphaerulina.
gi|563892221|gb|AYQD01000262.1.g2193.t1	XP_003845310.1	1e-52	54.1667	hypothetical protein LEMA_P006180.1 [Leptosphaeria maculans JN3]_x0001_emb|CBY01831.1| hypothetical protein LEMA_P006180.1 [Leptosphaeria maculans JN3]	Leptosphaeria maculans JN3	Eukaryota; Fungi; Dikarya; Ascomycota; Pezizomycotina; Dothideomycetes; Pleosporomycetidae; Pleosporales; Pleosporineae; Leptosphaeriaceae; Leptosphaeria; Leptosphaeria maculans complex.
gi|563892221|gb|AYQD01000262.1.g2193.t1	EOA85158.1	5e-52	50.7692	hypothetical protein SETTUDRAFT_117791, partial [Setosphaeria turcica Et28A]	Setosphaeria turcica Et28A	Eukaryota; Fungi; Dikarya; Ascomycota; Pezizomycotina; Dothideomycetes; Pleosporomycetidae; Pleosporales; Pleosporineae; Pleosporaceae; Setosphaeria.
gi|563892221|gb|AYQD01000262.1.g2193.t1	CCX15588.1	1e-51	51.9337	Similar to Ubiquinone biosynthesis protein coq9, mitochondrial; acc. no. O13850 [Pyronema omphalodes CBS 100304]	Pyronema omphalodes CBS 100304	Eukaryota; Fungi; Dikarya; Ascomycota; Pezizomycotina; Pezizomycetes; Pezizales; Pyronemataceae; Pyronema.
gi|563892221|gb|AYQD01000262.1.g2193.t1	ETI24964.1	2e-50	53.8922	rpsU-divergently transcribed protein [Cladophialophora carrionii CBS 160.54]	Cladophialophora carrionii CBS 160.54	Eukaryota; Fungi; Dikarya; Ascomycota; Pezizomycotina; Eurotiomycetes; Chaetothyriomycetidae; Chaetothyriales; Herpotrichiellaceae; mitosporic Herpotrichiellaceae; Cladophialophora.
gi|563892221|gb|AYQD01000262.1.g2193.t1	ETN46636.1	1e-49	51.4793	rpsU-divergently transcribed protein [Cyphellophora europaea CBS 101466]	Cyphellophora europaea CBS 101466	Eukaryota; Fungi; Dikarya; Ascomycota; Pezizomycotina; Eurotiomycetes; Chaetothyriomycetidae; Chaetothyriales; Cyphellophoraceae; Cyphellophora.
gi|563892221|gb|AYQD01000262.1.g2193.t1	XP_002837028.1	1e-45	50	hypothetical protein [Tuber melanosporum Mel28]_x0001_emb|CAZ81219.1| unnamed protein product [Tuber melanosporum]	Tuber melanosporum Mel28	Eukaryota; Fungi; Dikarya; Ascomycota; Pezizomycotina; Pezizomycetes; Pezizales; Tuberaceae; Tuber.
gi|563892221|gb|AYQD01000262.1.g2193.t1	EPE27003.1	3e-42	51.4124	hypothetical protein GLAREA_02917 [Glarea lozoyensis ATCC 20868]	Glarea lozoyensis ATCC 20868	Eukaryota; Fungi; Dikarya; Ascomycota; Pezizomycotina; Leotiomycetes; Helotiales; Helotiaceae; Glarea.
gi|563892221|gb|AYQD01000262.1.g2193.t1	ELR10262.1	2e-41	50.5814	hypothetical protein GMDG_04648 [Pseudogymnoascus destructans 20631-21]	Pseudogymnoascus destructans 20631-21	Eukaryota; Fungi; Dikarya; Ascomycota; Pezizomycotina; Leotiomycetes; Leotiomycetes incertae sedis; Pseudeurotiaceae; Pseudogymnoascus.
gi|563892221|gb|AYQD01000262.1.g2193.t1	ERF76435.1	3e-41	52.1127	hypothetical protein EPUS_07315 [Endocarpon pusillum Z07020]	Endocarpon pusillum Z07020	Eukaryota; Fungi; Dikarya; Ascomycota; Pezizomycotina; Eurotiomycetes; Chaetothyriomycetidae; Verrucariales; Verrucariaceae; Endocarpon.
gi|563892221|gb|AYQD01000262.1.g2193.t1	EHY58602.1	3e-41	52.1127	rpsU-divergently transcribed protein [Exophiala dermatitidis NIH/UT8656]	Exophiala dermatitidis NIH/UT8656	Eukaryota; Fungi; Dikarya; Ascomycota; Pezizomycotina; Eurotiomycetes; Chaetothyriomycetidae; Chaetothyriales; Herpotrichiellaceae; mitosporic Herpotrichiellaceae; Exophiala.
gi|563892221|gb|AYQD01000262.1.g2193.t1	EHK43677.1	1e-39	50	hypothetical protein TRIATDRAFT_37298 [Trichoderma atroviride IMI 206040]	Trichoderma atroviride IMI 206040	Eukaryota; Fungi; Dikarya; Ascomycota; Pezizomycotina; Sordariomycetes; Hypocreomycetidae; Hypocreales; Hypocreaceae; Trichoderma.
gi|563891629|gb|AYQD01000415.1.g2958.t1	EON68901.1	3e-96	82.3864	hypothetical protein W97_08159 [Coniosporium apollinis CBS 100218]	Coniosporium apollinis CBS 100218	Eukaryota; Fungi; Dikarya; Ascomycota; Pezizomycotina; Eurotiomycetes; Chaetothyriomycetidae; Chaetothyriales; Herpotrichiellaceae; mitosporic Herpotrichiellaceae; Coniosporium.
gi|563891629|gb|AYQD01000415.1.g2958.t1	EKG12451.1	1e-95	86.3636	Membrane fusion mating protein FIG1 [Macrophomina phaseolina MS6]	Macrophomina phaseolina MS6	Eukaryota; Fungi; Dikarya; Ascomycota; Pezizomycotina; Dothideomycetes; Dothideomycetes incertae sedis; Botryosphaeriales; Botryosphaeriaceae; mitosporic Botryosphaeriaceae; Macrophomina.
gi|563891629|gb|AYQD01000415.1.g2958.t1	XP_003841934.1	7e-94	77.8409	hypothetical protein LEMA_P098640.1 [Leptosphaeria maculans JN3]_x0001_emb|CBX98455.1| hypothetical protein LEMA_P098640.1 [Leptosphaeria maculans JN3]	Leptosphaeria maculans JN3	Eukaryota; Fungi; Dikarya; Ascomycota; Pezizomycotina; Dothideomycetes; Pleosporomycetidae; Pleosporales; Pleosporineae; Leptosphaeriaceae; Leptosphaeria; Leptosphaeria maculans complex.
gi|563891629|gb|AYQD01000415.1.g2958.t1	XP_003848589.1	1e-92	85.7955	hypothetical protein MYCGRDRAFT_111281 [Zymoseptoria tritici IPO323]_x0001_gb|EGP83565.1| hypothetical protein MYCGRDRAFT_111281 [Zymoseptoria tritici IPO323]	Zymoseptoria tritici IPO323	Eukaryota; Fungi; Dikarya; Ascomycota; Pezizomycotina; Dothideomycetes; Dothideomycetidae; Capnodiales; Mycosphaerellaceae; Zymoseptoria.
gi|563891629|gb|AYQD01000415.1.g2958.t1	EME78198.1	1e-91	86.4407	hypothetical protein MYCFIDRAFT_46762 [Pseudocercospora fijiensis CIRAD86]	Pseudocercospora fijiensis CIRAD86	Eukaryota; Fungi; Dikarya; Ascomycota; Pezizomycotina; Dothideomycetes; Dothideomycetidae; Capnodiales; Mycosphaerellaceae; Pseudocercospora.
gi|563891629|gb|AYQD01000415.1.g2958.t1	EOD51324.1	7e-91	84.6591	putative membrane fusion mating protein fig1 protein [Neofusicoccum parvum UCRNP2]	Neofusicoccum parvum UCRNP2	Eukaryota; Fungi; Dikarya; Ascomycota; Pezizomycotina; Dothideomycetes; Dothideomycetes incertae sedis; Botryosphaeriales; Botryosphaeriaceae; mitosporic Botryosphaeriaceae; Neofusicoccum.
gi|563891629|gb|AYQD01000415.1.g2958.t1	EMF08991.1	6e-90	83.0508	membrane fusion mating protein FIG1 [Sphaerulina musiva SO2202]	Sphaerulina musiva SO2202	Eukaryota; Fungi; Dikarya; Ascomycota; Pezizomycotina; Dothideomycetes; Dothideomycetidae; Capnodiales; Mycosphaerellaceae; Sphaerulina.
gi|563891629|gb|AYQD01000415.1.g2958.t1	XP_003303950.1	1e-89	80.6818	hypothetical protein PTT_16352 [Pyrenophora teres f. teres 0-1]_x0001_gb|EFQ87969.1| hypothetical protein PTT_16352 [Pyrenophora teres f. teres 0-1]	Pyrenophora teres f. teres 0-1	Eukaryota; Fungi; Dikarya; Ascomycota; Pezizomycotina; Dothideomycetes; Pleosporomycetidae; Pleosporales; Pleosporineae; Pleosporaceae; Pyrenophora.
gi|563891629|gb|AYQD01000415.1.g2958.t1	XP_001936739.1	3e-89	80.1136	conserved hypothetical protein [Pyrenophora tritici-repentis Pt-1C-BFP]_x0001_gb|EDU49326.1| conserved hypothetical protein [Pyrenophora tritici-repentis Pt-1C-BFP]	Pyrenophora tritici-repentis Pt-1C-BFP	Eukaryota; Fungi; Dikarya; Ascomycota; Pezizomycotina; Dothideomycetes; Pleosporomycetidae; Pleosporales; Pleosporineae; Pleosporaceae; Pyrenophora.
gi|563891629|gb|AYQD01000415.1.g2958.t1	EOA89886.1	3e-89	80.6818	hypothetical protein SETTUDRAFT_167613 [Setosphaeria turcica Et28A]	Setosphaeria turcica Et28A	Eukaryota; Fungi; Dikarya; Ascomycota; Pezizomycotina; Dothideomycetes; Pleosporomycetidae; Pleosporales; Pleosporineae; Pleosporaceae; Setosphaeria.
gi|563891629|gb|AYQD01000415.1.g2958.t1	EMD97459.1	1e-88	80.1136	hypothetical protein COCHEDRAFT_1125004 [Bipolaris maydis C5]_x0001_gb|ENI01404.1| hypothetical protein COCC4DRAFT_177213 [Bipolaris maydis ATCC 48331]	Bipolaris maydis C5	Eukaryota; Fungi; Dikarya; Ascomycota; Pezizomycotina; Dothideomycetes; Pleosporomycetidae; Pleosporales; Pleosporineae; Pleosporaceae; Bipolaris.
gi|563891629|gb|AYQD01000415.1.g2958.t1	EMD68849.1	2e-87	79.5455	hypothetical protein COCSADRAFT_196721 [Bipolaris sorokiniana ND90Pr]	Bipolaris sorokiniana ND90Pr	Eukaryota; Fungi; Dikarya; Ascomycota; Pezizomycotina; Dothideomycetes; Pleosporomycetidae; Pleosporales; Pleosporineae; Pleosporaceae; Bipolaris.
gi|563891629|gb|AYQD01000415.1.g2958.t1	XP_001802340.1	3e-87	76.1364	hypothetical protein SNOG_12106 [Phaeosphaeria nodorum SN15]_x0001_gb|EAT80518.1| hypothetical protein SNOG_12106 [Phaeosphaeria nodorum SN15]	Phaeosphaeria nodorum SN15	Eukaryota; Fungi; Dikarya; Ascomycota; Pezizomycotina; Dothideomycetes; Pleosporomycetidae; Pleosporales; Pleosporineae; Phaeosphaeriaceae; Parastagonospora.
gi|563891629|gb|AYQD01000415.1.g2958.t1	EMC99958.1	8e-87	91.9708	hypothetical protein BAUCODRAFT_30380 [Baudoinia compniacensis UAMH 10762]	Baudoinia compniacensis UAMH 10762	Eukaryota; Fungi; Dikarya; Ascomycota; Pezizomycotina; Dothideomycetes; Dothideomycetidae; Capnodiales; Teratosphaeriaceae; mitosporic Teratosphaeriaceae; Baudoinia.
gi|563891629|gb|AYQD01000415.1.g2958.t1	XP_001818293.1	3e-83	71.9298	hypothetical protein AOR_1_2368174 [Aspergillus oryzae RIB40]_x0001_ref|XP_002373515.1| conserved hypothetical protein [Aspergillus flavus NRRL3357]_x0001_dbj|BAE56291.1| unnamed protein product [Aspergillus oryzae RIB40]_x0001_gb|EED57903.1| conserved hypothetical protein [Aspergillus flavus NRRL3357]_x0001_gb|EIT82339.1| hypothetical protein Ao3042_00525 [Aspergillus oryzae 3.042]	Aspergillus oryzae RIB40	Eukaryota; Fungi; Dikarya; Ascomycota; Pezizomycotina; Eurotiomycetes; Eurotiomycetidae; Eurotiales; Aspergillaceae; Aspergillus.
gi|563891629|gb|AYQD01000415.1.g2958.t1	ERF68883.1	2e-78	74.5665	hypothetical protein EPUS_04535 [Endocarpon pusillum Z07020]	Endocarpon pusillum Z07020	Eukaryota; Fungi; Dikarya; Ascomycota; Pezizomycotina; Eurotiomycetes; Chaetothyriomycetidae; Verrucariales; Verrucariaceae; Endocarpon.
gi|563891629|gb|AYQD01000415.1.g2958.t1	XP_001263537.1	2e-78	73.8372	hypothetical protein NFIA_068090 [Neosartorya fischeri NRRL 181]_x0001_gb|EAW21640.1| conserved hypothetical protein [Neosartorya fischeri NRRL 181]	Neosartorya fischeri NRRL 181	Eukaryota; Fungi; Dikarya; Ascomycota; Pezizomycotina; Eurotiomycetes; Eurotiomycetidae; Eurotiales; Aspergillaceae; Neosartorya.
gi|563891629|gb|AYQD01000415.1.g2958.t1	XP_001270922.1	4e-78	73.6527	conserved hypothetical protein [Aspergillus clavatus NRRL 1]_x0001_gb|EAW09496.1| conserved hypothetical protein [Aspergillus clavatus NRRL 1]	Aspergillus clavatus NRRL 1	Eukaryota; Fungi; Dikarya; Ascomycota; Pezizomycotina; Eurotiomycetes; Eurotiomycetidae; Eurotiales; Aspergillaceae; Aspergillus.
gi|563891629|gb|AYQD01000415.1.g2958.t1	EME40300.1	8e-77	83.8235	hypothetical protein DOTSEDRAFT_38266 [Dothistroma septosporum NZE10]	Dothistroma septosporum NZE10	Eukaryota; Fungi; Dikarya; Ascomycota; Pezizomycotina; Dothideomycetes; Dothideomycetidae; Capnodiales; Mycosphaerellaceae; Mycosphaerella.
gi|563891629|gb|AYQD01000415.1.g2958.t1	GAD99401.1	7e-76	74.8571	conserved hypothetical protein [Byssochlamys spectabilis No. 5]	Byssochlamys spectabilis No. 5	Eukaryota; Fungi; Dikarya; Ascomycota; Pezizomycotina; Eurotiomycetes; Eurotiomycetidae; Eurotiales; Thermoascaceae; Byssochlamys. FEATURES Location/Qualifiers source 1..270 /organism="Byssochlamys spectabilis No. 5" /culture_collection="NBRC:109023" /db_xref="taxon:1356009" /note="anamorph: Paecilomyces variotii; contig: PVAR5_00072_1" Protein 1..270 /product="conserved hypothetical protein" Reg…
gi|563891629|gb|AYQD01000415.1.g2958.t1	ESZ94108.1	9e-76	72.4551	hypothetical protein SBOR_5528 [Sclerotinia borealis F-4157]	Sclerotinia borealis F-4157	Eukaryota; Fungi; Dikarya; Ascomycota; Pezizomycotina; Leotiomycetes; Helotiales; Sclerotiniaceae; Sclerotinia.
gi|563891629|gb|AYQD01000415.1.g2958.t1	EFY89257.1	6e-75	75.4386	hypothetical protein MAC_04638 [Metarhizium acridum CQMa 102]	Metarhizium acridum CQMa 102	Eukaryota; Fungi; Dikarya; Ascomycota; Pezizomycotina; Sordariomycetes; Hypocreomycetidae; Hypocreales; Clavicipitaceae; mitosporic Clavicipitaceae; Metarhizium.
gi|563891629|gb|AYQD01000415.1.g2958.t1	XP_003654308.1	1e-74	74.2857	hypothetical protein THITE_2117205 [Thielavia terrestris NRRL 8126]_x0001_gb|AEO67972.1| hypothetical protein THITE_2117205 [Thielavia terrestris NRRL 8126]	Thielavia terrestris NRRL 8126	Eukaryota; Fungi; Dikarya; Ascomycota; Pezizomycotina; Sordariomycetes; Sordariomycetidae; Sordariales; Chaetomiaceae; Thielavia.
gi|563891629|gb|AYQD01000415.1.g2958.t1	EKV19205.1	2e-74	76.2195	hypothetical protein PDIG_03650 [Penicillium digitatum PHI26]_x0001_gb|EKV21260.1| hypothetical protein PDIP_08330 [Penicillium digitatum Pd1]	Penicillium digitatum PHI26	Eukaryota; Fungi; Dikarya; Ascomycota; Pezizomycotina; Eurotiomycetes; Eurotiomycetidae; Eurotiales; Aspergillaceae; Penicillium.
gi|563891629|gb|AYQD01000415.1.g2958.t1	XP_002562962.1	3e-74	71.9512	Pc20g04120 [Penicillium chrysogenum Wisconsin 54-1255]_x0001_emb|CAP85741.1| Pc20g04120 [Penicillium chrysogenum Wisconsin 54-1255]	Penicillium chrysogenum Wisconsin 54-1255	Eukaryota; Fungi; Dikarya; Ascomycota; Pezizomycotina; Eurotiomycetes; Eurotiomycetidae; Eurotiales; Aspergillaceae; Penicillium; Penicillium chrysogenum complex.
gi|563891629|gb|AYQD01000415.1.g2958.t1	EPE03350.1	2e-73	75.5952	factor-induced protein 1 [Ophiostoma piceae UAMH 11346]	Ophiostoma piceae UAMH 11346	Eukaryota; Fungi; Dikarya; Ascomycota; Pezizomycotina; Sordariomycetes; Sordariomycetidae; Ophiostomatales; Ophiostomataceae; Ophiostoma.
gi|563891629|gb|AYQD01000415.1.g2958.t1	EEH16922.1	5e-73	67.4286	conserved hypothetical protein [Paracoccidioides brasiliensis Pb03]	Paracoccidioides brasiliensis Pb03	Eukaryota; Fungi; Dikarya; Ascomycota; Pezizomycotina; Eurotiomycetes; Eurotiomycetidae; Onygenales; mitosporic Onygenales; Paracoccidioides.
gi|563891629|gb|AYQD01000415.1.g2958.t1	XP_003718083.1	1e-72	71.4286	hypothetical protein MGG_11474 [Magnaporthe oryzae 70-15]_x0001_gb|EHA48499.1| hypothetical protein MGG_11474 [Magnaporthe oryzae 70-15]	Magnaporthe oryzae 70-15	Eukaryota; Fungi; Dikarya; Ascomycota; Pezizomycotina; Sordariomycetes; Sordariomycetidae; Magnaporthales; Magnaporthaceae; Magnaporthe.
gi|563891629|gb|AYQD01000415.1.g2958.t1	ELQ43865.1	1e-72	71.4286	hypothetical protein OOU_Y34scaffold00126g68 [Magnaporthe oryzae Y34]_x0001_gb|ELQ66899.1| hypothetical protein OOW_P131scaffold00345g37 [Magnaporthe oryzae P131]	Magnaporthe oryzae Y34	Eukaryota; Fungi; Dikarya; Ascomycota; Pezizomycotina; Sordariomycetes; Sordariomycetidae; Magnaporthales; Magnaporthaceae; Magnaporthe.
gi|563891629|gb|AYQD01000415.1.g2958.t1	XP_001904767.1	2e-72	70.1754	hypothetical protein [Podospora anserina S mat+]_x0001_emb|CAP64674.1| unnamed protein product [Podospora anserina S mat+]	Podospora anserina S mat+	Eukaryota; Fungi; Dikarya; Ascomycota; Pezizomycotina; Sordariomycetes; Sordariomycetidae; Sordariales; Lasiosphaeriaceae; Podospora.
gi|563891629|gb|AYQD01000415.1.g2958.t1	XP_003665247.1	7e-72	74.269	hypothetical protein MYCTH_2308768 [Myceliophthora thermophila ATCC 42464]_x0001_gb|AEO60002.1| hypothetical protein MYCTH_2308768 [Myceliophthora thermophila ATCC 42464]	Myceliophthora thermophila ATCC 42464	Eukaryota; Fungi; Dikarya; Ascomycota; Pezizomycotina; Sordariomycetes; Sordariomycetidae; Sordariales; Chaetomiaceae; Myceliophthora.
gi|563891629|gb|AYQD01000415.1.g2958.t1	EFY99656.1	7e-72	74.8538	hypothetical protein MAA_04585 [Metarhizium anisopliae ARSEF 23]	Metarhizium anisopliae ARSEF 23	Eukaryota; Fungi; Dikarya; Ascomycota; Pezizomycotina; Sordariomycetes; Hypocreomycetidae; Hypocreales; Clavicipitaceae; mitosporic Clavicipitaceae; Metarhizium.
gi|563891629|gb|AYQD01000415.1.g2958.t1	EFX00889.1	1e-71	70.2857	hypothetical protein CMQ_1970 [Grosmannia clavigera kw1407]	Grosmannia clavigera kw1407	Eukaryota; Fungi; Dikarya; Ascomycota; Pezizomycotina; Sordariomycetes; Sordariomycetidae; Ophiostomatales; Ophiostomataceae; Grosmannia.
gi|563891629|gb|AYQD01000415.1.g2958.t1	ENH76677.1	1e-71	73.6842	hypothetical protein Cob_01990 [Colletotrichum orbiculare MAFF 240422]	Colletotrichum orbiculare MAFF 240422	Eukaryota; Fungi; Dikarya; Ascomycota; Pezizomycotina; Sordariomycetes; Hypocreomycetidae; Glomerellales; Glomerellaceae; mitosporic Glomerellaceae; Colletotrichum.
gi|563891629|gb|AYQD01000415.1.g2958.t1	XP_001397573.2	1e-71	72.1212	hypothetical protein ANI_1_376144 [Aspergillus niger CBS 513.88]	Aspergillus niger CBS 513.88	Eukaryota; Fungi; Dikarya; Ascomycota; Pezizomycotina; Eurotiomycetes; Eurotiomycetidae; Eurotiales; Aspergillaceae; Aspergillus.
gi|563891629|gb|AYQD01000415.1.g2958.t1	GAA84883.1	2e-71	72.1212	hypothetical protein AKAW_02997 [Aspergillus kawachii IFO 4308]	Aspergillus kawachii IFO 4308	Eukaryota; Fungi; Dikarya; Ascomycota; Pezizomycotina; Eurotiomycetes; Eurotiomycetidae; Eurotiales; Aspergillaceae; Aspergillus.
gi|563891629|gb|AYQD01000415.1.g2958.t1	ETS73500.1	2e-71	72.8324	hypothetical protein PFICI_14446 [Pestalotiopsis fici W106-1]	Pestalotiopsis fici W106-1	Eukaryota; Fungi; Dikarya; Ascomycota; Pezizomycotina; Sordariomycetes; Xylariomycetidae; Xylariales; Amphisphaeriaceae; mitosporic Amphisphaeriaceae; Pestalotiopsis.
gi|563891629|gb|AYQD01000415.1.g2958.t1	XP_002153365.1	3e-71	70.4142	conserved hypothetical protein [Talaromyces marneffei ATCC 18224]_x0001_gb|EEA18980.1| conserved hypothetical protein [Talaromyces marneffei ATCC 18224]	Talaromyces marneffei ATCC 18224	Eukaryota; Fungi; Dikarya; Ascomycota; Pezizomycotina; Eurotiomycetes; Eurotiomycetidae; Eurotiales; Trichocomaceae; Talaromyces.
gi|563891629|gb|AYQD01000415.1.g2958.t1	XP_002488073.1	8e-71	71.0059	conserved hypothetical protein [Talaromyces stipitatus ATCC 10500]_x0001_gb|EED12419.1| conserved hypothetical protein [Talaromyces stipitatus ATCC 10500]	Talaromyces stipitatus ATCC 10500	Eukaryota; Fungi; Dikarya; Ascomycota; Pezizomycotina; Eurotiomycetes; Eurotiomycetidae; Eurotiales; Trichocomaceae; Talaromyces.
gi|563891629|gb|AYQD01000415.1.g2958.t1	EHK23578.1	2e-70	69.0058	hypothetical protein TRIVIDRAFT_148922, partial [Trichoderma virens Gv29-8]	Trichoderma virens Gv29-8	Eukaryota; Fungi; Dikarya; Ascomycota; Pezizomycotina; Sordariomycetes; Hypocreomycetidae; Hypocreales; Hypocreaceae; Trichoderma.
gi|563891629|gb|AYQD01000415.1.g2958.t1	EJT75413.1	5e-70	70.7602	hypothetical protein GGTG_05348 [Gaeumannomyces graminis var. tritici R3-111a-1]	Gaeumannomyces graminis var. tritici R3-111a-1	Eukaryota; Fungi; Dikarya; Ascomycota; Pezizomycotina; Sordariomycetes; Sordariomycetidae; Magnaporthales; Magnaporthaceae; Gaeumannomyces.
gi|563891629|gb|AYQD01000415.1.g2958.t1	EDP52836.1	6e-70	74.1259	conserved hypothetical protein [Aspergillus fumigatus A1163]	Aspergillus fumigatus A1163	Eukaryota; Fungi; Dikarya; Ascomycota; Pezizomycotina; Eurotiomycetes; Eurotiomycetidae; Eurotiales; Aspergillaceae; Aspergillus.
gi|563891629|gb|AYQD01000415.1.g2958.t1	XP_660640.1	1e-69	68.7151	hypothetical protein AN3036.2 [Aspergillus nidulans FGSC A4]_x0001_gb|EAA63607.1| hypothetical protein AN3036.2 [Aspergillus nidulans FGSC A4]_x0001_tpe|CBF83525.1| TPA: hypothetical protein ANIA_03036 [Aspergillus nidulans FGSC A4]	Aspergillus nidulans FGSC A4	Eukaryota; Fungi; Dikarya; Ascomycota; Pezizomycotina; Eurotiomycetes; Eurotiomycetidae; Eurotiales; Aspergillaceae; Aspergillus.
gi|563891629|gb|AYQD01000415.1.g2958.t1	ETI24844.1	2e-69	67.4286	hypothetical protein G647_04214 [Cladophialophora carrionii CBS 160.54]	Cladophialophora carrionii CBS 160.54	Eukaryota; Fungi; Dikarya; Ascomycota; Pezizomycotina; Eurotiomycetes; Chaetothyriomycetidae; Chaetothyriales; Herpotrichiellaceae; mitosporic Herpotrichiellaceae; Cladophialophora.
gi|563891629|gb|AYQD01000415.1.g2958.t1	EGX96618.1	2e-69	71.9298	Membrane fusion mating protein FIG1 [Cordyceps militaris CM01]	Cordyceps militaris CM01	Eukaryota; Fungi; Dikarya; Ascomycota; Pezizomycotina; Sordariomycetes; Hypocreomycetidae; Hypocreales; Cordycipitaceae; Cordyceps.
gi|563891629|gb|AYQD01000415.1.g2958.t1	XP_003005684.1	4e-69	72.5146	conserved hypothetical protein [Verticillium alfalfae VaMs.102]_x0001_gb|EEY17528.1| conserved hypothetical protein [Verticillium alfalfae VaMs.102]	Verticillium alfalfae VaMs.102	Eukaryota; Fungi; Dikarya; Ascomycota; Pezizomycotina; Sordariomycetes; Hypocreomycetidae; Glomerellales; Plectosphaerellaceae; mitosporic Plectosphaerellaceae; Verticillium.
gi|563891629|gb|AYQD01000415.1.g2958.t1	EGY17188.1	4e-69	72.5146	hypothetical protein VDAG_00870 [Verticillium dahliae VdLs.17]	Verticillium dahliae VdLs.17	Eukaryota; Fungi; Dikarya; Ascomycota; Pezizomycotina; Sordariomycetes; Hypocreomycetidae; Glomerellales; Plectosphaerellaceae; mitosporic Plectosphaerellaceae; Verticillium.
gi|563891629|gb|AYQD01000415.1.g2958.t1	XP_001246082.1	9e-69	65.8683	hypothetical protein CIMG_05523 [Coccidioides immitis RS]	Coccidioides immitis RS	Eukaryota; Fungi; Dikarya; Ascomycota; Pezizomycotina; Eurotiomycetes; Eurotiomycetidae; Onygenales; mitosporic Onygenales; Coccidioides.
gi|563891629|gb|AYQD01000415.1.g2958.t1	EPS26803.1	1e-68	71.0983	hypothetical protein PDE_01742 [Penicillium oxalicum 114-2]	Penicillium oxalicum 114-2	Eukaryota; Fungi; Dikarya; Ascomycota; Pezizomycotina; Eurotiomycetes; Eurotiomycetidae; Eurotiales; Aspergillaceae; Penicillium.
gi|563891629|gb|AYQD01000415.1.g2958.t1	XP_754712.1	2e-68	73.913	conserved hypothetical protein [Aspergillus fumigatus Af293]_x0001_gb|EAL92674.1| conserved hypothetical protein [Aspergillus fumigatus Af293]	Aspergillus fumigatus Af293	Eukaryota; Fungi; Dikarya; Ascomycota; Pezizomycotina; Eurotiomycetes; Eurotiomycetidae; Eurotiales; Aspergillaceae; Aspergillus.
gi|563891629|gb|AYQD01000415.1.g2958.t1	ETN45428.1	2e-68	67.9775	hypothetical protein HMPREF1541_09259 [Cyphellophora europaea CBS 101466]	Cyphellophora europaea CBS 101466	Eukaryota; Fungi; Dikarya; Ascomycota; Pezizomycotina; Eurotiomycetes; Chaetothyriomycetidae; Chaetothyriales; Cyphellophoraceae; Cyphellophora.
gi|563891629|gb|AYQD01000415.1.g2958.t1	EGR49013.1	2e-68	73.0061	predicted protein [Trichoderma reesei QM6a]	Trichoderma reesei QM6a	Eukaryota; Fungi; Dikarya; Ascomycota; Pezizomycotina; Sordariomycetes; Hypocreomycetidae; Hypocreales; Hypocreaceae; Trichoderma.
gi|563891629|gb|AYQD01000415.1.g2958.t1	EPE26812.1	4e-68	76.0234	hypothetical protein GLAREA_02726 [Glarea lozoyensis ATCC 20868]	Glarea lozoyensis ATCC 20868	Eukaryota; Fungi; Dikarya; Ascomycota; Pezizomycotina; Leotiomycetes; Helotiales; Helotiaceae; Glarea.
gi|563891629|gb|AYQD01000415.1.g2958.t1	XP_001208933.1	6e-68	71.1765	conserved hypothetical protein [Aspergillus terreus NIH2624]_x0001_gb|EAU38325.1| conserved hypothetical protein [Aspergillus terreus NIH2624]	Aspergillus terreus NIH2624	Eukaryota; Fungi; Dikarya; Ascomycota; Pezizomycotina; Eurotiomycetes; Eurotiomycetidae; Eurotiales; Aspergillaceae; Aspergillus.
gi|563891629|gb|AYQD01000415.1.g2958.t1	AAX14026.1	3e-67	74.2515	unknown [Monascus pilosus]	Monascus pilosus	Eukaryota; Fungi; Dikarya; Ascomycota; Pezizomycotina; Eurotiomycetes; Eurotiomycetidae; Eurotiales; Aspergillaceae; Monascus.
gi|563891629|gb|AYQD01000415.1.g2958.t1	EHK43996.1	8e-67	65.1685	hypothetical protein TRIATDRAFT_200893, partial [Trichoderma atroviride IMI 206040]	Trichoderma atroviride IMI 206040	Eukaryota; Fungi; Dikarya; Ascomycota; Pezizomycotina; Sordariomycetes; Hypocreomycetidae; Hypocreales; Hypocreaceae; Trichoderma.
gi|563891629|gb|AYQD01000415.1.g2958.t1	ELA27810.1	1e-66	74.8538	hypothetical protein CGGC5_11425 [Colletotrichum gloeosporioides Nara gc5]	Colletotrichum gloeosporioides Nara gc5	Eukaryota; Fungi; Dikarya; Ascomycota; Pezizomycotina; Sordariomycetes; Hypocreomycetidae; Glomerellales; Glomerellaceae; mitosporic Glomerellaceae; Colletotrichum.
gi|563891629|gb|AYQD01000415.1.g2958.t1	ELR05495.1	4e-66	68.9266	hypothetical protein GMDG_07417 [Pseudogymnoascus destructans 20631-21]	Pseudogymnoascus destructans 20631-21	Eukaryota; Fungi; Dikarya; Ascomycota; Pezizomycotina; Leotiomycetes; Leotiomycetes incertae sedis; Pseudeurotiaceae; Pseudogymnoascus.
gi|563891629|gb|AYQD01000415.1.g2958.t1	XP_001553640.1	9e-66	74.8503	hypothetical protein BC1G_07727 [Botryotinia fuckeliana B05.10]_x0001_emb|CCD50677.1| hypothetical protein BofuT4_P024860.1 [Botryotinia fuckeliana T4]_x0001_gb|EMR85934.1| putative factor-induced protein 1 protein [Botryotinia fuckeliana BcDW1]	Botryotinia fuckeliana B05.10	Eukaryota; Fungi; Dikarya; Ascomycota; Pezizomycotina; Leotiomycetes; Helotiales; Sclerotiniaceae; Botryotinia.
gi|563891629|gb|AYQD01000415.1.g2958.t1	EFW17399.1	4e-65	68.2635	conserved hypothetical protein [Coccidioides posadasii str. Silveira]	Coccidioides posadasii str. Silveira	Eukaryota; Fungi; Dikarya; Ascomycota; Pezizomycotina; Eurotiomycetes; Eurotiomycetidae; Onygenales; mitosporic Onygenales; Coccidioides.
gi|563891629|gb|AYQD01000415.1.g2958.t1	XP_003051991.1	5e-65	72.4551	predicted protein [Nectria haematococca mpVI 77-13-4]_x0001_gb|EEU46278.1| predicted protein [Nectria haematococca mpVI 77-13-4]	Nectria haematococca mpVI 77-13-4	Eukaryota; Fungi; Dikarya; Ascomycota; Pezizomycotina; Sordariomycetes; Hypocreomycetidae; Hypocreales; Nectriaceae; mitosporic Nectriaceae; Fusarium; Fusarium solani species complex.
gi|563891629|gb|AYQD01000415.1.g2958.t1	EON98024.1	5e-65	77.6316	putative membrane fusion mating protein fig1 protein [Togninia minima UCRPA7]	Togninia minima UCRPA7	Eukaryota; Fungi; Dikarya; Ascomycota; Pezizomycotina; Sordariomycetes; Sordariomycetidae; Calosphaeriales; Calosphaeriaceae; Togninia.
gi|563891629|gb|AYQD01000415.1.g2958.t1	EFQ27507.1	6e-65	73.6842	hypothetical protein GLRG_02002 [Colletotrichum graminicola M1.001]	Colletotrichum graminicola M1.001	Eukaryota; Fungi; Dikarya; Ascomycota; Pezizomycotina; Sordariomycetes; Hypocreomycetidae; Glomerellales; Glomerellaceae; mitosporic Glomerellaceae; Colletotrichum.
gi|563891629|gb|AYQD01000415.1.g2958.t1	EAS30278.2	7e-65	68.2635	hypothetical protein CIMG_05523 [Coccidioides immitis RS]	Coccidioides immitis RS	Eukaryota; Fungi; Dikarya; Ascomycota; Pezizomycotina; Eurotiomycetes; Eurotiomycetidae; Onygenales; mitosporic Onygenales; Coccidioides.
gi|563891629|gb|AYQD01000415.1.g2958.t1	EGU81714.1	1e-64	72.5146	hypothetical protein FOXB_07764 [Fusarium oxysporum Fo5176]_x0001_gb|EMT68582.1| hypothetical protein FOC4_g10012999 [Fusarium oxysporum f. sp. cubense race 4]_x0001_gb|ENH68364.1| hypothetical protein FOC1_g10014147 [Fusarium oxysporum f. sp. cubense race 1]	Fusarium oxysporum Fo5176	Eukaryota; Fungi; Dikarya; Ascomycota; Pezizomycotina; Sordariomycetes; Hypocreomycetidae; Hypocreales; Nectriaceae; mitosporic Nectriaceae; Fusarium; Fusarium oxysporum species complex.
gi|563891629|gb|AYQD01000415.1.g2958.t1	EEQ91392.1	4e-64	62.5	conserved hypothetical protein [Ajellomyces dermatitidis ER-3]	Ajellomyces dermatitidis ER-3	Eukaryota; Fungi; Dikarya; Ascomycota; Pezizomycotina; Eurotiomycetes; Eurotiomycetidae; Onygenales; Ajellomycetaceae; Ajellomyces.
gi|563891629|gb|AYQD01000415.1.g2958.t1	CCT67558.1	4e-64	71.9298	uncharacterized protein FFUJ_13538 [Fusarium fujikuroi IMI 58289]	Fusarium fujikuroi IMI 58289	Eukaryota; Fungi; Dikarya; Ascomycota; Pezizomycotina; Sordariomycetes; Hypocreomycetidae; Hypocreales; Nectriaceae; mitosporic Nectriaceae; Fusarium; Fusarium fujikuroi species complex.
gi|563891629|gb|AYQD01000415.1.g2958.t1	XP_386478.1	7e-64	70.7602	hypothetical protein FG06302.1 [Fusarium graminearum PH-1]_x0001_gb|AFK83825.1| factor-induced protein 1 [Fusarium graminearum]_x0001_gb|EKJ78875.1| hypothetical protein FPSE_01018 [Fusarium pseudograminearum CS3096]	Fusarium graminearum PH-1	Eukaryota; Fungi; Dikarya; Ascomycota; Pezizomycotina; Sordariomycetes; Hypocreomycetidae; Hypocreales; Nectriaceae; mitosporic Nectriaceae; Fusarium.
gi|563891629|gb|AYQD01000415.1.g2958.t1	XP_002624320.1	9e-64	62.5	conserved hypothetical protein [Ajellomyces dermatitidis SLH14081]_x0001_gb|EEQ70096.1| conserved hypothetical protein [Ajellomyces dermatitidis SLH14081]	Ajellomyces dermatitidis SLH14081	Eukaryota; Fungi; Dikarya; Ascomycota; Pezizomycotina; Eurotiomycetes; Eurotiomycetidae; Onygenales; Ajellomycetaceae; Ajellomyces.
gi|563891629|gb|AYQD01000415.1.g2958.t1	XP_003237915.1	1e-63	66.4773	hypothetical protein TERG_02623 [Trichophyton rubrum CBS 118892]_x0001_gb|EGD86366.1| hypothetical protein TERG_02623 [Trichophyton rubrum CBS 118892]	Trichophyton rubrum CBS 118892	Eukaryota; Fungi; Dikarya; Ascomycota; Pezizomycotina; Eurotiomycetes; Eurotiomycetidae; Onygenales; Arthrodermataceae; mitosporic Arthrodermataceae; Trichophyton.
gi|563891629|gb|AYQD01000415.1.g2958.t1	EEH03168.1	1e-63	65.6627	conserved hypothetical protein [Ajellomyces capsulatus G186AR]	Ajellomyces capsulatus G186AR	Eukaryota; Fungi; Dikarya; Ascomycota; Pezizomycotina; Eurotiomycetes; Eurotiomycetidae; Onygenales; Ajellomycetaceae; Ajellomyces.
gi|563891629|gb|AYQD01000415.1.g2958.t1	EGS22138.1	2e-63	74.1176	hypothetical protein CTHT_0016540 [Chaetomium thermophilum var. thermophilum DSM 1495]	Chaetomium thermophilum var. thermophilum DSM 1495	Eukaryota; Fungi; Dikarya; Ascomycota; Pezizomycotina; Sordariomycetes; Sordariomycetidae; Sordariales; Chaetomiaceae; Chaetomium.
gi|563891629|gb|AYQD01000415.1.g2958.t1	EJP69355.1	2e-63	73.1429	hypothetical protein BBA_01320 [Beauveria bassiana ARSEF 2860]	Beauveria bassiana ARSEF 2860	Eukaryota; Fungi; Dikarya; Ascomycota; Pezizomycotina; Sordariomycetes; Hypocreomycetidae; Hypocreales; Cordycipitaceae; mitosporic Cordycipitaceae; Beauveria.
gi|563891629|gb|AYQD01000415.1.g2958.t1	XP_003173170.1	2e-63	67.0455	hypothetical protein MGYG_05758 [Arthroderma gypseum CBS 118893]_x0001_gb|EFR02759.1| hypothetical protein MGYG_05758 [Arthroderma gypseum CBS 118893]	Arthroderma gypseum CBS 118893	Eukaryota; Fungi; Dikarya; Ascomycota; Pezizomycotina; Eurotiomycetes; Eurotiomycetidae; Onygenales; Arthrodermataceae; Arthroderma.
gi|563891629|gb|AYQD01000415.1.g2958.t1	ETS02350.1	2e-63	63.1016	membrane fusion mating protein FIG1 [Trichoderma reesei RUT C-30]	Trichoderma reesei RUT C-30	Eukaryota; Fungi; Dikarya; Ascomycota; Pezizomycotina; Sordariomycetes; Hypocreomycetidae; Hypocreales; Hypocreaceae; Trichoderma.
gi|563891629|gb|AYQD01000415.1.g2958.t1	EER37768.1	3e-63	65.0602	conserved hypothetical protein [Ajellomyces capsulatus H143]	Ajellomyces capsulatus H143	Eukaryota; Fungi; Dikarya; Ascomycota; Pezizomycotina; Eurotiomycetes; Eurotiomycetidae; Onygenales; Ajellomycetaceae; Ajellomyces.
gi|563891629|gb|AYQD01000415.1.g2958.t1	EQL28550.1	4e-63	61.9318	hypothetical protein BDFG_08744 [Ajellomyces dermatitidis ATCC 26199]_x0001_gb|EQL28551.1| hypothetical protein, variant 1 [Ajellomyces dermatitidis ATCC 26199]_x0001_gb|EQL28552.1| hypothetical protein, variant 2 [Ajellomyces dermatitidis ATCC 26199]	Ajellomyces dermatitidis ATCC 26199	Eukaryota; Fungi; Dikarya; Ascomycota; Pezizomycotina; Eurotiomycetes; Eurotiomycetidae; Onygenales; Ajellomycetaceae; Ajellomyces.
gi|563891629|gb|AYQD01000415.1.g2958.t1	EPQ66818.1	4e-63	64.8649	hypothetical protein BGT96224_3843 [Blumeria graminis f. sp. tritici 96224]	Blumeria graminis f. sp. tritici 96224	Eukaryota; Fungi; Dikarya; Ascomycota; Pezizomycotina; Leotiomycetes; Erysiphales; Erysiphaceae; Blumeria.
gi|563891629|gb|AYQD01000415.1.g2958.t1	XP_959632.1	5e-63	70	hypothetical protein NCU02219 [Neurospora crassa OR74A]_x0001_gb|EAA30396.1| hypothetical protein NCU02219 [Neurospora crassa OR74A]_x0001_gb|EGO55751.1| hypothetical protein NEUTE1DRAFT_131426 [Neurospora tetrasperma FGSC 2508]_x0001_gb|EGZ68997.1| membrane fusion mating protein FIG1 [Neurospora tetrasperma FGSC 2509]	Neurospora crassa OR74A	Eukaryota; Fungi; Dikarya; Ascomycota; Pezizomycotina; Sordariomycetes; Sordariomycetidae; Sordariales; Sordariaceae; Neurospora.
gi|563891629|gb|AYQD01000415.1.g2958.t1	CCX11753.1	1e-62	69.4611	Similar to hypothetical protein [Tuber melanosporum Mel28]; acc. no. XP_002837593 [Pyronema omphalodes CBS 100304]	Pyronema omphalodes CBS 100304	Eukaryota; Fungi; Dikarya; Ascomycota; Pezizomycotina; Pezizomycetes; Pezizales; Pyronemataceae; Pyronema.
gi|563891629|gb|AYQD01000415.1.g2958.t1	EGD94472.1	2e-62	65.9091	hypothetical protein TESG_01988 [Trichophyton tonsurans CBS 112818]_x0001_gb|EGE02657.1| hypothetical protein TEQG_01692 [Trichophyton equinum CBS 127.97]	Trichophyton tonsurans CBS 112818	Eukaryota; Fungi; Dikarya; Ascomycota; Pezizomycotina; Eurotiomycetes; Eurotiomycetidae; Onygenales; Arthrodermataceae; mitosporic Arthrodermataceae; Trichophyton.
gi|563891629|gb|AYQD01000415.1.g2958.t1	XP_003351353.1	4e-62	69.4118	hypothetical protein SMAC_03659 [Sordaria macrospora k-hell]_x0001_emb|CCC09627.1| unnamed protein product [Sordaria macrospora k-hell]	Sordaria macrospora k-hell	Eukaryota; Fungi; Dikarya; Ascomycota; Pezizomycotina; Sordariomycetes; Sordariomycetidae; Sordariales; Sordariaceae; Sordaria.
gi|563891629|gb|AYQD01000415.1.g2958.t1	EGC44985.1	5e-62	66.0377	conserved hypothetical protein [Ajellomyces capsulatus H88]	Ajellomyces capsulatus H88	Eukaryota; Fungi; Dikarya; Ascomycota; Pezizomycotina; Eurotiomycetes; Eurotiomycetidae; Onygenales; Ajellomycetaceae; Ajellomyces.
gi|563891629|gb|AYQD01000415.1.g2958.t1	XP_001541458.1	1e-61	66.0377	conserved hypothetical protein [Ajellomyces capsulatus NAm1]_x0001_gb|EDN07025.1| conserved hypothetical protein [Ajellomyces capsulatus NAm1]	Ajellomyces capsulatus NAm1	Eukaryota; Fungi; Dikarya; Ascomycota; Pezizomycotina; Eurotiomycetes; Eurotiomycetidae; Onygenales; Ajellomycetaceae; Ajellomyces.
gi|563891629|gb|AYQD01000415.1.g2958.t1	XP_002843268.1	1e-61	66.4773	conserved hypothetical protein [Arthroderma otae CBS 113480]_x0001_gb|EEQ35532.1| conserved hypothetical protein [Arthroderma otae CBS 113480]	Arthroderma otae CBS 113480	Eukaryota; Fungi; Dikarya; Ascomycota; Pezizomycotina; Eurotiomycetes; Eurotiomycetidae; Onygenales; Arthrodermataceae; Arthroderma.
gi|563891629|gb|AYQD01000415.1.g2958.t1	XP_001591312.1	3e-61	72.7273	hypothetical protein SS1G_07938 [Sclerotinia sclerotiorum 1980]_x0001_gb|EDN92076.1| hypothetical protein SS1G_07938 [Sclerotinia sclerotiorum 1980 UF-70]	Sclerotinia sclerotiorum 1980 UF-70	Eukaryota; Fungi; Dikarya; Ascomycota; Pezizomycotina; Leotiomycetes; Helotiales; Sclerotiniaceae; Sclerotinia.
gi|563891629|gb|AYQD01000415.1.g2958.t1	EHY58755.1	7e-61	71.7791	hypothetical protein HMPREF1120_06758 [Exophiala dermatitidis NIH/UT8656]	Exophiala dermatitidis NIH/UT8656	Eukaryota; Fungi; Dikarya; Ascomycota; Pezizomycotina; Eurotiomycetes; Chaetothyriomycetidae; Chaetothyriales; Herpotrichiellaceae; mitosporic Herpotrichiellaceae; Exophiala.
gi|563891629|gb|AYQD01000415.1.g2958.t1	XP_002583229.1	2e-59	70.4545	conserved hypothetical protein [Uncinocarpus reesii 1704]_x0001_gb|EEP81331.1| conserved hypothetical protein [Uncinocarpus reesii 1704]	Uncinocarpus reesii 1704	Eukaryota; Fungi; Dikarya; Ascomycota; Pezizomycotina; Eurotiomycetes; Eurotiomycetidae; Onygenales; Onygenaceae; Uncinocarpus.
gi|563891629|gb|AYQD01000415.1.g2958.t1	ERT02679.1	3e-59	72.8571	hypothetical protein HMPREF1624_00980 [Sporothrix schenckii ATCC 58251]	Sporothrix schenckii ATCC 58251	Eukaryota; Fungi; Dikarya; Ascomycota; Pezizomycotina; Sordariomycetes; Sordariomycetidae; Ophiostomatales; Ophiostomataceae; mitosporic Ophiostomataceae; Sporothrix.
gi|563891629|gb|AYQD01000415.1.g2958.t1	EPS40308.1	1e-58	68.6747	hypothetical protein H072_5874 [Dactylellina haptotyla CBS 200.50]	Dactylellina haptotyla CBS 200.50	Eukaryota; Fungi; Dikarya; Ascomycota; Pezizomycotina; Orbiliomycetes; Orbiliales; Orbiliaceae; mitosporic Orbiliaceae; Dactylellina.
gi|563891629|gb|AYQD01000415.1.g2958.t1	EKD15021.1	5e-57	69.0141	hypothetical protein MBM_06782 [Marssonina brunnea f. sp. 'multigermtubi' MB_m1]	Marssonina brunnea f. sp. 'multigermtubi' MB_m1	Eukaryota; Fungi; Dikarya; Ascomycota; Pezizomycotina; Leotiomycetes; Helotiales; Dermateaceae; Marssonina.
gi|563891629|gb|AYQD01000415.1.g2958.t1	XP_003011262.1	8e-57	64.0244	hypothetical protein ARB_02544 [Arthroderma benhamiae CBS 112371]_x0001_gb|EFE30622.1| hypothetical protein ARB_02544 [Arthroderma benhamiae CBS 112371]	Arthroderma benhamiae CBS 112371	Eukaryota; Fungi; Dikarya; Ascomycota; Pezizomycotina; Eurotiomycetes; Eurotiomycetidae; Onygenales; Arthrodermataceae; Arthroderma.
gi|563891629|gb|AYQD01000415.1.g2958.t1	XP_002794767.1	8e-57	65.9722	conserved hypothetical protein [Paracoccidioides sp. 'lutzii' Pb01]_x0001_gb|EEH41026.1| conserved hypothetical protein [Paracoccidioides sp. 'lutzii' Pb01]	Paracoccidioides sp. 'lutzii' Pb01	Eukaryota; Fungi; Dikarya; Ascomycota; Pezizomycotina; Eurotiomycetes; Eurotiomycetidae; Onygenales; mitosporic Onygenales; Paracoccidioides.
gi|563891629|gb|AYQD01000415.1.g2958.t1	EMR70112.1	2e-56	70	putative factor-induced protein 1 protein [Eutypa lata UCREL1]	Eutypa lata UCREL1	Eukaryota; Fungi; Dikarya; Ascomycota; Pezizomycotina; Sordariomycetes; Xylariomycetidae; Xylariales; Diatrypaceae; Eutypa.
gi|563891629|gb|AYQD01000415.1.g2958.t1	EEH50433.1	2e-56	65.2778	conserved hypothetical protein [Paracoccidioides brasiliensis Pb18]	Paracoccidioides brasiliensis Pb18	Eukaryota; Fungi; Dikarya; Ascomycota; Pezizomycotina; Eurotiomycetes; Eurotiomycetidae; Onygenales; mitosporic Onygenales; Paracoccidioides.
gi|563891629|gb|AYQD01000415.1.g2958.t1	XP_003020737.1	6e-56	67.5	hypothetical protein TRV_05188 [Trichophyton verrucosum HKI 0517]_x0001_gb|EFE40119.1| hypothetical protein TRV_05188 [Trichophyton verrucosum HKI 0517]	Trichophyton verrucosum HKI 0517	Eukaryota; Fungi; Dikarya; Ascomycota; Pezizomycotina; Eurotiomycetes; Eurotiomycetidae; Onygenales; Arthrodermataceae; mitosporic Arthrodermataceae; Trichophyton.
gi|563891406|gb|AYQD01000472.1.g3190.t1	XP_001796671.1	1e-131	68	hypothetical protein SNOG_06294 [Phaeosphaeria nodorum SN15]_x0001_gb|EAT86125.1| hypothetical protein SNOG_06294 [Phaeosphaeria nodorum SN15]	Phaeosphaeria nodorum SN15	Eukaryota; Fungi; Dikarya; Ascomycota; Pezizomycotina; Dothideomycetes; Pleosporomycetidae; Pleosporales; Pleosporineae; Phaeosphaeriaceae; Parastagonospora.
gi|563891406|gb|AYQD01000472.1.g3190.t1	EOA91603.1	2e-131	68.0147	hypothetical protein SETTUDRAFT_162272 [Setosphaeria turcica Et28A]	Setosphaeria turcica Et28A	Eukaryota; Fungi; Dikarya; Ascomycota; Pezizomycotina; Dothideomycetes; Pleosporomycetidae; Pleosporales; Pleosporineae; Pleosporaceae; Setosphaeria.
gi|563891406|gb|AYQD01000472.1.g3190.t1	EMD60185.1	1e-129	67.2794	hypothetical protein COCSADRAFT_126551 [Bipolaris sorokiniana ND90Pr]	Bipolaris sorokiniana ND90Pr	Eukaryota; Fungi; Dikarya; Ascomycota; Pezizomycotina; Dothideomycetes; Pleosporomycetidae; Pleosporales; Pleosporineae; Pleosporaceae; Bipolaris.
gi|563891406|gb|AYQD01000472.1.g3190.t1	EMD97848.1	6e-129	66.9091	hypothetical protein COCHEDRAFT_1165191 [Bipolaris maydis C5]_x0001_gb|ENI02755.1| hypothetical protein COCC4DRAFT_200794 [Bipolaris maydis ATCC 48331]	Bipolaris maydis C5	Eukaryota; Fungi; Dikarya; Ascomycota; Pezizomycotina; Dothideomycetes; Pleosporomycetidae; Pleosporales; Pleosporineae; Pleosporaceae; Bipolaris.
gi|563891406|gb|AYQD01000472.1.g3190.t1	XP_003834892.1	7e-128	65.0909	similar to NAD-dependent deacetylase sirtuin-5 [Leptosphaeria maculans JN3]_x0001_emb|CBX91527.1| similar to NAD-dependent deacetylase sirtuin-5 [Leptosphaeria maculans JN3]	Leptosphaeria maculans JN3	Eukaryota; Fungi; Dikarya; Ascomycota; Pezizomycotina; Dothideomycetes; Pleosporomycetidae; Pleosporales; Pleosporineae; Leptosphaeriaceae; Leptosphaeria; Leptosphaeria maculans complex.
gi|563891406|gb|AYQD01000472.1.g3190.t1	XP_003301803.1	4e-126	64.7273	hypothetical protein PTT_13395 [Pyrenophora teres f. teres 0-1]_x0001_gb|EFQ90077.1| hypothetical protein PTT_13395 [Pyrenophora teres f. teres 0-1]	Pyrenophora teres f. teres 0-1	Eukaryota; Fungi; Dikarya; Ascomycota; Pezizomycotina; Dothideomycetes; Pleosporomycetidae; Pleosporales; Pleosporineae; Pleosporaceae; Pyrenophora.
gi|563891406|gb|AYQD01000472.1.g3190.t1	XP_001258039.1	1e-124	65.2015	SIR2 family histone deacetylase, putative [Neosartorya fischeri NRRL 181]_x0001_gb|EAW16142.1| SIR2 family histone deacetylase, putative [Neosartorya fischeri NRRL 181]	Neosartorya fischeri NRRL 181	Eukaryota; Fungi; Dikarya; Ascomycota; Pezizomycotina; Eurotiomycetes; Eurotiomycetidae; Eurotiales; Aspergillaceae; Neosartorya.
gi|563891406|gb|AYQD01000472.1.g3190.t1	XP_002382099.1	2e-124	65.6934	SIR2 family histone deacetylase, putative [Aspergillus flavus NRRL3357]_x0001_gb|EED48683.1| SIR2 family histone deacetylase, putative [Aspergillus flavus NRRL3357]	Aspergillus flavus NRRL3357	Eukaryota; Fungi; Dikarya; Ascomycota; Pezizomycotina; Eurotiomycetes; Eurotiomycetidae; Eurotiales; Aspergillaceae; Aspergillus.
gi|563891406|gb|AYQD01000472.1.g3190.t1	XP_001931986.1	2e-124	65.8182	NAD-dependent deacetylase sirtuin-5 [Pyrenophora tritici-repentis Pt-1C-BFP]_x0001_gb|EDU41091.1| NAD-dependent deacetylase sirtuin-5 [Pyrenophora tritici-repentis Pt-1C-BFP]	Pyrenophora tritici-repentis Pt-1C-BFP	Eukaryota; Fungi; Dikarya; Ascomycota; Pezizomycotina; Dothideomycetes; Pleosporomycetidae; Pleosporales; Pleosporineae; Pleosporaceae; Pyrenophora.
gi|563891406|gb|AYQD01000472.1.g3190.t1	XP_001819107.1	9e-124	65.6934	SIR2 family histone deacetylase [Aspergillus oryzae RIB40]_x0001_dbj|BAE57105.1| unnamed protein product [Aspergillus oryzae RIB40]_x0001_gb|EIT73175.1| sirtuin 5 [Aspergillus oryzae 3.042]	Aspergillus oryzae RIB40	Eukaryota; Fungi; Dikarya; Ascomycota; Pezizomycotina; Eurotiomycetes; Eurotiomycetidae; Eurotiales; Aspergillaceae; Aspergillus.
gi|563891406|gb|AYQD01000472.1.g3190.t1	XP_750809.1	8e-123	64.3636	SIR2 family histone deacetylase [Aspergillus fumigatus Af293]_x0001_gb|EAL88771.1| SIR2 family histone deacetylase, putative [Aspergillus fumigatus Af293]_x0001_gb|EDP49490.1| SIR2 family histone deacetylase, putative [Aspergillus fumigatus A1163]	Aspergillus fumigatus Af293	Eukaryota; Fungi; Dikarya; Ascomycota; Pezizomycotina; Eurotiomycetes; Eurotiomycetidae; Eurotiales; Aspergillaceae; Aspergillus.
gi|563891406|gb|AYQD01000472.1.g3190.t1	XP_001268049.1	3e-122	62.9091	SIR2 family histone deacetylase, putative [Aspergillus clavatus NRRL 1]_x0001_gb|EAW06623.1| SIR2 family histone deacetylase, putative [Aspergillus clavatus NRRL 1]	Aspergillus clavatus NRRL 1	Eukaryota; Fungi; Dikarya; Ascomycota; Pezizomycotina; Eurotiomycetes; Eurotiomycetidae; Eurotiales; Aspergillaceae; Aspergillus.
gi|563891406|gb|AYQD01000472.1.g3190.t1	EHA19801.1	2e-120	63.7037	silent information regulator protein Sir2p [Aspergillus niger ATCC 1015]	Aspergillus niger ATCC 1015	Eukaryota; Fungi; Dikarya; Ascomycota; Pezizomycotina; Eurotiomycetes; Eurotiomycetidae; Eurotiales; Aspergillaceae; Aspergillus.
gi|563891406|gb|AYQD01000472.1.g3190.t1	XP_002144717.1	3e-120	63.5036	SIR2 family histone deacetylase, putative [Talaromyces marneffei ATCC 18224]_x0001_gb|EEA28202.1| SIR2 family histone deacetylase, putative [Talaromyces marneffei ATCC 18224]	Talaromyces marneffei ATCC 18224	Eukaryota; Fungi; Dikarya; Ascomycota; Pezizomycotina; Eurotiomycetes; Eurotiomycetidae; Eurotiales; Trichocomaceae; Talaromyces.
gi|563891406|gb|AYQD01000472.1.g3190.t1	XP_001394675.2	3e-120	63.7037	SIR2 family histone deacetylase [Aspergillus niger CBS 513.88]	Aspergillus niger CBS 513.88	Eukaryota; Fungi; Dikarya; Ascomycota; Pezizomycotina; Eurotiomycetes; Eurotiomycetidae; Eurotiales; Aspergillaceae; Aspergillus.
gi|563891406|gb|AYQD01000472.1.g3190.t1	GAA85960.1	8e-120	63.7037	SIR2 family histone deacetylase [Aspergillus kawachii IFO 4308]	Aspergillus kawachii IFO 4308	Eukaryota; Fungi; Dikarya; Ascomycota; Pezizomycotina; Eurotiomycetes; Eurotiomycetidae; Eurotiales; Aspergillaceae; Aspergillus.
gi|563891406|gb|AYQD01000472.1.g3190.t1	XP_659386.1	3e-119	62.5455	hypothetical protein AN1782.2 [Aspergillus nidulans FGSC A4]_x0001_gb|EAA63958.1| hypothetical protein AN1782.2 [Aspergillus nidulans FGSC A4]_x0001_tpe|CBF85551.1| TPA: SIR2 family histone deacetylase, putative (AFU_orthologue; AFUA_6G09210) [Aspergillus nidulans FGSC A4]	Aspergillus nidulans FGSC A4	Eukaryota; Fungi; Dikarya; Ascomycota; Pezizomycotina; Eurotiomycetes; Eurotiomycetidae; Eurotiales; Aspergillaceae; Aspergillus.
gi|563891406|gb|AYQD01000472.1.g3190.t1	XP_001215861.1	2e-118	61.8182	conserved hypothetical protein [Aspergillus terreus NIH2624]_x0001_gb|EAU33227.1| conserved hypothetical protein [Aspergillus terreus NIH2624]	Aspergillus terreus NIH2624	Eukaryota; Fungi; Dikarya; Ascomycota; Pezizomycotina; Eurotiomycetes; Eurotiomycetidae; Eurotiales; Aspergillaceae; Aspergillus.
gi|563891406|gb|AYQD01000472.1.g3190.t1	XP_002340765.1	3e-117	62.7737	SIR2 family histone deacetylase, putative [Talaromyces stipitatus ATCC 10500]_x0001_gb|EED23378.1| SIR2 family histone deacetylase, putative [Talaromyces stipitatus ATCC 10500]	Talaromyces stipitatus ATCC 10500	Eukaryota; Fungi; Dikarya; Ascomycota; Pezizomycotina; Eurotiomycetes; Eurotiomycetidae; Eurotiales; Trichocomaceae; Talaromyces.
gi|563891406|gb|AYQD01000472.1.g3190.t1	EPS33779.1	1e-115	60.8541	hypothetical protein PDE_08741 [Penicillium oxalicum 114-2]	Penicillium oxalicum 114-2	Eukaryota; Fungi; Dikarya; Ascomycota; Pezizomycotina; Eurotiomycetes; Eurotiomycetidae; Eurotiales; Aspergillaceae; Penicillium.
gi|563891406|gb|AYQD01000472.1.g3190.t1	EMC99692.1	3e-115	63.2184	hypothetical protein BAUCODRAFT_119262 [Baudoinia compniacensis UAMH 10762]	Baudoinia compniacensis UAMH 10762	Eukaryota; Fungi; Dikarya; Ascomycota; Pezizomycotina; Dothideomycetes; Dothideomycetidae; Capnodiales; Teratosphaeriaceae; mitosporic Teratosphaeriaceae; Baudoinia.
gi|563891406|gb|AYQD01000472.1.g3190.t1	EON68153.1	3e-112	71.8894	SIR2 family histone deacetylase [Coniosporium apollinis CBS 100218]	Coniosporium apollinis CBS 100218	Eukaryota; Fungi; Dikarya; Ascomycota; Pezizomycotina; Eurotiomycetes; Chaetothyriomycetidae; Chaetothyriales; Herpotrichiellaceae; mitosporic Herpotrichiellaceae; Coniosporium.
gi|563891406|gb|AYQD01000472.1.g3190.t1	EHY57796.1	4e-111	61.5672	hypothetical protein HMPREF1120_05820 [Exophiala dermatitidis NIH/UT8656]	Exophiala dermatitidis NIH/UT8656	Eukaryota; Fungi; Dikarya; Ascomycota; Pezizomycotina; Eurotiomycetes; Chaetothyriomycetidae; Chaetothyriales; Herpotrichiellaceae; mitosporic Herpotrichiellaceae; Exophiala.
gi|563891406|gb|AYQD01000472.1.g3190.t1	XP_003852724.1	1e-110	59.9251	hypothetical protein MYCGRDRAFT_42036 [Zymoseptoria tritici IPO323]_x0001_gb|EGP87700.1| hypothetical protein MYCGRDRAFT_42036 [Zymoseptoria tritici IPO323]	Zymoseptoria tritici IPO323	Eukaryota; Fungi; Dikarya; Ascomycota; Pezizomycotina; Dothideomycetes; Dothideomycetidae; Capnodiales; Mycosphaerellaceae; Zymoseptoria.
gi|563891406|gb|AYQD01000472.1.g3190.t1	XP_003016996.1	3e-108	57.9137	hypothetical protein ARB_05290 [Arthroderma benhamiae CBS 112371]_x0001_gb|EFE36351.1| hypothetical protein ARB_05290 [Arthroderma benhamiae CBS 112371]	Arthroderma benhamiae CBS 112371	Eukaryota; Fungi; Dikarya; Ascomycota; Pezizomycotina; Eurotiomycetes; Eurotiomycetidae; Onygenales; Arthrodermataceae; Arthroderma.
gi|563891406|gb|AYQD01000472.1.g3190.t1	EFW21849.1	5e-108	55.9028	sirtuin [Coccidioides posadasii str. Silveira]	Coccidioides posadasii str. Silveira	Eukaryota; Fungi; Dikarya; Ascomycota; Pezizomycotina; Eurotiomycetes; Eurotiomycetidae; Onygenales; mitosporic Onygenales; Coccidioides.
gi|563891406|gb|AYQD01000472.1.g3190.t1	XP_003065961.1	5e-108	55.9028	Sir2 family transcription regulator [Coccidioides posadasii C735 delta SOWgp]_x0001_gb|EER23816.1| Sir2 family transcription regulator [Coccidioides posadasii C735 delta SOWgp]	Coccidioides posadasii C735 delta SOWgp	Eukaryota; Fungi; Dikarya; Ascomycota; Pezizomycotina; Eurotiomycetes; Eurotiomycetidae; Onygenales; mitosporic Onygenales; Coccidioides.
gi|563891406|gb|AYQD01000472.1.g3190.t1	XP_001247430.1	5e-108	55.9028	hypothetical protein CIMG_01201 [Coccidioides immitis RS]	Coccidioides immitis RS	Eukaryota; Fungi; Dikarya; Ascomycota; Pezizomycotina; Eurotiomycetes; Eurotiomycetidae; Onygenales; mitosporic Onygenales; Coccidioides.
gi|563891406|gb|AYQD01000472.1.g3190.t1	XP_001538221.1	7e-108	57.2954	conserved hypothetical protein [Ajellomyces capsulatus NAm1]_x0001_gb|EDN10023.1| conserved hypothetical protein [Ajellomyces capsulatus NAm1]	Ajellomyces capsulatus NAm1	Eukaryota; Fungi; Dikarya; Ascomycota; Pezizomycotina; Eurotiomycetes; Eurotiomycetidae; Onygenales; Ajellomycetaceae; Ajellomyces.
gi|563891406|gb|AYQD01000472.1.g3190.t1	EAS35937.2	9e-108	55.9028	SIR2 family histone deacetylase [Coccidioides immitis RS]	Coccidioides immitis RS	Eukaryota; Fungi; Dikarya; Ascomycota; Pezizomycotina; Eurotiomycetes; Eurotiomycetidae; Onygenales; mitosporic Onygenales; Coccidioides.
gi|563891406|gb|AYQD01000472.1.g3190.t1	XP_003235956.1	2e-107	57.9137	SIR2 family histone deacetylase [Trichophyton rubrum CBS 118892]_x0001_gb|EGD86751.1| SIR2 family histone deacetylase [Trichophyton rubrum CBS 118892]	Trichophyton rubrum CBS 118892	Eukaryota; Fungi; Dikarya; Ascomycota; Pezizomycotina; Eurotiomycetes; Eurotiomycetidae; Onygenales; Arthrodermataceae; mitosporic Arthrodermataceae; Trichophyton.
gi|563891406|gb|AYQD01000472.1.g3190.t1	XP_003023580.1	2e-107	57.554	hypothetical protein TRV_02327 [Trichophyton verrucosum HKI 0517]_x0001_gb|EFE42962.1| hypothetical protein TRV_02327 [Trichophyton verrucosum HKI 0517]	Trichophyton verrucosum HKI 0517	Eukaryota; Fungi; Dikarya; Ascomycota; Pezizomycotina; Eurotiomycetes; Eurotiomycetidae; Onygenales; Arthrodermataceae; mitosporic Arthrodermataceae; Trichophyton.
gi|563891406|gb|AYQD01000472.1.g3190.t1	EGD95077.1	3e-107	57.554	SIR2 family histone deacetylase [Trichophyton tonsurans CBS 112818]_x0001_gb|EGE03761.1| SIR2 family histone deacetylase [Trichophyton equinum CBS 127.97]	Trichophyton tonsurans CBS 112818	Eukaryota; Fungi; Dikarya; Ascomycota; Pezizomycotina; Eurotiomycetes; Eurotiomycetidae; Onygenales; Arthrodermataceae; mitosporic Arthrodermataceae; Trichophyton.
gi|563891406|gb|AYQD01000472.1.g3190.t1	XP_003169779.1	4e-107	57.1942	NAD-dependent deacetylase sirtuin-5 [Arthroderma gypseum CBS 118893]_x0001_gb|EFR04944.1| NAD-dependent deacetylase sirtuin-5 [Arthroderma gypseum CBS 118893]	Arthroderma gypseum CBS 118893	Eukaryota; Fungi; Dikarya; Ascomycota; Pezizomycotina; Eurotiomycetes; Eurotiomycetidae; Onygenales; Arthrodermataceae; Arthroderma.
gi|563891406|gb|AYQD01000472.1.g3190.t1	EEH05716.1	9e-107	56.5836	transcriptional regulatory protein [Ajellomyces capsulatus G186AR]	Ajellomyces capsulatus G186AR	Eukaryota; Fungi; Dikarya; Ascomycota; Pezizomycotina; Eurotiomycetes; Eurotiomycetidae; Onygenales; Ajellomycetaceae; Ajellomyces.
gi|563891406|gb|AYQD01000472.1.g3190.t1	EER41573.1	1e-106	56.2278	transcriptional regulatory protein [Ajellomyces capsulatus H143]_x0001_gb|EGC49440.1| transcriptional regulatory protein [Ajellomyces capsulatus H88]	Ajellomyces capsulatus H143	Eukaryota; Fungi; Dikarya; Ascomycota; Pezizomycotina; Eurotiomycetes; Eurotiomycetidae; Onygenales; Ajellomycetaceae; Ajellomyces.
gi|563891406|gb|AYQD01000472.1.g3190.t1	ETI27710.1	1e-106	61.1321	hypothetical protein G647_00159 [Cladophialophora carrionii CBS 160.54]	Cladophialophora carrionii CBS 160.54	Eukaryota; Fungi; Dikarya; Ascomycota; Pezizomycotina; Eurotiomycetes; Chaetothyriomycetidae; Chaetothyriales; Herpotrichiellaceae; mitosporic Herpotrichiellaceae; Cladophialophora.
gi|563891406|gb|AYQD01000472.1.g3190.t1	ERF75513.1	4e-105	56.383	hypothetical protein EPUS_08327 [Endocarpon pusillum Z07020]	Endocarpon pusillum Z07020	Eukaryota; Fungi; Dikarya; Ascomycota; Pezizomycotina; Eurotiomycetes; Chaetothyriomycetidae; Verrucariales; Verrucariaceae; Endocarpon.
gi|563891406|gb|AYQD01000472.1.g3190.t1	EEH47508.1	2e-104	52.9032	transcriptional regulatory protein [Paracoccidioides brasiliensis Pb18]	Paracoccidioides brasiliensis Pb18	Eukaryota; Fungi; Dikarya; Ascomycota; Pezizomycotina; Eurotiomycetes; Eurotiomycetidae; Onygenales; mitosporic Onygenales; Paracoccidioides.
gi|563891406|gb|AYQD01000472.1.g3190.t1	XP_002541624.1	3e-104	55.9441	conserved hypothetical protein [Uncinocarpus reesii 1704]_x0001_gb|EEP76291.1| conserved hypothetical protein [Uncinocarpus reesii 1704]	Uncinocarpus reesii 1704	Eukaryota; Fungi; Dikarya; Ascomycota; Pezizomycotina; Eurotiomycetes; Eurotiomycetidae; Onygenales; Onygenaceae; Uncinocarpus.
gi|563891406|gb|AYQD01000472.1.g3190.t1	XP_002847192.1	2e-103	55.6338	NAD-dependent deacetylase sirtuin-5 [Arthroderma otae CBS 113480]_x0001_gb|EEQ32110.1| NAD-dependent deacetylase sirtuin-5 [Arthroderma otae CBS 113480]	Arthroderma otae CBS 113480	Eukaryota; Fungi; Dikarya; Ascomycota; Pezizomycotina; Eurotiomycetes; Eurotiomycetidae; Onygenales; Arthrodermataceae; Arthroderma.
gi|563891406|gb|AYQD01000472.1.g3190.t1	EEH19482.1	3e-103	52.4116	NAD-dependent deacetylase [Paracoccidioides brasiliensis Pb03]	Paracoccidioides brasiliensis Pb03	Eukaryota; Fungi; Dikarya; Ascomycota; Pezizomycotina; Eurotiomycetes; Eurotiomycetidae; Onygenales; mitosporic Onygenales; Paracoccidioides.
gi|563891406|gb|AYQD01000472.1.g3190.t1	XP_002627488.1	1e-101	52.5424	SIR2 family histone deacetylase [Ajellomyces dermatitidis SLH14081]_x0001_gb|EEQ75128.1| SIR2 family histone deacetylase [Ajellomyces dermatitidis SLH14081]_x0001_gb|EEQ88288.1| SIR2 family histone deacetylase [Ajellomyces dermatitidis ER-3]_x0001_gb|EGE77550.1| SIR2 family histone deacetylase [Ajellomyces dermatitidis ATCC 18188]	Ajellomyces dermatitidis SLH14081	Eukaryota; Fungi; Dikarya; Ascomycota; Pezizomycotina; Eurotiomycetes; Eurotiomycetidae; Onygenales; Ajellomycetaceae; Ajellomyces.
gi|563891406|gb|AYQD01000472.1.g3190.t1	EQL33639.1	1e-101	52.5424	hypothetical protein BDFG_04379 [Ajellomyces dermatitidis ATCC 26199]	Ajellomyces dermatitidis ATCC 26199	Eukaryota; Fungi; Dikarya; Ascomycota; Pezizomycotina; Eurotiomycetes; Eurotiomycetidae; Onygenales; Ajellomycetaceae; Ajellomyces.
gi|563891406|gb|AYQD01000472.1.g3190.t1	ETN39945.1	7e-101	51.5723	hypothetical protein HMPREF1541_06172 [Cyphellophora europaea CBS 101466]	Cyphellophora europaea CBS 101466	Eukaryota; Fungi; Dikarya; Ascomycota; Pezizomycotina; Eurotiomycetes; Chaetothyriomycetidae; Chaetothyriales; Cyphellophoraceae; Cyphellophora.
gi|563891406|gb|AYQD01000472.1.g3190.t1	EMF16746.1	8e-101	56.8773	DHS-like NAD/FAD-binding domain-containing protein [Sphaerulina musiva SO2202]	Sphaerulina musiva SO2202	Eukaryota; Fungi; Dikarya; Ascomycota; Pezizomycotina; Dothideomycetes; Dothideomycetidae; Capnodiales; Mycosphaerellaceae; Sphaerulina.
gi|563891406|gb|AYQD01000472.1.g3190.t1	EME89520.1	6e-99	57.6642	hypothetical protein MYCFIDRAFT_76862 [Pseudocercospora fijiensis CIRAD86]	Pseudocercospora fijiensis CIRAD86	Eukaryota; Fungi; Dikarya; Ascomycota; Pezizomycotina; Dothideomycetes; Dothideomycetidae; Capnodiales; Mycosphaerellaceae; Pseudocercospora.
gi|563891406|gb|AYQD01000472.1.g3190.t1	XP_503085.1	2e-94	56.5891	YALI0D20724p [Yarrowia lipolytica]_x0001_emb|CAG81277.1| YALI0D20724p [Yarrowia lipolytica CLIB122]	Yarrowia lipolytica CLIB122	Eukaryota; Fungi; Dikarya; Ascomycota; Saccharomycotina; Saccharomycetes; Saccharomycetales; Dipodascaceae; Yarrowia.
gi|563891406|gb|AYQD01000472.1.g3190.t1	EKG14240.1	6e-94	54.4061	NAD-dependent histone deacetylase silent information regulator Sir2 [Macrophomina phaseolina MS6]	Macrophomina phaseolina MS6	Eukaryota; Fungi; Dikarya; Ascomycota; Pezizomycotina; Dothideomycetes; Dothideomycetes incertae sedis; Botryosphaeriales; Botryosphaeriaceae; mitosporic Botryosphaeriaceae; Macrophomina.
gi|563891406|gb|AYQD01000472.1.g3190.t1	ESZ95615.1	7e-93	53.3808	hypothetical protein SBOR_4011 [Sclerotinia borealis F-4157]	Sclerotinia borealis F-4157	Eukaryota; Fungi; Dikarya; Ascomycota; Pezizomycotina; Leotiomycetes; Helotiales; Sclerotiniaceae; Sclerotinia.
gi|563891406|gb|AYQD01000472.1.g3190.t1	EKG11848.1	2e-92	63.4259	NAD-dependent histone deacetylase silent information regulator Sir2 [Macrophomina phaseolina MS6]	Macrophomina phaseolina MS6	Eukaryota; Fungi; Dikarya; Ascomycota; Pezizomycotina; Dothideomycetes; Dothideomycetes incertae sedis; Botryosphaeriales; Botryosphaeriaceae; mitosporic Botryosphaeriaceae; Macrophomina.
gi|563891406|gb|AYQD01000472.1.g3190.t1	XP_001596072.1	7e-92	52.8777	hypothetical protein SS1G_02288 [Sclerotinia sclerotiorum 1980]_x0001_gb|EDN99434.1| hypothetical protein SS1G_02288 [Sclerotinia sclerotiorum 1980 UF-70]	Sclerotinia sclerotiorum 1980 UF-70	Eukaryota; Fungi; Dikarya; Ascomycota; Pezizomycotina; Leotiomycetes; Helotiales; Sclerotiniaceae; Sclerotinia.
gi|563891406|gb|AYQD01000472.1.g3190.t1	EKV12508.1	9e-92	55.516	SIR2 family histone deacetylase, putative [Penicillium digitatum PHI26]_x0001_gb|EKV16445.1| SIR2 family histone deacetylase, putative [Penicillium digitatum Pd1]	Penicillium digitatum PHI26	Eukaryota; Fungi; Dikarya; Ascomycota; Pezizomycotina; Eurotiomycetes; Eurotiomycetidae; Eurotiales; Aspergillaceae; Penicillium.
gi|563891406|gb|AYQD01000472.1.g3190.t1	EGU78304.1	1e-90	53.7879	hypothetical protein FOXB_11165 [Fusarium oxysporum Fo5176]_x0001_gb|ENH69599.1| NAD-dependent deacetylase sirtuin-5 [Fusarium oxysporum f. sp. cubense race 1]	Fusarium oxysporum Fo5176	Eukaryota; Fungi; Dikarya; Ascomycota; Pezizomycotina; Sordariomycetes; Hypocreomycetidae; Hypocreales; Nectriaceae; mitosporic Nectriaceae; Fusarium; Fusarium oxysporum species complex.
gi|563891406|gb|AYQD01000472.1.g3190.t1	CCT64657.1	2e-90	53.7879	related to NAD-dependent histone deacetylase [Fusarium fujikuroi IMI 58289]	Fusarium fujikuroi IMI 58289	Eukaryota; Fungi; Dikarya; Ascomycota; Pezizomycotina; Sordariomycetes; Hypocreomycetidae; Hypocreales; Nectriaceae; mitosporic Nectriaceae; Fusarium; Fusarium fujikuroi species complex.
gi|563891406|gb|AYQD01000472.1.g3190.t1	EMR71378.1	2e-90	55.336	putative sir2 family histone protein [Eutypa lata UCREL1]	Eutypa lata UCREL1	Eukaryota; Fungi; Dikarya; Ascomycota; Pezizomycotina; Sordariomycetes; Xylariomycetidae; Xylariales; Diatrypaceae; Eutypa.
gi|563891406|gb|AYQD01000472.1.g3190.t1	XP_389490.1	3e-90	53.7879	hypothetical protein FG09314.1 [Fusarium graminearum PH-1]	Fusarium graminearum PH-1	Eukaryota; Fungi; Dikarya; Ascomycota; Pezizomycotina; Sordariomycetes; Hypocreomycetidae; Hypocreales; Nectriaceae; mitosporic Nectriaceae; Fusarium.
gi|563891406|gb|AYQD01000472.1.g3190.t1	EMR85638.1	3e-90	51.2456	putative nad-dependent deacetylase sirtuin-5 protein [Botryotinia fuckeliana BcDW1]	Botryotinia fuckeliana BcDW1	Eukaryota; Fungi; Dikarya; Ascomycota; Pezizomycotina; Leotiomycetes; Helotiales; Sclerotiniaceae; Botryotinia.
gi|563891406|gb|AYQD01000472.1.g3190.t1	XP_001546889.1	3e-90	51.2456	hypothetical protein BC1G_14644 [Botryotinia fuckeliana B05.10]	Botryotinia fuckeliana B05.10	Eukaryota; Fungi; Dikarya; Ascomycota; Pezizomycotina; Leotiomycetes; Helotiales; Sclerotiniaceae; Botryotinia.
gi|563891406|gb|AYQD01000472.1.g3190.t1	CCD49377.1	9e-90	50.8591	similar to NAD-dependent deacetylase sirtuin-5 [Botryotinia fuckeliana T4]	Botryotinia fuckeliana T4	Eukaryota; Fungi; Dikarya; Ascomycota; Pezizomycotina; Leotiomycetes; Helotiales; Sclerotiniaceae; Botryotinia.
gi|563891406|gb|AYQD01000472.1.g3190.t1	ENH84059.1	2e-89	54.5455	sir2 family histone [Colletotrichum orbiculare MAFF 240422]	Colletotrichum orbiculare MAFF 240422	Eukaryota; Fungi; Dikarya; Ascomycota; Pezizomycotina; Sordariomycetes; Hypocreomycetidae; Glomerellales; Glomerellaceae; mitosporic Glomerellaceae; Colletotrichum.
gi|563891406|gb|AYQD01000472.1.g3190.t1	ELA34282.1	3e-89	55.5556	sir2 family histone [Colletotrichum gloeosporioides Nara gc5]	Colletotrichum gloeosporioides Nara gc5	Eukaryota; Fungi; Dikarya; Ascomycota; Pezizomycotina; Sordariomycetes; Hypocreomycetidae; Glomerellales; Glomerellaceae; mitosporic Glomerellaceae; Colletotrichum.
gi|563891406|gb|AYQD01000472.1.g3190.t1	XP_003046785.1	9e-89	53.7879	hypothetical protein NECHADRAFT_105923 [Nectria haematococca mpVI 77-13-4]_x0001_gb|EEU41072.1| hypothetical protein NECHADRAFT_105923 [Nectria haematococca mpVI 77-13-4]	Nectria haematococca mpVI 77-13-4	Eukaryota; Fungi; Dikarya; Ascomycota; Pezizomycotina; Sordariomycetes; Hypocreomycetidae; Hypocreales; Nectriaceae; mitosporic Nectriaceae; Fusarium; Fusarium solani species complex.
gi|563891406|gb|AYQD01000472.1.g3190.t1	EFQ33527.1	3e-88	53.7037	Sir2 family protein [Colletotrichum graminicola M1.001]	Colletotrichum graminicola M1.001	Eukaryota; Fungi; Dikarya; Ascomycota; Pezizomycotina; Sordariomycetes; Hypocreomycetidae; Glomerellales; Glomerellaceae; mitosporic Glomerellaceae; Colletotrichum.
gi|563891406|gb|AYQD01000472.1.g3190.t1	XP_001906096.1	4e-88	55.4264	hypothetical protein [Podospora anserina S mat+]_x0001_emb|CAP66762.1| unnamed protein product, partial [Podospora anserina S mat+]	Podospora anserina S mat+	Eukaryota; Fungi; Dikarya; Ascomycota; Pezizomycotina; Sordariomycetes; Sordariomycetidae; Sordariales; Lasiosphaeriaceae; Podospora.
gi|563891406|gb|AYQD01000472.1.g3190.t1	EPE26646.1	9e-88	51.0714	DHS-like NAD/FAD-binding protein [Glarea lozoyensis ATCC 20868]	Glarea lozoyensis ATCC 20868	Eukaryota; Fungi; Dikarya; Ascomycota; Pezizomycotina; Leotiomycetes; Helotiales; Helotiaceae; Glarea.
gi|563891406|gb|AYQD01000472.1.g3190.t1	EFZ02483.1	4e-86	51.1364	SIR2 family histone deacetylase, putative [Metarhizium anisopliae ARSEF 23]	Metarhizium anisopliae ARSEF 23	Eukaryota; Fungi; Dikarya; Ascomycota; Pezizomycotina; Sordariomycetes; Hypocreomycetidae; Hypocreales; Clavicipitaceae; mitosporic Clavicipitaceae; Metarhizium.
gi|563891406|gb|AYQD01000472.1.g3190.t1	XP_002557633.1	1e-85	53.2847	Pc12g08000 [Penicillium chrysogenum Wisconsin 54-1255]_x0001_emb|CAP80427.1| Pc12g08000 [Penicillium chrysogenum Wisconsin 54-1255]	Penicillium chrysogenum Wisconsin 54-1255	Eukaryota; Fungi; Dikarya; Ascomycota; Pezizomycotina; Eurotiomycetes; Eurotiomycetidae; Eurotiales; Aspergillaceae; Penicillium; Penicillium chrysogenum complex.
gi|563891406|gb|AYQD01000472.1.g3190.t1	ETS76265.1	8e-85	50.1873	hypothetical protein PFICI_11652 [Pestalotiopsis fici W106-1]	Pestalotiopsis fici W106-1	Eukaryota; Fungi; Dikarya; Ascomycota; Pezizomycotina; Sordariomycetes; Xylariomycetidae; Xylariales; Amphisphaeriaceae; mitosporic Amphisphaeriaceae; Pestalotiopsis.
gi|563891406|gb|AYQD01000472.1.g3190.t1	EGR46737.1	6e-84	51.1364	predicted protein [Trichoderma reesei QM6a]_x0001_gb|ETS00382.1| putative SIR2 family histone deacetylase [Trichoderma reesei RUT C-30]	Trichoderma reesei QM6a	Eukaryota; Fungi; Dikarya; Ascomycota; Pezizomycotina; Sordariomycetes; Hypocreomycetidae; Hypocreales; Hypocreaceae; Trichoderma.
gi|563891406|gb|AYQD01000472.1.g3190.t1	CCE34433.1	6e-84	53.7879	related to NAD-dependent histone deacetylase [Claviceps purpurea 20.1]	Claviceps purpurea 20.1	Eukaryota; Fungi; Dikarya; Ascomycota; Pezizomycotina; Sordariomycetes; Hypocreomycetidae; Hypocreales; Clavicipitaceae; Claviceps. FEATURES Location/Qualifiers source 1..474 /organism="Claviceps purpurea 20.1" /strain="20.1" /db_xref="taxon:1111077" /clone="scaffold00091" Protein 1..474 /product="related to NAD-dependent histone deacetylase" Region 179..460 /region_name="PRK00481" /note="NAD-dep…
gi|563891406|gb|AYQD01000472.1.g3190.t1	XP_002492165.1	1e-83	50.7353	NAD(+)-dependent histone deacetylase [Komagataella pastoris GS115]_x0001_emb|CAY69885.1| NAD(+)-dependent histone deacetylase [Komagataella pastoris GS115]_x0001_emb|CCA37747.1| Sirtuin [Komagataella pastoris CBS 7435]	Komagataella pastoris GS115	Eukaryota; Fungi; Dikarya; Ascomycota; Saccharomycotina; Saccharomycetes; Saccharomycetales; Saccharomycetaceae; Komagataella.
gi|563891406|gb|AYQD01000472.1.g3190.t1	EHK48287.1	2e-83	50.5747	hypothetical protein TRIATDRAFT_81752 [Trichoderma atroviride IMI 206040]	Trichoderma atroviride IMI 206040	Eukaryota; Fungi; Dikarya; Ascomycota; Pezizomycotina; Sordariomycetes; Hypocreomycetidae; Hypocreales; Hypocreaceae; Trichoderma.
gi|563891406|gb|AYQD01000472.1.g3190.t1	ESW96096.1	5e-83	50.9363	NAD(+)-dependent histone deacetylase [Ogataea parapolymorpha DL-1]	Ogataea parapolymorpha DL-1	Eukaryota; Fungi; Dikarya; Ascomycota; Saccharomycotina; Saccharomycetes; Saccharomycetales; Saccharomycetales incertae sedis; Ogataea.
gi|563891406|gb|AYQD01000472.1.g3190.t1	EJP64656.1	4e-82	50	Sir2 family protein [Beauveria bassiana ARSEF 2860]	Beauveria bassiana ARSEF 2860	Eukaryota; Fungi; Dikarya; Ascomycota; Pezizomycotina; Sordariomycetes; Hypocreomycetidae; Hypocreales; Cordycipitaceae; mitosporic Cordycipitaceae; Beauveria.
gi|563891406|gb|AYQD01000472.1.g3190.t1	XP_457742.2	4e-82	50.566	DEHA2C01386p [Debaryomyces hansenii CBS767]_x0001_emb|CAG85770.2| DEHA2C01386p [Debaryomyces hansenii CBS767]	Debaryomyces hansenii CBS767	Eukaryota; Fungi; Dikarya; Ascomycota; Saccharomycotina; Saccharomycetes; Saccharomycetales; Debaryomycetaceae; Debaryomyces.
gi|563891406|gb|AYQD01000472.1.g3190.t1	EPS41534.1	6e-81	51.341	hypothetical protein H072_4556 [Dactylellina haptotyla CBS 200.50]	Dactylellina haptotyla CBS 200.50	Eukaryota; Fungi; Dikarya; Ascomycota; Pezizomycotina; Orbiliomycetes; Orbiliales; Orbiliaceae; mitosporic Orbiliaceae; Dactylellina.
gi|563891406|gb|AYQD01000472.1.g3190.t1	EGX92635.1	6e-81	50	SIR2 family histone deacetylase, putative [Cordyceps militaris CM01]	Cordyceps militaris CM01	Eukaryota; Fungi; Dikarya; Ascomycota; Pezizomycotina; Sordariomycetes; Hypocreomycetidae; Hypocreales; Cordycipitaceae; Cordyceps.
gi|563891406|gb|AYQD01000472.1.g3190.t1	XP_003001893.1	3e-79	54.3396	NAD-dependent deacetylase sirtuin-5 [Verticillium alfalfae VaMs.102]_x0001_gb|EEY22042.1| NAD-dependent deacetylase sirtuin-5 [Verticillium alfalfae VaMs.102]	Verticillium alfalfae VaMs.102	Eukaryota; Fungi; Dikarya; Ascomycota; Pezizomycotina; Sordariomycetes; Hypocreomycetidae; Glomerellales; Plectosphaerellaceae; mitosporic Plectosphaerellaceae; Verticillium.
gi|563891406|gb|AYQD01000472.1.g3190.t1	XP_002839165.1	4e-77	54.4	hypothetical protein [Tuber melanosporum Mel28]_x0001_emb|CAZ83356.1| unnamed protein product [Tuber melanosporum]	Tuber melanosporum Mel28	Eukaryota; Fungi; Dikarya; Ascomycota; Pezizomycotina; Pezizomycetes; Pezizales; Tuberaceae; Tuber.
gi|563891406|gb|AYQD01000472.1.g3190.t1	EOD43953.1	7e-74	55.665	putative sir2 family histone protein [Neofusicoccum parvum UCRNP2]	Neofusicoccum parvum UCRNP2	Eukaryota; Fungi; Dikarya; Ascomycota; Pezizomycotina; Dothideomycetes; Dothideomycetes incertae sedis; Botryosphaeriales; Botryosphaeriaceae; mitosporic Botryosphaeriaceae; Neofusicoccum.
gi|563891391|gb|AYQD01000475.1.g3206.t1	EON60830.1	9e-112	72.0524	phosphatidylethanolamine N-methyltransferase [Coniosporium apollinis CBS 100218]	Coniosporium apollinis CBS 100218	Eukaryota; Fungi; Dikarya; Ascomycota; Pezizomycotina; Eurotiomycetes; Chaetothyriomycetidae; Chaetothyriales; Herpotrichiellaceae; mitosporic Herpotrichiellaceae; Coniosporium.
gi|563891391|gb|AYQD01000475.1.g3206.t1	EMF09288.1	2e-105	70.2703	phosphatidylethanolamine N-methyltransferase [Sphaerulina musiva SO2202]	Sphaerulina musiva SO2202	Eukaryota; Fungi; Dikarya; Ascomycota; Pezizomycotina; Dothideomycetes; Dothideomycetidae; Capnodiales; Mycosphaerellaceae; Sphaerulina.
gi|563891391|gb|AYQD01000475.1.g3206.t1	XP_003849435.1	9e-103	66.6667	hypothetical protein MYCGRDRAFT_75665, partial [Zymoseptoria tritici IPO323]_x0001_gb|EGP84411.1| hypothetical protein MYCGRDRAFT_75665 [Zymoseptoria tritici IPO323]	Zymoseptoria tritici IPO323	Eukaryota; Fungi; Dikarya; Ascomycota; Pezizomycotina; Dothideomycetes; Dothideomycetidae; Capnodiales; Mycosphaerellaceae; Zymoseptoria.
gi|563891391|gb|AYQD01000475.1.g3206.t1	EME78456.1	5e-98	61.4754	hypothetical protein MYCFIDRAFT_51705 [Pseudocercospora fijiensis CIRAD86]	Pseudocercospora fijiensis CIRAD86	Eukaryota; Fungi; Dikarya; Ascomycota; Pezizomycotina; Dothideomycetes; Dothideomycetidae; Capnodiales; Mycosphaerellaceae; Pseudocercospora.
gi|563891391|gb|AYQD01000475.1.g3206.t1	EMC91737.1	9e-98	68.0365	hypothetical protein BAUCODRAFT_38872 [Baudoinia compniacensis UAMH 10762]	Baudoinia compniacensis UAMH 10762	Eukaryota; Fungi; Dikarya; Ascomycota; Pezizomycotina; Dothideomycetes; Dothideomycetidae; Capnodiales; Teratosphaeriaceae; mitosporic Teratosphaeriaceae; Baudoinia.
gi|563891391|gb|AYQD01000475.1.g3206.t1	EPE24405.1	7e-97	66.5198	hypothetical protein GLAREA_08257 [Glarea lozoyensis ATCC 20868]	Glarea lozoyensis ATCC 20868	Eukaryota; Fungi; Dikarya; Ascomycota; Pezizomycotina; Leotiomycetes; Helotiales; Helotiaceae; Glarea.
gi|563891391|gb|AYQD01000475.1.g3206.t1	CCD52589.1	1e-94	63.8767	hypothetical protein BofuT4_P000360.1 [Botryotinia fuckeliana T4]	Botryotinia fuckeliana T4	Eukaryota; Fungi; Dikarya; Ascomycota; Pezizomycotina; Leotiomycetes; Helotiales; Sclerotiniaceae; Botryotinia.
gi|563891391|gb|AYQD01000475.1.g3206.t1	EMR87861.1	7e-94	63.4361	putative phosphatidylethanolamine n-methyltransferase protein [Botryotinia fuckeliana BcDW1]	Botryotinia fuckeliana BcDW1	Eukaryota; Fungi; Dikarya; Ascomycota; Pezizomycotina; Leotiomycetes; Helotiales; Sclerotiniaceae; Botryotinia.
gi|563891391|gb|AYQD01000475.1.g3206.t1	EME40692.1	8e-94	65.3153	hypothetical protein DOTSEDRAFT_74291 [Dothistroma septosporum NZE10]	Dothistroma septosporum NZE10	Eukaryota; Fungi; Dikarya; Ascomycota; Pezizomycotina; Dothideomycetes; Dothideomycetidae; Capnodiales; Mycosphaerellaceae; Mycosphaerella.
gi|563891391|gb|AYQD01000475.1.g3206.t1	ESZ95203.1	9e-94	64.7826	phosphatidylethanolamine methyltransferase [Sclerotinia borealis F-4157]	Sclerotinia borealis F-4157	Eukaryota; Fungi; Dikarya; Ascomycota; Pezizomycotina; Leotiomycetes; Helotiales; Sclerotiniaceae; Sclerotinia.
gi|563891391|gb|AYQD01000475.1.g3206.t1	ERF70555.1	2e-93	63.6364	Phosphatidylethanolamine N-methyltransferase [Endocarpon pusillum Z07020]	Endocarpon pusillum Z07020	Eukaryota; Fungi; Dikarya; Ascomycota; Pezizomycotina; Eurotiomycetes; Chaetothyriomycetidae; Verrucariales; Verrucariaceae; Endocarpon.
gi|563891391|gb|AYQD01000475.1.g3206.t1	ETN45198.1	1e-92	65.1584	hypothetical protein HMPREF1541_10075 [Cyphellophora europaea CBS 101466]	Cyphellophora europaea CBS 101466	Eukaryota; Fungi; Dikarya; Ascomycota; Pezizomycotina; Eurotiomycetes; Chaetothyriomycetidae; Chaetothyriales; Cyphellophoraceae; Cyphellophora.
gi|563891391|gb|AYQD01000475.1.g3206.t1	XP_003296643.1	2e-92	65.7658	hypothetical protein PTT_06789 [Pyrenophora teres f. teres 0-1]_x0001_gb|EFQ95259.1| hypothetical protein PTT_06789 [Pyrenophora teres f. teres 0-1]	Pyrenophora teres f. teres 0-1	Eukaryota; Fungi; Dikarya; Ascomycota; Pezizomycotina; Dothideomycetes; Pleosporomycetidae; Pleosporales; Pleosporineae; Pleosporaceae; Pyrenophora.
gi|563891391|gb|AYQD01000475.1.g3206.t1	XP_001939534.1	2e-92	65.3153	phosphatidylethanolamine N-methyltransferase [Pyrenophora tritici-repentis Pt-1C-BFP]_x0001_sp|B2WFD4.1|CHO2_PYRTR RecName: Full=Phosphatidylethanolamine N-methyltransferase; Short=PEAMT_x0001_gb|EDU42253.1| phosphatidylethanolamine N-methyltransferase [Pyrenophora tritici-repentis Pt-1C-BFP]	Pyrenophora tritici-repentis Pt-1C-BFP	Eukaryota; Fungi; Dikarya; Ascomycota; Pezizomycotina; Dothideomycetes; Pleosporomycetidae; Pleosporales; Pleosporineae; Pleosporaceae; Pyrenophora.
gi|563891391|gb|AYQD01000475.1.g3206.t1	EMD86166.1	7e-92	63.1579	hypothetical protein COCHEDRAFT_1186034 [Bipolaris maydis C5]_x0001_gb|ENI06115.1| hypothetical protein COCC4DRAFT_49529 [Bipolaris maydis ATCC 48331]	Bipolaris maydis C5	Eukaryota; Fungi; Dikarya; Ascomycota; Pezizomycotina; Dothideomycetes; Pleosporomycetidae; Pleosporales; Pleosporineae; Pleosporaceae; Bipolaris.
gi|563891391|gb|AYQD01000475.1.g3206.t1	EMD69897.1	3e-91	62.7193	hypothetical protein COCSADRAFT_106958 [Bipolaris sorokiniana ND90Pr]	Bipolaris sorokiniana ND90Pr	Eukaryota; Fungi; Dikarya; Ascomycota; Pezizomycotina; Dothideomycetes; Pleosporomycetidae; Pleosporales; Pleosporineae; Pleosporaceae; Bipolaris.
gi|563891391|gb|AYQD01000475.1.g3206.t1	XP_001552264.1	5e-91	62.5551	hypothetical protein BC1G_08742 [Botryotinia fuckeliana B05.10]_x0001_sp|A6S950.1|CHO2_BOTFB RecName: Full=Phosphatidylethanolamine N-methyltransferase; Short=PEAMT	Botryotinia fuckeliana B05.10	Eukaryota; Fungi; Dikarya; Ascomycota; Pezizomycotina; Leotiomycetes; Helotiales; Sclerotiniaceae; Botryotinia.
gi|563891391|gb|AYQD01000475.1.g3206.t1	EOA87113.1	6e-91	63.2035	hypothetical protein SETTUDRAFT_163136 [Setosphaeria turcica Et28A]	Setosphaeria turcica Et28A	Eukaryota; Fungi; Dikarya; Ascomycota; Pezizomycotina; Dothideomycetes; Pleosporomycetidae; Pleosporales; Pleosporineae; Pleosporaceae; Setosphaeria.
gi|563891391|gb|AYQD01000475.1.g3206.t1	XP_001804132.1	3e-90	62.7706	hypothetical protein SNOG_13932 [Phaeosphaeria nodorum SN15]_x0001_sp|Q0U2R3.2|CHO2_PHANO RecName: Full=Phosphatidylethanolamine N-methyltransferase; Short=PEAMT_x0001_gb|EAT78557.2| hypothetical protein SNOG_13932 [Phaeosphaeria nodorum SN15]	Phaeosphaeria nodorum SN15	Eukaryota; Fungi; Dikarya; Ascomycota; Pezizomycotina; Dothideomycetes; Pleosporomycetidae; Pleosporales; Pleosporineae; Phaeosphaeriaceae; Parastagonospora.
gi|563891391|gb|AYQD01000475.1.g3206.t1	EOD46219.1	4e-90	66.9683	putative phosphatidylethanolamine n-methyltransferase protein [Neofusicoccum parvum UCRNP2]	Neofusicoccum parvum UCRNP2	Eukaryota; Fungi; Dikarya; Ascomycota; Pezizomycotina; Dothideomycetes; Dothideomycetes incertae sedis; Botryosphaeriales; Botryosphaeriaceae; mitosporic Botryosphaeriaceae; Neofusicoccum.
gi|563891391|gb|AYQD01000475.1.g3206.t1	EKD21632.1	8e-90	66.3636	phosphatidylethanolamine methyltransferase [Marssonina brunnea f. sp. 'multigermtubi' MB_m1]	Marssonina brunnea f. sp. 'multigermtubi' MB_m1	Eukaryota; Fungi; Dikarya; Ascomycota; Pezizomycotina; Leotiomycetes; Helotiales; Dermateaceae; Marssonina.
gi|563891391|gb|AYQD01000475.1.g3206.t1	XP_001537866.1	2e-89	58.547	predicted protein [Ajellomyces capsulatus NAm1]_x0001_gb|EDN10827.1| predicted protein [Ajellomyces capsulatus NAm1]	Ajellomyces capsulatus NAm1	Eukaryota; Fungi; Dikarya; Ascomycota; Pezizomycotina; Eurotiomycetes; Eurotiomycetidae; Onygenales; Ajellomycetaceae; Ajellomyces.
gi|563891391|gb|AYQD01000475.1.g3206.t1	ELR05360.1	8e-88	60.9649	hypothetical protein GMDG_07343 [Pseudogymnoascus destructans 20631-21]	Pseudogymnoascus destructans 20631-21	Eukaryota; Fungi; Dikarya; Ascomycota; Pezizomycotina; Leotiomycetes; Leotiomycetes incertae sedis; Pseudeurotiaceae; Pseudogymnoascus.
gi|563891391|gb|AYQD01000475.1.g3206.t1	EHA24842.1	1e-87	60.1732	phosphatidylethanolamine methyltransferase [Aspergillus niger ATCC 1015]	Aspergillus niger ATCC 1015	Eukaryota; Fungi; Dikarya; Ascomycota; Pezizomycotina; Eurotiomycetes; Eurotiomycetidae; Eurotiales; Aspergillaceae; Aspergillus.
gi|563891391|gb|AYQD01000475.1.g3206.t1	XP_001397159.2	2e-87	60.1732	phosphatidylethanolamine N-methyltransferase [Aspergillus niger CBS 513.88]	Aspergillus niger CBS 513.88	Eukaryota; Fungi; Dikarya; Ascomycota; Pezizomycotina; Eurotiomycetes; Eurotiomycetidae; Eurotiales; Aspergillaceae; Aspergillus.
gi|563891391|gb|AYQD01000475.1.g3206.t1	XP_002842901.1	3e-87	60	phosphatidylethanolamine N-methyltransferase [Arthroderma otae CBS 113480]_x0001_sp|C5FZ62.1|CHO2_NANOT RecName: Full=Phosphatidylethanolamine N-methyltransferase; Short=PEAMT_x0001_gb|EEQ35165.1| phosphatidylethanolamine N-methyltransferase [Arthroderma otae CBS 113480]	Arthroderma otae CBS 113480	Eukaryota; Fungi; Dikarya; Ascomycota; Pezizomycotina; Eurotiomycetes; Eurotiomycetidae; Onygenales; Arthrodermataceae; Arthroderma.
gi|563891391|gb|AYQD01000475.1.g3206.t1	EGD95469.1	4e-87	60.4545	phosphatidylethanolamine N-methyltransferase [Trichophyton tonsurans CBS 112818]	Trichophyton tonsurans CBS 112818	Eukaryota; Fungi; Dikarya; Ascomycota; Pezizomycotina; Eurotiomycetes; Eurotiomycetidae; Onygenales; Arthrodermataceae; mitosporic Arthrodermataceae; Trichophyton.
gi|563891391|gb|AYQD01000475.1.g3206.t1	EGE05773.1	4e-87	60.4545	phosphatidylethanolamine N-methyltransferase [Trichophyton equinum CBS 127.97]	Trichophyton equinum CBS 127.97	Eukaryota; Fungi; Dikarya; Ascomycota; Pezizomycotina; Eurotiomycetes; Eurotiomycetidae; Onygenales; Arthrodermataceae; mitosporic Arthrodermataceae; Trichophyton.
gi|563891391|gb|AYQD01000475.1.g3206.t1	A2R616.1	7e-87	60.1732	RecName: Full=Phosphatidylethanolamine N-methyltransferase; Short=PEAMT_x0001_emb|CAK42583.1| unnamed protein product [Aspergillus niger]	Aspergillus niger CBS 513.88	Eukaryota; Fungi; Dikarya; Ascomycota; Pezizomycotina; Eurotiomycetes; Eurotiomycetidae; Eurotiales; Aspergillaceae; Aspergillus.
gi|563891391|gb|AYQD01000475.1.g3206.t1	XP_003237600.1	7e-87	62.2727	phosphatidylethanolamine N-methyltransferase [Trichophyton rubrum CBS 118892]_x0001_gb|EGD86051.1| phosphatidylethanolamine N-methyltransferase [Trichophyton rubrum CBS 118892]	Trichophyton rubrum CBS 118892	Eukaryota; Fungi; Dikarya; Ascomycota; Pezizomycotina; Eurotiomycetes; Eurotiomycetidae; Onygenales; Arthrodermataceae; mitosporic Arthrodermataceae; Trichophyton.
gi|563891391|gb|AYQD01000475.1.g3206.t1	EIT75922.1	8e-87	60.8696	phosphatidylethanolamine N-methyltransferase [Aspergillus oryzae 3.042]	Aspergillus oryzae 3.042	Eukaryota; Fungi; Dikarya; Ascomycota; Pezizomycotina; Eurotiomycetes; Eurotiomycetidae; Eurotiales; Aspergillaceae; Aspergillus.
gi|563891391|gb|AYQD01000475.1.g3206.t1	XP_001727259.1	9e-87	60.8696	phosphatidylethanolamine N-methyltransferase [Aspergillus oryzae RIB40]_x0001_ref|XP_002375505.1| phosphatidylethanolamine methyltransferase Pem1, putative [Aspergillus flavus NRRL3357]_x0001_sp|Q2UDE5.1|CHO2_ASPOR RecName: Full=Phosphatidylethanolamine N-methyltransferase; Short=PEAMT_x0001_sp|B8N6H2.1|CHO2_ASPFN RecName: Full=Phosphatidylethanolamine N-methyltransferase; Short=PEAMT_x0001_dbj|B…	Aspergillus oryzae RIB40	Eukaryota; Fungi; Dikarya; Ascomycota; Pezizomycotina; Eurotiomycetes; Eurotiomycetidae; Eurotiales; Aspergillaceae; Aspergillus.
gi|563891391|gb|AYQD01000475.1.g3206.t1	GAA91528.1	9e-87	59.4828	phosphatidylethanolamine methyltransferase [Aspergillus kawachii IFO 4308]	Aspergillus kawachii IFO 4308	Eukaryota; Fungi; Dikarya; Ascomycota; Pezizomycotina; Eurotiomycetes; Eurotiomycetidae; Eurotiales; Aspergillaceae; Aspergillus.
gi|563891391|gb|AYQD01000475.1.g3206.t1	XP_003836985.1	1e-86	61.3636	similar to phosphatidylethanolamine N-methyltransferase [Leptosphaeria maculans JN3]_x0001_emb|CBX89971.1| similar to phosphatidylethanolamine N-methyltransferase [Leptosphaeria maculans JN3]	Leptosphaeria maculans JN3	Eukaryota; Fungi; Dikarya; Ascomycota; Pezizomycotina; Dothideomycetes; Pleosporomycetidae; Pleosporales; Pleosporineae; Leptosphaeriaceae; Leptosphaeria; Leptosphaeria maculans complex.
gi|563891391|gb|AYQD01000475.1.g3206.t1	XP_001246545.1	2e-86	61.5385	phosphatidylethanolamine N-methyltransferase [Coccidioides immitis RS]_x0001_gb|EJB10766.1| phosphatidylethanolamine N-methyltransferase [Coccidioides immitis RS]	Coccidioides immitis RS	Eukaryota; Fungi; Dikarya; Ascomycota; Pezizomycotina; Eurotiomycetes; Eurotiomycetidae; Onygenales; mitosporic Onygenales; Coccidioides.
gi|563891391|gb|AYQD01000475.1.g3206.t1	XP_003019609.1	3e-86	60.9091	hypothetical protein TRV_06368 [Trichophyton verrucosum HKI 0517]_x0001_sp|D4DGR3.1|CHO2_TRIVH RecName: Full=Phosphatidylethanolamine N-methyltransferase; Short=PEAMT_x0001_gb|EFE38964.1| hypothetical protein TRV_06368 [Trichophyton verrucosum HKI 0517]	Trichophyton verrucosum HKI 0517	Eukaryota; Fungi; Dikarya; Ascomycota; Pezizomycotina; Eurotiomycetes; Eurotiomycetidae; Onygenales; Arthrodermataceae; mitosporic Arthrodermataceae; Trichophyton.
gi|563891391|gb|AYQD01000475.1.g3206.t1	XP_001275882.1	8e-86	60.6987	phosphatidylethanolamine methyltransferase [Aspergillus clavatus NRRL 1]_x0001_sp|A1C7T5.1|CHO2_ASPCL RecName: Full=Phosphatidylethanolamine N-methyltransferase; Short=PEAMT_x0001_gb|EAW14456.1| phosphatidylethanolamine methyltransferase [Aspergillus clavatus NRRL 1]	Aspergillus clavatus NRRL 1	Eukaryota; Fungi; Dikarya; Ascomycota; Pezizomycotina; Eurotiomycetes; Eurotiomycetidae; Eurotiales; Aspergillaceae; Aspergillus.
gi|563891391|gb|AYQD01000475.1.g3206.t1	EGR51697.1	1e-85	63.0137	hypothetical protein TRIREDRAFT_44868 [Trichoderma reesei QM6a]_x0001_gb|ETS05449.1| phosphatidylethanolamine N-methyltransferase [Trichoderma reesei RUT C-30]	Trichoderma reesei QM6a	Eukaryota; Fungi; Dikarya; Ascomycota; Pezizomycotina; Sordariomycetes; Hypocreomycetidae; Hypocreales; Hypocreaceae; Trichoderma.
gi|563891391|gb|AYQD01000475.1.g3206.t1	XP_659758.1	2e-85	58.2609	hypothetical protein AN2154.2 [Aspergillus nidulans FGSC A4]_x0001_sp|Q5BBC6.1|CHO2_EMENI RecName: Full=Phosphatidylethanolamine N-methyltransferase; Short=PEAMT_x0001_gb|EAA64198.1| hypothetical protein AN2154.2 [Aspergillus nidulans FGSC A4]	Aspergillus nidulans FGSC A4	Eukaryota; Fungi; Dikarya; Ascomycota; Pezizomycotina; Eurotiomycetes; Eurotiomycetidae; Eurotiales; Aspergillaceae; Aspergillus.
gi|563891391|gb|AYQD01000475.1.g3206.t1	XP_003172845.1	3e-85	70.5202	phosphatidylethanolamine N-methyltransferase [Arthroderma gypseum CBS 118893]_x0001_gb|EFR02434.1| phosphatidylethanolamine N-methyltransferase [Arthroderma gypseum CBS 118893]	Arthroderma gypseum CBS 118893	Eukaryota; Fungi; Dikarya; Ascomycota; Pezizomycotina; Eurotiomycetes; Eurotiomycetidae; Onygenales; Arthrodermataceae; Arthroderma.
gi|563891391|gb|AYQD01000475.1.g3206.t1	EFW18372.1	8e-85	60.6335	phosphatidylethanolamine N-methyltransferase [Coccidioides posadasii str. Silveira]	Coccidioides posadasii str. Silveira	Eukaryota; Fungi; Dikarya; Ascomycota; Pezizomycotina; Eurotiomycetes; Eurotiomycetidae; Onygenales; mitosporic Onygenales; Coccidioides.
gi|563891391|gb|AYQD01000475.1.g3206.t1	XP_003066650.1	9e-85	60.6335	hypothetical protein CPC735_058750 [Coccidioides posadasii C735 delta SOWgp]_x0001_sp|C5PEI5.1|CHO2_COCP7 RecName: Full=Phosphatidylethanolamine N-methyltransferase; Short=PEAMT_x0001_gb|EER24505.1| hypothetical protein CPC735_058750 [Coccidioides posadasii C735 delta SOWgp]	Coccidioides posadasii C735 delta SOWgp	Eukaryota; Fungi; Dikarya; Ascomycota; Pezizomycotina; Eurotiomycetes; Eurotiomycetidae; Onygenales; mitosporic Onygenales; Coccidioides.
gi|563891391|gb|AYQD01000475.1.g3206.t1	EPS32769.1	1e-84	61.6505	hypothetical protein PDE_07729 [Penicillium oxalicum 114-2]	Penicillium oxalicum 114-2	Eukaryota; Fungi; Dikarya; Ascomycota; Pezizomycotina; Eurotiomycetes; Eurotiomycetidae; Eurotiales; Aspergillaceae; Penicillium.
gi|563891391|gb|AYQD01000475.1.g3206.t1	XP_755932.1	4e-84	60.1732	phosphatidylethanolamine methyltransferase [Aspergillus fumigatus Af293]_x0001_sp|Q4WZS1.1|CHO2_ASPFU RecName: Full=Phosphatidylethanolamine N-methyltransferase; Short=PEAMT_x0001_sp|B0XUW3.1|CHO2_ASPFC RecName: Full=Phosphatidylethanolamine N-methyltransferase; Short=PEAMT_x0001_gb|EAL93894.1| phosphatidylethanolamine methyltransferase [Aspergillus fumigatus Af293]_x0001_gb|EDP55103.1| phosphati…	Aspergillus fumigatus Af293	Eukaryota; Fungi; Dikarya; Ascomycota; Pezizomycotina; Eurotiomycetes; Eurotiomycetidae; Eurotiales; Aspergillaceae; Aspergillus.
gi|563891391|gb|AYQD01000475.1.g3206.t1	CCT63784.1	7e-84	62.3853	related to phosphatidyl-ethanolamine N-methyltransferase [Fusarium fujikuroi IMI 58289]	Fusarium fujikuroi IMI 58289	Eukaryota; Fungi; Dikarya; Ascomycota; Pezizomycotina; Sordariomycetes; Hypocreomycetidae; Hypocreales; Nectriaceae; mitosporic Nectriaceae; Fusarium; Fusarium fujikuroi species complex.
gi|563891391|gb|AYQD01000475.1.g3206.t1	XP_002629599.1	8e-84	60.7759	phosphatidylethanolamine N-methyltransferase [Ajellomyces dermatitidis SLH14081]_x0001_sp|C5GN10.1|CHO2_AJEDR RecName: Full=Phosphatidylethanolamine N-methyltransferase; Short=PEAMT_x0001_sp|C5JCV0.1|CHO2_AJEDS RecName: Full=Phosphatidylethanolamine N-methyltransferase; Short=PEAMT_x0001_gb|EEQ70027.1| phosphatidylethanolamine N-methyltransferase [Ajellomyces dermatitidis SLH14081]_x0001_gb|EEQ91…	Ajellomyces dermatitidis SLH14081	Eukaryota; Fungi; Dikarya; Ascomycota; Pezizomycotina; Eurotiomycetes; Eurotiomycetidae; Onygenales; Ajellomycetaceae; Ajellomyces.
gi|563891391|gb|AYQD01000475.1.g3206.t1	XP_001211525.1	1e-83	59.7403	conserved hypothetical protein [Aspergillus terreus NIH2624]_x0001_sp|Q0CVD7.1|CHO2_ASPTN RecName: Full=Phosphatidylethanolamine N-methyltransferase; Short=PEAMT_x0001_gb|EAU37309.1| conserved hypothetical protein [Aspergillus terreus NIH2624]	Aspergillus terreus NIH2624	Eukaryota; Fungi; Dikarya; Ascomycota; Pezizomycotina; Eurotiomycetes; Eurotiomycetidae; Eurotiales; Aspergillaceae; Aspergillus.
gi|563891391|gb|AYQD01000475.1.g3206.t1	XP_385242.1	1e-83	61.1111	hypothetical protein FG05066.1 [Fusarium graminearum PH-1]	Fusarium graminearum PH-1	Eukaryota; Fungi; Dikarya; Ascomycota; Pezizomycotina; Sordariomycetes; Hypocreomycetidae; Hypocreales; Nectriaceae; mitosporic Nectriaceae; Fusarium.
gi|563891391|gb|AYQD01000475.1.g3206.t1	XP_003046559.1	2e-83	60.6481	predicted protein [Nectria haematococca mpVI 77-13-4]_x0001_sp|C7Z7C3.1|CHO2_NECH7 RecName: Full=Phosphatidylethanolamine N-methyltransferase; Short=PEAMT_x0001_gb|EEU40846.1| predicted protein [Nectria haematococca mpVI 77-13-4]	Nectria haematococca mpVI 77-13-4	Eukaryota; Fungi; Dikarya; Ascomycota; Pezizomycotina; Sordariomycetes; Hypocreomycetidae; Hypocreales; Nectriaceae; mitosporic Nectriaceae; Fusarium; Fusarium solani species complex.
gi|563891391|gb|AYQD01000475.1.g3206.t1	ENH63338.1	2e-83	70.7865	Phosphatidylethanolamine N-methyltransferase [Fusarium oxysporum f. sp. cubense race 1]	Fusarium oxysporum f. sp. cubense race 1	Eukaryota; Fungi; Dikarya; Ascomycota; Pezizomycotina; Sordariomycetes; Hypocreomycetidae; Hypocreales; Nectriaceae; mitosporic Nectriaceae; Fusarium; Fusarium oxysporum species complex.
gi|563891391|gb|AYQD01000475.1.g3206.t1	XP_002147928.1	2e-83	57.5342	phosphatidylethanolamine methyltransferase [Talaromyces marneffei ATCC 18224]_x0001_sp|B6QG32.1|CHO2_PENMQ RecName: Full=Phosphatidylethanolamine N-methyltransferase; Short=PEAMT_x0001_gb|EEA24417.1| phosphatidylethanolamine methyltransferase [Talaromyces marneffei ATCC 18224]	Talaromyces marneffei ATCC 18224	Eukaryota; Fungi; Dikarya; Ascomycota; Pezizomycotina; Eurotiomycetes; Eurotiomycetidae; Eurotiales; Trichocomaceae; Talaromyces.
gi|563891391|gb|AYQD01000475.1.g3206.t1	EHY52609.1	3e-83	63.2035	phosphatidylethanolamine N-methyltransferase [Exophiala dermatitidis NIH/UT8656]	Exophiala dermatitidis NIH/UT8656	Eukaryota; Fungi; Dikarya; Ascomycota; Pezizomycotina; Eurotiomycetes; Chaetothyriomycetidae; Chaetothyriales; Herpotrichiellaceae; mitosporic Herpotrichiellaceae; Exophiala.
gi|563891391|gb|AYQD01000475.1.g3206.t1	EFY85522.1	5e-83	60.181	hypothetical protein MAC_08414 [Metarhizium acridum CQMa 102]	Metarhizium acridum CQMa 102	Eukaryota; Fungi; Dikarya; Ascomycota; Pezizomycotina; Sordariomycetes; Hypocreomycetidae; Hypocreales; Clavicipitaceae; mitosporic Clavicipitaceae; Metarhizium.
gi|563891391|gb|AYQD01000475.1.g3206.t1	EGU81437.1	5e-83	70.2247	hypothetical protein FOXB_08019 [Fusarium oxysporum Fo5176]	Fusarium oxysporum Fo5176	Eukaryota; Fungi; Dikarya; Ascomycota; Pezizomycotina; Sordariomycetes; Hypocreomycetidae; Hypocreales; Nectriaceae; mitosporic Nectriaceae; Fusarium; Fusarium oxysporum species complex.
gi|563891391|gb|AYQD01000475.1.g3206.t1	XP_002567273.1	6e-83	57.3913	Pc21g02080 [Penicillium chrysogenum Wisconsin 54-1255]_x0001_sp|B6HJA3.1|CHO2_PENCW RecName: Full=Phosphatidylethanolamine N-methyltransferase; Short=PEAMT_x0001_emb|CAP95105.1| Pc21g02080 [Penicillium chrysogenum Wisconsin 54-1255]	Penicillium chrysogenum Wisconsin 54-1255	Eukaryota; Fungi; Dikarya; Ascomycota; Pezizomycotina; Eurotiomycetes; Eurotiomycetidae; Eurotiales; Aspergillaceae; Penicillium; Penicillium chrysogenum complex.
gi|563891391|gb|AYQD01000475.1.g3206.t1	C6H4B5.1	7e-83	57.7586	RecName: Full=Phosphatidylethanolamine N-methyltransferase; Short=PEAMT_x0001_gb|EER45775.1| phosphatidylethanolamine N-methyltransferase [Ajellomyces capsulatus H143]	Ajellomyces capsulatus H143	Eukaryota; Fungi; Dikarya; Ascomycota; Pezizomycotina; Eurotiomycetes; Eurotiomycetidae; Onygenales; Ajellomycetaceae; Ajellomyces.
gi|563891391|gb|AYQD01000475.1.g3206.t1	EGC41721.1	8e-83	57.7586	phosphatidylethanolamine N-methyltransferase [Ajellomyces capsulatus H88]	Ajellomyces capsulatus H88	Eukaryota; Fungi; Dikarya; Ascomycota; Pezizomycotina; Eurotiomycetes; Eurotiomycetidae; Onygenales; Ajellomycetaceae; Ajellomyces.
gi|563891391|gb|AYQD01000475.1.g3206.t1	C0NLX2.1	1e-82	57.7586	RecName: Full=Phosphatidylethanolamine N-methyltransferase; Short=PEAMT_x0001_gb|EEH07623.1| phosphatidylethanolamine N-methyltransferase [Ajellomyces capsulatus G186AR]	Ajellomyces capsulatus G186AR	Eukaryota; Fungi; Dikarya; Ascomycota; Pezizomycotina; Eurotiomycetes; Eurotiomycetidae; Onygenales; Ajellomycetaceae; Ajellomyces.
gi|563891391|gb|AYQD01000475.1.g3206.t1	EMT60743.1	1e-82	70.2247	Phosphatidylethanolamine N-methyltransferase [Fusarium oxysporum f. sp. cubense race 4]	Fusarium oxysporum f. sp. cubense race 4	Eukaryota; Fungi; Dikarya; Ascomycota; Pezizomycotina; Sordariomycetes; Hypocreomycetidae; Hypocreales; Nectriaceae; mitosporic Nectriaceae; Fusarium; Fusarium oxysporum species complex.
gi|563891391|gb|AYQD01000475.1.g3206.t1	EQB52723.1	2e-82	58.7719	phosphatidylethanolamine N-methyltransferase [Colletotrichum gloeosporioides Cg-14]	Colletotrichum gloeosporioides Cg-14	Eukaryota; Fungi; Dikarya; Ascomycota; Pezizomycotina; Sordariomycetes; Hypocreomycetidae; Glomerellales; Glomerellaceae; mitosporic Glomerellaceae; Colletotrichum.
gi|563891391|gb|AYQD01000475.1.g3206.t1	EHK22257.1	2e-82	68.3616	hypothetical protein TRIVIDRAFT_71510 [Trichoderma virens Gv29-8]	Trichoderma virens Gv29-8	Eukaryota; Fungi; Dikarya; Ascomycota; Pezizomycotina; Sordariomycetes; Hypocreomycetidae; Hypocreales; Hypocreaceae; Trichoderma.
gi|563891391|gb|AYQD01000475.1.g3206.t1	EGO59547.1	2e-82	58.7156	hypothetical protein NEUTE1DRAFT_145535 [Neurospora tetrasperma FGSC 2508]_x0001_gb|EGZ73679.1| phosphatidylethanolamine N-methyltransferase [Neurospora tetrasperma FGSC 2509]	Neurospora tetrasperma FGSC 2508	Eukaryota; Fungi; Dikarya; Ascomycota; Pezizomycotina; Sordariomycetes; Sordariomycetidae; Sordariales; Sordariaceae; Neurospora.
gi|563891391|gb|AYQD01000475.1.g3206.t1	XP_962715.1	2e-82	60.5505	hypothetical protein NCU08045 [Neurospora crassa OR74A]_x0001_sp|Q7SAJ6.1|CHO2_NEUCR RecName: Full=Phosphatidylethanolamine N-methyltransferase; Short=PEAMT_x0001_gb|EAA33479.1| phosphatidylethanolamine N-methyltransferase [Neurospora crassa OR74A]_x0001_emb|CAE85544.1| related to phosphatidyl-ethanolamine N-methyltransferase [Neurospora crassa]	Neurospora crassa OR74A	Eukaryota; Fungi; Dikarya; Ascomycota; Pezizomycotina; Sordariomycetes; Sordariomycetidae; Sordariales; Sordariaceae; Neurospora.
gi|563891391|gb|AYQD01000475.1.g3206.t1	XP_003347690.1	2e-82	58.7156	hypothetical protein SMAC_03788 [Sordaria macrospora k-hell]_x0001_sp|D1ZIW5.1|CHO2_SORMK RecName: Full=Phosphatidylethanolamine N-methyltransferase; Short=PEAMT_x0001_emb|CCC11081.1| unnamed protein product [Sordaria macrospora k-hell]	Sordaria macrospora k-hell	Eukaryota; Fungi; Dikarya; Ascomycota; Pezizomycotina; Sordariomycetes; Sordariomycetidae; Sordariales; Sordariaceae; Sordaria.
gi|563891391|gb|AYQD01000475.1.g3206.t1	EHK43231.1	4e-82	65.9218	hypothetical protein TRIATDRAFT_285860 [Trichoderma atroviride IMI 206040]	Trichoderma atroviride IMI 206040	Eukaryota; Fungi; Dikarya; Ascomycota; Pezizomycotina; Sordariomycetes; Hypocreomycetidae; Hypocreales; Hypocreaceae; Trichoderma.
gi|563891391|gb|AYQD01000475.1.g3206.t1	XP_002794352.1	4e-82	59.276	phosphatidylethanolamine N-methyltransferase [Paracoccidioides sp. 'lutzii' Pb01]_x0001_sp|C1GZK1.1|CHO2_PARBA RecName: Full=Phosphatidylethanolamine N-methyltransferase; Short=PEAMT_x0001_gb|EEH42024.1| phosphatidylethanolamine N-methyltransferase [Paracoccidioides sp. 'lutzii' Pb01]	Paracoccidioides sp. 'lutzii' Pb01	Eukaryota; Fungi; Dikarya; Ascomycota; Pezizomycotina; Eurotiomycetes; Eurotiomycetidae; Onygenales; mitosporic Onygenales; Paracoccidioides.
gi|563891391|gb|AYQD01000475.1.g3206.t1	XP_001261061.1	6e-82	59.3074	phosphatidylethanolamine methyltransferase [Neosartorya fischeri NRRL 181]_x0001_sp|A1DIF7.1|CHO2_NEOFI RecName: Full=Phosphatidylethanolamine N-methyltransferase; Short=PEAMT_x0001_gb|EAW19164.1| phosphatidylethanolamine methyltransferase [Neosartorya fischeri NRRL 181]	Neosartorya fischeri NRRL 181	Eukaryota; Fungi; Dikarya; Ascomycota; Pezizomycotina; Eurotiomycetes; Eurotiomycetidae; Eurotiales; Aspergillaceae; Neosartorya.
gi|563891391|gb|AYQD01000475.1.g3206.t1	ELA26713.1	7e-82	59.3607	phosphatidylethanolamine n-methyltransferase [Colletotrichum gloeosporioides Nara gc5]	Colletotrichum gloeosporioides Nara gc5	Eukaryota; Fungi; Dikarya; Ascomycota; Pezizomycotina; Sordariomycetes; Hypocreomycetidae; Glomerellales; Glomerellaceae; mitosporic Glomerellaceae; Colletotrichum.
gi|563891391|gb|AYQD01000475.1.g3206.t1	C1G565.1	9e-82	58.3691	RecName: Full=Phosphatidylethanolamine N-methyltransferase; Short=PEAMT_x0001_gb|EEH47337.1| phosphatidylethanolamine N-methyltransferase [Paracoccidioides brasiliensis Pb18]	Paracoccidioides brasiliensis Pb18	Eukaryota; Fungi; Dikarya; Ascomycota; Pezizomycotina; Eurotiomycetes; Eurotiomycetidae; Onygenales; mitosporic Onygenales; Paracoccidioides.
gi|563891391|gb|AYQD01000475.1.g3206.t1	EFW98694.1	1e-81	61.9266	phosphatidylethanolamine methyltransferase [Grosmannia clavigera kw1407]	Grosmannia clavigera kw1407	Eukaryota; Fungi; Dikarya; Ascomycota; Pezizomycotina; Sordariomycetes; Sordariomycetidae; Ophiostomatales; Ophiostomataceae; Grosmannia.
gi|563891391|gb|AYQD01000475.1.g3206.t1	EKJ74921.1	1e-81	67.7596	hypothetical protein FPSE_04957 [Fusarium pseudograminearum CS3096]	Fusarium pseudograminearum CS3096	Eukaryota; Fungi; Dikarya; Ascomycota; Pezizomycotina; Sordariomycetes; Hypocreomycetidae; Hypocreales; Nectriaceae; mitosporic Nectriaceae; Fusarium.
gi|563891391|gb|AYQD01000475.1.g3206.t1	EFQ33184.1	2e-81	56.71	phosphatidylethanolamine N-methyltransferase [Colletotrichum graminicola M1.001]	Colletotrichum graminicola M1.001	Eukaryota; Fungi; Dikarya; Ascomycota; Pezizomycotina; Sordariomycetes; Hypocreomycetidae; Glomerellales; Glomerellaceae; mitosporic Glomerellaceae; Colletotrichum.
gi|563891391|gb|AYQD01000475.1.g3206.t1	EKV06064.1	3e-81	56.9565	Phosphatidylethanolamine N-methyltransferase [Penicillium digitatum Pd1]_x0001_gb|EKV07706.1| Phosphatidylethanolamine N-methyltransferase [Penicillium digitatum PHI26]	Penicillium digitatum Pd1	Eukaryota; Fungi; Dikarya; Ascomycota; Pezizomycotina; Eurotiomycetes; Eurotiomycetidae; Eurotiales; Aspergillaceae; Penicillium.
gi|563891391|gb|AYQD01000475.1.g3206.t1	A4RHN5.1	5e-81	59.0909	RecName: Full=Phosphatidylethanolamine N-methyltransferase; Short=PEAMT_x0001_gb|ELQ61346.1| phosphatidylethanolamine N-methyltransferase [Magnaporthe oryzae P131]_x0001_gb|AGC31672.1| putative phospholipid methyltransferase [Magnaporthe oryzae]	Magnaporthe oryzae 70-15	Eukaryota; Fungi; Dikarya; Ascomycota; Pezizomycotina; Sordariomycetes; Sordariomycetidae; Magnaporthales; Magnaporthaceae; Magnaporthe.
gi|563891391|gb|AYQD01000475.1.g3206.t1	EJP65743.1	6e-81	58.2569	phosphatidylethanolamine N-methyltransferase [Beauveria bassiana ARSEF 2860]	Beauveria bassiana ARSEF 2860	Eukaryota; Fungi; Dikarya; Ascomycota; Pezizomycotina; Sordariomycetes; Hypocreomycetidae; Hypocreales; Cordycipitaceae; mitosporic Cordycipitaceae; Beauveria.
gi|563891391|gb|AYQD01000475.1.g3206.t1	EFY98317.1	1e-80	58.8235	hypothetical protein MAA_06426 [Metarhizium anisopliae ARSEF 23]	Metarhizium anisopliae ARSEF 23	Eukaryota; Fungi; Dikarya; Ascomycota; Pezizomycotina; Sordariomycetes; Hypocreomycetidae; Hypocreales; Clavicipitaceae; mitosporic Clavicipitaceae; Metarhizium.
gi|563891391|gb|AYQD01000475.1.g3206.t1	XP_003660439.1	1e-80	58.7963	hypothetical protein MYCTH_2298766 [Myceliophthora thermophila ATCC 42464]_x0001_gb|AEO55194.1| hypothetical protein MYCTH_2298766 [Myceliophthora thermophila ATCC 42464]	Myceliophthora thermophila ATCC 42464	Eukaryota; Fungi; Dikarya; Ascomycota; Pezizomycotina; Sordariomycetes; Sordariomycetidae; Sordariales; Chaetomiaceae; Myceliophthora.
gi|563891391|gb|AYQD01000475.1.g3206.t1	EPE06109.1	6e-80	60.274	phosphatidylethanolamine n-methyltransferase [Ophiostoma piceae UAMH 11346]	Ophiostoma piceae UAMH 11346	Eukaryota; Fungi; Dikarya; Ascomycota; Pezizomycotina; Sordariomycetes; Sordariomycetidae; Ophiostomatales; Ophiostomataceae; Ophiostoma.
gi|563891391|gb|AYQD01000475.1.g3206.t1	EQL03020.1	1e-79	66.6667	Phosphatidylethanolamine N-methyltransferase, fungi [Ophiocordyceps sinensis CO18]	Ophiocordyceps sinensis CO18	Eukaryota; Fungi; Dikarya; Ascomycota; Pezizomycotina; Sordariomycetes; Hypocreomycetidae; Hypocreales; Ophiocordycipitaceae; Ophiocordyceps.
gi|563891391|gb|AYQD01000475.1.g3206.t1	XP_001223812.1	2e-79	55.4113	hypothetical protein CHGG_04598 [Chaetomium globosum CBS 148.51]_x0001_sp|Q2H0U8.1|CHO2_CHAGB RecName: Full=Phosphatidylethanolamine N-methyltransferase; Short=PEAMT_x0001_gb|EAQ87979.1| hypothetical protein CHGG_04598 [Chaetomium globosum CBS 148.51]	Chaetomium globosum CBS 148.51	Eukaryota; Fungi; Dikarya; Ascomycota; Pezizomycotina; Sordariomycetes; Sordariomycetidae; Sordariales; Chaetomiaceae; Chaetomium.
gi|563891391|gb|AYQD01000475.1.g3206.t1	ENH80813.1	2e-79	68.1564	phosphatidylethanolamine n-methyltransferase [Colletotrichum orbiculare MAFF 240422]	Colletotrichum orbiculare MAFF 240422	Eukaryota; Fungi; Dikarya; Ascomycota; Pezizomycotina; Sordariomycetes; Hypocreomycetidae; Glomerellales; Glomerellaceae; mitosporic Glomerellaceae; Colletotrichum.
gi|563891391|gb|AYQD01000475.1.g3206.t1	XP_003009133.1	2e-79	63.4518	phosphatidylethanolamine N-methyltransferase [Verticillium alfalfae VaMs.102]_x0001_gb|EEY14707.1| phosphatidylethanolamine N-methyltransferase [Verticillium alfalfae VaMs.102]	Verticillium alfalfae VaMs.102	Eukaryota; Fungi; Dikarya; Ascomycota; Pezizomycotina; Sordariomycetes; Hypocreomycetidae; Glomerellales; Plectosphaerellaceae; mitosporic Plectosphaerellaceae; Verticillium.
gi|563891391|gb|AYQD01000475.1.g3206.t1	ERS97791.1	2e-79	60.4444	hypothetical protein HMPREF1624_05962 [Sporothrix schenckii ATCC 58251]	Sporothrix schenckii ATCC 58251	Eukaryota; Fungi; Dikarya; Ascomycota; Pezizomycotina; Sordariomycetes; Sordariomycetidae; Ophiostomatales; Ophiostomataceae; mitosporic Ophiostomataceae; Sporothrix.
gi|563891391|gb|AYQD01000475.1.g3206.t1	XP_002482158.1	3e-79	54.7945	phosphatidylethanolamine methyltransferase [Talaromyces stipitatus ATCC 10500]_x0001_sp|B8MBN3.1|CHO2_TALSN RecName: Full=Phosphatidylethanolamine N-methyltransferase; Short=PEAMT_x0001_gb|EED18166.1| phosphatidylethanolamine methyltransferase [Talaromyces stipitatus ATCC 10500]	Talaromyces stipitatus ATCC 10500	Eukaryota; Fungi; Dikarya; Ascomycota; Pezizomycotina; Eurotiomycetes; Eurotiomycetidae; Eurotiales; Trichocomaceae; Talaromyces.
gi|563891391|gb|AYQD01000475.1.g3206.t1	EGY13746.1	5e-79	64.9215	phosphatidylethanolamine N-methyltransferase [Verticillium dahliae VdLs.17]	Verticillium dahliae VdLs.17	Eukaryota; Fungi; Dikarya; Ascomycota; Pezizomycotina; Sordariomycetes; Hypocreomycetidae; Glomerellales; Plectosphaerellaceae; mitosporic Plectosphaerellaceae; Verticillium.
gi|563891391|gb|AYQD01000475.1.g3206.t1	EON97668.1	6e-79	70.1149	putative phosphatidylethanolamine n-methyltransferase protein [Togninia minima UCRPA7]	Togninia minima UCRPA7	Eukaryota; Fungi; Dikarya; Ascomycota; Pezizomycotina; Sordariomycetes; Sordariomycetidae; Calosphaeriales; Calosphaeriaceae; Togninia.
gi|563891391|gb|AYQD01000475.1.g3206.t1	ETS82592.1	2e-78	58.371	Phosphatidylethanolamine N-methyltransferase [Pestalotiopsis fici W106-1]	Pestalotiopsis fici W106-1	Eukaryota; Fungi; Dikarya; Ascomycota; Pezizomycotina; Sordariomycetes; Xylariomycetidae; Xylariales; Amphisphaeriaceae; mitosporic Amphisphaeriaceae; Pestalotiopsis.
gi|563891391|gb|AYQD01000475.1.g3206.t1	EGS21522.1	3e-78	57.7982	phosphatidylethanolamine N-methyltransferase-like protein [Chaetomium thermophilum var. thermophilum DSM 1495]	Chaetomium thermophilum var. thermophilum DSM 1495	Eukaryota; Fungi; Dikarya; Ascomycota; Pezizomycotina; Sordariomycetes; Sordariomycetidae; Sordariales; Chaetomiaceae; Chaetomium.
gi|563891391|gb|AYQD01000475.1.g3206.t1	EJT77743.1	3e-78	57.3913	phosphatidylethanolamine N-methyltransferase [Gaeumannomyces graminis var. tritici R3-111a-1]	Gaeumannomyces graminis var. tritici R3-111a-1	Eukaryota; Fungi; Dikarya; Ascomycota; Pezizomycotina; Sordariomycetes; Sordariomycetidae; Magnaporthales; Magnaporthaceae; Gaeumannomyces.
gi|563891391|gb|AYQD01000475.1.g3206.t1	EGX93331.1	4e-78	67.7966	Phosphatidylethanolamine N-methyltransferase, fungi [Cordyceps militaris CM01]	Cordyceps militaris CM01	Eukaryota; Fungi; Dikarya; Ascomycota; Pezizomycotina; Sordariomycetes; Hypocreomycetidae; Hypocreales; Cordycipitaceae; Cordyceps.
gi|563891391|gb|AYQD01000475.1.g3206.t1	ETI21213.1	3e-77	61.4286	hypothetical protein G647_07558 [Cladophialophora carrionii CBS 160.54]	Cladophialophora carrionii CBS 160.54	Eukaryota; Fungi; Dikarya; Ascomycota; Pezizomycotina; Eurotiomycetes; Chaetothyriomycetidae; Chaetothyriales; Herpotrichiellaceae; mitosporic Herpotrichiellaceae; Cladophialophora.
gi|563891391|gb|AYQD01000475.1.g3206.t1	XP_002540871.1	2e-76	60.6335	conserved hypothetical protein [Uncinocarpus reesii 1704]_x0001_sp|C4JDF8.1|CHO2_UNCRE RecName: Full=Phosphatidylethanolamine N-methyltransferase; Short=PEAMT_x0001_gb|EEP75538.1| conserved hypothetical protein [Uncinocarpus reesii 1704]	Uncinocarpus reesii 1704	Eukaryota; Fungi; Dikarya; Ascomycota; Pezizomycotina; Eurotiomycetes; Eurotiomycetidae; Onygenales; Onygenaceae; Uncinocarpus.
gi|563891391|gb|AYQD01000475.1.g3206.t1	XP_003653109.1	2e-75	58.952	hypothetical protein THITE_2115164 [Thielavia terrestris NRRL 8126]_x0001_gb|AEO66773.1| hypothetical protein THITE_2115164 [Thielavia terrestris NRRL 8126]	Thielavia terrestris NRRL 8126	Eukaryota; Fungi; Dikarya; Ascomycota; Pezizomycotina; Sordariomycetes; Sordariomycetidae; Sordariales; Chaetomiaceae; Thielavia.
gi|563891391|gb|AYQD01000475.1.g3206.t1	EHL01548.1	5e-75	59.9078	putative Phosphatidylethanolamine N-methyltransferase [Glarea lozoyensis 74030]	Glarea lozoyensis 74030	Eukaryota; Fungi; Dikarya; Ascomycota; Pezizomycotina; Leotiomycetes; Helotiales; Helotiaceae; Glarea.
gi|563891391|gb|AYQD01000475.1.g3206.t1	EPQ66652.1	1e-72	56.8182	Phosphatidylethanolamine methyltransferase (PEMT) [Blumeria graminis f. sp. tritici 96224]	Blumeria graminis f. sp. tritici 96224	Eukaryota; Fungi; Dikarya; Ascomycota; Pezizomycotina; Leotiomycetes; Erysiphales; Erysiphaceae; Blumeria.
gi|563891355|gb|AYQD01000484.1.g3251.t1	EME47742.1	1e-163	55.0308	hypothetical protein DOTSEDRAFT_69624 [Dothistroma septosporum NZE10]	Dothistroma septosporum NZE10	Eukaryota; Fungi; Dikarya; Ascomycota; Pezizomycotina; Dothideomycetes; Dothideomycetidae; Capnodiales; Mycosphaerellaceae; Mycosphaerella.
gi|563891355|gb|AYQD01000484.1.g3251.t1	EKG14110.1	4e-157	51.8591	hypothetical protein MPH_08725 [Macrophomina phaseolina MS6]	Macrophomina phaseolina MS6	Eukaryota; Fungi; Dikarya; Ascomycota; Pezizomycotina; Dothideomycetes; Dothideomycetes incertae sedis; Botryosphaeriales; Botryosphaeriaceae; mitosporic Botryosphaeriaceae; Macrophomina.
gi|563891355|gb|AYQD01000484.1.g3251.t1	EON63678.1	1e-153	52.381	hypothetical protein W97_02906 [Coniosporium apollinis CBS 100218]	Coniosporium apollinis CBS 100218	Eukaryota; Fungi; Dikarya; Ascomycota; Pezizomycotina; Eurotiomycetes; Chaetothyriomycetidae; Chaetothyriales; Herpotrichiellaceae; mitosporic Herpotrichiellaceae; Coniosporium.
gi|563891355|gb|AYQD01000484.1.g3251.t1	EMC96828.1	7e-145	51.341	hypothetical protein BAUCODRAFT_34226 [Baudoinia compniacensis UAMH 10762]	Baudoinia compniacensis UAMH 10762	Eukaryota; Fungi; Dikarya; Ascomycota; Pezizomycotina; Dothideomycetes; Dothideomycetidae; Capnodiales; Teratosphaeriaceae; mitosporic Teratosphaeriaceae; Baudoinia.
gi|563891355|gb|AYQD01000484.1.g3251.t1	EOD50494.1	1e-144	50.8772	putative transcription factor tos4 protein [Neofusicoccum parvum UCRNP2]	Neofusicoccum parvum UCRNP2	Eukaryota; Fungi; Dikarya; Ascomycota; Pezizomycotina; Dothideomycetes; Dothideomycetes incertae sedis; Botryosphaeriales; Botryosphaeriaceae; mitosporic Botryosphaeriaceae; Neofusicoccum.
gi|563891355|gb|AYQD01000484.1.g3251.t1	EMF14975.1	4e-134	51.8443	hypothetical protein SEPMUDRAFT_146979 [Sphaerulina musiva SO2202]	Sphaerulina musiva SO2202	Eukaryota; Fungi; Dikarya; Ascomycota; Pezizomycotina; Dothideomycetes; Dothideomycetidae; Capnodiales; Mycosphaerellaceae; Sphaerulina.
gi|563891355|gb|AYQD01000484.1.g3251.t1	EJT76573.1	5e-25	55.5556	hypothetical protein GGTG_06491 [Gaeumannomyces graminis var. tritici R3-111a-1]	Gaeumannomyces graminis var. tritici R3-111a-1	Eukaryota; Fungi; Dikarya; Ascomycota; Pezizomycotina; Sordariomycetes; Sordariomycetidae; Magnaporthales; Magnaporthaceae; Gaeumannomyces.
gi|563891355|gb|AYQD01000484.1.g3251.t1	XP_003849102.1	3e-69	61.0619	hypothetical protein MYCGRDRAFT_105978, partial [Zymoseptoria tritici IPO323]_x0001_gb|EGP84078.1| hypothetical protein MYCGRDRAFT_105978 [Zymoseptoria tritici IPO323]	Zymoseptoria tritici IPO323	Eukaryota; Fungi; Dikarya; Ascomycota; Pezizomycotina; Dothideomycetes; Dothideomycetidae; Capnodiales; Mycosphaerellaceae; Zymoseptoria.
gi|563891174|gb|AYQD01000530.1.g3427.t1	EON63841.1	0	74.4186	hypothetical protein W97_03069 [Coniosporium apollinis CBS 100218]	Coniosporium apollinis CBS 100218	Eukaryota; Fungi; Dikarya; Ascomycota; Pezizomycotina; Eurotiomycetes; Chaetothyriomycetidae; Chaetothyriales; Herpotrichiellaceae; mitosporic Herpotrichiellaceae; Coniosporium.
gi|563891174|gb|AYQD01000530.1.g3427.t1	EME42767.1	0	71.3115	hypothetical protein DOTSEDRAFT_73528 [Dothistroma septosporum NZE10]	Dothistroma septosporum NZE10	Eukaryota; Fungi; Dikarya; Ascomycota; Pezizomycotina; Dothideomycetes; Dothideomycetidae; Capnodiales; Mycosphaerellaceae; Mycosphaerella.
gi|563891174|gb|AYQD01000530.1.g3427.t1	EOD51923.1	2e-179	71.8023	putative sir2 family histone deacetylase protein [Neofusicoccum parvum UCRNP2]	Neofusicoccum parvum UCRNP2	Eukaryota; Fungi; Dikarya; Ascomycota; Pezizomycotina; Dothideomycetes; Dothideomycetes incertae sedis; Botryosphaeriales; Botryosphaeriaceae; mitosporic Botryosphaeriaceae; Neofusicoccum.
gi|563891174|gb|AYQD01000530.1.g3427.t1	EKG15375.1	1e-172	69.7222	Cytochrome P450 [Macrophomina phaseolina MS6]	Macrophomina phaseolina MS6	Eukaryota; Fungi; Dikarya; Ascomycota; Pezizomycotina; Dothideomycetes; Dothideomycetes incertae sedis; Botryosphaeriales; Botryosphaeriaceae; mitosporic Botryosphaeriaceae; Macrophomina.
gi|563891174|gb|AYQD01000530.1.g3427.t1	EMF12884.1	6e-172	69.7143	NAD-dependent deacetylase sirtuin-2 [Sphaerulina musiva SO2202]	Sphaerulina musiva SO2202	Eukaryota; Fungi; Dikarya; Ascomycota; Pezizomycotina; Dothideomycetes; Dothideomycetidae; Capnodiales; Mycosphaerellaceae; Sphaerulina.
gi|563891174|gb|AYQD01000530.1.g3427.t1	ERF74932.1	1e-169	64.1509	NAD-dependent protein deacetylase hst2-1 [Endocarpon pusillum Z07020]	Endocarpon pusillum Z07020	Eukaryota; Fungi; Dikarya; Ascomycota; Pezizomycotina; Eurotiomycetes; Chaetothyriomycetidae; Verrucariales; Verrucariaceae; Endocarpon.
gi|563891174|gb|AYQD01000530.1.g3427.t1	EMC95769.1	4e-168	80	hypothetical protein BAUCODRAFT_54779, partial [Baudoinia compniacensis UAMH 10762]	Baudoinia compniacensis UAMH 10762	Eukaryota; Fungi; Dikarya; Ascomycota; Pezizomycotina; Dothideomycetes; Dothideomycetidae; Capnodiales; Teratosphaeriaceae; mitosporic Teratosphaeriaceae; Baudoinia.
gi|563891174|gb|AYQD01000530.1.g3427.t1	XP_003305767.1	3e-167	69.97	hypothetical protein PTT_18697 [Pyrenophora teres f. teres 0-1]_x0001_gb|EFQ86136.1| hypothetical protein PTT_18697 [Pyrenophora teres f. teres 0-1]	Pyrenophora teres f. teres 0-1	Eukaryota; Fungi; Dikarya; Ascomycota; Pezizomycotina; Dothideomycetes; Pleosporomycetidae; Pleosporales; Pleosporineae; Pleosporaceae; Pyrenophora.
gi|563891174|gb|AYQD01000530.1.g3427.t1	EOA84570.1	1e-166	63.3508	hypothetical protein SETTUDRAFT_91061, partial [Setosphaeria turcica Et28A]	Setosphaeria turcica Et28A	Eukaryota; Fungi; Dikarya; Ascomycota; Pezizomycotina; Dothideomycetes; Pleosporomycetidae; Pleosporales; Pleosporineae; Pleosporaceae; Setosphaeria.
gi|563891174|gb|AYQD01000530.1.g3427.t1	ETN39924.1	2e-166	62.8726	hypothetical protein HMPREF1541_06151 [Cyphellophora europaea CBS 101466]	Cyphellophora europaea CBS 101466	Eukaryota; Fungi; Dikarya; Ascomycota; Pezizomycotina; Eurotiomycetes; Chaetothyriomycetidae; Chaetothyriales; Cyphellophoraceae; Cyphellophora.
gi|563891174|gb|AYQD01000530.1.g3427.t1	ETI19254.1	6e-166	67.2566	hypothetical protein G647_09086 [Cladophialophora carrionii CBS 160.54]	Cladophialophora carrionii CBS 160.54	Eukaryota; Fungi; Dikarya; Ascomycota; Pezizomycotina; Eurotiomycetes; Chaetothyriomycetidae; Chaetothyriales; Herpotrichiellaceae; mitosporic Herpotrichiellaceae; Cladophialophora.
gi|563891174|gb|AYQD01000530.1.g3427.t1	EMD60298.1	2e-165	66.8605	hypothetical protein COCSADRAFT_98584 [Bipolaris sorokiniana ND90Pr]	Bipolaris sorokiniana ND90Pr	Eukaryota; Fungi; Dikarya; Ascomycota; Pezizomycotina; Dothideomycetes; Pleosporomycetidae; Pleosporales; Pleosporineae; Pleosporaceae; Bipolaris.
gi|563891174|gb|AYQD01000530.1.g3427.t1	ENI00962.1	2e-165	66.8605	hypothetical protein COCC4DRAFT_205195 [Bipolaris maydis ATCC 48331]	Bipolaris maydis ATCC 48331	Eukaryota; Fungi; Dikarya; Ascomycota; Pezizomycotina; Dothideomycetes; Pleosporomycetidae; Pleosporales; Pleosporineae; Pleosporaceae; Bipolaris.
gi|563891174|gb|AYQD01000530.1.g3427.t1	EHY59873.1	1e-163	65.7609	NAD-dependent histone deacetylase SIR2 [Exophiala dermatitidis NIH/UT8656]	Exophiala dermatitidis NIH/UT8656	Eukaryota; Fungi; Dikarya; Ascomycota; Pezizomycotina; Eurotiomycetes; Chaetothyriomycetidae; Chaetothyriales; Herpotrichiellaceae; mitosporic Herpotrichiellaceae; Exophiala.
gi|563891174|gb|AYQD01000530.1.g3427.t1	EMD95147.1	2e-162	66.6667	hypothetical protein COCHEDRAFT_1129380, partial [Bipolaris maydis C5]	Bipolaris maydis C5	Eukaryota; Fungi; Dikarya; Ascomycota; Pezizomycotina; Dothideomycetes; Pleosporomycetidae; Pleosporales; Pleosporineae; Pleosporaceae; Bipolaris.
gi|563891174|gb|AYQD01000530.1.g3427.t1	XP_002797157.1	3e-162	65.6891	NAD-dependent deacetylase sirtuin-2 [Paracoccidioides sp. 'lutzii' Pb01]_x0001_gb|EEH38095.1| NAD-dependent deacetylase sirtuin-2 [Paracoccidioides sp. 'lutzii' Pb01]	Paracoccidioides sp. 'lutzii' Pb01	Eukaryota; Fungi; Dikarya; Ascomycota; Pezizomycotina; Eurotiomycetes; Eurotiomycetidae; Onygenales; mitosporic Onygenales; Paracoccidioides.
gi|563891174|gb|AYQD01000530.1.g3427.t1	EEH47728.1	5e-162	65.3959	NAD-dependent deacetylase sirtuin-2 [Paracoccidioides brasiliensis Pb18]	Paracoccidioides brasiliensis Pb18	Eukaryota; Fungi; Dikarya; Ascomycota; Pezizomycotina; Eurotiomycetes; Eurotiomycetidae; Onygenales; mitosporic Onygenales; Paracoccidioides.
gi|563891174|gb|AYQD01000530.1.g3427.t1	EME81298.1	3e-161	71.4286	hypothetical protein MYCFIDRAFT_155490 [Pseudocercospora fijiensis CIRAD86]	Pseudocercospora fijiensis CIRAD86	Eukaryota; Fungi; Dikarya; Ascomycota; Pezizomycotina; Dothideomycetes; Dothideomycetidae; Capnodiales; Mycosphaerellaceae; Pseudocercospora.
gi|563891174|gb|AYQD01000530.1.g3427.t1	EEH18917.1	3e-161	65.3959	NAD-dependent deacetylase sirtuin-2 [Paracoccidioides brasiliensis Pb03]	Paracoccidioides brasiliensis Pb03	Eukaryota; Fungi; Dikarya; Ascomycota; Pezizomycotina; Eurotiomycetes; Eurotiomycetidae; Onygenales; mitosporic Onygenales; Paracoccidioides.
gi|563891174|gb|AYQD01000530.1.g3427.t1	XP_003851693.1	7e-161	77.5862	hypothetical protein MYCGRDRAFT_100618 [Zymoseptoria tritici IPO323]_x0001_gb|EGP86669.1| hypothetical protein MYCGRDRAFT_100618 [Zymoseptoria tritici IPO323]	Zymoseptoria tritici IPO323	Eukaryota; Fungi; Dikarya; Ascomycota; Pezizomycotina; Dothideomycetes; Dothideomycetidae; Capnodiales; Mycosphaerellaceae; Zymoseptoria.
gi|563891174|gb|AYQD01000530.1.g3427.t1	GAA84222.1	2e-159	65.4867	SIR2 family histone deacetylase [Aspergillus kawachii IFO 4308]	Aspergillus kawachii IFO 4308	Eukaryota; Fungi; Dikarya; Ascomycota; Pezizomycotina; Eurotiomycetes; Eurotiomycetidae; Eurotiales; Aspergillaceae; Aspergillus.
gi|563891174|gb|AYQD01000530.1.g3427.t1	XP_003174471.1	4e-159	64.1243	NAD-dependent deacetylase sirtuin-2 [Arthroderma gypseum CBS 118893]_x0001_gb|EFQ98988.1| NAD-dependent deacetylase sirtuin-2 [Arthroderma gypseum CBS 118893]	Arthroderma gypseum CBS 118893	Eukaryota; Fungi; Dikarya; Ascomycota; Pezizomycotina; Eurotiomycetes; Eurotiomycetidae; Onygenales; Arthrodermataceae; Arthroderma.
gi|563891174|gb|AYQD01000530.1.g3427.t1	EGD95310.1	7e-159	65.0146	SIR2 family histone deacetylase [Trichophyton tonsurans CBS 112818]_x0001_gb|EGE03406.1| SIR2 family histone deacetylase [Trichophyton equinum CBS 127.97]	Trichophyton tonsurans CBS 112818	Eukaryota; Fungi; Dikarya; Ascomycota; Pezizomycotina; Eurotiomycetes; Eurotiomycetidae; Onygenales; Arthrodermataceae; mitosporic Arthrodermataceae; Trichophyton.
gi|563891174|gb|AYQD01000530.1.g3427.t1	XP_003236218.1	1e-158	64.4315	SIR2 family histone deacetylase [Trichophyton rubrum CBS 118892]_x0001_gb|EGD87013.1| SIR2 family histone deacetylase [Trichophyton rubrum CBS 118892]	Trichophyton rubrum CBS 118892	Eukaryota; Fungi; Dikarya; Ascomycota; Pezizomycotina; Eurotiomycetes; Eurotiomycetidae; Onygenales; Arthrodermataceae; mitosporic Arthrodermataceae; Trichophyton.
gi|563891174|gb|AYQD01000530.1.g3427.t1	XP_003024366.1	2e-158	64.0227	SIR2 family histone deacetylase, putative [Trichophyton verrucosum HKI 0517]_x0001_gb|EFE43755.1| SIR2 family histone deacetylase, putative [Trichophyton verrucosum HKI 0517]	Trichophyton verrucosum HKI 0517	Eukaryota; Fungi; Dikarya; Ascomycota; Pezizomycotina; Eurotiomycetes; Eurotiomycetidae; Onygenales; Arthrodermataceae; mitosporic Arthrodermataceae; Trichophyton.
gi|563891174|gb|AYQD01000530.1.g3427.t1	XP_003016773.1	9e-158	64.3059	SIR2 family histone deacetylase, putative [Arthroderma benhamiae CBS 112371]_x0001_gb|EFE36128.1| SIR2 family histone deacetylase, putative [Arthroderma benhamiae CBS 112371]	Arthroderma benhamiae CBS 112371	Eukaryota; Fungi; Dikarya; Ascomycota; Pezizomycotina; Eurotiomycetes; Eurotiomycetidae; Onygenales; Arthrodermataceae; Arthroderma.
gi|563891174|gb|AYQD01000530.1.g3427.t1	XP_002846919.1	2e-157	63.7168	Sir2 family histone deacetylase Hst2 [Arthroderma otae CBS 113480]_x0001_gb|EEQ31837.1| Sir2 family histone deacetylase Hst2 [Arthroderma otae CBS 113480]	Arthroderma otae CBS 113480	Eukaryota; Fungi; Dikarya; Ascomycota; Pezizomycotina; Eurotiomycetes; Eurotiomycetidae; Onygenales; Arthrodermataceae; Arthroderma.
gi|563891174|gb|AYQD01000530.1.g3427.t1	XP_003845561.1	2e-156	66.8588	hypothetical protein LEMA_P008690.1 [Leptosphaeria maculans JN3]_x0001_emb|CBY02082.1| hypothetical protein LEMA_P008690.1 [Leptosphaeria maculans JN3]	Leptosphaeria maculans JN3	Eukaryota; Fungi; Dikarya; Ascomycota; Pezizomycotina; Dothideomycetes; Pleosporomycetidae; Pleosporales; Pleosporineae; Leptosphaeriaceae; Leptosphaeria; Leptosphaeria maculans complex.
gi|563891174|gb|AYQD01000530.1.g3427.t1	EEQ87703.1	2e-156	63.2948	SIR2 family histone deacetylase [Ajellomyces dermatitidis ER-3]_x0001_gb|EQL32679.1| NAD-dependent histone deacetylase SIR2 [Ajellomyces dermatitidis ATCC 26199]	Ajellomyces dermatitidis ER-3	Eukaryota; Fungi; Dikarya; Ascomycota; Pezizomycotina; Eurotiomycetes; Eurotiomycetidae; Onygenales; Ajellomycetaceae; Ajellomyces.
gi|563891174|gb|AYQD01000530.1.g3427.t1	EGE77701.1	2e-156	63.2948	SIR2 family histone deacetylase [Ajellomyces dermatitidis ATCC 18188]	Ajellomyces dermatitidis ATCC 18188	Eukaryota; Fungi; Dikarya; Ascomycota; Pezizomycotina; Eurotiomycetes; Eurotiomycetidae; Onygenales; Ajellomycetaceae; Ajellomyces.
gi|563891174|gb|AYQD01000530.1.g3427.t1	EEH11402.1	4e-156	65	silent information regulator 2 [Ajellomyces capsulatus G186AR]	Ajellomyces capsulatus G186AR	Eukaryota; Fungi; Dikarya; Ascomycota; Pezizomycotina; Eurotiomycetes; Eurotiomycetidae; Onygenales; Ajellomycetaceae; Ajellomyces.
gi|563891174|gb|AYQD01000530.1.g3427.t1	XP_002623918.1	9e-156	63.2948	SIR2 family histone deacetylase [Ajellomyces dermatitidis SLH14081]_x0001_gb|EEQ70433.1| SIR2 family histone deacetylase [Ajellomyces dermatitidis SLH14081]	Ajellomyces dermatitidis SLH14081	Eukaryota; Fungi; Dikarya; Ascomycota; Pezizomycotina; Eurotiomycetes; Eurotiomycetidae; Onygenales; Ajellomycetaceae; Ajellomyces.
gi|563891174|gb|AYQD01000530.1.g3427.t1	EER39219.1	9e-156	64.7059	silent information regulator 2 [Ajellomyces capsulatus H143]_x0001_gb|EGC46388.1| conserved hypothetical protein [Ajellomyces capsulatus H88]	Ajellomyces capsulatus H143	Eukaryota; Fungi; Dikarya; Ascomycota; Pezizomycotina; Eurotiomycetes; Eurotiomycetidae; Onygenales; Ajellomycetaceae; Ajellomyces.
gi|563891174|gb|AYQD01000530.1.g3427.t1	XP_001541564.1	6e-155	64.4118	hypothetical protein HCAG_03662 [Ajellomyces capsulatus NAm1]_x0001_gb|EDN07131.1| hypothetical protein HCAG_03662 [Ajellomyces capsulatus NAm1]	Ajellomyces capsulatus NAm1	Eukaryota; Fungi; Dikarya; Ascomycota; Pezizomycotina; Eurotiomycetes; Eurotiomycetidae; Onygenales; Ajellomycetaceae; Ajellomyces.
gi|563891174|gb|AYQD01000530.1.g3427.t1	XP_002564861.1	7e-155	62.5	Pc22g08490 [Penicillium chrysogenum Wisconsin 54-1255]_x0001_emb|CAP98137.1| Pc22g08490 [Penicillium chrysogenum Wisconsin 54-1255]	Penicillium chrysogenum Wisconsin 54-1255	Eukaryota; Fungi; Dikarya; Ascomycota; Pezizomycotina; Eurotiomycetes; Eurotiomycetidae; Eurotiales; Aspergillaceae; Penicillium; Penicillium chrysogenum complex.
gi|563891174|gb|AYQD01000530.1.g3427.t1	XP_680730.1	3e-154	64.2857	hypothetical protein AN7461.2 [Aspergillus nidulans FGSC A4]_x0001_sp|Q5AW69.1|HST21_EMENI RecName: Full=NAD-dependent protein deacetylase hst2-1; AltName: Full=Homologous to SIR2 protein 2-1; AltName: Full=Regulatory protein SIR2 homolog 2-1_x0001_gb|EAA62041.1| hypothetical protein AN7461.2 [Aspergillus nidulans FGSC A4]_x0001_tpe|CBF79427.1| TPA: SIR2 family histone deacetylase, putative (AFU_…	Aspergillus nidulans FGSC A4	Eukaryota; Fungi; Dikarya; Ascomycota; Pezizomycotina; Eurotiomycetes; Eurotiomycetidae; Eurotiales; Aspergillaceae; Aspergillus.
gi|563891174|gb|AYQD01000530.1.g3427.t1	XP_001932448.1	2e-153	64.9025	NAD-dependent deacetylase sirtuin-2 [Pyrenophora tritici-repentis Pt-1C-BFP]_x0001_gb|EDU41553.1| NAD-dependent deacetylase sirtuin-2 [Pyrenophora tritici-repentis Pt-1C-BFP]	Pyrenophora tritici-repentis Pt-1C-BFP	Eukaryota; Fungi; Dikarya; Ascomycota; Pezizomycotina; Dothideomycetes; Pleosporomycetidae; Pleosporales; Pleosporineae; Pleosporaceae; Pyrenophora.
gi|563891174|gb|AYQD01000530.1.g3427.t1	XP_001215958.1	5e-153	60.3933	hypothetical protein ATEG_06780 [Aspergillus terreus NIH2624]_x0001_gb|EAU33324.1| hypothetical protein ATEG_06780 [Aspergillus terreus NIH2624]	Aspergillus terreus NIH2624	Eukaryota; Fungi; Dikarya; Ascomycota; Pezizomycotina; Eurotiomycetes; Eurotiomycetidae; Eurotiales; Aspergillaceae; Aspergillus.
gi|563891174|gb|AYQD01000530.1.g3427.t1	CAK48870.1	2e-152	66.0767	unnamed protein product [Aspergillus niger]_x0001_gb|EHA23606.1| silent information regulator protein Sir2p [Aspergillus niger ATCC 1015]	Aspergillus niger	Eukaryota; Fungi; Dikarya; Ascomycota; Pezizomycotina; Eurotiomycetes; Eurotiomycetidae; Eurotiales; Aspergillaceae; Aspergillus.
gi|563891174|gb|AYQD01000530.1.g3427.t1	XP_001400570.2	2e-152	66.0767	NAD-dependent deacetylase sirtuin-2 [Aspergillus niger CBS 513.88]	Aspergillus niger CBS 513.88	Eukaryota; Fungi; Dikarya; Ascomycota; Pezizomycotina; Eurotiomycetes; Eurotiomycetidae; Eurotiales; Aspergillaceae; Aspergillus.
gi|563891174|gb|AYQD01000530.1.g3427.t1	XP_001275242.1	3e-152	63.8235	SIR2 family histone deacetylase, putative [Aspergillus clavatus NRRL 1]_x0001_gb|EAW13816.1| SIR2 family histone deacetylase, putative [Aspergillus clavatus NRRL 1]	Aspergillus clavatus NRRL 1	Eukaryota; Fungi; Dikarya; Ascomycota; Pezizomycotina; Eurotiomycetes; Eurotiomycetidae; Eurotiales; Aspergillaceae; Aspergillus.
gi|563891174|gb|AYQD01000530.1.g3427.t1	XP_001247228.1	7e-152	60.5714	hypothetical protein CIMG_00999 [Coccidioides immitis RS]_x0001_gb|EAS35713.2| SIR2 family histone deacetylase [Coccidioides immitis RS]	Coccidioides immitis RS	Eukaryota; Fungi; Dikarya; Ascomycota; Pezizomycotina; Eurotiomycetes; Eurotiomycetidae; Onygenales; mitosporic Onygenales; Coccidioides.
gi|563891174|gb|AYQD01000530.1.g3427.t1	XP_002541433.1	2e-151	62.6822	hypothetical protein UREG_00949 [Uncinocarpus reesii 1704]_x0001_gb|EEP76100.1| hypothetical protein UREG_00949 [Uncinocarpus reesii 1704]	Uncinocarpus reesii 1704	Eukaryota; Fungi; Dikarya; Ascomycota; Pezizomycotina; Eurotiomycetes; Eurotiomycetidae; Onygenales; Onygenaceae; Uncinocarpus.
gi|563891174|gb|AYQD01000530.1.g3427.t1	XP_002144586.1	2e-151	66.0714	SIR2 family histone deacetylase, putative [Talaromyces marneffei ATCC 18224]_x0001_gb|EEA28071.1| SIR2 family histone deacetylase, putative [Talaromyces marneffei ATCC 18224]	Talaromyces marneffei ATCC 18224	Eukaryota; Fungi; Dikarya; Ascomycota; Pezizomycotina; Eurotiomycetes; Eurotiomycetidae; Eurotiales; Trichocomaceae; Talaromyces.
gi|563891174|gb|AYQD01000530.1.g3427.t1	XP_003066130.1	3e-151	60.2857	Sir2 family transcription regulator [Coccidioides posadasii C735 delta SOWgp]_x0001_gb|EER23985.1| Sir2 family transcription regulator [Coccidioides posadasii C735 delta SOWgp]_x0001_gb|EFW22060.1| SIR2 family histone deacetylase [Coccidioides posadasii str. Silveira]	Coccidioides posadasii C735 delta SOWgp	Eukaryota; Fungi; Dikarya; Ascomycota; Pezizomycotina; Eurotiomycetes; Eurotiomycetidae; Onygenales; mitosporic Onygenales; Coccidioides.
gi|563891174|gb|AYQD01000530.1.g3427.t1	XP_002340949.1	3e-150	61.0811	SIR2 family histone deacetylase, putative [Talaromyces stipitatus ATCC 10500]_x0001_gb|EED23562.1| SIR2 family histone deacetylase, putative [Talaromyces stipitatus ATCC 10500]	Talaromyces stipitatus ATCC 10500	Eukaryota; Fungi; Dikarya; Ascomycota; Pezizomycotina; Eurotiomycetes; Eurotiomycetidae; Eurotiales; Trichocomaceae; Talaromyces.
gi|563891174|gb|AYQD01000530.1.g3427.t1	XP_001819201.1	5e-150	61.2536	NAD-dependent deacetylase sirtuin-2 [Aspergillus oryzae RIB40]_x0001_ref|XP_002382199.1| SIR2 family histone deacetylase, putative [Aspergillus flavus NRRL3357]_x0001_dbj|BAE57199.1| unnamed protein product [Aspergillus oryzae RIB40]_x0001_gb|EED48783.1| SIR2 family histone deacetylase, putative [Aspergillus flavus NRRL3357]_x0001_gb|EIT73014.1| NAD-dependent histone deacetylase [Aspergillus oryz…	Aspergillus oryzae RIB40	Eukaryota; Fungi; Dikarya; Ascomycota; Pezizomycotina; Eurotiomycetes; Eurotiomycetidae; Eurotiales; Aspergillaceae; Aspergillus.
gi|563891174|gb|AYQD01000530.1.g3427.t1	EPE32058.1	4e-149	59.4086	DHS-like NAD/FAD-binding protein [Glarea lozoyensis ATCC 20868]	Glarea lozoyensis ATCC 20868	Eukaryota; Fungi; Dikarya; Ascomycota; Pezizomycotina; Leotiomycetes; Helotiales; Helotiaceae; Glarea.
gi|563891174|gb|AYQD01000530.1.g3427.t1	ELR02699.1	2e-148	62.8743	hypothetical protein GMDG_05648 [Pseudogymnoascus destructans 20631-21]	Pseudogymnoascus destructans 20631-21	Eukaryota; Fungi; Dikarya; Ascomycota; Pezizomycotina; Leotiomycetes; Leotiomycetes incertae sedis; Pseudeurotiaceae; Pseudogymnoascus.
gi|563891174|gb|AYQD01000530.1.g3427.t1	EPS28647.1	3e-147	64.881	hypothetical protein PDE_03593 [Penicillium oxalicum 114-2]	Penicillium oxalicum 114-2	Eukaryota; Fungi; Dikarya; Ascomycota; Pezizomycotina; Eurotiomycetes; Eurotiomycetidae; Eurotiales; Aspergillaceae; Penicillium.
gi|563891174|gb|AYQD01000530.1.g3427.t1	EKV04505.1	2e-146	62.6471	SIR2 family histone deacetylase, putative [Penicillium digitatum Pd1]_x0001_gb|EKV05496.1| SIR2 family histone deacetylase, putative [Penicillium digitatum PHI26]	Penicillium digitatum Pd1	Eukaryota; Fungi; Dikarya; Ascomycota; Pezizomycotina; Eurotiomycetes; Eurotiomycetidae; Eurotiales; Aspergillaceae; Penicillium.
gi|563891174|gb|AYQD01000530.1.g3427.t1	XP_001556240.1	4e-144	59.1837	hypothetical protein BC1G_05764 [Botryotinia fuckeliana B05.10]_x0001_gb|EMR88563.1| putative nad-dependent deacetylase sirtuin-2 protein [Botryotinia fuckeliana BcDW1]	Botryotinia fuckeliana B05.10	Eukaryota; Fungi; Dikarya; Ascomycota; Pezizomycotina; Leotiomycetes; Helotiales; Sclerotiniaceae; Botryotinia.
gi|563891174|gb|AYQD01000530.1.g3427.t1	EKD15633.1	5e-144	61.1594	NAD-dependent deacetylase sirtuin-2 [Marssonina brunnea f. sp. 'multigermtubi' MB_m1]	Marssonina brunnea f. sp. 'multigermtubi' MB_m1	Eukaryota; Fungi; Dikarya; Ascomycota; Pezizomycotina; Leotiomycetes; Helotiales; Dermateaceae; Marssonina.
gi|563891174|gb|AYQD01000530.1.g3427.t1	XP_749719.1	2e-142	63.1268	SIR2 family histone deacetylase [Aspergillus fumigatus Af293]_x0001_gb|EAL87681.1| SIR2 family histone deacetylase, putative [Aspergillus fumigatus Af293]_x0001_gb|EDP54241.1| SIR2 family histone deacetylase, putative [Aspergillus fumigatus A1163]	Aspergillus fumigatus Af293	Eukaryota; Fungi; Dikarya; Ascomycota; Pezizomycotina; Eurotiomycetes; Eurotiomycetidae; Eurotiales; Aspergillaceae; Aspergillus.
gi|563891174|gb|AYQD01000530.1.g3427.t1	XP_001260211.1	2e-142	63.1268	SIR2 family histone deacetylase, putative [Neosartorya fischeri NRRL 181]_x0001_gb|EAW18314.1| SIR2 family histone deacetylase, putative [Neosartorya fischeri NRRL 181]	Neosartorya fischeri NRRL 181	Eukaryota; Fungi; Dikarya; Ascomycota; Pezizomycotina; Eurotiomycetes; Eurotiomycetidae; Eurotiales; Aspergillaceae; Neosartorya.
gi|563891174|gb|AYQD01000530.1.g3427.t1	XP_001596634.1	1e-138	56.7935	hypothetical protein SS1G_02855 [Sclerotinia sclerotiorum 1980]_x0001_gb|EDN99996.1| hypothetical protein SS1G_02855 [Sclerotinia sclerotiorum 1980 UF-70]	Sclerotinia sclerotiorum 1980 UF-70	Eukaryota; Fungi; Dikarya; Ascomycota; Pezizomycotina; Leotiomycetes; Helotiales; Sclerotiniaceae; Sclerotinia.
gi|563891174|gb|AYQD01000530.1.g3427.t1	EGX91092.1	6e-137	57.5758	SIR2 family histone deacetylase [Cordyceps militaris CM01]	Cordyceps militaris CM01	Eukaryota; Fungi; Dikarya; Ascomycota; Pezizomycotina; Sordariomycetes; Hypocreomycetidae; Hypocreales; Cordycipitaceae; Cordyceps.
gi|563891174|gb|AYQD01000530.1.g3427.t1	EFY87102.1	9e-137	59.7598	NAD-dependent deacetylase sirtuin-2 [Metarhizium acridum CQMa 102]	Metarhizium acridum CQMa 102	Eukaryota; Fungi; Dikarya; Ascomycota; Pezizomycotina; Sordariomycetes; Hypocreomycetidae; Hypocreales; Clavicipitaceae; mitosporic Clavicipitaceae; Metarhizium.
gi|563891174|gb|AYQD01000530.1.g3427.t1	EGU73221.1	3e-136	61.1111	hypothetical protein FOXB_16246 [Fusarium oxysporum Fo5176]	Fusarium oxysporum Fo5176	Eukaryota; Fungi; Dikarya; Ascomycota; Pezizomycotina; Sordariomycetes; Hypocreomycetidae; Hypocreales; Nectriaceae; mitosporic Nectriaceae; Fusarium; Fusarium oxysporum species complex.
gi|563891174|gb|AYQD01000530.1.g3427.t1	ESZ95870.1	5e-136	55.8074	hypothetical protein SBOR_3764 [Sclerotinia borealis F-4157]	Sclerotinia borealis F-4157	Eukaryota; Fungi; Dikarya; Ascomycota; Pezizomycotina; Leotiomycetes; Helotiales; Sclerotiniaceae; Sclerotinia.
gi|563891174|gb|AYQD01000530.1.g3427.t1	EHK45892.1	5e-136	60.8563	hypothetical protein TRIATDRAFT_166209, partial [Trichoderma atroviride IMI 206040]	Trichoderma atroviride IMI 206040	Eukaryota; Fungi; Dikarya; Ascomycota; Pezizomycotina; Sordariomycetes; Hypocreomycetidae; Hypocreales; Hypocreaceae; Trichoderma.
gi|563891174|gb|AYQD01000530.1.g3427.t1	ENH69686.1	6e-136	61.1111	NAD-dependent deacetylase hst2 [Fusarium oxysporum f. sp. cubense race 1]	Fusarium oxysporum f. sp. cubense race 1	Eukaryota; Fungi; Dikarya; Ascomycota; Pezizomycotina; Sordariomycetes; Hypocreomycetidae; Hypocreales; Nectriaceae; mitosporic Nectriaceae; Fusarium; Fusarium oxysporum species complex.
gi|563891174|gb|AYQD01000530.1.g3427.t1	CCT64573.1	2e-135	60.8025	related to Hst1p and Sir2p [Fusarium fujikuroi IMI 58289]	Fusarium fujikuroi IMI 58289	Eukaryota; Fungi; Dikarya; Ascomycota; Pezizomycotina; Sordariomycetes; Hypocreomycetidae; Hypocreales; Nectriaceae; mitosporic Nectriaceae; Fusarium; Fusarium fujikuroi species complex.
gi|563891174|gb|AYQD01000530.1.g3427.t1	EKJ72231.1	4e-134	60.7477	hypothetical protein FPSE_07580 [Fusarium pseudograminearum CS3096]	Fusarium pseudograminearum CS3096	Eukaryota; Fungi; Dikarya; Ascomycota; Pezizomycotina; Sordariomycetes; Hypocreomycetidae; Hypocreales; Nectriaceae; mitosporic Nectriaceae; Fusarium.
gi|563891174|gb|AYQD01000530.1.g3427.t1	EGO53495.1	5e-134	59.8784	hypothetical protein NEUTE1DRAFT_92837 [Neurospora tetrasperma FGSC 2508]	Neurospora tetrasperma FGSC 2508	Eukaryota; Fungi; Dikarya; Ascomycota; Pezizomycotina; Sordariomycetes; Sordariomycetidae; Sordariales; Sordariaceae; Neurospora.
gi|563891174|gb|AYQD01000530.1.g3427.t1	XP_963725.2	5e-134	59.8784	hypothetical protein NCU00523 [Neurospora crassa OR74A]_x0001_gb|EAA34489.2| NAD-dependent deacetylase sirtuin-2 [Neurospora crassa OR74A]	Neurospora crassa OR74A	Eukaryota; Fungi; Dikarya; Ascomycota; Pezizomycotina; Sordariomycetes; Sordariomycetidae; Sordariales; Sordariaceae; Neurospora.
gi|563891174|gb|AYQD01000530.1.g3427.t1	EGZ76529.1	6e-134	59.8784	NAD-dependent deacetylase sirtuin-2 [Neurospora tetrasperma FGSC 2509]	Neurospora tetrasperma FGSC 2509	Eukaryota; Fungi; Dikarya; Ascomycota; Pezizomycotina; Sordariomycetes; Sordariomycetidae; Sordariales; Sordariaceae; Neurospora.
gi|563891174|gb|AYQD01000530.1.g3427.t1	EFQ32767.1	9e-134	56.9832	Sir2 family protein [Colletotrichum graminicola M1.001]	Colletotrichum graminicola M1.001	Eukaryota; Fungi; Dikarya; Ascomycota; Pezizomycotina; Sordariomycetes; Hypocreomycetidae; Glomerellales; Glomerellaceae; mitosporic Glomerellaceae; Colletotrichum.
gi|563891174|gb|AYQD01000530.1.g3427.t1	XP_389394.1	1e-133	60.7477	hypothetical protein FG09218.1 [Fusarium graminearum PH-1]	Fusarium graminearum PH-1	Eukaryota; Fungi; Dikarya; Ascomycota; Pezizomycotina; Sordariomycetes; Hypocreomycetidae; Hypocreales; Nectriaceae; mitosporic Nectriaceae; Fusarium.
gi|563891174|gb|AYQD01000530.1.g3427.t1	EPS37532.1	1e-133	59.8837	hypothetical protein H072_8766 [Dactylellina haptotyla CBS 200.50]	Dactylellina haptotyla CBS 200.50	Eukaryota; Fungi; Dikarya; Ascomycota; Pezizomycotina; Orbiliomycetes; Orbiliales; Orbiliaceae; mitosporic Orbiliaceae; Dactylellina.
gi|563891174|gb|AYQD01000530.1.g3427.t1	ETS78414.1	7e-133	60.9091	NAD-dependent protein deacetylase hst2-1 [Pestalotiopsis fici W106-1]	Pestalotiopsis fici W106-1	Eukaryota; Fungi; Dikarya; Ascomycota; Pezizomycotina; Sordariomycetes; Xylariomycetidae; Xylariales; Amphisphaeriaceae; mitosporic Amphisphaeriaceae; Pestalotiopsis.
gi|563891174|gb|AYQD01000530.1.g3427.t1	EJP65279.1	1e-132	56.6667	Sir2 family protein [Beauveria bassiana ARSEF 2860]	Beauveria bassiana ARSEF 2860	Eukaryota; Fungi; Dikarya; Ascomycota; Pezizomycotina; Sordariomycetes; Hypocreomycetidae; Hypocreales; Cordycipitaceae; mitosporic Cordycipitaceae; Beauveria.
gi|563891174|gb|AYQD01000530.1.g3427.t1	EGR46788.1	3e-132	60	predicted protein [Trichoderma reesei QM6a]	Trichoderma reesei QM6a	Eukaryota; Fungi; Dikarya; Ascomycota; Pezizomycotina; Sordariomycetes; Hypocreomycetidae; Hypocreales; Hypocreaceae; Trichoderma.
gi|563891174|gb|AYQD01000530.1.g3427.t1	ETS00494.1	1e-131	60.2484	NAD-dependent deacetylase sirtuin-2 [Trichoderma reesei RUT C-30]	Trichoderma reesei RUT C-30	Eukaryota; Fungi; Dikarya; Ascomycota; Pezizomycotina; Sordariomycetes; Hypocreomycetidae; Hypocreales; Hypocreaceae; Trichoderma.
gi|563891174|gb|AYQD01000530.1.g3427.t1	EFX02440.1	2e-131	56.3025	sir2 family histone deacetylase [Grosmannia clavigera kw1407]	Grosmannia clavigera kw1407	Eukaryota; Fungi; Dikarya; Ascomycota; Pezizomycotina; Sordariomycetes; Sordariomycetidae; Ophiostomatales; Ophiostomataceae; Grosmannia.
gi|563891174|gb|AYQD01000530.1.g3427.t1	XP_003659839.1	3e-131	57.5145	hypothetical protein MYCTH_106388 [Myceliophthora thermophila ATCC 42464]_x0001_gb|AEO54594.1| hypothetical protein MYCTH_106388 [Myceliophthora thermophila ATCC 42464]	Myceliophthora thermophila ATCC 42464	Eukaryota; Fungi; Dikarya; Ascomycota; Pezizomycotina; Sordariomycetes; Sordariomycetidae; Sordariales; Chaetomiaceae; Myceliophthora.
gi|563891174|gb|AYQD01000530.1.g3427.t1	EHK19002.1	4e-130	59.0769	hypothetical protein TRIVIDRAFT_194055 [Trichoderma virens Gv29-8]	Trichoderma virens Gv29-8	Eukaryota; Fungi; Dikarya; Ascomycota; Pezizomycotina; Sordariomycetes; Hypocreomycetidae; Hypocreales; Hypocreaceae; Trichoderma.
gi|563891174|gb|AYQD01000530.1.g3427.t1	XP_003051340.1	9e-130	64.2361	hypothetical protein NECHADRAFT_104568 [Nectria haematococca mpVI 77-13-4]_x0001_gb|EEU45627.1| hypothetical protein NECHADRAFT_104568 [Nectria haematococca mpVI 77-13-4]	Nectria haematococca mpVI 77-13-4	Eukaryota; Fungi; Dikarya; Ascomycota; Pezizomycotina; Sordariomycetes; Hypocreomycetidae; Hypocreales; Nectriaceae; mitosporic Nectriaceae; Fusarium; Fusarium solani species complex.
gi|563891174|gb|AYQD01000530.1.g3427.t1	EPQ64744.1	1e-129	57.1429	Cytoplasmic member of the silencing information regulator [Blumeria graminis f. sp. tritici 96224]	Blumeria graminis f. sp. tritici 96224	Eukaryota; Fungi; Dikarya; Ascomycota; Pezizomycotina; Leotiomycetes; Erysiphales; Erysiphaceae; Blumeria.
gi|563891174|gb|AYQD01000530.1.g3427.t1	ELA28548.1	3e-129	64.5614	nad-dependent deacetylase sirtuin-2 [Colletotrichum gloeosporioides Nara gc5]	Colletotrichum gloeosporioides Nara gc5	Eukaryota; Fungi; Dikarya; Ascomycota; Pezizomycotina; Sordariomycetes; Hypocreomycetidae; Glomerellales; Glomerellaceae; mitosporic Glomerellaceae; Colletotrichum.
gi|563891174|gb|AYQD01000530.1.g3427.t1	EGX48342.1	1e-128	56.8116	hypothetical protein AOL_s00080g312 [Arthrobotrys oligospora ATCC 24927]	Arthrobotrys oligospora ATCC 24927	Eukaryota; Fungi; Dikarya; Ascomycota; Pezizomycotina; Orbiliomycetes; Orbiliales; Orbiliaceae; Orbilia.
gi|563891174|gb|AYQD01000530.1.g3427.t1	EQL01740.1	3e-128	59.2705	NAD-dependent histone deacetylase, silent information regulator Sir2 [Ophiocordyceps sinensis CO18]	Ophiocordyceps sinensis CO18	Eukaryota; Fungi; Dikarya; Ascomycota; Pezizomycotina; Sordariomycetes; Hypocreomycetidae; Hypocreales; Ophiocordycipitaceae; Ophiocordyceps.
gi|563891174|gb|AYQD01000530.1.g3427.t1	EFZ03982.1	3e-128	58.5075	NAD-dependent deacetylase sirtuin-2 [Metarhizium anisopliae ARSEF 23]	Metarhizium anisopliae ARSEF 23	Eukaryota; Fungi; Dikarya; Ascomycota; Pezizomycotina; Sordariomycetes; Hypocreomycetidae; Hypocreales; Clavicipitaceae; mitosporic Clavicipitaceae; Metarhizium.
gi|563891174|gb|AYQD01000530.1.g3427.t1	EOO01686.1	5e-128	59.434	putative sir2 family protein [Togninia minima UCRPA7]	Togninia minima UCRPA7	Eukaryota; Fungi; Dikarya; Ascomycota; Pezizomycotina; Sordariomycetes; Sordariomycetidae; Calosphaeriales; Calosphaeriaceae; Togninia.
gi|563891174|gb|AYQD01000530.1.g3427.t1	ENH86772.1	2e-127	58.3851	nad-dependent deacetylase sirtuin-2 [Colletotrichum orbiculare MAFF 240422]	Colletotrichum orbiculare MAFF 240422	Eukaryota; Fungi; Dikarya; Ascomycota; Pezizomycotina; Sordariomycetes; Hypocreomycetidae; Glomerellales; Glomerellaceae; mitosporic Glomerellaceae; Colletotrichum.
gi|563891174|gb|AYQD01000530.1.g3427.t1	AFS50003.1	7e-125	54.2234	SIR2 protein [Sporothrix schenckii]_x0001_gb|AGH06136.1| SIR2 [Sporothrix schenckii]	Sporothrix schenckii	Eukaryota; Fungi; Dikarya; Ascomycota; Pezizomycotina; Sordariomycetes; Sordariomycetidae; Ophiostomatales; Ophiostomataceae; mitosporic Ophiostomataceae; Sporothrix.
gi|563891174|gb|AYQD01000530.1.g3427.t1	XP_003651931.1	1e-124	54.2781	hypothetical protein THITE_68068 [Thielavia terrestris NRRL 8126]_x0001_gb|AEO65595.1| hypothetical protein THITE_68068 [Thielavia terrestris NRRL 8126]	Thielavia terrestris NRRL 8126	Eukaryota; Fungi; Dikarya; Ascomycota; Pezizomycotina; Sordariomycetes; Sordariomycetidae; Sordariales; Chaetomiaceae; Thielavia.
gi|563891174|gb|AYQD01000530.1.g3427.t1	ERS99997.1	8e-124	62.8472	hypothetical protein HMPREF1624_03367 [Sporothrix schenckii ATCC 58251]	Sporothrix schenckii ATCC 58251	Eukaryota; Fungi; Dikarya; Ascomycota; Pezizomycotina; Sordariomycetes; Sordariomycetidae; Ophiostomatales; Ophiostomataceae; mitosporic Ophiostomataceae; Sporothrix.
gi|563891174|gb|AYQD01000530.1.g3427.t1	ESU15759.1	2e-123	57.9439	hypothetical protein FGSG_09218 [Fusarium graminearum PH-1]	Fusarium graminearum PH-1	Eukaryota; Fungi; Dikarya; Ascomycota; Pezizomycotina; Sordariomycetes; Hypocreomycetidae; Hypocreales; Nectriaceae; mitosporic Nectriaceae; Fusarium.
gi|563891174|gb|AYQD01000530.1.g3427.t1	XP_006462857.1	8e-122	54.2614	hypothetical protein AGABI2DRAFT_224508 [Agaricus bisporus var. bisporus H97]_x0001_gb|EKV46037.1| hypothetical protein AGABI2DRAFT_224508 [Agaricus bisporus var. bisporus H97]	Agaricus bisporus var. bisporus H97	Eukaryota; Fungi; Dikarya; Basidiomycota; Agaricomycotina; Agaricomycetes; Agaricomycetidae; Agaricales; Agaricaceae; Agaricus.
gi|563891174|gb|AYQD01000530.1.g3427.t1	XP_001835546.2	9e-122	56.7976	Sir2 family histone deacetylase Hst2 [Coprinopsis cinerea okayama7#130]_x0001_gb|EAU86331.2| Sir2 family histone deacetylase Hst2 [Coprinopsis cinerea okayama7#130]	Coprinopsis cinerea okayama7#130	Eukaryota; Fungi; Dikarya; Basidiomycota; Agaricomycotina; Agaricomycetes; Agaricomycetidae; Agaricales; Psathyrellaceae; Coprinopsis.
gi|563891174|gb|AYQD01000530.1.g3427.t1	XP_001906997.1	6e-121	57.7982	hypothetical protein [Podospora anserina S mat+]_x0001_emb|CAP67668.1| unnamed protein product [Podospora anserina S mat+]	Podospora anserina S mat+	Eukaryota; Fungi; Dikarya; Ascomycota; Pezizomycotina; Sordariomycetes; Sordariomycetidae; Sordariales; Lasiosphaeriaceae; Podospora.
gi|563891174|gb|AYQD01000530.1.g3427.t1	XP_003352385.1	2e-119	56.535	hypothetical protein SMAC_01219 [Sordaria macrospora k-hell]_x0001_emb|CCC07652.1| unnamed protein product [Sordaria macrospora k-hell]	Sordaria macrospora k-hell	Eukaryota; Fungi; Dikarya; Ascomycota; Pezizomycotina; Sordariomycetes; Sordariomycetidae; Sordariales; Sordariaceae; Sordaria.
gi|563891174|gb|AYQD01000530.1.g3427.t1	CCX34054.1	4e-119	53.5714	Similar to NAD-dependent protein deacetylase hst2-1; acc. no. Q5AW69 [Pyronema omphalodes CBS 100304]	Pyronema omphalodes CBS 100304	Eukaryota; Fungi; Dikarya; Ascomycota; Pezizomycotina; Pezizomycetes; Pezizales; Pyronemataceae; Pyronema.
gi|563891174|gb|AYQD01000530.1.g3427.t1	EKM79567.1	3e-118	53.6517	hypothetical protein AGABI1DRAFT_74670 [Agaricus bisporus var. burnettii JB137-S8]	Agaricus bisporus var. burnettii JB137-S8	Eukaryota; Fungi; Dikarya; Basidiomycota; Agaricomycotina; Agaricomycetes; Agaricomycetidae; Agaricales; Agaricaceae; Agaricus.
gi|563890431|gb|AYQD01000714.1.g4082.t1	EON66782.1	9e-104	52.6066	hypothetical protein W97_06030 [Coniosporium apollinis CBS 100218]	Coniosporium apollinis CBS 100218	Eukaryota; Fungi; Dikarya; Ascomycota; Pezizomycotina; Eurotiomycetes; Chaetothyriomycetidae; Chaetothyriales; Herpotrichiellaceae; mitosporic Herpotrichiellaceae; Coniosporium.
gi|563890431|gb|AYQD01000714.1.g4082.t1	XP_751918.1	9e-07	71.4286	ATP binding L-PSP endoribonuclease family protein [Aspergillus fumigatus Af293]_x0001_gb|EAL89880.1| ATP binding L-PSP endoribonuclease family protein, putative [Aspergillus fumigatus Af293]	Aspergillus fumigatus Af293	Eukaryota; Fungi; Dikarya; Ascomycota; Pezizomycotina; Eurotiomycetes; Eurotiomycetidae; Eurotiales; Aspergillaceae; Aspergillus.
gi|563890431|gb|AYQD01000714.1.g4082.t1	EEH07378.1	9e-08	75	meiotically up-regulated gene 71 protein [Ajellomyces capsulatus G186AR]	Ajellomyces capsulatus G186AR	Eukaryota; Fungi; Dikarya; Ascomycota; Pezizomycotina; Eurotiomycetes; Eurotiomycetidae; Onygenales; Ajellomycetaceae; Ajellomyces.
gi|563890431|gb|AYQD01000714.1.g4082.t1	EGC41465.1	1e-08	77.7778	ATP binding L-PSP endoribonuclease [Ajellomyces capsulatus H88]	Ajellomyces capsulatus H88	Eukaryota; Fungi; Dikarya; Ascomycota; Pezizomycotina; Eurotiomycetes; Eurotiomycetidae; Onygenales; Ajellomycetaceae; Ajellomyces.
gi|563890431|gb|AYQD01000714.1.g4082.t1	EMD91135.1	2e-98	55.5891	hypothetical protein COCHEDRAFT_1194826 [Bipolaris maydis C5]_x0001_gb|ENI05784.1| hypothetical protein COCC4DRAFT_22825 [Bipolaris maydis ATCC 48331]	Bipolaris maydis C5	Eukaryota; Fungi; Dikarya; Ascomycota; Pezizomycotina; Dothideomycetes; Pleosporomycetidae; Pleosporales; Pleosporineae; Pleosporaceae; Bipolaris.
gi|563890431|gb|AYQD01000714.1.g4082.t1	XP_003659584.1	1e-08	82.8571	hypothetical protein MYCTH_2296812 [Myceliophthora thermophila ATCC 42464]_x0001_gb|AEO54339.1| hypothetical protein MYCTH_2296812 [Myceliophthora thermophila ATCC 42464]	Myceliophthora thermophila ATCC 42464	Eukaryota; Fungi; Dikarya; Ascomycota; Pezizomycotina; Sordariomycetes; Sordariomycetidae; Sordariales; Chaetomiaceae; Myceliophthora.
gi|563890431|gb|AYQD01000714.1.g4082.t1	ENH64536.1	3e-09	67.3913	Meiotically up-regulated protein 71 protein [Fusarium oxysporum f. sp. cubense race 1]	Fusarium oxysporum f. sp. cubense race 1	Eukaryota; Fungi; Dikarya; Ascomycota; Pezizomycotina; Sordariomycetes; Hypocreomycetidae; Hypocreales; Nectriaceae; mitosporic Nectriaceae; Fusarium; Fusarium oxysporum species complex.
gi|563890431|gb|AYQD01000714.1.g4082.t1	EMT66837.1	3e-09	67.3913	Meiotically up-regulated protein 71 protein [Fusarium oxysporum f. sp. cubense race 4]	Fusarium oxysporum f. sp. cubense race 4	Eukaryota; Fungi; Dikarya; Ascomycota; Pezizomycotina; Sordariomycetes; Hypocreomycetidae; Hypocreales; Nectriaceae; mitosporic Nectriaceae; Fusarium; Fusarium oxysporum species complex.
gi|563890431|gb|AYQD01000714.1.g4082.t1	CCT66009.1	8e-09	65.2174	uncharacterized protein FFUJ_03002 [Fusarium fujikuroi IMI 58289]	Fusarium fujikuroi IMI 58289	Eukaryota; Fungi; Dikarya; Ascomycota; Pezizomycotina; Sordariomycetes; Hypocreomycetidae; Hypocreales; Nectriaceae; mitosporic Nectriaceae; Fusarium; Fusarium fujikuroi species complex.
gi|563890431|gb|AYQD01000714.1.g4082.t1	EGU89029.1	3e-09	67.3913	hypothetical protein FOXB_00441 [Fusarium oxysporum Fo5176]	Fusarium oxysporum Fo5176	Eukaryota; Fungi; Dikarya; Ascomycota; Pezizomycotina; Sordariomycetes; Hypocreomycetidae; Hypocreales; Nectriaceae; mitosporic Nectriaceae; Fusarium; Fusarium oxysporum species complex.
gi|563890431|gb|AYQD01000714.1.g4082.t1	XP_387046.1	8e-09	72.5	hypothetical protein FG06870.1 [Fusarium graminearum PH-1]_x0001_gb|ESU13020.1| hypothetical protein FGSG_06870 [Fusarium graminearum PH-1]	Fusarium graminearum PH-1	Eukaryota; Fungi; Dikarya; Ascomycota; Pezizomycotina; Sordariomycetes; Hypocreomycetidae; Hypocreales; Nectriaceae; mitosporic Nectriaceae; Fusarium.
gi|563890431|gb|AYQD01000714.1.g4082.t1	XP_001537671.1	7e-08	75	predicted protein [Ajellomyces capsulatus NAm1]_x0001_gb|EDN10632.1| predicted protein [Ajellomyces capsulatus NAm1]	Ajellomyces capsulatus NAm1	Eukaryota; Fungi; Dikarya; Ascomycota; Pezizomycotina; Eurotiomycetes; Eurotiomycetidae; Onygenales; Ajellomycetaceae; Ajellomyces.
gi|563890431|gb|AYQD01000714.1.g4082.t1	XP_003052179.1	2e-08	62.5	hypothetical protein NECHADRAFT_38099 [Nectria haematococca mpVI 77-13-4]_x0001_gb|EEU46466.1| hypothetical protein NECHADRAFT_38099 [Nectria haematococca mpVI 77-13-4]	Nectria haematococca mpVI 77-13-4	Eukaryota; Fungi; Dikarya; Ascomycota; Pezizomycotina; Sordariomycetes; Hypocreomycetidae; Hypocreales; Nectriaceae; mitosporic Nectriaceae; Fusarium; Fusarium solani species complex.
gi|563890376|gb|AYQD01000727.1.g4119.t1	EOD45594.1	0	54.0404	putative mrna binding protein pumilio protein [Neofusicoccum parvum UCRNP2]	Neofusicoccum parvum UCRNP2	Eukaryota; Fungi; Dikarya; Ascomycota; Pezizomycotina; Dothideomycetes; Dothideomycetes incertae sedis; Botryosphaeriales; Botryosphaeriaceae; mitosporic Botryosphaeriaceae; Neofusicoccum.
gi|563890376|gb|AYQD01000727.1.g4119.t1	EON61576.1	0	69.378	hypothetical protein W97_00791 [Coniosporium apollinis CBS 100218]	Coniosporium apollinis CBS 100218	Eukaryota; Fungi; Dikarya; Ascomycota; Pezizomycotina; Eurotiomycetes; Chaetothyriomycetidae; Chaetothyriales; Herpotrichiellaceae; mitosporic Herpotrichiellaceae; Coniosporium.
gi|563890376|gb|AYQD01000727.1.g4119.t1	EKG21067.1	4e-173	68.0412	hypothetical protein MPH_01611 [Macrophomina phaseolina MS6]	Macrophomina phaseolina MS6	Eukaryota; Fungi; Dikarya; Ascomycota; Pezizomycotina; Dothideomycetes; Dothideomycetes incertae sedis; Botryosphaeriales; Botryosphaeriaceae; mitosporic Botryosphaeriaceae; Macrophomina.
gi|563890376|gb|AYQD01000727.1.g4119.t1	EOA88630.1	2e-147	58.75	hypothetical protein SETTUDRAFT_27430 [Setosphaeria turcica Et28A]	Setosphaeria turcica Et28A	Eukaryota; Fungi; Dikarya; Ascomycota; Pezizomycotina; Dothideomycetes; Pleosporomycetidae; Pleosporales; Pleosporineae; Pleosporaceae; Setosphaeria.
gi|563890376|gb|AYQD01000727.1.g4119.t1	XP_001792153.1	5e-147	57.7778	hypothetical protein SNOG_01515 [Phaeosphaeria nodorum SN15]_x0001_gb|EAT91164.1| hypothetical protein SNOG_01515 [Phaeosphaeria nodorum SN15]	Phaeosphaeria nodorum SN15	Eukaryota; Fungi; Dikarya; Ascomycota; Pezizomycotina; Dothideomycetes; Pleosporomycetidae; Pleosporales; Pleosporineae; Phaeosphaeriaceae; Parastagonospora.
gi|563890376|gb|AYQD01000727.1.g4119.t1	EHK99999.1	2e-145	55.8473	putative Pumilio like protein [Glarea lozoyensis 74030]	Glarea lozoyensis 74030	Eukaryota; Fungi; Dikarya; Ascomycota; Pezizomycotina; Leotiomycetes; Helotiales; Helotiaceae; Glarea.
gi|563890376|gb|AYQD01000727.1.g4119.t1	XP_001934113.1	7e-145	54.2194	mRNA binding protein Pumilio 2 [Pyrenophora tritici-repentis Pt-1C-BFP]_x0001_gb|EDU46618.1| mRNA binding protein Pumilio 2 [Pyrenophora tritici-repentis Pt-1C-BFP]	Pyrenophora tritici-repentis Pt-1C-BFP	Eukaryota; Fungi; Dikarya; Ascomycota; Pezizomycotina; Dothideomycetes; Pleosporomycetidae; Pleosporales; Pleosporineae; Pleosporaceae; Pyrenophora.
gi|563890376|gb|AYQD01000727.1.g4119.t1	EGC49781.1	1e-144	59.383	pumilio [Ajellomyces capsulatus H88]	Ajellomyces capsulatus H88	Eukaryota; Fungi; Dikarya; Ascomycota; Pezizomycotina; Eurotiomycetes; Eurotiomycetidae; Onygenales; Ajellomycetaceae; Ajellomyces.
gi|563890376|gb|AYQD01000727.1.g4119.t1	EEH09262.1	1e-144	59.6401	pumilio domain-containing protein [Ajellomyces capsulatus G186AR]	Ajellomyces capsulatus G186AR	Eukaryota; Fungi; Dikarya; Ascomycota; Pezizomycotina; Eurotiomycetes; Eurotiomycetidae; Onygenales; Ajellomycetaceae; Ajellomyces.
gi|563890376|gb|AYQD01000727.1.g4119.t1	XP_001257636.1	5e-144	53.8947	mRNA binding protein Pumilio 2, putative [Neosartorya fischeri NRRL 181]_x0001_gb|EAW15739.1| mRNA binding protein Pumilio 2, putative [Neosartorya fischeri NRRL 181]	Neosartorya fischeri NRRL 181	Eukaryota; Fungi; Dikarya; Ascomycota; Pezizomycotina; Eurotiomycetes; Eurotiomycetidae; Eurotiales; Aspergillaceae; Neosartorya.
gi|563890376|gb|AYQD01000727.1.g4119.t1	XP_747647.1	7e-144	53.8947	mRNA binding protein Pumilio 2 [Aspergillus fumigatus Af293]_x0001_gb|EAL85609.1| mRNA binding protein Pumilio 2, putative [Aspergillus fumigatus Af293]_x0001_gb|EDP47554.1| mRNA binding protein Pumilio 2, putative [Aspergillus fumigatus A1163]	Aspergillus fumigatus Af293	Eukaryota; Fungi; Dikarya; Ascomycota; Pezizomycotina; Eurotiomycetes; Eurotiomycetidae; Eurotiales; Aspergillaceae; Aspergillus.
gi|563890376|gb|AYQD01000727.1.g4119.t1	EMD59130.1	3e-143	63.9769	hypothetical protein COCSADRAFT_175690 [Bipolaris sorokiniana ND90Pr]	Bipolaris sorokiniana ND90Pr	Eukaryota; Fungi; Dikarya; Ascomycota; Pezizomycotina; Dothideomycetes; Pleosporomycetidae; Pleosporales; Pleosporineae; Pleosporaceae; Bipolaris.
gi|563890376|gb|AYQD01000727.1.g4119.t1	XP_002378320.1	5e-143	54.1176	mRNA binding protein Pumilio 2, putative [Aspergillus flavus NRRL3357]_x0001_gb|EED51313.1| mRNA binding protein Pumilio 2, putative [Aspergillus flavus NRRL3357]	Aspergillus flavus NRRL3357	Eukaryota; Fungi; Dikarya; Ascomycota; Pezizomycotina; Eurotiomycetes; Eurotiomycetidae; Eurotiales; Aspergillaceae; Aspergillus.
gi|563890376|gb|AYQD01000727.1.g4119.t1	XP_003304306.1	6e-143	56.9794	hypothetical protein PTT_16851 [Pyrenophora teres f. teres 0-1]_x0001_gb|EFQ87583.1| hypothetical protein PTT_16851 [Pyrenophora teres f. teres 0-1]	Pyrenophora teres f. teres 0-1	Eukaryota; Fungi; Dikarya; Ascomycota; Pezizomycotina; Dothideomycetes; Pleosporomycetidae; Pleosporales; Pleosporineae; Pleosporaceae; Pyrenophora.
gi|563890376|gb|AYQD01000727.1.g4119.t1	XP_002563719.1	1e-142	58.6387	Pc20g12340 [Penicillium chrysogenum Wisconsin 54-1255]_x0001_emb|CAP86563.1| Pc20g12340 [Penicillium chrysogenum Wisconsin 54-1255]	Penicillium chrysogenum Wisconsin 54-1255	Eukaryota; Fungi; Dikarya; Ascomycota; Pezizomycotina; Eurotiomycetes; Eurotiomycetidae; Eurotiales; Aspergillaceae; Penicillium; Penicillium chrysogenum complex.
gi|563890376|gb|AYQD01000727.1.g4119.t1	EMD87684.1	2e-142	63.9769	hypothetical protein COCHEDRAFT_1034063 [Bipolaris maydis C5]_x0001_gb|ENI06883.1| hypothetical protein COCC4DRAFT_134479 [Bipolaris maydis ATCC 48331]	Bipolaris maydis C5	Eukaryota; Fungi; Dikarya; Ascomycota; Pezizomycotina; Dothideomycetes; Pleosporomycetidae; Pleosporales; Pleosporineae; Pleosporaceae; Bipolaris.
gi|563890376|gb|AYQD01000727.1.g4119.t1	XP_002838359.1	2e-142	58.6466	hypothetical protein [Tuber melanosporum Mel28]_x0001_emb|CAZ82550.1| unnamed protein product [Tuber melanosporum]	Tuber melanosporum Mel28	Eukaryota; Fungi; Dikarya; Ascomycota; Pezizomycotina; Pezizomycetes; Pezizales; Tuberaceae; Tuber.
gi|563890376|gb|AYQD01000727.1.g4119.t1	EPE34608.1	9e-142	55.8473	ARM repeat-containing protein [Glarea lozoyensis ATCC 20868]	Glarea lozoyensis ATCC 20868	Eukaryota; Fungi; Dikarya; Ascomycota; Pezizomycotina; Leotiomycetes; Helotiales; Helotiaceae; Glarea.
gi|563890376|gb|AYQD01000727.1.g4119.t1	EKV12240.1	9e-142	58.961	mRNA binding protein Pumilio 2, putative [Penicillium digitatum PHI26]_x0001_gb|EKV20327.1| mRNA binding protein Pumilio 2, putative [Penicillium digitatum Pd1]	Penicillium digitatum PHI26	Eukaryota; Fungi; Dikarya; Ascomycota; Pezizomycotina; Eurotiomycetes; Eurotiomycetidae; Eurotiales; Aspergillaceae; Penicillium.
gi|563890376|gb|AYQD01000727.1.g4119.t1	CCD51320.1	1e-141	58.6634	similar to pumilio domain-containing protein [Botryotinia fuckeliana T4]	Botryotinia fuckeliana T4	Eukaryota; Fungi; Dikarya; Ascomycota; Pezizomycotina; Leotiomycetes; Helotiales; Sclerotiniaceae; Botryotinia.
gi|563890376|gb|AYQD01000727.1.g4119.t1	XP_001549908.1	2e-141	58.6634	hypothetical protein BC1G_11734 [Botryotinia fuckeliana B05.10]_x0001_gb|EMR85293.1| putative mrna binding protein pumilio protein [Botryotinia fuckeliana BcDW1]	Botryotinia fuckeliana B05.10	Eukaryota; Fungi; Dikarya; Ascomycota; Pezizomycotina; Leotiomycetes; Helotiales; Sclerotiniaceae; Botryotinia.
gi|563890376|gb|AYQD01000727.1.g4119.t1	XP_001597993.1	3e-141	58.2716	hypothetical protein SS1G_00079 [Sclerotinia sclerotiorum 1980]_x0001_gb|EDN90679.1| hypothetical protein SS1G_00079 [Sclerotinia sclerotiorum 1980 UF-70]	Sclerotinia sclerotiorum 1980 UF-70	Eukaryota; Fungi; Dikarya; Ascomycota; Pezizomycotina; Leotiomycetes; Helotiales; Sclerotiniaceae; Sclerotinia.
gi|563890376|gb|AYQD01000727.1.g4119.t1	EHA24496.1	5e-141	55.3738	translation repression protein [Aspergillus niger ATCC 1015]	Aspergillus niger ATCC 1015	Eukaryota; Fungi; Dikarya; Ascomycota; Pezizomycotina; Eurotiomycetes; Eurotiomycetidae; Eurotiales; Aspergillaceae; Aspergillus.
gi|563890376|gb|AYQD01000727.1.g4119.t1	XP_001270122.1	6e-141	62.7168	mRNA binding protein Pumilio 2, putative [Aspergillus clavatus NRRL 1]_x0001_gb|EAW08696.1| mRNA binding protein Pumilio 2, putative [Aspergillus clavatus NRRL 1]	Aspergillus clavatus NRRL 1	Eukaryota; Fungi; Dikarya; Ascomycota; Pezizomycotina; Eurotiomycetes; Eurotiomycetidae; Eurotiales; Aspergillaceae; Aspergillus.
gi|563890376|gb|AYQD01000727.1.g4119.t1	EMF15107.1	7e-141	55.079	ARM repeat-containing protein [Sphaerulina musiva SO2202]	Sphaerulina musiva SO2202	Eukaryota; Fungi; Dikarya; Ascomycota; Pezizomycotina; Dothideomycetes; Dothideomycetidae; Capnodiales; Mycosphaerellaceae; Sphaerulina.
gi|563890376|gb|AYQD01000727.1.g4119.t1	XP_001396658.2	8e-141	55.3738	mRNA binding protein Pumilio 2 [Aspergillus niger CBS 513.88]	Aspergillus niger CBS 513.88	Eukaryota; Fungi; Dikarya; Ascomycota; Pezizomycotina; Eurotiomycetes; Eurotiomycetidae; Eurotiales; Aspergillaceae; Aspergillus.
gi|563890376|gb|AYQD01000727.1.g4119.t1	CAK42288.1	1e-140	55.3738	unnamed protein product [Aspergillus niger]	Aspergillus niger	Eukaryota; Fungi; Dikarya; Ascomycota; Pezizomycotina; Eurotiomycetes; Eurotiomycetidae; Eurotiales; Aspergillaceae; Aspergillus.
gi|563890376|gb|AYQD01000727.1.g4119.t1	GAA86319.1	3e-140	55.3738	mRNA binding protein Pumilio 2 [Aspergillus kawachii IFO 4308]	Aspergillus kawachii IFO 4308	Eukaryota; Fungi; Dikarya; Ascomycota; Pezizomycotina; Eurotiomycetes; Eurotiomycetidae; Eurotiales; Aspergillaceae; Aspergillus.
gi|563890376|gb|AYQD01000727.1.g4119.t1	BAE61869.1	4e-140	54.5894	unnamed protein product [Aspergillus oryzae RIB40]	Aspergillus oryzae RIB40	Eukaryota; Fungi; Dikarya; Ascomycota; Pezizomycotina; Eurotiomycetes; Eurotiomycetidae; Eurotiales; Aspergillaceae; Aspergillus.
gi|563890376|gb|AYQD01000727.1.g4119.t1	ESZ99333.1	7e-140	57.6733	hypothetical protein SBOR_0281 [Sclerotinia borealis F-4157]	Sclerotinia borealis F-4157	Eukaryota; Fungi; Dikarya; Ascomycota; Pezizomycotina; Leotiomycetes; Helotiales; Sclerotiniaceae; Sclerotinia.
[truncated: 1,067 more rows]
