# Supplementary material for: Nothing Special in the Specialist? Draft Genome Sequence of Cryomyces antarcticus, the Most Extremophilic Fungus from Antarctica
Source: PLoS One. 2014 Oct 8;9(10):e109908. doi: 10.1371/journal.pone.0109908 (PMC4190365; doi:10.1371/journal.pone.0109908)
Supplement: Table S2 — Mating gene homology analysis of C. antarcticus . (XLSX) [file pone.0109908.s002.xlsx]

## Sheet: Coniosporium_apollinis_CBS_1002
Mating_Genes_Protein	Homologous_Protein_Accession_ID	E-value	Blast-similarity	Homologous_Protein_Description	Homologous_Protein_Species	Homologous_Protein_Species_Taxonomy
gi|397211477|gb|AJKL01000004.1.g487.t1	EON61179.1	0	93.9394	hypothetical protein W97_00391 [Coniosporium apollinis CBS 100218]	Coniosporium apollinis CBS 100218	Eukaryota; Fungi; Dikarya; Ascomycota; Pezizomycotina; Eurotiomycetes; Chaetothyriomycetidae; Chaetothyriales; Herpotrichiellaceae; mitosporic Herpotrichiellaceae; Coniosporium.
gi|397211477|gb|AJKL01000004.1.g487.t1	EKG19318.1	2e-145	58.6466	NAD-dependent histone deacetylase silent information regulator Sir2 [Macrophomina phaseolina MS6]	Macrophomina phaseolina MS6	Eukaryota; Fungi; Dikarya; Ascomycota; Pezizomycotina; Dothideomycetes; Dothideomycetes incertae sedis; Botryosphaeriales; Botryosphaeriaceae; Macrophomina.
gi|397211477|gb|AJKL01000004.1.g487.t1	EOD50949.1	8e-143	57.7778	putative histone deacetylase protein [Neofusicoccum parvum UCRNP2]	Neofusicoccum parvum UCRNP2	Eukaryota; Fungi; Dikarya; Ascomycota; Pezizomycotina; Dothideomycetes; Dothideomycetes incertae sedis; Botryosphaeriales; Botryosphaeriaceae; Neofusicoccum.
gi|397211477|gb|AJKL01000004.1.g487.t1	EOA82305.1	6e-130	57.1053	hypothetical protein SETTUDRAFT_122648 [Setosphaeria turcica Et28A]	Setosphaeria turcica Et28A	Eukaryota; Fungi; Dikarya; Ascomycota; Pezizomycotina; Dothideomycetes; Pleosporomycetidae; Pleosporales; Pleosporineae; Pleosporaceae; Setosphaeria.
gi|397211477|gb|AJKL01000004.1.g487.t1	XP_003304292.1	9e-130	59.7143	hypothetical protein PTT_16825 [Pyrenophora teres f. teres 0-1]_x0001_gb|EFQ87608.1| hypothetical protein PTT_16825 [Pyrenophora teres f. teres 0-1]	Pyrenophora teres f. teres 0-1	Eukaryota; Fungi; Dikarya; Ascomycota; Pezizomycotina; Dothideomycetes; Pleosporomycetidae; Pleosporales; Pleosporineae; Pleosporaceae; Pyrenophora.
gi|397211477|gb|AJKL01000004.1.g487.t1	XP_001931043.1	1e-129	59.7143	NAD-dependent histone deacetylase SIR2 [Pyrenophora tritici-repentis Pt-1C-BFP]_x0001_gb|EDU40148.1| NAD-dependent histone deacetylase SIR2 [Pyrenophora tritici-repentis Pt-1C-BFP]	Pyrenophora tritici-repentis Pt-1C-BFP	Eukaryota; Fungi; Dikarya; Ascomycota; Pezizomycotina; Dothideomycetes; Pleosporomycetidae; Pleosporales; Pleosporineae; Pleosporaceae; Pyrenophora.
gi|397211477|gb|AJKL01000004.1.g487.t1	XP_003836220.1	7e-129	59.6591	hypothetical protein LEMA_P055610.1 [Leptosphaeria maculans JN3]_x0001_emb|CBX92855.1| hypothetical protein LEMA_P055610.1 [Leptosphaeria maculans JN3]	Leptosphaeria maculans JN3	Eukaryota; Fungi; Dikarya; Ascomycota; Pezizomycotina; Dothideomycetes; Pleosporomycetidae; Pleosporales; Pleosporineae; Leptosphaeriaceae; Leptosphaeria; Leptosphaeria maculans complex.
gi|397211477|gb|AJKL01000004.1.g487.t1	EUC39992.1	1e-128	59.7143	hypothetical protein COCMIDRAFT_109961 [Bipolaris oryzae ATCC 44560]	Bipolaris oryzae ATCC 44560	Eukaryota; Fungi; Dikarya; Ascomycota; Pezizomycotina; Dothideomycetes; Pleosporomycetidae; Pleosporales; Pleosporineae; Pleosporaceae; Bipolaris.
gi|397211477|gb|AJKL01000004.1.g487.t1	EUC37583.1	1e-128	58.9385	hypothetical protein COCCADRAFT_22769 [Bipolaris zeicola 26-R-13]_x0001_gb|EUN25792.1| hypothetical protein COCVIDRAFT_102514 [Bipolaris victoriae FI3]	Bipolaris zeicola 26-R-13	Eukaryota; Fungi; Dikarya; Ascomycota; Pezizomycotina; Dothideomycetes; Pleosporomycetidae; Pleosporales; Pleosporineae; Pleosporaceae; Bipolaris.
gi|397211477|gb|AJKL01000004.1.g487.t1	EMD91793.1	2e-128	59.4286	hypothetical protein COCHEDRAFT_1136782 [Bipolaris maydis C5]_x0001_gb|ENI08449.1| hypothetical protein COCC4DRAFT_160721 [Bipolaris maydis ATCC 48331]	Bipolaris maydis C5	Eukaryota; Fungi; Dikarya; Ascomycota; Pezizomycotina; Dothideomycetes; Pleosporomycetidae; Pleosporales; Pleosporineae; Pleosporaceae; Bipolaris.
gi|397211477|gb|AJKL01000004.1.g487.t1	EMD61344.1	6e-128	59.1429	hypothetical protein COCSADRAFT_96538 [Bipolaris sorokiniana ND90Pr]	Bipolaris sorokiniana ND90Pr	Eukaryota; Fungi; Dikarya; Ascomycota; Pezizomycotina; Dothideomycetes; Pleosporomycetidae; Pleosporales; Pleosporineae; Pleosporaceae; Bipolaris.
gi|397211477|gb|AJKL01000004.1.g487.t1	XP_001797098.1	6e-117	55.4286	hypothetical protein SNOG_06735 [Phaeosphaeria nodorum SN15]_x0001_gb|EAT85386.2| hypothetical protein SNOG_06735 [Phaeosphaeria nodorum SN15]	Phaeosphaeria nodorum SN15	Eukaryota; Fungi; Dikarya; Ascomycota; Pezizomycotina; Dothideomycetes; Pleosporomycetidae; Pleosporales; Pleosporineae; Phaeosphaeriaceae; Parastagonospora.
gi|397211477|gb|AJKL01000004.1.g487.t1	EEH08054.1	4e-102	51.1299	chromatin regulatory protein sir2 [Ajellomyces capsulatus G186AR]	Ajellomyces capsulatus G186AR	Eukaryota; Fungi; Dikarya; Ascomycota; Pezizomycotina; Eurotiomycetes; Eurotiomycetidae; Onygenales; Ajellomycetaceae; Ajellomyces.
gi|397211477|gb|AJKL01000004.1.g487.t1	XP_001544436.1	7e-102	51.1299	conserved hypothetical protein [Ajellomyces capsulatus NAm1]_x0001_gb|EDN03618.1| conserved hypothetical protein [Ajellomyces capsulatus NAm1]	Ajellomyces capsulatus NAm1	Eukaryota; Fungi; Dikarya; Ascomycota; Pezizomycotina; Eurotiomycetes; Eurotiomycetidae; Onygenales; Ajellomycetaceae; Ajellomyces.
gi|397211477|gb|AJKL01000004.1.g487.t1	EER39868.1	1e-101	51.1299	chromatin regulatory protein sir2 [Ajellomyces capsulatus H143]_x0001_gb|EGC43096.1| chromatin binding protein [Ajellomyces capsulatus H88]	Ajellomyces capsulatus H143	Eukaryota; Fungi; Dikarya; Ascomycota; Pezizomycotina; Eurotiomycetes; Eurotiomycetidae; Onygenales; Ajellomycetaceae; Ajellomyces.
gi|397211477|gb|AJKL01000004.1.g487.t1	EKV04807.1	2e-100	50.5405	Histone deacetylase SIR2, putative [Penicillium digitatum Pd1]_x0001_gb|EKV12839.1| Histone deacetylase SIR2, putative [Penicillium digitatum PHI26]	Penicillium digitatum Pd1	Eukaryota; Fungi; Dikarya; Ascomycota; Pezizomycotina; Eurotiomycetes; Eurotiomycetidae; Eurotiales; Aspergillaceae; Penicillium.
gi|397211477|gb|AJKL01000004.1.g487.t1	XP_002564561.1	4e-99	51.5528	Pc22g05260 [Penicillium chrysogenum Wisconsin 54-1255]_x0001_emb|CAP97814.1| Pc22g05260 [Penicillium chrysogenum Wisconsin 54-1255]	Penicillium chrysogenum Wisconsin 54-1255	Eukaryota; Fungi; Dikarya; Ascomycota; Pezizomycotina; Eurotiomycetes; Eurotiomycetidae; Eurotiales; Aspergillaceae; Penicillium; Penicillium chrysogenum complex.
gi|397211477|gb|AJKL01000004.1.g487.t1	XP_002623710.1	3e-97	51.5493	NAD-dependent histone deacetylase SIR2 [Ajellomyces dermatitidis SLH14081]_x0001_gb|EEQ70891.1| NAD-dependent histone deacetylase SIR2 [Ajellomyces dermatitidis SLH14081]	Ajellomyces dermatitidis SLH14081	Eukaryota; Fungi; Dikarya; Ascomycota; Pezizomycotina; Eurotiomycetes; Eurotiomycetidae; Onygenales; Ajellomycetaceae; Ajellomyces.
gi|397211477|gb|AJKL01000004.1.g487.t1	XP_001247870.1	3e-96	50.2732	hypothetical protein CIMG_01641 [Coccidioides immitis RS]_x0001_gb|EAS36432.2| histone deacetylase SIR2 [Coccidioides immitis RS]	Coccidioides immitis RS	Eukaryota; Fungi; Dikarya; Ascomycota; Pezizomycotina; Eurotiomycetes; Eurotiomycetidae; Onygenales; mitosporic Onygenales; Coccidioides.
gi|397211477|gb|AJKL01000004.1.g487.t1	EEQ90458.1	4e-96	51.2676	NAD-dependent histone deacetylase SIR2 [Ajellomyces dermatitidis ER-3]_x0001_gb|EGE83906.1| NAD-dependent histone deacetylase SIR2 [Ajellomyces dermatitidis ATCC 18188]_x0001_gb|EQL32071.1| NAD-dependent histone deacetylase SIR2 [Ajellomyces dermatitidis ATCC 26199]	Ajellomyces dermatitidis ER-3	Eukaryota; Fungi; Dikarya; Ascomycota; Pezizomycotina; Eurotiomycetes; Eurotiomycetidae; Onygenales; Ajellomycetaceae; Ajellomyces.
gi|397211477|gb|AJKL01000004.1.g487.t2	EON61179.1	0	97.1279	hypothetical protein W97_00391 [Coniosporium apollinis CBS 100218]	Coniosporium apollinis CBS 100218	Eukaryota; Fungi; Dikarya; Ascomycota; Pezizomycotina; Eurotiomycetes; Chaetothyriomycetidae; Chaetothyriales; Herpotrichiellaceae; mitosporic Herpotrichiellaceae; Coniosporium.
gi|397211477|gb|AJKL01000004.1.g487.t2	EKG19318.1	1e-150	61.1399	NAD-dependent histone deacetylase silent information regulator Sir2 [Macrophomina phaseolina MS6]	Macrophomina phaseolina MS6	Eukaryota; Fungi; Dikarya; Ascomycota; Pezizomycotina; Dothideomycetes; Dothideomycetes incertae sedis; Botryosphaeriales; Botryosphaeriaceae; Macrophomina.
gi|397211477|gb|AJKL01000004.1.g487.t2	EOD50949.1	1e-147	60.2041	putative histone deacetylase protein [Neofusicoccum parvum UCRNP2]	Neofusicoccum parvum UCRNP2	Eukaryota; Fungi; Dikarya; Ascomycota; Pezizomycotina; Dothideomycetes; Dothideomycetes incertae sedis; Botryosphaeriales; Botryosphaeriaceae; Neofusicoccum.
gi|397211477|gb|AJKL01000004.1.g487.t2	EOA82305.1	3e-135	59.9455	hypothetical protein SETTUDRAFT_122648 [Setosphaeria turcica Et28A]	Setosphaeria turcica Et28A	Eukaryota; Fungi; Dikarya; Ascomycota; Pezizomycotina; Dothideomycetes; Pleosporomycetidae; Pleosporales; Pleosporineae; Pleosporaceae; Setosphaeria.
gi|397211477|gb|AJKL01000004.1.g487.t2	XP_001931043.1	7e-135	62.908	NAD-dependent histone deacetylase SIR2 [Pyrenophora tritici-repentis Pt-1C-BFP]_x0001_gb|EDU40148.1| NAD-dependent histone deacetylase SIR2 [Pyrenophora tritici-repentis Pt-1C-BFP]	Pyrenophora tritici-repentis Pt-1C-BFP	Eukaryota; Fungi; Dikarya; Ascomycota; Pezizomycotina; Dothideomycetes; Pleosporomycetidae; Pleosporales; Pleosporineae; Pleosporaceae; Pyrenophora.
gi|397211477|gb|AJKL01000004.1.g487.t2	XP_003304292.1	8e-135	62.908	hypothetical protein PTT_16825 [Pyrenophora teres f. teres 0-1]_x0001_gb|EFQ87608.1| hypothetical protein PTT_16825 [Pyrenophora teres f. teres 0-1]	Pyrenophora teres f. teres 0-1	Eukaryota; Fungi; Dikarya; Ascomycota; Pezizomycotina; Dothideomycetes; Pleosporomycetidae; Pleosporales; Pleosporineae; Pleosporaceae; Pyrenophora.
gi|397211477|gb|AJKL01000004.1.g487.t2	XP_003836220.1	3e-134	62.8319	hypothetical protein LEMA_P055610.1 [Leptosphaeria maculans JN3]_x0001_emb|CBX92855.1| hypothetical protein LEMA_P055610.1 [Leptosphaeria maculans JN3]	Leptosphaeria maculans JN3	Eukaryota; Fungi; Dikarya; Ascomycota; Pezizomycotina; Dothideomycetes; Pleosporomycetidae; Pleosporales; Pleosporineae; Leptosphaeriaceae; Leptosphaeria; Leptosphaeria maculans complex.
gi|397211477|gb|AJKL01000004.1.g487.t2	EUC37583.1	7e-134	62.029	hypothetical protein COCCADRAFT_22769 [Bipolaris zeicola 26-R-13]_x0001_gb|EUN25792.1| hypothetical protein COCVIDRAFT_102514 [Bipolaris victoriae FI3]	Bipolaris zeicola 26-R-13	Eukaryota; Fungi; Dikarya; Ascomycota; Pezizomycotina; Dothideomycetes; Pleosporomycetidae; Pleosporales; Pleosporineae; Pleosporaceae; Bipolaris.
gi|397211477|gb|AJKL01000004.1.g487.t2	EUC39992.1	8e-134	62.908	hypothetical protein COCMIDRAFT_109961 [Bipolaris oryzae ATCC 44560]	Bipolaris oryzae ATCC 44560	Eukaryota; Fungi; Dikarya; Ascomycota; Pezizomycotina; Dothideomycetes; Pleosporomycetidae; Pleosporales; Pleosporineae; Pleosporaceae; Bipolaris.
gi|397211477|gb|AJKL01000004.1.g487.t2	EMD91793.1	2e-133	62.6113	hypothetical protein COCHEDRAFT_1136782 [Bipolaris maydis C5]_x0001_gb|ENI08449.1| hypothetical protein COCC4DRAFT_160721 [Bipolaris maydis ATCC 48331]	Bipolaris maydis C5	Eukaryota; Fungi; Dikarya; Ascomycota; Pezizomycotina; Dothideomycetes; Pleosporomycetidae; Pleosporales; Pleosporineae; Pleosporaceae; Bipolaris.
gi|397211477|gb|AJKL01000004.1.g487.t2	EMD61344.1	2e-133	62.3145	hypothetical protein COCSADRAFT_96538 [Bipolaris sorokiniana ND90Pr]	Bipolaris sorokiniana ND90Pr	Eukaryota; Fungi; Dikarya; Ascomycota; Pezizomycotina; Dothideomycetes; Pleosporomycetidae; Pleosporales; Pleosporineae; Pleosporaceae; Bipolaris.
gi|397211477|gb|AJKL01000004.1.g487.t2	XP_001797098.1	3e-122	58.457	hypothetical protein SNOG_06735 [Phaeosphaeria nodorum SN15]_x0001_gb|EAT85386.2| hypothetical protein SNOG_06735 [Phaeosphaeria nodorum SN15]	Phaeosphaeria nodorum SN15	Eukaryota; Fungi; Dikarya; Ascomycota; Pezizomycotina; Dothideomycetes; Pleosporomycetidae; Pleosporales; Pleosporineae; Phaeosphaeriaceae; Parastagonospora.
gi|397211477|gb|AJKL01000004.1.g487.t2	XP_002341654.1	4e-108	50.4249	histone deacetylase SIR2, putative [Talaromyces stipitatus ATCC 10500]_x0001_gb|EED24267.1| histone deacetylase SIR2, putative [Talaromyces stipitatus ATCC 10500]	Talaromyces stipitatus ATCC 10500	Eukaryota; Fungi; Dikarya; Ascomycota; Pezizomycotina; Eurotiomycetes; Eurotiomycetidae; Eurotiales; Trichocomaceae; Talaromyces.
gi|397211477|gb|AJKL01000004.1.g487.t2	BAE58105.1	6e-108	50.1449	unnamed protein product [Aspergillus oryzae RIB40]	Aspergillus oryzae RIB40	Eukaryota; Fungi; Dikarya; Ascomycota; Pezizomycotina; Eurotiomycetes; Eurotiomycetidae; Eurotiales; Aspergillaceae; Aspergillus.
gi|397211477|gb|AJKL01000004.1.g487.t2	EIT82683.1	9e-108	50.1449	sirtuin 5 [Aspergillus oryzae 3.042]	Aspergillus oryzae 3.042	Eukaryota; Fungi; Dikarya; Ascomycota; Pezizomycotina; Eurotiomycetes; Eurotiomycetidae; Eurotiales; Aspergillaceae; Aspergillus.
gi|397211477|gb|AJKL01000004.1.g487.t2	XP_001820107.2	9e-107	50	chromatin regulatory protein sir2 [Aspergillus oryzae RIB40]	Aspergillus oryzae RIB40	Eukaryota; Fungi; Dikarya; Ascomycota; Pezizomycotina; Eurotiomycetes; Eurotiomycetidae; Eurotiales; Aspergillaceae; Aspergillus.
gi|397211477|gb|AJKL01000004.1.g487.t2	XP_001544436.1	1e-106	53.3724	conserved hypothetical protein [Ajellomyces capsulatus NAm1]_x0001_gb|EDN03618.1| conserved hypothetical protein [Ajellomyces capsulatus NAm1]	Ajellomyces capsulatus NAm1	Eukaryota; Fungi; Dikarya; Ascomycota; Pezizomycotina; Eurotiomycetes; Eurotiomycetidae; Onygenales; Ajellomycetaceae; Ajellomyces.
gi|397211477|gb|AJKL01000004.1.g487.t2	EEH08054.1	1e-106	53.3724	chromatin regulatory protein sir2 [Ajellomyces capsulatus G186AR]	Ajellomyces capsulatus G186AR	Eukaryota; Fungi; Dikarya; Ascomycota; Pezizomycotina; Eurotiomycetes; Eurotiomycetidae; Onygenales; Ajellomycetaceae; Ajellomyces.
gi|397211477|gb|AJKL01000004.1.g487.t2	EER39868.1	4e-106	53.3724	chromatin regulatory protein sir2 [Ajellomyces capsulatus H143]_x0001_gb|EGC43096.1| chromatin binding protein [Ajellomyces capsulatus H88]	Ajellomyces capsulatus H143	Eukaryota; Fungi; Dikarya; Ascomycota; Pezizomycotina; Eurotiomycetes; Eurotiomycetidae; Onygenales; Ajellomycetaceae; Ajellomyces.
gi|397211477|gb|AJKL01000004.1.g487.t2	EKV04807.1	6e-105	52.6611	Histone deacetylase SIR2, putative [Penicillium digitatum Pd1]_x0001_gb|EKV12839.1| Histone deacetylase SIR2, putative [Penicillium digitatum PHI26]	Penicillium digitatum Pd1	Eukaryota; Fungi; Dikarya; Ascomycota; Pezizomycotina; Eurotiomycetes; Eurotiomycetidae; Eurotiales; Aspergillaceae; Penicillium.
gi|397211477|gb|AJKL01000004.1.g487.t2	GAA83642.1	7e-104	51.9062	chromatin regulatory protein Sir2 [Aspergillus kawachii IFO 4308]	Aspergillus kawachii IFO 4308	Eukaryota; Fungi; Dikarya; Ascomycota; Pezizomycotina; Eurotiomycetes; Eurotiomycetidae; Eurotiales; Aspergillaceae; Aspergillus.
gi|397211477|gb|AJKL01000004.1.g487.t2	XP_002564561.1	9e-104	54.0453	Pc22g05260 [Penicillium chrysogenum Wisconsin 54-1255]_x0001_emb|CAP97814.1| Pc22g05260 [Penicillium chrysogenum Wisconsin 54-1255]	Penicillium chrysogenum Wisconsin 54-1255	Eukaryota; Fungi; Dikarya; Ascomycota; Pezizomycotina; Eurotiomycetes; Eurotiomycetidae; Eurotiales; Aspergillaceae; Penicillium; Penicillium chrysogenum complex.
gi|397211477|gb|AJKL01000004.1.g487.t2	XP_001389163.2	8e-103	51.3196	chromatin regulatory protein sir2 [Aspergillus niger CBS 513.88]	Aspergillus niger CBS 513.88	Eukaryota; Fungi; Dikarya; Ascomycota; Pezizomycotina; Eurotiomycetes; Eurotiomycetidae; Eurotiales; Aspergillaceae; Aspergillus.
gi|397211477|gb|AJKL01000004.1.g487.t2	CAK43858.1	1e-102	51.3196	unnamed protein product [Aspergillus niger]	Aspergillus niger	Eukaryota; Fungi; Dikarya; Ascomycota; Pezizomycotina; Eurotiomycetes; Eurotiomycetidae; Eurotiales; Aspergillaceae; Aspergillus.
gi|397211477|gb|AJKL01000004.1.g487.t2	XP_002795301.1	1e-102	51.7647	NAD-dependent histone deacetylase SIR2 [Paracoccidioides sp. 'lutzii' Pb01]_x0001_gb|EEH40801.1| NAD-dependent histone deacetylase SIR2 [Paracoccidioides sp. 'lutzii' Pb01]	Paracoccidioides sp. 'lutzii' Pb01	Eukaryota; Fungi; Dikarya; Ascomycota; Pezizomycotina; Eurotiomycetes; Eurotiomycetidae; Onygenales; mitosporic Onygenales; Paracoccidioides.
gi|397211477|gb|AJKL01000004.1.g487.t2	XP_002623710.1	5e-102	53.8012	NAD-dependent histone deacetylase SIR2 [Ajellomyces dermatitidis SLH14081]_x0001_gb|EEQ70891.1| NAD-dependent histone deacetylase SIR2 [Ajellomyces dermatitidis SLH14081]	Ajellomyces dermatitidis SLH14081	Eukaryota; Fungi; Dikarya; Ascomycota; Pezizomycotina; Eurotiomycetes; Eurotiomycetidae; Onygenales; Ajellomycetaceae; Ajellomyces.
gi|397211477|gb|AJKL01000004.1.g487.t2	EEH45656.1	6e-102	51.462	NAD-dependent histone deacetylase SIR2 [Paracoccidioides brasiliensis Pb18]	Paracoccidioides brasiliensis Pb18	Eukaryota; Fungi; Dikarya; Ascomycota; Pezizomycotina; Eurotiomycetes; Eurotiomycetidae; Onygenales; mitosporic Onygenales; Paracoccidioides.
gi|397211477|gb|AJKL01000004.1.g487.t2	EFW21367.1	2e-101	51.5581	SIR2 family histone deacetylase [Coccidioides posadasii str. Silveira]	Coccidioides posadasii str. Silveira	Eukaryota; Fungi; Dikarya; Ascomycota; Pezizomycotina; Eurotiomycetes; Eurotiomycetidae; Onygenales; mitosporic Onygenales; Coccidioides.
gi|397211477|gb|AJKL01000004.1.g487.t2	EEQ90458.1	8e-101	53.5088	NAD-dependent histone deacetylase SIR2 [Ajellomyces dermatitidis ER-3]_x0001_gb|EGE83906.1| NAD-dependent histone deacetylase SIR2 [Ajellomyces dermatitidis ATCC 18188]_x0001_gb|EQL32071.1| NAD-dependent histone deacetylase SIR2 [Ajellomyces dermatitidis ATCC 26199]	Ajellomyces dermatitidis ER-3	Eukaryota; Fungi; Dikarya; Ascomycota; Pezizomycotina; Eurotiomycetes; Eurotiomycetidae; Onygenales; Ajellomycetaceae; Ajellomyces.
gi|397211477|gb|AJKL01000004.1.g487.t2	XP_001247870.1	1e-100	52.1246	hypothetical protein CIMG_01641 [Coccidioides immitis RS]_x0001_gb|EAS36432.2| histone deacetylase SIR2 [Coccidioides immitis RS]	Coccidioides immitis RS	Eukaryota; Fungi; Dikarya; Ascomycota; Pezizomycotina; Eurotiomycetes; Eurotiomycetidae; Onygenales; mitosporic Onygenales; Coccidioides.
gi|397211477|gb|AJKL01000004.1.g487.t2	EEH21019.1	4e-100	50.4274	NAD-dependent histone deacetylase SIR2 [Paracoccidioides brasiliensis Pb03]	Paracoccidioides brasiliensis Pb03	Eukaryota; Fungi; Dikarya; Ascomycota; Pezizomycotina; Eurotiomycetes; Eurotiomycetidae; Onygenales; mitosporic Onygenales; Paracoccidioides.
gi|397211477|gb|AJKL01000004.1.g487.t2	XP_003065610.1	1e-99	51.2748	Sir2 family transcription regulator [Coccidioides posadasii C735 delta SOWgp]_x0001_gb|EER23465.1| Sir2 family transcription regulator [Coccidioides posadasii C735 delta SOWgp]	Coccidioides posadasii C735 delta SOWgp	Eukaryota; Fungi; Dikarya; Ascomycota; Pezizomycotina; Eurotiomycetes; Eurotiomycetidae; Onygenales; mitosporic Onygenales; Coccidioides.
gi|397211477|gb|AJKL01000004.1.g487.t2	EHA26622.1	9e-97	51.3196	hypothetical protein ASPNIDRAFT_128934 [Aspergillus niger ATCC 1015]	Aspergillus niger ATCC 1015	Eukaryota; Fungi; Dikarya; Ascomycota; Pezizomycotina; Eurotiomycetes; Eurotiomycetidae; Eurotiales; Aspergillaceae; Aspergillus.
gi|397211477|gb|AJKL01000004.1.g487.t2	XP_002844310.1	1e-95	50.1484	chromatin regulatory protein sir2 [Arthroderma otae CBS 113480]_x0001_gb|EEQ33455.1| chromatin regulatory protein sir2 [Arthroderma otae CBS 113480]	Arthroderma otae CBS 113480	Eukaryota; Fungi; Dikarya; Ascomycota; Pezizomycotina; Eurotiomycetes; Eurotiomycetidae; Onygenales; Arthrodermataceae; Arthroderma.
gi|397211477|gb|AJKL01000004.1.g487.t2	XP_003023170.1	6e-95	51.9355	hypothetical protein TRV_02692 [Trichophyton verrucosum HKI 0517]_x0001_gb|EFE42552.1| hypothetical protein TRV_02692 [Trichophyton verrucosum HKI 0517]	Trichophyton verrucosum HKI 0517	Eukaryota; Fungi; Dikarya; Ascomycota; Pezizomycotina; Eurotiomycetes; Eurotiomycetidae; Onygenales; Arthrodermataceae; mitosporic Arthrodermataceae; Trichophyton.
gi|397211477|gb|AJKL01000004.1.g487.t2	XP_003232485.1	1e-94	50.1484	chromatin regulatory protein sir2 [Trichophyton rubrum CBS 118892]_x0001_gb|EGD91110.1| chromatin regulatory protein sir2 [Trichophyton rubrum CBS 118892]	Trichophyton rubrum CBS 118892	Eukaryota; Fungi; Dikarya; Ascomycota; Pezizomycotina; Eurotiomycetes; Eurotiomycetidae; Onygenales; Arthrodermataceae; mitosporic Arthrodermataceae; Trichophyton.
gi|397211477|gb|AJKL01000004.1.g487.t2	XP_003013243.1	6e-92	51.2739	hypothetical protein ARB_00428 [Arthroderma benhamiae CBS 112371]_x0001_gb|EFE32603.1| hypothetical protein ARB_00428 [Arthroderma benhamiae CBS 112371]	Arthroderma benhamiae CBS 112371	Eukaryota; Fungi; Dikarya; Ascomycota; Pezizomycotina; Eurotiomycetes; Eurotiomycetidae; Onygenales; Arthrodermataceae; Arthroderma.
gi|397211477|gb|AJKL01000004.1.g487.t2	EKD12180.1	1e-90	50.8039	Sir2 family protein [Marssonina brunnea f. sp. 'multigermtubi' MB_m1]	Marssonina brunnea f. sp. 'multigermtubi' MB_m1	Eukaryota; Fungi; Dikarya; Ascomycota; Pezizomycotina; Leotiomycetes; Helotiales; Dermateaceae; Marssonina.
gi|397211477|gb|AJKL01000004.1.g487.t2	EGO53867.1	1e-85	50.9363	hypothetical protein NEUTE1DRAFT_88650 [Neurospora tetrasperma FGSC 2508]_x0001_gb|EGZ68525.1| SIR2-domain-containing protein [Neurospora tetrasperma FGSC 2509]	Neurospora tetrasperma FGSC 2508	Eukaryota; Fungi; Dikarya; Ascomycota; Pezizomycotina; Sordariomycetes; Sordariomycetidae; Sordariales; Sordariaceae; Neurospora.
gi|397211477|gb|AJKL01000004.1.g487.t2	XP_960372.1	1e-85	50.9363	hypothetical protein NCU04737 [Neurospora crassa OR74A]_x0001_gb|EAA31136.1| chromatin regulatory protein sir2 [Neurospora crassa OR74A]_x0001_emb|CAE85559.1| related to NAD-dependent histone deacetylase [Neurospora crassa]	Neurospora crassa OR74A	Eukaryota; Fungi; Dikarya; Ascomycota; Pezizomycotina; Sordariomycetes; Sordariomycetidae; Sordariales; Sordariaceae; Neurospora.
gi|397211477|gb|AJKL01000004.1.g487.t2	XP_003353066.1	7e-85	51.1364	hypothetical protein SMAC_03384 [Sordaria macrospora k-hell]_x0001_emb|CCC09828.1| unnamed protein product [Sordaria macrospora k-hell]	Sordaria macrospora k-hell	Eukaryota; Fungi; Dikarya; Ascomycota; Pezizomycotina; Sordariomycetes; Sordariomycetidae; Sordariales; Sordariaceae; Sordaria.
gi|397211477|gb|AJKL01000004.1.g487.t3	EON61179.1	0	94.898	hypothetical protein W97_00391 [Coniosporium apollinis CBS 100218]	Coniosporium apollinis CBS 100218	Eukaryota; Fungi; Dikarya; Ascomycota; Pezizomycotina; Eurotiomycetes; Chaetothyriomycetidae; Chaetothyriales; Herpotrichiellaceae; mitosporic Herpotrichiellaceae; Coniosporium.
gi|397211477|gb|AJKL01000004.1.g487.t3	EKG19318.1	2e-147	58.9873	NAD-dependent histone deacetylase silent information regulator Sir2 [Macrophomina phaseolina MS6]	Macrophomina phaseolina MS6	Eukaryota; Fungi; Dikarya; Ascomycota; Pezizomycotina; Dothideomycetes; Dothideomycetes incertae sedis; Botryosphaeriales; Botryosphaeriaceae; Macrophomina.
gi|397211477|gb|AJKL01000004.1.g487.t3	EOD50949.1	6e-145	58.1047	putative histone deacetylase protein [Neofusicoccum parvum UCRNP2]	Neofusicoccum parvum UCRNP2	Eukaryota; Fungi; Dikarya; Ascomycota; Pezizomycotina; Dothideomycetes; Dothideomycetes incertae sedis; Botryosphaeriales; Botryosphaeriaceae; Neofusicoccum.
gi|397211477|gb|AJKL01000004.1.g487.t3	EOA82305.1	2e-131	57.1809	hypothetical protein SETTUDRAFT_122648 [Setosphaeria turcica Et28A]	Setosphaeria turcica Et28A	Eukaryota; Fungi; Dikarya; Ascomycota; Pezizomycotina; Dothideomycetes; Pleosporomycetidae; Pleosporales; Pleosporineae; Pleosporaceae; Setosphaeria.
gi|397211477|gb|AJKL01000004.1.g487.t3	XP_001931043.1	6e-131	59.8266	NAD-dependent histone deacetylase SIR2 [Pyrenophora tritici-repentis Pt-1C-BFP]_x0001_gb|EDU40148.1| NAD-dependent histone deacetylase SIR2 [Pyrenophora tritici-repentis Pt-1C-BFP]	Pyrenophora tritici-repentis Pt-1C-BFP	Eukaryota; Fungi; Dikarya; Ascomycota; Pezizomycotina; Dothideomycetes; Pleosporomycetidae; Pleosporales; Pleosporineae; Pleosporaceae; Pyrenophora.
gi|397211477|gb|AJKL01000004.1.g487.t3	XP_003304292.1	7e-131	59.8266	hypothetical protein PTT_16825 [Pyrenophora teres f. teres 0-1]_x0001_gb|EFQ87608.1| hypothetical protein PTT_16825 [Pyrenophora teres f. teres 0-1]	Pyrenophora teres f. teres 0-1	Eukaryota; Fungi; Dikarya; Ascomycota; Pezizomycotina; Dothideomycetes; Pleosporomycetidae; Pleosporales; Pleosporineae; Pleosporaceae; Pyrenophora.
gi|397211477|gb|AJKL01000004.1.g487.t3	XP_003836220.1	3e-130	59.7701	hypothetical protein LEMA_P055610.1 [Leptosphaeria maculans JN3]_x0001_emb|CBX92855.1| hypothetical protein LEMA_P055610.1 [Leptosphaeria maculans JN3]	Leptosphaeria maculans JN3	Eukaryota; Fungi; Dikarya; Ascomycota; Pezizomycotina; Dothideomycetes; Pleosporomycetidae; Pleosporales; Pleosporineae; Leptosphaeriaceae; Leptosphaeria; Leptosphaeria maculans complex.
gi|397211477|gb|AJKL01000004.1.g487.t3	EUC39992.1	5e-130	57.8512	hypothetical protein COCMIDRAFT_109961 [Bipolaris oryzae ATCC 44560]	Bipolaris oryzae ATCC 44560	Eukaryota; Fungi; Dikarya; Ascomycota; Pezizomycotina; Dothideomycetes; Pleosporomycetidae; Pleosporales; Pleosporineae; Pleosporaceae; Bipolaris.
gi|397211477|gb|AJKL01000004.1.g487.t3	EUC37583.1	6e-130	59.0395	hypothetical protein COCCADRAFT_22769 [Bipolaris zeicola 26-R-13]_x0001_gb|EUN25792.1| hypothetical protein COCVIDRAFT_102514 [Bipolaris victoriae FI3]	Bipolaris zeicola 26-R-13	Eukaryota; Fungi; Dikarya; Ascomycota; Pezizomycotina; Dothideomycetes; Pleosporomycetidae; Pleosporales; Pleosporineae; Pleosporaceae; Bipolaris.
gi|397211477|gb|AJKL01000004.1.g487.t3	EMD91793.1	1e-129	57.5758	hypothetical protein COCHEDRAFT_1136782 [Bipolaris maydis C5]_x0001_gb|ENI08449.1| hypothetical protein COCC4DRAFT_160721 [Bipolaris maydis ATCC 48331]	Bipolaris maydis C5	Eukaryota; Fungi; Dikarya; Ascomycota; Pezizomycotina; Dothideomycetes; Pleosporomycetidae; Pleosporales; Pleosporineae; Pleosporaceae; Bipolaris.
gi|397211477|gb|AJKL01000004.1.g487.t3	EMD61344.1	3e-129	57.3003	hypothetical protein COCSADRAFT_96538 [Bipolaris sorokiniana ND90Pr]	Bipolaris sorokiniana ND90Pr	Eukaryota; Fungi; Dikarya; Ascomycota; Pezizomycotina; Dothideomycetes; Pleosporomycetidae; Pleosporales; Pleosporineae; Pleosporaceae; Bipolaris.
gi|397211477|gb|AJKL01000004.1.g487.t3	XP_001797098.1	4e-118	55.4913	hypothetical protein SNOG_06735 [Phaeosphaeria nodorum SN15]_x0001_gb|EAT85386.2| hypothetical protein SNOG_06735 [Phaeosphaeria nodorum SN15]	Phaeosphaeria nodorum SN15	Eukaryota; Fungi; Dikarya; Ascomycota; Pezizomycotina; Dothideomycetes; Pleosporomycetidae; Pleosporales; Pleosporineae; Phaeosphaeriaceae; Parastagonospora.
gi|397211477|gb|AJKL01000004.1.g487.t3	XP_001544436.1	4e-104	51.7143	conserved hypothetical protein [Ajellomyces capsulatus NAm1]_x0001_gb|EDN03618.1| conserved hypothetical protein [Ajellomyces capsulatus NAm1]	Ajellomyces capsulatus NAm1	Eukaryota; Fungi; Dikarya; Ascomycota; Pezizomycotina; Eurotiomycetes; Eurotiomycetidae; Onygenales; Ajellomycetaceae; Ajellomyces.
gi|397211477|gb|AJKL01000004.1.g487.t3	EER39868.1	9e-104	51.7143	chromatin regulatory protein sir2 [Ajellomyces capsulatus H143]_x0001_gb|EGC43096.1| chromatin binding protein [Ajellomyces capsulatus H88]	Ajellomyces capsulatus H143	Eukaryota; Fungi; Dikarya; Ascomycota; Pezizomycotina; Eurotiomycetes; Eurotiomycetidae; Onygenales; Ajellomycetaceae; Ajellomyces.
gi|397211477|gb|AJKL01000004.1.g487.t3	EEH08054.1	1e-103	51.4286	chromatin regulatory protein sir2 [Ajellomyces capsulatus G186AR]	Ajellomyces capsulatus G186AR	Eukaryota; Fungi; Dikarya; Ascomycota; Pezizomycotina; Eurotiomycetes; Eurotiomycetidae; Onygenales; Ajellomycetaceae; Ajellomyces.
gi|397211477|gb|AJKL01000004.1.g487.t3	EKV04807.1	4e-102	50.5464	Histone deacetylase SIR2, putative [Penicillium digitatum Pd1]_x0001_gb|EKV12839.1| Histone deacetylase SIR2, putative [Penicillium digitatum PHI26]	Penicillium digitatum Pd1	Eukaryota; Fungi; Dikarya; Ascomycota; Pezizomycotina; Eurotiomycetes; Eurotiomycetidae; Eurotiales; Aspergillaceae; Penicillium.
gi|397211477|gb|AJKL01000004.1.g487.t3	GAA83642.1	2e-101	50	chromatin regulatory protein Sir2 [Aspergillus kawachii IFO 4308]	Aspergillus kawachii IFO 4308	Eukaryota; Fungi; Dikarya; Ascomycota; Pezizomycotina; Eurotiomycetes; Eurotiomycetidae; Eurotiales; Aspergillaceae; Aspergillus.
gi|397211477|gb|AJKL01000004.1.g487.t3	XP_002564561.1	5e-101	51.8868	Pc22g05260 [Penicillium chrysogenum Wisconsin 54-1255]_x0001_emb|CAP97814.1| Pc22g05260 [Penicillium chrysogenum Wisconsin 54-1255]	Penicillium chrysogenum Wisconsin 54-1255	Eukaryota; Fungi; Dikarya; Ascomycota; Pezizomycotina; Eurotiomycetes; Eurotiomycetidae; Eurotiales; Aspergillaceae; Penicillium; Penicillium chrysogenum complex.
gi|397211477|gb|AJKL01000004.1.g487.t3	XP_002795301.1	3e-100	50.1433	NAD-dependent histone deacetylase SIR2 [Paracoccidioides sp. 'lutzii' Pb01]_x0001_gb|EEH40801.1| NAD-dependent histone deacetylase SIR2 [Paracoccidioides sp. 'lutzii' Pb01]	Paracoccidioides sp. 'lutzii' Pb01	Eukaryota; Fungi; Dikarya; Ascomycota; Pezizomycotina; Eurotiomycetes; Eurotiomycetidae; Onygenales; mitosporic Onygenales; Paracoccidioides.
gi|397211477|gb|AJKL01000004.1.g487.t3	XP_002623710.1	1e-99	52.1368	NAD-dependent histone deacetylase SIR2 [Ajellomyces dermatitidis SLH14081]_x0001_gb|EEQ70891.1| NAD-dependent histone deacetylase SIR2 [Ajellomyces dermatitidis SLH14081]	Ajellomyces dermatitidis SLH14081	Eukaryota; Fungi; Dikarya; Ascomycota; Pezizomycotina; Eurotiomycetes; Eurotiomycetidae; Onygenales; Ajellomycetaceae; Ajellomyces.
gi|397211477|gb|AJKL01000004.1.g487.t3	EFW21367.1	2e-99	50.2762	SIR2 family histone deacetylase [Coccidioides posadasii str. Silveira]	Coccidioides posadasii str. Silveira	Eukaryota; Fungi; Dikarya; Ascomycota; Pezizomycotina; Eurotiomycetes; Eurotiomycetidae; Onygenales; mitosporic Onygenales; Coccidioides.
gi|397211477|gb|AJKL01000004.1.g487.t3	XP_001247870.1	9e-99	50.8287	hypothetical protein CIMG_01641 [Coccidioides immitis RS]_x0001_gb|EAS36432.2| histone deacetylase SIR2 [Coccidioides immitis RS]	Coccidioides immitis RS	Eukaryota; Fungi; Dikarya; Ascomycota; Pezizomycotina; Eurotiomycetes; Eurotiomycetidae; Onygenales; mitosporic Onygenales; Coccidioides.
gi|397211477|gb|AJKL01000004.1.g487.t3	EEQ90458.1	2e-98	51.8519	NAD-dependent histone deacetylase SIR2 [Ajellomyces dermatitidis ER-3]_x0001_gb|EGE83906.1| NAD-dependent histone deacetylase SIR2 [Ajellomyces dermatitidis ATCC 18188]_x0001_gb|EQL32071.1| NAD-dependent histone deacetylase SIR2 [Ajellomyces dermatitidis ATCC 26199]	Ajellomyces dermatitidis ER-3	Eukaryota; Fungi; Dikarya; Ascomycota; Pezizomycotina; Eurotiomycetes; Eurotiomycetidae; Onygenales; Ajellomycetaceae; Ajellomyces.
gi|397211477|gb|AJKL01000004.1.g487.t3	XP_003065610.1	8e-98	50	Sir2 family transcription regulator [Coccidioides posadasii C735 delta SOWgp]_x0001_gb|EER23465.1| Sir2 family transcription regulator [Coccidioides posadasii C735 delta SOWgp]	Coccidioides posadasii C735 delta SOWgp	Eukaryota; Fungi; Dikarya; Ascomycota; Pezizomycotina; Eurotiomycetes; Eurotiomycetidae; Onygenales; mitosporic Onygenales; Coccidioides.
gi|397211477|gb|AJKL01000004.1.g487.t3	XP_003023170.1	4e-93	50.1567	hypothetical protein TRV_02692 [Trichophyton verrucosum HKI 0517]_x0001_gb|EFE42552.1| hypothetical protein TRV_02692 [Trichophyton verrucosum HKI 0517]	Trichophyton verrucosum HKI 0517	Eukaryota; Fungi; Dikarya; Ascomycota; Pezizomycotina; Eurotiomycetes; Eurotiomycetidae; Onygenales; Arthrodermataceae; mitosporic Arthrodermataceae; Trichophyton.
gi|397211477|gb|AJKL01000004.1.g487.t4	EON61179.1	0	98.153	hypothetical protein W97_00391 [Coniosporium apollinis CBS 100218]	Coniosporium apollinis CBS 100218	Eukaryota; Fungi; Dikarya; Ascomycota; Pezizomycotina; Eurotiomycetes; Chaetothyriomycetidae; Chaetothyriales; Herpotrichiellaceae; mitosporic Herpotrichiellaceae; Coniosporium.
gi|397211477|gb|AJKL01000004.1.g487.t4	EKG19318.1	5e-153	61.7801	NAD-dependent histone deacetylase silent information regulator Sir2 [Macrophomina phaseolina MS6]	Macrophomina phaseolina MS6	Eukaryota; Fungi; Dikarya; Ascomycota; Pezizomycotina; Dothideomycetes; Dothideomycetes incertae sedis; Botryosphaeriales; Botryosphaeriaceae; Macrophomina.
gi|397211477|gb|AJKL01000004.1.g487.t4	EOD50949.1	3e-150	60.8247	putative histone deacetylase protein [Neofusicoccum parvum UCRNP2]	Neofusicoccum parvum UCRNP2	Eukaryota; Fungi; Dikarya; Ascomycota; Pezizomycotina; Dothideomycetes; Dothideomycetes incertae sedis; Botryosphaeriales; Botryosphaeriaceae; Neofusicoccum.
gi|397211477|gb|AJKL01000004.1.g487.t4	EOA82305.1	2e-137	60.3306	hypothetical protein SETTUDRAFT_122648 [Setosphaeria turcica Et28A]	Setosphaeria turcica Et28A	Eukaryota; Fungi; Dikarya; Ascomycota; Pezizomycotina; Dothideomycetes; Pleosporomycetidae; Pleosporales; Pleosporineae; Pleosporaceae; Setosphaeria.
gi|397211477|gb|AJKL01000004.1.g487.t4	XP_001931043.1	2e-137	63.3634	NAD-dependent histone deacetylase SIR2 [Pyrenophora tritici-repentis Pt-1C-BFP]_x0001_gb|EDU40148.1| NAD-dependent histone deacetylase SIR2 [Pyrenophora tritici-repentis Pt-1C-BFP]	Pyrenophora tritici-repentis Pt-1C-BFP	Eukaryota; Fungi; Dikarya; Ascomycota; Pezizomycotina; Dothideomycetes; Pleosporomycetidae; Pleosporales; Pleosporineae; Pleosporaceae; Pyrenophora.
gi|397211477|gb|AJKL01000004.1.g487.t4	XP_003304292.1	2e-137	63.3634	hypothetical protein PTT_16825 [Pyrenophora teres f. teres 0-1]_x0001_gb|EFQ87608.1| hypothetical protein PTT_16825 [Pyrenophora teres f. teres 0-1]	Pyrenophora teres f. teres 0-1	Eukaryota; Fungi; Dikarya; Ascomycota; Pezizomycotina; Dothideomycetes; Pleosporomycetidae; Pleosporales; Pleosporineae; Pleosporaceae; Pyrenophora.
gi|397211477|gb|AJKL01000004.1.g487.t4	EUC37583.1	1e-136	62.4633	hypothetical protein COCCADRAFT_22769 [Bipolaris zeicola 26-R-13]_x0001_gb|EUN25792.1| hypothetical protein COCVIDRAFT_102514 [Bipolaris victoriae FI3]	Bipolaris zeicola 26-R-13	Eukaryota; Fungi; Dikarya; Ascomycota; Pezizomycotina; Dothideomycetes; Pleosporomycetidae; Pleosporales; Pleosporineae; Pleosporaceae; Bipolaris.
gi|397211477|gb|AJKL01000004.1.g487.t4	EUC39992.1	2e-136	63.3634	hypothetical protein COCMIDRAFT_109961 [Bipolaris oryzae ATCC 44560]	Bipolaris oryzae ATCC 44560	Eukaryota; Fungi; Dikarya; Ascomycota; Pezizomycotina; Dothideomycetes; Pleosporomycetidae; Pleosporales; Pleosporineae; Pleosporaceae; Bipolaris.
gi|397211477|gb|AJKL01000004.1.g487.t4	EMD91793.1	3e-136	63.0631	hypothetical protein COCHEDRAFT_1136782 [Bipolaris maydis C5]_x0001_gb|ENI08449.1| hypothetical protein COCC4DRAFT_160721 [Bipolaris maydis ATCC 48331]	Bipolaris maydis C5	Eukaryota; Fungi; Dikarya; Ascomycota; Pezizomycotina; Dothideomycetes; Pleosporomycetidae; Pleosporales; Pleosporineae; Pleosporaceae; Bipolaris.
gi|397211477|gb|AJKL01000004.1.g487.t4	XP_003836220.1	1e-135	62.9851	hypothetical protein LEMA_P055610.1 [Leptosphaeria maculans JN3]_x0001_emb|CBX92855.1| hypothetical protein LEMA_P055610.1 [Leptosphaeria maculans JN3]	Leptosphaeria maculans JN3	Eukaryota; Fungi; Dikarya; Ascomycota; Pezizomycotina; Dothideomycetes; Pleosporomycetidae; Pleosporales; Pleosporineae; Leptosphaeriaceae; Leptosphaeria; Leptosphaeria maculans complex.
gi|397211477|gb|AJKL01000004.1.g487.t4	EMD61344.1	1e-135	62.7628	hypothetical protein COCSADRAFT_96538 [Bipolaris sorokiniana ND90Pr]	Bipolaris sorokiniana ND90Pr	Eukaryota; Fungi; Dikarya; Ascomycota; Pezizomycotina; Dothideomycetes; Pleosporomycetidae; Pleosporales; Pleosporineae; Pleosporaceae; Bipolaris.
gi|397211477|gb|AJKL01000004.1.g487.t4	XP_001797098.1	1e-124	58.8589	hypothetical protein SNOG_06735 [Phaeosphaeria nodorum SN15]_x0001_gb|EAT85386.2| hypothetical protein SNOG_06735 [Phaeosphaeria nodorum SN15]	Phaeosphaeria nodorum SN15	Eukaryota; Fungi; Dikarya; Ascomycota; Pezizomycotina; Dothideomycetes; Pleosporomycetidae; Pleosporales; Pleosporineae; Phaeosphaeriaceae; Parastagonospora.
gi|397211477|gb|AJKL01000004.1.g487.t4	BAE58105.1	2e-111	51.0264	unnamed protein product [Aspergillus oryzae RIB40]	Aspergillus oryzae RIB40	Eukaryota; Fungi; Dikarya; Ascomycota; Pezizomycotina; Eurotiomycetes; Eurotiomycetidae; Eurotiales; Aspergillaceae; Aspergillus.
gi|397211477|gb|AJKL01000004.1.g487.t4	XP_002341654.1	2e-111	51.2894	histone deacetylase SIR2, putative [Talaromyces stipitatus ATCC 10500]_x0001_gb|EED24267.1| histone deacetylase SIR2, putative [Talaromyces stipitatus ATCC 10500]	Talaromyces stipitatus ATCC 10500	Eukaryota; Fungi; Dikarya; Ascomycota; Pezizomycotina; Eurotiomycetes; Eurotiomycetidae; Eurotiales; Trichocomaceae; Talaromyces.
gi|397211477|gb|AJKL01000004.1.g487.t4	EIT82683.1	3e-111	51.0264	sirtuin 5 [Aspergillus oryzae 3.042]	Aspergillus oryzae 3.042	Eukaryota; Fungi; Dikarya; Ascomycota; Pezizomycotina; Eurotiomycetes; Eurotiomycetidae; Eurotiales; Aspergillaceae; Aspergillus.
gi|397211477|gb|AJKL01000004.1.g487.t4	XP_002374330.1	9e-111	50.7331	histone deacetylase SIR2, putative [Aspergillus flavus NRRL3357]_x0001_gb|EED55548.1| histone deacetylase SIR2, putative [Aspergillus flavus NRRL3357]	Aspergillus flavus NRRL3357	Eukaryota; Fungi; Dikarya; Ascomycota; Pezizomycotina; Eurotiomycetes; Eurotiomycetidae; Eurotiales; Aspergillaceae; Aspergillus.
gi|397211477|gb|AJKL01000004.1.g487.t4	XP_001820107.2	3e-110	50.8824	chromatin regulatory protein sir2 [Aspergillus oryzae RIB40]	Aspergillus oryzae RIB40	Eukaryota; Fungi; Dikarya; Ascomycota; Pezizomycotina; Eurotiomycetes; Eurotiomycetidae; Eurotiales; Aspergillaceae; Aspergillus.
gi|397211477|gb|AJKL01000004.1.g487.t4	XP_002151363.1	7e-110	50	histone deacetylase SIR2, putative [Talaromyces marneffei ATCC 18224]_x0001_gb|EEA20363.1| histone deacetylase SIR2, putative [Talaromyces marneffei ATCC 18224]	Talaromyces marneffei ATCC 18224	Eukaryota; Fungi; Dikarya; Ascomycota; Pezizomycotina; Eurotiomycetes; Eurotiomycetidae; Eurotiales; Trichocomaceae; Talaromyces.
gi|397211477|gb|AJKL01000004.1.g487.t4	XP_001544436.1	1e-109	54.3027	conserved hypothetical protein [Ajellomyces capsulatus NAm1]_x0001_gb|EDN03618.1| conserved hypothetical protein [Ajellomyces capsulatus NAm1]	Ajellomyces capsulatus NAm1	Eukaryota; Fungi; Dikarya; Ascomycota; Pezizomycotina; Eurotiomycetes; Eurotiomycetidae; Onygenales; Ajellomycetaceae; Ajellomyces.
gi|397211477|gb|AJKL01000004.1.g487.t4	GAD99371.1	2e-109	50.5848	histone deacetylase SIR2 [Byssochlamys spectabilis No. 5]	Byssochlamys spectabilis No. 5	Eukaryota; Fungi; Dikarya; Ascomycota; Pezizomycotina; Eurotiomycetes; Eurotiomycetidae; Eurotiales; Thermoascaceae; Byssochlamys. FEATURES Location/Qualifiers source 1..495 /organism="Byssochlamys spectabilis No. 5" /culture_collection="NBRC:109023" /db_xref="taxon:1356009" /note="anamorph: Paecilomyces variotii; contig: PVAR5_00071_2" Protein 1..495 /product="histone deacetylase SIR2" Region <1…
gi|397211477|gb|AJKL01000004.1.g487.t4	EER39868.1	2e-109	54.3027	chromatin regulatory protein sir2 [Ajellomyces capsulatus H143]_x0001_gb|EGC43096.1| chromatin binding protein [Ajellomyces capsulatus H88]	Ajellomyces capsulatus H143	Eukaryota; Fungi; Dikarya; Ascomycota; Pezizomycotina; Eurotiomycetes; Eurotiomycetidae; Onygenales; Ajellomycetaceae; Ajellomyces.
gi|397211477|gb|AJKL01000004.1.g487.t4	EEH08054.1	5e-109	54.0059	chromatin regulatory protein sir2 [Ajellomyces capsulatus G186AR]	Ajellomyces capsulatus G186AR	Eukaryota; Fungi; Dikarya; Ascomycota; Pezizomycotina; Eurotiomycetes; Eurotiomycetidae; Onygenales; Ajellomycetaceae; Ajellomyces.
gi|397211477|gb|AJKL01000004.1.g487.t4	EKV04807.1	1e-107	52.9745	Histone deacetylase SIR2, putative [Penicillium digitatum Pd1]_x0001_gb|EKV12839.1| Histone deacetylase SIR2, putative [Penicillium digitatum PHI26]	Penicillium digitatum Pd1	Eukaryota; Fungi; Dikarya; Ascomycota; Pezizomycotina; Eurotiomycetes; Eurotiomycetidae; Eurotiales; Aspergillaceae; Penicillium.
gi|397211477|gb|AJKL01000004.1.g487.t4	GAA83642.1	4e-107	52.5223	chromatin regulatory protein Sir2 [Aspergillus kawachii IFO 4308]	Aspergillus kawachii IFO 4308	Eukaryota; Fungi; Dikarya; Ascomycota; Pezizomycotina; Eurotiomycetes; Eurotiomycetidae; Eurotiales; Aspergillaceae; Aspergillus.
gi|397211477|gb|AJKL01000004.1.g487.t4	XP_002795301.1	1e-106	52.9762	NAD-dependent histone deacetylase SIR2 [Paracoccidioides sp. 'lutzii' Pb01]_x0001_gb|EEH40801.1| NAD-dependent histone deacetylase SIR2 [Paracoccidioides sp. 'lutzii' Pb01]	Paracoccidioides sp. 'lutzii' Pb01	Eukaryota; Fungi; Dikarya; Ascomycota; Pezizomycotina; Eurotiomycetes; Eurotiomycetidae; Onygenales; mitosporic Onygenales; Paracoccidioides.
gi|397211477|gb|AJKL01000004.1.g487.t4	XP_002564561.1	2e-106	54.7541	Pc22g05260 [Penicillium chrysogenum Wisconsin 54-1255]_x0001_emb|CAP97814.1| Pc22g05260 [Penicillium chrysogenum Wisconsin 54-1255]	Penicillium chrysogenum Wisconsin 54-1255	Eukaryota; Fungi; Dikarya; Ascomycota; Pezizomycotina; Eurotiomycetes; Eurotiomycetidae; Eurotiales; Aspergillaceae; Penicillium; Penicillium chrysogenum complex.
gi|397211477|gb|AJKL01000004.1.g487.t4	XP_001389163.2	4e-106	51.9288	chromatin regulatory protein sir2 [Aspergillus niger CBS 513.88]	Aspergillus niger CBS 513.88	Eukaryota; Fungi; Dikarya; Ascomycota; Pezizomycotina; Eurotiomycetes; Eurotiomycetidae; Eurotiales; Aspergillaceae; Aspergillus.
gi|397211477|gb|AJKL01000004.1.g487.t4	CAK43858.1	4e-106	51.9288	unnamed protein product [Aspergillus niger]	Aspergillus niger	Eukaryota; Fungi; Dikarya; Ascomycota; Pezizomycotina; Eurotiomycetes; Eurotiomycetidae; Eurotiales; Aspergillaceae; Aspergillus.
gi|397211477|gb|AJKL01000004.1.g487.t4	EEH45656.1	5e-106	52.6627	NAD-dependent histone deacetylase SIR2 [Paracoccidioides brasiliensis Pb18]	Paracoccidioides brasiliensis Pb18	Eukaryota; Fungi; Dikarya; Ascomycota; Pezizomycotina; Eurotiomycetes; Eurotiomycetidae; Onygenales; mitosporic Onygenales; Paracoccidioides.
gi|397211477|gb|AJKL01000004.1.g487.t4	CDM36804.1	7e-106	50.1425	NAD-dependent histone deacetylase sir2 [Penicillium roqueforti]	Penicillium roqueforti	Eukaryota; Fungi; Dikarya; Ascomycota; Pezizomycotina; Eurotiomycetes; Eurotiomycetidae; Eurotiales; Aspergillaceae; Penicillium.
gi|397211477|gb|AJKL01000004.1.g487.t4	XP_002623710.1	4e-105	54.7337	NAD-dependent histone deacetylase SIR2 [Ajellomyces dermatitidis SLH14081]_x0001_gb|EEQ70891.1| NAD-dependent histone deacetylase SIR2 [Ajellomyces dermatitidis SLH14081]	Ajellomyces dermatitidis SLH14081	Eukaryota; Fungi; Dikarya; Ascomycota; Pezizomycotina; Eurotiomycetes; Eurotiomycetidae; Onygenales; Ajellomycetaceae; Ajellomyces.
gi|397211477|gb|AJKL01000004.1.g487.t4	EFW21367.1	5e-105	52.7221	SIR2 family histone deacetylase [Coccidioides posadasii str. Silveira]	Coccidioides posadasii str. Silveira	Eukaryota; Fungi; Dikarya; Ascomycota; Pezizomycotina; Eurotiomycetes; Eurotiomycetidae; Onygenales; mitosporic Onygenales; Coccidioides.
gi|397211477|gb|AJKL01000004.1.g487.t4	XP_001247870.1	3e-104	53.2951	hypothetical protein CIMG_01641 [Coccidioides immitis RS]_x0001_gb|EAS36432.2| histone deacetylase SIR2 [Coccidioides immitis RS]	Coccidioides immitis RS	Eukaryota; Fungi; Dikarya; Ascomycota; Pezizomycotina; Eurotiomycetes; Eurotiomycetidae; Onygenales; mitosporic Onygenales; Coccidioides.
gi|397211477|gb|AJKL01000004.1.g487.t4	EEH21019.1	4e-104	51.585	NAD-dependent histone deacetylase SIR2 [Paracoccidioides brasiliensis Pb03]	Paracoccidioides brasiliensis Pb03	Eukaryota; Fungi; Dikarya; Ascomycota; Pezizomycotina; Eurotiomycetes; Eurotiomycetidae; Onygenales; mitosporic Onygenales; Paracoccidioides.
gi|397211477|gb|AJKL01000004.1.g487.t4	EEQ90458.1	6e-104	54.4379	NAD-dependent histone deacetylase SIR2 [Ajellomyces dermatitidis ER-3]_x0001_gb|EGE83906.1| NAD-dependent histone deacetylase SIR2 [Ajellomyces dermatitidis ATCC 18188]_x0001_gb|EQL32071.1| NAD-dependent histone deacetylase SIR2 [Ajellomyces dermatitidis ATCC 26199]	Ajellomyces dermatitidis ER-3	Eukaryota; Fungi; Dikarya; Ascomycota; Pezizomycotina; Eurotiomycetes; Eurotiomycetidae; Onygenales; Ajellomycetaceae; Ajellomyces.
gi|397211477|gb|AJKL01000004.1.g487.t4	XP_003065610.1	2e-103	52.4355	Sir2 family transcription regulator [Coccidioides posadasii C735 delta SOWgp]_x0001_gb|EER23465.1| Sir2 family transcription regulator [Coccidioides posadasii C735 delta SOWgp]	Coccidioides posadasii C735 delta SOWgp	Eukaryota; Fungi; Dikarya; Ascomycota; Pezizomycotina; Eurotiomycetes; Eurotiomycetidae; Onygenales; mitosporic Onygenales; Coccidioides.
gi|397211477|gb|AJKL01000004.1.g487.t4	XP_002584678.1	2e-101	50.5556	hypothetical protein UREG_05367 [Uncinocarpus reesii 1704]_x0001_gb|EEP80525.1| hypothetical protein UREG_05367 [Uncinocarpus reesii 1704]	Uncinocarpus reesii 1704	Eukaryota; Fungi; Dikarya; Ascomycota; Pezizomycotina; Eurotiomycetes; Eurotiomycetidae; Onygenales; Onygenaceae; Uncinocarpus.
gi|397211477|gb|AJKL01000004.1.g487.t4	EHA26622.1	8e-100	51.9288	hypothetical protein ASPNIDRAFT_128934 [Aspergillus niger ATCC 1015]	Aspergillus niger ATCC 1015	Eukaryota; Fungi; Dikarya; Ascomycota; Pezizomycotina; Eurotiomycetes; Eurotiomycetidae; Eurotiales; Aspergillaceae; Aspergillus.
gi|397211477|gb|AJKL01000004.1.g487.t4	XP_002844310.1	4e-99	51.0511	chromatin regulatory protein sir2 [Arthroderma otae CBS 113480]_x0001_gb|EEQ33455.1| chromatin regulatory protein sir2 [Arthroderma otae CBS 113480]	Arthroderma otae CBS 113480	Eukaryota; Fungi; Dikarya; Ascomycota; Pezizomycotina; Eurotiomycetes; Eurotiomycetidae; Onygenales; Arthrodermataceae; Arthroderma.
gi|397211477|gb|AJKL01000004.1.g487.t4	XP_003023170.1	3e-98	52.9412	hypothetical protein TRV_02692 [Trichophyton verrucosum HKI 0517]_x0001_gb|EFE42552.1| hypothetical protein TRV_02692 [Trichophyton verrucosum HKI 0517]	Trichophyton verrucosum HKI 0517	Eukaryota; Fungi; Dikarya; Ascomycota; Pezizomycotina; Eurotiomycetes; Eurotiomycetidae; Onygenales; Arthrodermataceae; mitosporic Arthrodermataceae; Trichophyton.
gi|397211477|gb|AJKL01000004.1.g487.t4	XP_003232485.1	5e-98	51.0511	chromatin regulatory protein sir2 [Trichophyton rubrum CBS 118892]_x0001_gb|EGD91110.1| chromatin regulatory protein sir2 [Trichophyton rubrum CBS 118892]	Trichophyton rubrum CBS 118892	Eukaryota; Fungi; Dikarya; Ascomycota; Pezizomycotina; Eurotiomycetes; Eurotiomycetidae; Onygenales; Arthrodermataceae; mitosporic Arthrodermataceae; Trichophyton.
gi|397211477|gb|AJKL01000004.1.g487.t4	EGD99675.1	1e-96	50.2976	chromatin regulatory protein sir2 [Trichophyton tonsurans CBS 112818]_x0001_gb|EGE08597.1| hypothetical protein TEQG_08803 [Trichophyton equinum CBS 127.97]	Trichophyton tonsurans CBS 112818	Eukaryota; Fungi; Dikarya; Ascomycota; Pezizomycotina; Eurotiomycetes; Eurotiomycetidae; Onygenales; Arthrodermataceae; mitosporic Arthrodermataceae; Trichophyton.
gi|397211477|gb|AJKL01000004.1.g487.t4	XP_003013243.1	2e-95	52.2581	hypothetical protein ARB_00428 [Arthroderma benhamiae CBS 112371]_x0001_gb|EFE32603.1| hypothetical protein ARB_00428 [Arthroderma benhamiae CBS 112371]	Arthroderma benhamiae CBS 112371	Eukaryota; Fungi; Dikarya; Ascomycota; Pezizomycotina; Eurotiomycetes; Eurotiomycetidae; Onygenales; Arthrodermataceae; Arthroderma.
gi|397211477|gb|AJKL01000004.1.g487.t4	EKD12180.1	2e-93	51.4658	Sir2 family protein [Marssonina brunnea f. sp. 'multigermtubi' MB_m1]	Marssonina brunnea f. sp. 'multigermtubi' MB_m1	Eukaryota; Fungi; Dikarya; Ascomycota; Pezizomycotina; Leotiomycetes; Helotiales; Dermateaceae; Marssonina.
gi|397211477|gb|AJKL01000004.1.g487.t4	EGO53867.1	5e-91	52.4345	hypothetical protein NEUTE1DRAFT_88650 [Neurospora tetrasperma FGSC 2508]_x0001_gb|EGZ68525.1| SIR2-domain-containing protein [Neurospora tetrasperma FGSC 2509]	Neurospora tetrasperma FGSC 2508	Eukaryota; Fungi; Dikarya; Ascomycota; Pezizomycotina; Sordariomycetes; Sordariomycetidae; Sordariales; Sordariaceae; Neurospora.
gi|397211477|gb|AJKL01000004.1.g487.t4	XP_960372.1	5e-91	52.4345	hypothetical protein NCU04737 [Neurospora crassa OR74A]_x0001_gb|EAA31136.1| chromatin regulatory protein sir2 [Neurospora crassa OR74A]_x0001_emb|CAE85559.1| related to NAD-dependent histone deacetylase [Neurospora crassa]	Neurospora crassa OR74A	Eukaryota; Fungi; Dikarya; Ascomycota; Pezizomycotina; Sordariomycetes; Sordariomycetidae; Sordariales; Sordariaceae; Neurospora.
gi|397211477|gb|AJKL01000004.1.g487.t4	XP_003353066.1	3e-90	52.6515	hypothetical protein SMAC_03384 [Sordaria macrospora k-hell]_x0001_emb|CCC09828.1| unnamed protein product [Sordaria macrospora k-hell]	Sordaria macrospora k-hell	Eukaryota; Fungi; Dikarya; Ascomycota; Pezizomycotina; Sordariomycetes; Sordariomycetidae; Sordariales; Sordariaceae; Sordaria.
gi|397211477|gb|AJKL01000004.1.g706.t1	EON61354.1	0	100	hypothetical protein W97_00568 [Coniosporium apollinis CBS 100218]	Coniosporium apollinis CBS 100218	Eukaryota; Fungi; Dikarya; Ascomycota; Pezizomycotina; Eurotiomycetes; Chaetothyriomycetidae; Chaetothyriales; Herpotrichiellaceae; mitosporic Herpotrichiellaceae; Coniosporium.
gi|397211477|gb|AJKL01000004.1.g706.t1	EKG19327.1	3e-140	74.4444	DNA repair protein rad10 [Macrophomina phaseolina MS6]	Macrophomina phaseolina MS6	Eukaryota; Fungi; Dikarya; Ascomycota; Pezizomycotina; Dothideomycetes; Dothideomycetes incertae sedis; Botryosphaeriales; Botryosphaeriaceae; Macrophomina.
gi|397211477|gb|AJKL01000004.1.g706.t1	EOD50937.1	4e-138	72.8261	putative mating-type switching protein swi10 protein [Neofusicoccum parvum UCRNP2]	Neofusicoccum parvum UCRNP2	Eukaryota; Fungi; Dikarya; Ascomycota; Pezizomycotina; Dothideomycetes; Dothideomycetes incertae sedis; Botryosphaeriales; Botryosphaeriaceae; Neofusicoccum.
gi|397211477|gb|AJKL01000004.1.g706.t1	XP_001797080.1	7e-135	78.6611	hypothetical protein SNOG_06717 [Phaeosphaeria nodorum SN15]_x0001_gb|EAT85368.2| hypothetical protein SNOG_06717 [Phaeosphaeria nodorum SN15]	Phaeosphaeria nodorum SN15	Eukaryota; Fungi; Dikarya; Ascomycota; Pezizomycotina; Dothideomycetes; Pleosporomycetidae; Pleosporales; Pleosporineae; Phaeosphaeriaceae; Parastagonospora.
gi|397211477|gb|AJKL01000004.1.g706.t1	XP_003303225.1	1e-130	78.8546	hypothetical protein PTT_15356 [Pyrenophora teres f. teres 0-1]_x0001_ref|XP_003305727.1| hypothetical protein PTT_18642 [Pyrenophora teres f. teres 0-1]_x0001_gb|EFQ86194.1| hypothetical protein PTT_18642 [Pyrenophora teres f. teres 0-1]_x0001_gb|EFQ88672.1| hypothetical protein PTT_15356 [Pyrenophora teres f. teres 0-1]	Pyrenophora teres f. teres 0-1	Eukaryota; Fungi; Dikarya; Ascomycota; Pezizomycotina; Dothideomycetes; Pleosporomycetidae; Pleosporales; Pleosporineae; Pleosporaceae; Pyrenophora.
gi|397211477|gb|AJKL01000004.1.g706.t1	EMD91698.1	2e-130	67.2598	hypothetical protein COCHEDRAFT_1175927 [Bipolaris maydis C5]_x0001_gb|ENI08544.1| hypothetical protein COCC4DRAFT_57282 [Bipolaris maydis ATCC 48331]	Bipolaris maydis C5	Eukaryota; Fungi; Dikarya; Ascomycota; Pezizomycotina; Dothideomycetes; Pleosporomycetidae; Pleosporales; Pleosporineae; Pleosporaceae; Bipolaris.
gi|397211477|gb|AJKL01000004.1.g706.t1	EUN25072.1	3e-130	72.2222	hypothetical protein COCVIDRAFT_104492 [Bipolaris victoriae FI3]	Bipolaris victoriae FI3	Eukaryota; Fungi; Dikarya; Ascomycota; Pezizomycotina; Dothideomycetes; Pleosporomycetidae; Pleosporales; Pleosporineae; Pleosporaceae; Bipolaris.
gi|397211477|gb|AJKL01000004.1.g706.t1	EMD61433.1	4e-130	72.8	hypothetical protein COCSADRAFT_39164 [Bipolaris sorokiniana ND90Pr]	Bipolaris sorokiniana ND90Pr	Eukaryota; Fungi; Dikarya; Ascomycota; Pezizomycotina; Dothideomycetes; Pleosporomycetidae; Pleosporales; Pleosporineae; Pleosporaceae; Bipolaris.
gi|397211477|gb|AJKL01000004.1.g706.t1	EUC37678.1	5e-130	72.2222	hypothetical protein COCCADRAFT_1540 [Bipolaris zeicola 26-R-13]	Bipolaris zeicola 26-R-13	Eukaryota; Fungi; Dikarya; Ascomycota; Pezizomycotina; Dothideomycetes; Pleosporomycetidae; Pleosporales; Pleosporineae; Pleosporaceae; Bipolaris.
gi|397211477|gb|AJKL01000004.1.g706.t1	EUC50157.1	6e-129	69.1729	hypothetical protein COCMIDRAFT_82667 [Bipolaris oryzae ATCC 44560]	Bipolaris oryzae ATCC 44560	Eukaryota; Fungi; Dikarya; Ascomycota; Pezizomycotina; Dothideomycetes; Pleosporomycetidae; Pleosporales; Pleosporineae; Pleosporaceae; Bipolaris.
gi|397211477|gb|AJKL01000004.1.g706.t1	EOA82200.1	1e-128	73.2794	hypothetical protein SETTUDRAFT_44081 [Setosphaeria turcica Et28A]	Setosphaeria turcica Et28A	Eukaryota; Fungi; Dikarya; Ascomycota; Pezizomycotina; Dothideomycetes; Pleosporomycetidae; Pleosporales; Pleosporineae; Pleosporaceae; Setosphaeria.
gi|397211477|gb|AJKL01000004.1.g706.t1	EMD00957.1	8e-127	59.366	hypothetical protein BAUCODRAFT_44173, partial [Baudoinia compniacensis UAMH 10762]	Baudoinia compniacensis UAMH 10762	Eukaryota; Fungi; Dikarya; Ascomycota; Pezizomycotina; Dothideomycetes; Dothideomycetidae; Capnodiales; Teratosphaeriaceae; mitosporic Teratosphaeriaceae; Baudoinia.
gi|397211477|gb|AJKL01000004.1.g706.t1	XP_003856805.1	2e-123	72.1519	hypothetical protein MYCGRDRAFT_24762, partial [Zymoseptoria tritici IPO323]_x0001_gb|EGP91781.1| hypothetical protein MYCGRDRAFT_24762 [Zymoseptoria tritici IPO323]	Zymoseptoria tritici IPO323	Eukaryota; Fungi; Dikarya; Ascomycota; Pezizomycotina; Dothideomycetes; Dothideomycetidae; Capnodiales; Mycosphaerellaceae; Zymoseptoria.
gi|397211477|gb|AJKL01000004.1.g706.t1	EME87364.1	4e-123	55.7471	hypothetical protein MYCFIDRAFT_201097 [Pseudocercospora fijiensis CIRAD86]	Pseudocercospora fijiensis CIRAD86	Eukaryota; Fungi; Dikarya; Ascomycota; Pezizomycotina; Dothideomycetes; Dothideomycetidae; Capnodiales; Mycosphaerellaceae; Pseudocercospora.
gi|397211477|gb|AJKL01000004.1.g706.t1	XP_003836205.1	2e-122	72.9508	hypothetical protein LEMA_P055460.1 [Leptosphaeria maculans JN3]_x0001_emb|CBX92840.1| hypothetical protein LEMA_P055460.1 [Leptosphaeria maculans JN3]	Leptosphaeria maculans JN3	Eukaryota; Fungi; Dikarya; Ascomycota; Pezizomycotina; Dothideomycetes; Pleosporomycetidae; Pleosporales; Pleosporineae; Leptosphaeriaceae; Leptosphaeria; Leptosphaeria maculans complex.
gi|397211477|gb|AJKL01000004.1.g706.t1	EHL03206.1	6e-122	64.5038	putative Mating-type switching protein swi10 [Glarea lozoyensis 74030]_x0001_gb|EPE29012.1| Restriction endonuclease-like protein [Glarea lozoyensis ATCC 20868]	Glarea lozoyensis 74030	Eukaryota; Fungi; Dikarya; Ascomycota; Pezizomycotina; Leotiomycetes; Helotiales; Helotiaceae; Glarea.
gi|397211477|gb|AJKL01000004.1.g706.t1	EME49288.1	1e-121	71.4286	hypothetical protein DOTSEDRAFT_84711 [Dothistroma septosporum NZE10]	Dothistroma septosporum NZE10	Eukaryota; Fungi; Dikarya; Ascomycota; Pezizomycotina; Dothideomycetes; Dothideomycetidae; Capnodiales; Mycosphaerellaceae; Mycosphaerella.
gi|397211477|gb|AJKL01000004.1.g706.t1	XP_001931139.1	3e-121	79.1469	mating-type switching protein swi10 [Pyrenophora tritici-repentis Pt-1C-BFP]_x0001_gb|EDU40244.1| mating-type switching protein swi10 [Pyrenophora tritici-repentis Pt-1C-BFP]	Pyrenophora tritici-repentis Pt-1C-BFP	Eukaryota; Fungi; Dikarya; Ascomycota; Pezizomycotina; Dothideomycetes; Pleosporomycetidae; Pleosporales; Pleosporineae; Pleosporaceae; Pyrenophora.
gi|397211477|gb|AJKL01000004.1.g706.t1	XP_001584634.1	3e-120	70.2929	hypothetical protein SS1G_14403 [Sclerotinia sclerotiorum 1980]_x0001_gb|EDO00533.1| hypothetical protein SS1G_14403 [Sclerotinia sclerotiorum 1980 UF-70]	Sclerotinia sclerotiorum 1980 UF-70	Eukaryota; Fungi; Dikarya; Ascomycota; Pezizomycotina; Leotiomycetes; Helotiales; Sclerotiniaceae; Sclerotinia.
gi|397211477|gb|AJKL01000004.1.g706.t1	XP_001552435.1	4e-120	69.8745	hypothetical protein BC1G_09665 [Botryotinia fuckeliana B05.10]_x0001_emb|CCD34434.1| similar to mating-type switching protein swi10 [Botryotinia fuckeliana T4]_x0001_gb|EMR87140.1| putative mating-type switching protein swi10 protein [Botryotinia fuckeliana BcDW1]	Botryotinia fuckeliana B05.10	Eukaryota; Fungi; Dikarya; Ascomycota; Pezizomycotina; Leotiomycetes; Helotiales; Sclerotiniaceae; Botryotinia.
gi|397211477|gb|AJKL01000004.1.g706.t1	EMF18005.1	1e-119	70.6612	hypothetical protein SEPMUDRAFT_146885 [Sphaerulina musiva SO2202]	Sphaerulina musiva SO2202	Eukaryota; Fungi; Dikarya; Ascomycota; Pezizomycotina; Dothideomycetes; Dothideomycetidae; Capnodiales; Mycosphaerellaceae; Sphaerulina.
gi|397211477|gb|AJKL01000004.1.g706.t1	ETN36315.1	6e-119	61.0922	hypothetical protein HMPREF1541_08592 [Cyphellophora europaea CBS 101466]	Cyphellophora europaea CBS 101466	Eukaryota; Fungi; Dikarya; Ascomycota; Pezizomycotina; Eurotiomycetes; Chaetothyriomycetidae; Chaetothyriales; Cyphellophoraceae; Cyphellophora.
gi|397211477|gb|AJKL01000004.1.g706.t1	ERF70683.1	2e-118	71.7391	hypothetical protein EPUS_02549 [Endocarpon pusillum Z07020]	Endocarpon pusillum Z07020	Eukaryota; Fungi; Dikarya; Ascomycota; Pezizomycotina; Eurotiomycetes; Chaetothyriomycetidae; Verrucariales; Verrucariaceae; Endocarpon.
gi|397211477|gb|AJKL01000004.1.g706.t1	EHY55690.1	6e-118	62.1429	DNA excision repair protein ERCC-1 [Exophiala dermatitidis NIH/UT8656]	Exophiala dermatitidis NIH/UT8656	Eukaryota; Fungi; Dikarya; Ascomycota; Pezizomycotina; Eurotiomycetes; Chaetothyriomycetidae; Chaetothyriales; Herpotrichiellaceae; mitosporic Herpotrichiellaceae; Exophiala.
gi|397211477|gb|AJKL01000004.1.g706.t1	ETS74484.1	7e-118	64.0449	hypothetical protein PFICI_14350 [Pestalotiopsis fici W106-1]	Pestalotiopsis fici W106-1	Eukaryota; Fungi; Dikarya; Ascomycota; Pezizomycotina; Sordariomycetes; Xylariomycetidae; Xylariales; Amphisphaeriaceae; mitosporic Amphisphaeriaceae; Pestalotiopsis.
gi|397211477|gb|AJKL01000004.1.g706.t1	EON99780.1	4e-117	71.875	putative mating-type switching protein swi10 protein [Togninia minima UCRPA7]	Togninia minima UCRPA7	Eukaryota; Fungi; Dikarya; Ascomycota; Pezizomycotina; Sordariomycetes; Sordariomycetidae; Calosphaeriales; Calosphaeriaceae; Togninia.
gi|397211477|gb|AJKL01000004.1.g706.t1	EHK21504.1	4e-115	66.8085	hypothetical protein TRIVIDRAFT_152287 [Trichoderma virens Gv29-8]	Trichoderma virens Gv29-8	Eukaryota; Fungi; Dikarya; Ascomycota; Pezizomycotina; Sordariomycetes; Hypocreomycetidae; Hypocreales; Hypocreaceae; Trichoderma.
gi|397211477|gb|AJKL01000004.1.g706.t1	ETI21870.1	7e-115	66.1224	hypothetical protein G647_05939 [Cladophialophora carrionii CBS 160.54]	Cladophialophora carrionii CBS 160.54	Eukaryota; Fungi; Dikarya; Ascomycota; Pezizomycotina; Eurotiomycetes; Chaetothyriomycetidae; Chaetothyriales; Herpotrichiellaceae; mitosporic Herpotrichiellaceae; Cladophialophora.
gi|397211477|gb|AJKL01000004.1.g706.t1	EKD16037.1	1e-114	71.0407	DNA repair protein rad10 [Marssonina brunnea f. sp. 'multigermtubi' MB_m1]	Marssonina brunnea f. sp. 'multigermtubi' MB_m1	Eukaryota; Fungi; Dikarya; Ascomycota; Pezizomycotina; Leotiomycetes; Helotiales; Dermateaceae; Marssonina.
gi|397211477|gb|AJKL01000004.1.g706.t1	ESZ89477.1	1e-114	67.364	mating-type switching protein swi10 [Sclerotinia borealis F-4157]	Sclerotinia borealis F-4157	Eukaryota; Fungi; Dikarya; Ascomycota; Pezizomycotina; Leotiomycetes; Helotiales; Sclerotiniaceae; Sclerotinia.
gi|397211477|gb|AJKL01000004.1.g706.t1	EFQ33499.1	2e-114	66.805	DNA repair protein rad10 [Colletotrichum graminicola M1.001]	Colletotrichum graminicola M1.001	Eukaryota; Fungi; Dikarya; Ascomycota; Pezizomycotina; Sordariomycetes; Hypocreomycetidae; Glomerellales; Glomerellaceae; mitosporic Glomerellaceae; Colletotrichum.
gi|397211477|gb|AJKL01000004.1.g706.t1	XP_661935.1	2e-114	70.3196	hypothetical protein AN4331.2 [Aspergillus nidulans FGSC A4]_x0001_gb|EAA60492.1| hypothetical protein AN4331.2 [Aspergillus nidulans FGSC A4]_x0001_tpe|CBF77745.1| TPA: DNA repair endonuclease (Eurofung) [Aspergillus nidulans FGSC A4]	Aspergillus nidulans FGSC A4	Eukaryota; Fungi; Dikarya; Ascomycota; Pezizomycotina; Eurotiomycetes; Eurotiomycetidae; Eurotiales; Aspergillaceae; Aspergillus.
gi|397211477|gb|AJKL01000004.1.g706.t1	EPS34079.1	6e-114	70.3196	hypothetical protein PDE_09041 [Penicillium oxalicum 114-2]	Penicillium oxalicum 114-2	Eukaryota; Fungi; Dikarya; Ascomycota; Pezizomycotina; Eurotiomycetes; Eurotiomycetidae; Eurotiales; Aspergillaceae; Penicillium.
gi|397211477|gb|AJKL01000004.1.g706.t1	EKV19497.1	3e-113	62.9482	Mating-type switch/DNA repair protein Swi10/Rad10, putative [Penicillium digitatum PHI26]_x0001_gb|EKV20658.1| Mating-type switch/DNA repair protein Swi10/Rad10, putative [Penicillium digitatum Pd1]	Penicillium digitatum PHI26	Eukaryota; Fungi; Dikarya; Ascomycota; Pezizomycotina; Eurotiomycetes; Eurotiomycetidae; Eurotiales; Aspergillaceae; Penicillium.
gi|397211477|gb|AJKL01000004.1.g706.t1	XP_002144442.1	4e-113	67.5	mating-type switch/DNA repair protein Swi10/Rad10, putative [Talaromyces marneffei ATCC 18224]_x0001_gb|EEA27927.1| mating-type switch/DNA repair protein Swi10/Rad10, putative [Talaromyces marneffei ATCC 18224]	Talaromyces marneffei ATCC 18224	Eukaryota; Fungi; Dikarya; Ascomycota; Pezizomycotina; Eurotiomycetes; Eurotiomycetidae; Eurotiales; Trichocomaceae; Talaromyces.
gi|397211477|gb|AJKL01000004.1.g706.t1	CDM28023.1	4e-112	67.5325	DNA repair protein rad10 [Penicillium roqueforti]	Penicillium roqueforti	Eukaryota; Fungi; Dikarya; Ascomycota; Pezizomycotina; Eurotiomycetes; Eurotiomycetidae; Eurotiales; Aspergillaceae; Penicillium.
gi|397211477|gb|AJKL01000004.1.g706.t1	XP_002565603.1	4e-112	59.9265	Pc22g16900 [Penicillium chrysogenum Wisconsin 54-1255]_x0001_emb|CAP98978.1| Pc22g16900 [Penicillium chrysogenum Wisconsin 54-1255]	Penicillium chrysogenum Wisconsin 54-1255	Eukaryota; Fungi; Dikarya; Ascomycota; Pezizomycotina; Eurotiomycetes; Eurotiomycetidae; Eurotiales; Aspergillaceae; Penicillium; Penicillium chrysogenum complex.
gi|397211477|gb|AJKL01000004.1.g706.t1	CCF41448.1	5e-112	60.5735	DNA repair protein rad10 [Colletotrichum higginsianum]	Colletotrichum higginsianum	Eukaryota; Fungi; Dikarya; Ascomycota; Pezizomycotina; Sordariomycetes; Hypocreomycetidae; Glomerellales; Glomerellaceae; mitosporic Glomerellaceae; Colletotrichum. FEATURES Location/Qualifiers source 1..412 /organism="Colletotrichum higginsianum" /strain="IMI 349063" /db_xref="taxon:80884" /note="contig cont1.5017" Protein 1..412 /product="DNA repair protein rad10" Region 80..190 /region_name="R…
gi|397211477|gb|AJKL01000004.1.g706.t1	XP_003650454.1	1e-111	67.5214	hypothetical protein THITE_2109933 [Thielavia terrestris NRRL 8126]_x0001_gb|AEO64118.1| hypothetical protein THITE_2109933 [Thielavia terrestris NRRL 8126]	Thielavia terrestris NRRL 8126	Eukaryota; Fungi; Dikarya; Ascomycota; Pezizomycotina; Sordariomycetes; Sordariomycetidae; Sordariales; Chaetomiaceae; Thielavia.
gi|397211477|gb|AJKL01000004.1.g706.t1	ENH79688.1	2e-111	66.1017	mating-type switching protein swi10 [Colletotrichum orbiculare MAFF 240422]	Colletotrichum orbiculare MAFF 240422	Eukaryota; Fungi; Dikarya; Ascomycota; Pezizomycotina; Sordariomycetes; Hypocreomycetidae; Glomerellales; Glomerellaceae; mitosporic Glomerellaceae; Colletotrichum.
gi|397211477|gb|AJKL01000004.1.g706.t1	GAA82555.1	3e-111	64.6586	mating-type switching protein Swi10 [Aspergillus kawachii IFO 4308]	Aspergillus kawachii IFO 4308	Eukaryota; Fungi; Dikarya; Ascomycota; Pezizomycotina; Eurotiomycetes; Eurotiomycetidae; Eurotiales; Aspergillaceae; Aspergillus.
gi|397211477|gb|AJKL01000004.1.g706.t1	EHA20357.1	4e-111	68.9362	hypothetical protein ASPNIDRAFT_190953 [Aspergillus niger ATCC 1015]	Aspergillus niger ATCC 1015	Eukaryota; Fungi; Dikarya; Ascomycota; Pezizomycotina; Eurotiomycetes; Eurotiomycetidae; Eurotiales; Aspergillaceae; Aspergillus.
gi|397211477|gb|AJKL01000004.1.g706.t1	XP_002623026.1	5e-111	67.7273	mating-type switching protein swi10 [Ajellomyces dermatitidis SLH14081]_x0001_gb|EEQ71804.1| mating-type switching protein swi10 [Ajellomyces dermatitidis SLH14081]_x0001_gb|EGE85705.1| mating-type switching protein swi10 [Ajellomyces dermatitidis ATCC 18188]_x0001_gb|EQL28702.1| DNA excision repair protein ERCC-1 [Ajellomyces dermatitidis ATCC 26199]	Ajellomyces dermatitidis SLH14081	Eukaryota; Fungi; Dikarya; Ascomycota; Pezizomycotina; Eurotiomycetes; Eurotiomycetidae; Onygenales; Ajellomycetaceae; Ajellomyces.
gi|397211477|gb|AJKL01000004.1.g706.t1	XP_001271519.1	6e-111	68.8073	mating-type switch/DNA repair protein Swi10/Rad10, putative [Aspergillus clavatus NRRL 1]_x0001_gb|EAW10093.1| mating-type switch/DNA repair protein Swi10/Rad10, putative [Aspergillus clavatus NRRL 1]	Aspergillus clavatus NRRL 1	Eukaryota; Fungi; Dikarya; Ascomycota; Pezizomycotina; Eurotiomycetes; Eurotiomycetidae; Eurotiales; Aspergillaceae; Aspergillus.
gi|397211477|gb|AJKL01000004.1.g706.t1	EEQ83549.1	6e-111	67.7273	mating-type switching protein swi10 [Ajellomyces dermatitidis ER-3]	Ajellomyces dermatitidis ER-3	Eukaryota; Fungi; Dikarya; Ascomycota; Pezizomycotina; Eurotiomycetes; Eurotiomycetidae; Onygenales; Ajellomycetaceae; Ajellomyces.
gi|397211477|gb|AJKL01000004.1.g706.t1	ETS04309.1	8e-111	66.6667	mating-type switching protein swi10 [Trichoderma reesei RUT C-30]	Trichoderma reesei RUT C-30	Eukaryota; Fungi; Dikarya; Ascomycota; Pezizomycotina; Sordariomycetes; Hypocreomycetidae; Hypocreales; Hypocreaceae; Trichoderma.
gi|397211477|gb|AJKL01000004.1.g706.t1	EEH08702.1	1e-110	62.1951	mating-type switching protein swi10 [Ajellomyces capsulatus G186AR]	Ajellomyces capsulatus G186AR	Eukaryota; Fungi; Dikarya; Ascomycota; Pezizomycotina; Eurotiomycetes; Eurotiomycetidae; Onygenales; Ajellomycetaceae; Ajellomyces.
gi|397211477|gb|AJKL01000004.1.g706.t1	XP_003717950.1	1e-110	62.5483	mating-type switching protein swi10 [Magnaporthe oryzae 70-15]_x0001_gb|EHA48366.1| mating-type switching protein swi10 [Magnaporthe oryzae 70-15]	Magnaporthe oryzae 70-15	Eukaryota; Fungi; Dikarya; Ascomycota; Pezizomycotina; Sordariomycetes; Sordariomycetidae; Magnaporthales; Magnaporthaceae; Magnaporthe.
gi|397211477|gb|AJKL01000004.1.g706.t1	EGR51574.1	1e-110	67.8733	hypothetical protein TRIREDRAFT_57198 [Trichoderma reesei QM6a]	Trichoderma reesei QM6a	Eukaryota; Fungi; Dikarya; Ascomycota; Pezizomycotina; Sordariomycetes; Hypocreomycetidae; Hypocreales; Hypocreaceae; Trichoderma.
gi|397211477|gb|AJKL01000004.1.g706.t1	XP_001401422.1	3e-110	68.5106	mating-type switch/DNA repair protein Swi10/Rad10 [Aspergillus niger CBS 513.88]_x0001_emb|CAK38514.1| unnamed protein product [Aspergillus niger]	Aspergillus niger CBS 513.88	Eukaryota; Fungi; Dikarya; Ascomycota; Pezizomycotina; Eurotiomycetes; Eurotiomycetidae; Eurotiales; Aspergillaceae; Aspergillus.
gi|397211477|gb|AJKL01000004.1.g706.t1	EFY90630.1	3e-110	59.0747	mating-type switching protein swi10 [Metarhizium acridum CQMa 102]	Metarhizium acridum CQMa 102	Eukaryota; Fungi; Dikarya; Ascomycota; Pezizomycotina; Sordariomycetes; Hypocreomycetidae; Hypocreales; Clavicipitaceae; mitosporic Clavicipitaceae; Metarhizium.
gi|397211477|gb|AJKL01000004.1.g706.t1	EER43480.1	8e-110	61.7886	mating-type switching protein swi10 [Ajellomyces capsulatus H143]_x0001_gb|EGC42003.1| mating-type switching protein swi10 [Ajellomyces capsulatus H88]	Ajellomyces capsulatus H143	Eukaryota; Fungi; Dikarya; Ascomycota; Pezizomycotina; Eurotiomycetes; Eurotiomycetidae; Onygenales; Ajellomycetaceae; Ajellomyces.
gi|397211477|gb|AJKL01000004.1.g706.t1	XP_001214774.1	9e-110	64.9402	mating-type switching protein swi10 [Aspergillus terreus NIH2624]_x0001_gb|EAU34665.1| mating-type switching protein swi10 [Aspergillus terreus NIH2624]	Aspergillus terreus NIH2624	Eukaryota; Fungi; Dikarya; Ascomycota; Pezizomycotina; Eurotiomycetes; Eurotiomycetidae; Eurotiales; Aspergillaceae; Aspergillus.
gi|397211477|gb|AJKL01000004.1.g706.t1	XP_003664120.1	1e-109	68.9956	hypothetical protein MYCTH_2306581 [Myceliophthora thermophila ATCC 42464]_x0001_gb|AEO58875.1| hypothetical protein MYCTH_2306581 [Myceliophthora thermophila ATCC 42464]	Myceliophthora thermophila ATCC 42464	Eukaryota; Fungi; Dikarya; Ascomycota; Pezizomycotina; Sordariomycetes; Sordariomycetidae; Sordariales; Chaetomiaceae; Myceliophthora.
gi|397211477|gb|AJKL01000004.1.g706.t1	XP_001267391.1	2e-109	60.9023	mating-type switch/DNA repair protein Swi10/Rad10, putative [Neosartorya fischeri NRRL 181]_x0001_gb|EAW25494.1| mating-type switch/DNA repair protein Swi10/Rad10, putative [Neosartorya fischeri NRRL 181]	Neosartorya fischeri NRRL 181	Eukaryota; Fungi; Dikarya; Ascomycota; Pezizomycotina; Eurotiomycetes; Eurotiomycetidae; Eurotiales; Aspergillaceae; Neosartorya.
gi|397211477|gb|AJKL01000004.1.g706.t1	XP_752198.1	2e-109	60.2996	mating-type switch/DNA repair protein Swi10/Rad10 [Aspergillus fumigatus Af293]_x0001_gb|EAL90160.1| mating-type switch/DNA repair protein Swi10/Rad10, putative [Aspergillus fumigatus Af293]_x0001_gb|EDP50006.1| mating-type switch/DNA repair protein Swi10/Rad10, putative [Aspergillus fumigatus A1163]	Aspergillus fumigatus Af293	Eukaryota; Fungi; Dikarya; Ascomycota; Pezizomycotina; Eurotiomycetes; Eurotiomycetidae; Eurotiales; Aspergillaceae; Aspergillus.
gi|397211477|gb|AJKL01000004.1.g706.t1	XP_001821455.1	2e-109	68.8073	mating-type switch/DNA repair protein Swi10/Rad10 [Aspergillus oryzae RIB40]_x0001_ref|XP_002377240.1| mating-type switch/DNA repair protein Swi10/Rad10, putative [Aspergillus flavus NRRL3357]_x0001_dbj|BAE59453.1| unnamed protein product [Aspergillus oryzae RIB40]_x0001_gb|EED53994.1| mating-type switch/DNA repair protein Swi10/Rad10, putative [Aspergillus flavus NRRL3357]_x0001_gb|EIT78318.1| s…	Aspergillus oryzae RIB40	Eukaryota; Fungi; Dikarya; Ascomycota; Pezizomycotina; Eurotiomycetes; Eurotiomycetidae; Eurotiales; Aspergillaceae; Aspergillus.
gi|397211477|gb|AJKL01000004.1.g706.t1	EQB45613.1	2e-109	63.1783	DNA repair protein rad10 [Colletotrichum gloeosporioides Cg-14]	Colletotrichum gloeosporioides Cg-14	Eukaryota; Fungi; Dikarya; Ascomycota; Pezizomycotina; Sordariomycetes; Hypocreomycetidae; Glomerellales; Glomerellaceae; mitosporic Glomerellaceae; Colletotrichum.
gi|397211477|gb|AJKL01000004.1.g706.t1	XP_003001931.1	5e-109	64.7059	mating-type switching protein swi10 [Verticillium alfalfae VaMs.102]_x0001_gb|EEY22080.1| mating-type switching protein swi10 [Verticillium alfalfae VaMs.102]	Verticillium alfalfae VaMs.102	Eukaryota; Fungi; Dikarya; Ascomycota; Pezizomycotina; Sordariomycetes; Hypocreomycetidae; Glomerellales; Plectosphaerellaceae; mitosporic Plectosphaerellaceae; Verticillium.
gi|397211477|gb|AJKL01000004.1.g706.t1	EGY20454.1	5e-109	64.7059	mating-type switching protein swi10 [Verticillium dahliae VdLs.17]	Verticillium dahliae VdLs.17	Eukaryota; Fungi; Dikarya; Ascomycota; Pezizomycotina; Sordariomycetes; Hypocreomycetidae; Glomerellales; Plectosphaerellaceae; mitosporic Plectosphaerellaceae; Verticillium.
gi|397211477|gb|AJKL01000004.1.g706.t1	XP_002584923.1	6e-109	63.5983	mating-type switching protein swi10 [Uncinocarpus reesii 1704]_x0001_gb|EEP80770.1| mating-type switching protein swi10 [Uncinocarpus reesii 1704]	Uncinocarpus reesii 1704	Eukaryota; Fungi; Dikarya; Ascomycota; Pezizomycotina; Eurotiomycetes; Eurotiomycetidae; Onygenales; Onygenaceae; Uncinocarpus.
gi|397211477|gb|AJKL01000004.1.g706.t1	EGE08118.1	1e-108	68.5185	mating-type switching protein swi10 [Trichophyton equinum CBS 127.97]	Trichophyton equinum CBS 127.97	Eukaryota; Fungi; Dikarya; Ascomycota; Pezizomycotina; Eurotiomycetes; Eurotiomycetidae; Onygenales; Arthrodermataceae; mitosporic Arthrodermataceae; Trichophyton.
gi|397211477|gb|AJKL01000004.1.g706.t1	EEH48478.1	2e-108	69.2661	mating-type switching protein swi10 [Paracoccidioides brasiliensis Pb18]	Paracoccidioides brasiliensis Pb18	Eukaryota; Fungi; Dikarya; Ascomycota; Pezizomycotina; Eurotiomycetes; Eurotiomycetidae; Onygenales; mitosporic Onygenales; Paracoccidioides.
gi|397211477|gb|AJKL01000004.1.g706.t1	EEH21981.1	2e-108	69.2661	mating-type switching protein swi10 [Paracoccidioides brasiliensis Pb03]	Paracoccidioides brasiliensis Pb03	Eukaryota; Fungi; Dikarya; Ascomycota; Pezizomycotina; Eurotiomycetes; Eurotiomycetidae; Onygenales; mitosporic Onygenales; Paracoccidioides.
gi|397211477|gb|AJKL01000004.1.g706.t1	XP_003235548.1	3e-108	68.5185	mating-type switching protein swi10 [Trichophyton rubrum CBS 118892]_x0001_gb|EGD88353.1| mating-type switching protein swi10 [Trichophyton rubrum CBS 118892]	Trichophyton rubrum CBS 118892	Eukaryota; Fungi; Dikarya; Ascomycota; Pezizomycotina; Eurotiomycetes; Eurotiomycetidae; Onygenales; Arthrodermataceae; mitosporic Arthrodermataceae; Trichophyton.
gi|397211477|gb|AJKL01000004.1.g706.t1	EGD93994.1	4e-108	68.0556	mating-type switch/DNA repair protein Swi10/Rad10 [Trichophyton tonsurans CBS 112818]	Trichophyton tonsurans CBS 112818	Eukaryota; Fungi; Dikarya; Ascomycota; Pezizomycotina; Eurotiomycetes; Eurotiomycetidae; Onygenales; Arthrodermataceae; mitosporic Arthrodermataceae; Trichophyton.
gi|397211477|gb|AJKL01000004.1.g706.t1	ELA34254.1	8e-108	64.2276	mating-type switching protein swi10 [Colletotrichum gloeosporioides Nara gc5]	Colletotrichum gloeosporioides Nara gc5	Eukaryota; Fungi; Dikarya; Ascomycota; Pezizomycotina; Sordariomycetes; Hypocreomycetidae; Glomerellales; Glomerellaceae; mitosporic Glomerellaceae; Colletotrichum.
gi|397211477|gb|AJKL01000004.1.g706.t1	XP_002793479.1	9e-108	68.8073	mating-type switching protein swi10 [Paracoccidioides sp. 'lutzii' Pb01]_x0001_gb|EEH33339.1| mating-type switching protein swi10 [Paracoccidioides sp. 'lutzii' Pb01]	Paracoccidioides sp. 'lutzii' Pb01	Eukaryota; Fungi; Dikarya; Ascomycota; Pezizomycotina; Eurotiomycetes; Eurotiomycetidae; Onygenales; mitosporic Onygenales; Paracoccidioides.
gi|397211477|gb|AJKL01000004.1.g706.t1	CCT64610.1	1e-107	66.9604	related to switching protein SWI10 [Fusarium fujikuroi IMI 58289]	Fusarium fujikuroi IMI 58289	Eukaryota; Fungi; Dikarya; Ascomycota; Pezizomycotina; Sordariomycetes; Hypocreomycetidae; Hypocreales; Nectriaceae; mitosporic Nectriaceae; Fusarium; Fusarium fujikuroi species complex.
gi|397211477|gb|AJKL01000004.1.g706.t1	EHK40544.1	2e-107	64.4737	hypothetical protein TRIATDRAFT_320874 [Trichoderma atroviride IMI 206040]	Trichoderma atroviride IMI 206040	Eukaryota; Fungi; Dikarya; Ascomycota; Pezizomycotina; Sordariomycetes; Hypocreomycetidae; Hypocreales; Hypocreaceae; Trichoderma.
gi|397211477|gb|AJKL01000004.1.g706.t1	XP_002851223.1	1e-106	65.6388	mating-type switching protein swi10 [Arthroderma otae CBS 113480]_x0001_gb|EEQ28439.1| mating-type switching protein swi10 [Arthroderma otae CBS 113480]	Arthroderma otae CBS 113480	Eukaryota; Fungi; Dikarya; Ascomycota; Pezizomycotina; Eurotiomycetes; Eurotiomycetidae; Onygenales; Arthrodermataceae; Arthroderma.
gi|397211477|gb|AJKL01000004.1.g706.t1	XP_003020474.1	1e-106	67.5926	hypothetical protein TRV_05441 [Trichophyton verrucosum HKI 0517]_x0001_gb|EFE39856.1| hypothetical protein TRV_05441 [Trichophyton verrucosum HKI 0517]	Trichophyton verrucosum HKI 0517	Eukaryota; Fungi; Dikarya; Ascomycota; Pezizomycotina; Eurotiomycetes; Eurotiomycetidae; Onygenales; Arthrodermataceae; mitosporic Arthrodermataceae; Trichophyton.
gi|397211477|gb|AJKL01000004.1.g706.t1	XP_003177807.1	2e-106	67.1296	mating-type switching protein swi10 [Arthroderma gypseum CBS 118893]_x0001_gb|EFQ98855.1| mating-type switching protein swi10 [Arthroderma gypseum CBS 118893]	Arthroderma gypseum CBS 118893	Eukaryota; Fungi; Dikarya; Ascomycota; Pezizomycotina; Eurotiomycetes; Eurotiomycetidae; Onygenales; Arthrodermataceae; Arthroderma.
gi|397211477|gb|AJKL01000004.1.g706.t1	XP_001227051.1	3e-106	64.2553	hypothetical protein CHGG_09124 [Chaetomium globosum CBS 148.51]_x0001_gb|EAQ85110.1| hypothetical protein CHGG_09124 [Chaetomium globosum CBS 148.51]	Chaetomium globosum CBS 148.51	Eukaryota; Fungi; Dikarya; Ascomycota; Pezizomycotina; Sordariomycetes; Sordariomycetidae; Sordariales; Chaetomiaceae; Chaetomium.
gi|397211477|gb|AJKL01000004.1.g706.t1	EFZ02423.1	4e-106	60.5839	mating-type switching protein swi10 [Metarhizium anisopliae ARSEF 23]	Metarhizium anisopliae ARSEF 23	Eukaryota; Fungi; Dikarya; Ascomycota; Pezizomycotina; Sordariomycetes; Hypocreomycetidae; Hypocreales; Clavicipitaceae; mitosporic Clavicipitaceae; Metarhizium.
gi|397211477|gb|AJKL01000004.1.g706.t1	EPQ62132.1	6e-106	65.9091	hypothetical protein BGT96224_A20206 [Blumeria graminis f. sp. tritici 96224]	Blumeria graminis f. sp. tritici 96224	Eukaryota; Fungi; Dikarya; Ascomycota; Pezizomycotina; Leotiomycetes; Erysiphales; Erysiphaceae; Blumeria.
gi|397211477|gb|AJKL01000004.1.g706.t1	XP_003011158.1	1e-105	67.1296	hypothetical protein ARB_02680 [Arthroderma benhamiae CBS 112371]_x0001_gb|EFE30518.1| hypothetical protein ARB_02680 [Arthroderma benhamiae CBS 112371]	Arthroderma benhamiae CBS 112371	Eukaryota; Fungi; Dikarya; Ascomycota; Pezizomycotina; Eurotiomycetes; Eurotiomycetidae; Onygenales; Arthrodermataceae; Arthroderma.
gi|397211477|gb|AJKL01000004.1.g706.t1	EJT80204.1	1e-105	67.1171	mating-type switching protein swi10 [Gaeumannomyces graminis var. tritici R3-111a-1]	Gaeumannomyces graminis var. tritici R3-111a-1	Eukaryota; Fungi; Dikarya; Ascomycota; Pezizomycotina; Sordariomycetes; Sordariomycetidae; Magnaporthales; Magnaporthaceae; Gaeumannomyces.
gi|397211477|gb|AJKL01000004.1.g706.t1	XP_003068208.1	3e-105	66.8224	DNA repair protein rad10 containing protein [Coccidioides posadasii C735 delta SOWgp]_x0001_gb|EER26063.1| DNA repair protein rad10 containing protein [Coccidioides posadasii C735 delta SOWgp]_x0001_gb|EFW19890.1| mating-type switching protein swi10 [Coccidioides posadasii str. Silveira]	Coccidioides posadasii C735 delta SOWgp	Eukaryota; Fungi; Dikarya; Ascomycota; Pezizomycotina; Eurotiomycetes; Eurotiomycetidae; Onygenales; mitosporic Onygenales; Coccidioides.
gi|397211477|gb|AJKL01000004.1.g706.t1	XP_001244757.1	4e-105	66.8224	hypothetical protein CIMG_04198 [Coccidioides immitis RS]_x0001_gb|EAS33386.2| DNA repair protein rad10 [Coccidioides immitis RS]	Coccidioides immitis RS	Eukaryota; Fungi; Dikarya; Ascomycota; Pezizomycotina; Eurotiomycetes; Eurotiomycetidae; Onygenales; mitosporic Onygenales; Coccidioides.
gi|397211477|gb|AJKL01000004.1.g706.t1	XP_006665545.1	2e-104	66.3636	mating-type switching protein swi10 [Cordyceps militaris CM01]_x0001_gb|EGX95668.1| mating-type switching protein swi10 [Cordyceps militaris CM01]	Cordyceps militaris CM01	Eukaryota; Fungi; Dikarya; Ascomycota; Pezizomycotina; Sordariomycetes; Hypocreomycetidae; Hypocreales; Cordycipitaceae; Cordyceps.
gi|397211477|gb|AJKL01000004.1.g706.t1	ELQ40089.1	6e-104	57.6512	mating-type switching protein swi10 [Magnaporthe oryzae Y34]_x0001_gb|ELQ61967.1| mating-type switching protein swi10 [Magnaporthe oryzae P131]	Magnaporthe oryzae Y34	Eukaryota; Fungi; Dikarya; Ascomycota; Pezizomycotina; Sordariomycetes; Sordariomycetidae; Magnaporthales; Magnaporthaceae; Magnaporthe.
gi|397211477|gb|AJKL01000004.1.g706.t1	ENH69647.1	1e-102	67.6056	Mating-type switching protein swi10 [Fusarium oxysporum f. sp. cubense race 1]	Fusarium oxysporum f. sp. cubense race 1	Eukaryota; Fungi; Dikarya; Ascomycota; Pezizomycotina; Sordariomycetes; Hypocreomycetidae; Hypocreales; Nectriaceae; mitosporic Nectriaceae; Fusarium; Fusarium oxysporum species complex.
gi|397211477|gb|AJKL01000004.1.g706.t1	XP_389435.1	2e-102	64.7577	hypothetical protein FG09259.1 [Fusarium graminearum PH-1]_x0001_gb|ESU15807.1| mating-type switching protein swi10 [Fusarium graminearum PH-1]	Fusarium graminearum PH-1	Eukaryota; Fungi; Dikarya; Ascomycota; Pezizomycotina; Sordariomycetes; Hypocreomycetidae; Hypocreales; Nectriaceae; mitosporic Nectriaceae; Fusarium.
gi|397211477|gb|AJKL01000004.1.g706.t1	XP_003046812.1	2e-102	66.0714	hypothetical protein NECHADRAFT_33938 [Nectria haematococca mpVI 77-13-4]_x0001_gb|EEU41099.1| hypothetical protein NECHADRAFT_33938 [Nectria haematococca mpVI 77-13-4]	Nectria haematococca mpVI 77-13-4	Eukaryota; Fungi; Dikarya; Ascomycota; Pezizomycotina; Sordariomycetes; Hypocreomycetidae; Hypocreales; Nectriaceae; mitosporic Nectriaceae; Fusarium; Fusarium solani species complex.
gi|397211477|gb|AJKL01000004.1.g706.t1	EKJ70125.1	2e-102	64.7577	hypothetical protein FPSE_09651 [Fusarium pseudograminearum CS3096]	Fusarium pseudograminearum CS3096	Eukaryota; Fungi; Dikarya; Ascomycota; Pezizomycotina; Sordariomycetes; Hypocreomycetidae; Hypocreales; Nectriaceae; mitosporic Nectriaceae; Fusarium.
gi|397211477|gb|AJKL01000004.1.g706.t1	EGU81382.1	2e-102	67.6056	hypothetical protein FOXB_08111 [Fusarium oxysporum Fo5176]_x0001_gb|EWZ42797.1| DNA excision repair protein ERCC-1 [Fusarium oxysporum Fo47]_x0001_gb|EXA46924.1| DNA excision repair protein ERCC-1 [Fusarium oxysporum f. sp. pisi HDV247]	Fusarium oxysporum Fo5176	Eukaryota; Fungi; Dikarya; Ascomycota; Pezizomycotina; Sordariomycetes; Hypocreomycetidae; Hypocreales; Nectriaceae; mitosporic Nectriaceae; Fusarium; Fusarium oxysporum species complex.
gi|397211477|gb|AJKL01000004.1.g706.t1	EGO53972.1	6e-102	65.2361	hypothetical protein NEUTE1DRAFT_68281 [Neurospora tetrasperma FGSC 2508]_x0001_gb|EGZ68607.1| DNA repair protein rad10, partial [Neurospora tetrasperma FGSC 2509]	Neurospora tetrasperma FGSC 2508	Eukaryota; Fungi; Dikarya; Ascomycota; Pezizomycotina; Sordariomycetes; Sordariomycetidae; Sordariales; Sordariaceae; Neurospora.
gi|397211477|gb|AJKL01000004.1.g706.t1	EWG41849.1	7e-102	67.1362	DNA excision repair protein ERCC-1 [Fusarium verticillioides 7600]	Fusarium verticillioides 7600	Eukaryota; Fungi; Dikarya; Ascomycota; Pezizomycotina; Sordariomycetes; Hypocreomycetidae; Hypocreales; Nectriaceae; mitosporic Nectriaceae; Fusarium; Fusarium fujikuroi species complex.
gi|397211477|gb|AJKL01000004.1.g706.t1	XP_960331.1	3e-101	64.4068	mating-type switching protein swi10 [Neurospora crassa OR74A]_x0001_gb|EAA31095.1| mating-type switching protein swi10 [Neurospora crassa OR74A]	Neurospora crassa OR74A	Eukaryota; Fungi; Dikarya; Ascomycota; Pezizomycotina; Sordariomycetes; Sordariomycetidae; Sordariales; Sordariaceae; Neurospora.
gi|397211477|gb|AJKL01000004.1.g706.t1	XP_002341093.1	6e-96	61.6379	mating-type switch/DNA repair protein Swi10/Rad10, putative [Talaromyces stipitatus ATCC 10500]_x0001_gb|EED23706.1| mating-type switch/DNA repair protein Swi10/Rad10, putative [Talaromyces stipitatus ATCC 10500]	Talaromyces stipitatus ATCC 10500	Eukaryota; Fungi; Dikarya; Ascomycota; Pezizomycotina; Eurotiomycetes; Eurotiomycetidae; Eurotiales; Trichocomaceae; Talaromyces.
gi|397211477|gb|AJKL01000004.1.g706.t1	ELR09339.1	4e-94	63.4146	hypothetical protein GMDG_03905 [Pseudogymnoascus destructans 20631-21]	Pseudogymnoascus destructans 20631-21	Eukaryota; Fungi; Dikarya; Ascomycota; Pezizomycotina; Leotiomycetes; Leotiomycetes incertae sedis; Pseudeurotiaceae; Pseudogymnoascus.
gi|397211477|gb|AJKL01000004.1.g706.t1	XP_001906016.1	5e-94	64.7887	hypothetical protein [Podospora anserina S mat+]_x0001_emb|CAP66682.1| unnamed protein product [Podospora anserina S mat+]	Podospora anserina S mat+	Eukaryota; Fungi; Dikarya; Ascomycota; Pezizomycotina; Sordariomycetes; Sordariomycetidae; Sordariales; Lasiosphaeriaceae; Podospora.
gi|397211477|gb|AJKL01000004.1.g706.t1	XP_003347785.1	2e-93	59.5833	hypothetical protein SMAC_03883 [Sordaria macrospora k-hell]_x0001_emb|CCC11177.1| unnamed protein product [Sordaria macrospora k-hell]	Sordaria macrospora k-hell	Eukaryota; Fungi; Dikarya; Ascomycota; Pezizomycotina; Sordariomycetes; Sordariomycetidae; Sordariales; Sordariaceae; Sordaria.
gi|397211459|gb|AJKL01000013.1.g1648.t1	EON62109.1	0	96.7369	hypothetical protein W97_01328 [Coniosporium apollinis CBS 100218]	Coniosporium apollinis CBS 100218	Eukaryota; Fungi; Dikarya; Ascomycota; Pezizomycotina; Eurotiomycetes; Chaetothyriomycetidae; Chaetothyriales; Herpotrichiellaceae; mitosporic Herpotrichiellaceae; Coniosporium.
gi|397211459|gb|AJKL01000013.1.g1648.t1	EKG22382.1	0	63.2877	hypothetical protein MPH_00279 [Macrophomina phaseolina MS6]	Macrophomina phaseolina MS6	Eukaryota; Fungi; Dikarya; Ascomycota; Pezizomycotina; Dothideomycetes; Dothideomycetes incertae sedis; Botryosphaeriales; Botryosphaeriaceae; Macrophomina.
gi|397211459|gb|AJKL01000013.1.g1648.t1	EMD63111.1	0	61.2565	hypothetical protein COCSADRAFT_37985 [Bipolaris sorokiniana ND90Pr]	Bipolaris sorokiniana ND90Pr	Eukaryota; Fungi; Dikarya; Ascomycota; Pezizomycotina; Dothideomycetes; Pleosporomycetidae; Pleosporales; Pleosporineae; Pleosporaceae; Bipolaris.
gi|397211459|gb|AJKL01000013.1.g1648.t1	EUC50990.1	0	61.8549	hypothetical protein COCMIDRAFT_80811 [Bipolaris oryzae ATCC 44560]	Bipolaris oryzae ATCC 44560	Eukaryota; Fungi; Dikarya; Ascomycota; Pezizomycotina; Dothideomycetes; Pleosporomycetidae; Pleosporales; Pleosporineae; Pleosporaceae; Bipolaris.
gi|397211459|gb|AJKL01000013.1.g1648.t1	XP_003297028.1	0	61.5385	hypothetical protein PTT_07299 [Pyrenophora teres f. teres 0-1]_x0001_gb|EFQ94877.1| hypothetical protein PTT_07299 [Pyrenophora teres f. teres 0-1]	Pyrenophora teres f. teres 0-1	Eukaryota; Fungi; Dikarya; Ascomycota; Pezizomycotina; Dothideomycetes; Pleosporomycetidae; Pleosporales; Pleosporineae; Pleosporaceae; Pyrenophora.
gi|397211459|gb|AJKL01000013.1.g1648.t1	EUN26066.1	0	61.6305	hypothetical protein COCVIDRAFT_102005 [Bipolaris victoriae FI3]	Bipolaris victoriae FI3	Eukaryota; Fungi; Dikarya; Ascomycota; Pezizomycotina; Dothideomycetes; Pleosporomycetidae; Pleosporales; Pleosporineae; Pleosporaceae; Bipolaris.
gi|397211459|gb|AJKL01000013.1.g1648.t1	EMD94109.1	0	61.4061	hypothetical protein COCHEDRAFT_1169759 [Bipolaris maydis C5]_x0001_gb|ENI07590.1| hypothetical protein COCC4DRAFT_190707 [Bipolaris maydis ATCC 48331]	Bipolaris maydis C5	Eukaryota; Fungi; Dikarya; Ascomycota; Pezizomycotina; Dothideomycetes; Pleosporomycetidae; Pleosporales; Pleosporineae; Pleosporaceae; Bipolaris.
gi|397211459|gb|AJKL01000013.1.g1648.t1	XP_001942290.1	0	61.0495	conserved hypothetical protein [Pyrenophora tritici-repentis Pt-1C-BFP]_x0001_gb|EDU46115.1| conserved hypothetical protein [Pyrenophora tritici-repentis Pt-1C-BFP]	Pyrenophora tritici-repentis Pt-1C-BFP	Eukaryota; Fungi; Dikarya; Ascomycota; Pezizomycotina; Dothideomycetes; Pleosporomycetidae; Pleosporales; Pleosporineae; Pleosporaceae; Pyrenophora.
gi|397211459|gb|AJKL01000013.1.g1648.t1	EUC28550.1	0	61.4809	hypothetical protein COCCADRAFT_9086 [Bipolaris zeicola 26-R-13]	Bipolaris zeicola 26-R-13	Eukaryota; Fungi; Dikarya; Ascomycota; Pezizomycotina; Dothideomycetes; Pleosporomycetidae; Pleosporales; Pleosporineae; Pleosporaceae; Bipolaris.
gi|397211459|gb|AJKL01000013.1.g1648.t1	EOA86299.1	0	60.8148	hypothetical protein SETTUDRAFT_47362 [Setosphaeria turcica Et28A]	Setosphaeria turcica Et28A	Eukaryota; Fungi; Dikarya; Ascomycota; Pezizomycotina; Dothideomycetes; Pleosporomycetidae; Pleosporales; Pleosporineae; Pleosporaceae; Setosphaeria.
gi|397211459|gb|AJKL01000013.1.g1648.t1	XP_003838672.1	0	57.6259	hypothetical protein LEMA_P023450.1 [Leptosphaeria maculans JN3]_x0001_emb|CBX95193.1| hypothetical protein LEMA_P023450.1 [Leptosphaeria maculans JN3]	Leptosphaeria maculans JN3	Eukaryota; Fungi; Dikarya; Ascomycota; Pezizomycotina; Dothideomycetes; Pleosporomycetidae; Pleosporales; Pleosporineae; Leptosphaeriaceae; Leptosphaeria; Leptosphaeria maculans complex.
gi|397211459|gb|AJKL01000013.1.g1648.t1	XP_001794991.1	0	66.9355	hypothetical protein SNOG_04576 [Phaeosphaeria nodorum SN15]_x0001_gb|EAT88336.2| hypothetical protein SNOG_04576 [Phaeosphaeria nodorum SN15]	Phaeosphaeria nodorum SN15	Eukaryota; Fungi; Dikarya; Ascomycota; Pezizomycotina; Dothideomycetes; Pleosporomycetidae; Pleosporales; Pleosporineae; Phaeosphaeriaceae; Parastagonospora.
gi|397211459|gb|AJKL01000013.1.g1648.t1	XP_001794991.1	6e-11	68	hypothetical protein SNOG_04576 [Phaeosphaeria nodorum SN15]_x0001_gb|EAT88336.2| hypothetical protein SNOG_04576 [Phaeosphaeria nodorum SN15]	Phaeosphaeria nodorum SN15	Eukaryota; Fungi; Dikarya; Ascomycota; Pezizomycotina; Dothideomycetes; Pleosporomycetidae; Pleosporales; Pleosporineae; Phaeosphaeriaceae; Parastagonospora.
gi|397211459|gb|AJKL01000013.1.g1648.t1	CCD46610.1	0	55.2557	similar to vacuolar assembly/sorting protein VPS8 [Botryotinia fuckeliana T4]_x0001_gb|EMR87149.1| putative vacuolar assembly sorting protein vps8 protein [Botryotinia fuckeliana BcDW1]	Botryotinia fuckeliana T4	Eukaryota; Fungi; Dikarya; Ascomycota; Pezizomycotina; Leotiomycetes; Helotiales; Sclerotiniaceae; Botryotinia.
gi|397211459|gb|AJKL01000013.1.g1648.t1	EKD18459.1	0	54.5961	vacuolar assembly/sorting protein VPS8 [Marssonina brunnea f. sp. 'multigermtubi' MB_m1]	Marssonina brunnea f. sp. 'multigermtubi' MB_m1	Eukaryota; Fungi; Dikarya; Ascomycota; Pezizomycotina; Leotiomycetes; Helotiales; Dermateaceae; Marssonina.
gi|397211459|gb|AJKL01000013.1.g1648.t1	ESZ93642.1	0	54.9823	hypothetical protein SBOR_5947 [Sclerotinia borealis F-4157]	Sclerotinia borealis F-4157	Eukaryota; Fungi; Dikarya; Ascomycota; Pezizomycotina; Leotiomycetes; Helotiales; Sclerotiniaceae; Sclerotinia.
gi|397211459|gb|AJKL01000013.1.g1648.t1	EPE24539.1	0	57.434	hypothetical protein GLAREA_08391 [Glarea lozoyensis ATCC 20868]	Glarea lozoyensis ATCC 20868	Eukaryota; Fungi; Dikarya; Ascomycota; Pezizomycotina; Leotiomycetes; Helotiales; Helotiaceae; Glarea.
gi|397211459|gb|AJKL01000013.1.g1648.t1	XP_001593082.1	0	53.7011	hypothetical protein SS1G_06004 [Sclerotinia sclerotiorum 1980]_x0001_gb|EDO03523.1| hypothetical protein SS1G_06004 [Sclerotinia sclerotiorum 1980 UF-70]	Sclerotinia sclerotiorum 1980 UF-70	Eukaryota; Fungi; Dikarya; Ascomycota; Pezizomycotina; Leotiomycetes; Helotiales; Sclerotiniaceae; Sclerotinia.
gi|397211459|gb|AJKL01000013.1.g1648.t1	ETS74771.1	0	56.577	hypothetical protein PFICI_13255 [Pestalotiopsis fici W106-1]	Pestalotiopsis fici W106-1	Eukaryota; Fungi; Dikarya; Ascomycota; Pezizomycotina; Sordariomycetes; Xylariomycetidae; Xylariales; Amphisphaeriaceae; mitosporic Amphisphaeriaceae; Pestalotiopsis.
gi|397211459|gb|AJKL01000013.1.g1648.t1	EFQ25532.1	0	54.5185	vacuolar assembly/sorting protein VPS8 [Colletotrichum graminicola M1.001]	Colletotrichum graminicola M1.001	Eukaryota; Fungi; Dikarya; Ascomycota; Pezizomycotina; Sordariomycetes; Hypocreomycetidae; Glomerellales; Glomerellaceae; mitosporic Glomerellaceae; Colletotrichum.
gi|397211459|gb|AJKL01000013.1.g1648.t1	ELA25684.1	0	54.7955	golgi complex component [Colletotrichum gloeosporioides Nara gc5]	Colletotrichum gloeosporioides Nara gc5	Eukaryota; Fungi; Dikarya; Ascomycota; Pezizomycotina; Sordariomycetes; Hypocreomycetidae; Glomerellales; Glomerellaceae; mitosporic Glomerellaceae; Colletotrichum.
gi|397211459|gb|AJKL01000013.1.g1648.t1	EME38272.1	0	56.5611	hypothetical protein DOTSEDRAFT_140974 [Dothistroma septosporum NZE10]	Dothistroma septosporum NZE10	Eukaryota; Fungi; Dikarya; Ascomycota; Pezizomycotina; Dothideomycetes; Dothideomycetidae; Capnodiales; Mycosphaerellaceae; Mycosphaerella.
gi|397211459|gb|AJKL01000013.1.g1648.t1	EGY17325.1	0	54.5387	hypothetical protein VDAG_01007 [Verticillium dahliae VdLs.17]	Verticillium dahliae VdLs.17	Eukaryota; Fungi; Dikarya; Ascomycota; Pezizomycotina; Sordariomycetes; Hypocreomycetidae; Glomerellales; Plectosphaerellaceae; mitosporic Plectosphaerellaceae; Verticillium.
gi|397211459|gb|AJKL01000013.1.g1648.t1	CCT62721.1	0	54.4978	related to VPS8-vacuolar sorting protein, 134 kD [Fusarium fujikuroi IMI 58289]	Fusarium fujikuroi IMI 58289	Eukaryota; Fungi; Dikarya; Ascomycota; Pezizomycotina; Sordariomycetes; Hypocreomycetidae; Hypocreales; Nectriaceae; mitosporic Nectriaceae; Fusarium; Fusarium fujikuroi species complex.
gi|397211459|gb|AJKL01000013.1.g1648.t1	EWG36746.1	0	54.8315	hypothetical protein FVEG_14707 [Fusarium verticillioides 7600]	Fusarium verticillioides 7600	Eukaryota; Fungi; Dikarya; Ascomycota; Pezizomycotina; Sordariomycetes; Hypocreomycetidae; Hypocreales; Nectriaceae; mitosporic Nectriaceae; Fusarium; Fusarium fujikuroi species complex.
gi|397211459|gb|AJKL01000013.1.g1648.t1	XP_003656856.1	0	55.0975	hypothetical protein THITE_2122100 [Thielavia terrestris NRRL 8126]_x0001_gb|AEO70520.1| hypothetical protein THITE_2122100 [Thielavia terrestris NRRL 8126]	Thielavia terrestris NRRL 8126	Eukaryota; Fungi; Dikarya; Ascomycota; Pezizomycotina; Sordariomycetes; Sordariomycetidae; Sordariales; Chaetomiaceae; Thielavia.
gi|397211459|gb|AJKL01000013.1.g1648.t1	EMT61560.1	0	54.8315	Vacuolar protein sorting-associated protein 8 like protein [Fusarium oxysporum f. sp. cubense race 4]	Fusarium oxysporum f. sp. cubense race 4	Eukaryota; Fungi; Dikarya; Ascomycota; Pezizomycotina; Sordariomycetes; Hypocreomycetidae; Hypocreales; Nectriaceae; mitosporic Nectriaceae; Fusarium; Fusarium oxysporum species complex.
gi|397211459|gb|AJKL01000013.1.g1648.t1	XP_006695836.1	0	55.9335	hypothetical protein CTHT_0055030 [Chaetomium thermophilum var. thermophilum DSM 1495]_x0001_gb|EGS18891.1| hypothetical protein CTHT_0055030 [Chaetomium thermophilum var. thermophilum DSM 1495]	Chaetomium thermophilum var. thermophilum DSM 1495	Eukaryota; Fungi; Dikarya; Ascomycota; Pezizomycotina; Sordariomycetes; Sordariomycetidae; Sordariales; Chaetomiaceae; Chaetomium.
gi|397211459|gb|AJKL01000013.1.g1648.t1	ENH61337.1	0	54.8315	Vacuolar protein sorting-associated protein 8 like protein [Fusarium oxysporum f. sp. cubense race 1]	Fusarium oxysporum f. sp. cubense race 1	Eukaryota; Fungi; Dikarya; Ascomycota; Pezizomycotina; Sordariomycetes; Hypocreomycetidae; Hypocreales; Nectriaceae; mitosporic Nectriaceae; Fusarium; Fusarium oxysporum species complex.
gi|397211459|gb|AJKL01000013.1.g1648.t1	EGR47193.1	0	52.5352	predicted protein [Trichoderma reesei QM6a]_x0001_gb|ETS00659.1| hypothetical protein M419DRAFT_82863 [Trichoderma reesei RUT C-30]	Trichoderma reesei QM6a	Eukaryota; Fungi; Dikarya; Ascomycota; Pezizomycotina; Sordariomycetes; Hypocreomycetidae; Hypocreales; Hypocreaceae; Trichoderma.
gi|397211459|gb|AJKL01000013.1.g1648.t1	EGU77420.1	0	54.7353	hypothetical protein FOXB_12033 [Fusarium oxysporum Fo5176]	Fusarium oxysporum Fo5176	Eukaryota; Fungi; Dikarya; Ascomycota; Pezizomycotina; Sordariomycetes; Hypocreomycetidae; Hypocreales; Nectriaceae; mitosporic Nectriaceae; Fusarium; Fusarium oxysporum species complex.
gi|397211459|gb|AJKL01000013.1.g1648.t1	XP_003053779.1	0	54.2386	predicted protein [Nectria haematococca mpVI 77-13-4]_x0001_gb|EEU48066.1| predicted protein [Nectria haematococca mpVI 77-13-4]	Nectria haematococca mpVI 77-13-4	Eukaryota; Fungi; Dikarya; Ascomycota; Pezizomycotina; Sordariomycetes; Hypocreomycetidae; Hypocreales; Nectriaceae; mitosporic Nectriaceae; Fusarium; Fusarium solani species complex.
gi|397211459|gb|AJKL01000013.1.g1648.t1	ELR05886.1	0	55.5724	hypothetical protein GMDG_07659 [Pseudogymnoascus destructans 20631-21]	Pseudogymnoascus destructans 20631-21	Eukaryota; Fungi; Dikarya; Ascomycota; Pezizomycotina; Leotiomycetes; Leotiomycetes incertae sedis; Pseudeurotiaceae; Pseudogymnoascus.
gi|397211459|gb|AJKL01000013.1.g1648.t1	EHK40512.1	0	53.7651	hypothetical protein TRIATDRAFT_161211 [Trichoderma atroviride IMI 206040]	Trichoderma atroviride IMI 206040	Eukaryota; Fungi; Dikarya; Ascomycota; Pezizomycotina; Sordariomycetes; Hypocreomycetidae; Hypocreales; Hypocreaceae; Trichoderma.
gi|397211459|gb|AJKL01000013.1.g1648.t1	EMF13685.1	0	54.7601	hypothetical protein SEPMUDRAFT_148902 [Sphaerulina musiva SO2202]	Sphaerulina musiva SO2202	Eukaryota; Fungi; Dikarya; Ascomycota; Pezizomycotina; Dothideomycetes; Dothideomycetidae; Capnodiales; Mycosphaerellaceae; Sphaerulina.
gi|397211459|gb|AJKL01000013.1.g1648.t1	EKJ68192.1	0	53.8751	hypothetical protein FPSE_11659 [Fusarium pseudograminearum CS3096]	Fusarium pseudograminearum CS3096	Eukaryota; Fungi; Dikarya; Ascomycota; Pezizomycotina; Sordariomycetes; Hypocreomycetidae; Hypocreales; Nectriaceae; mitosporic Nectriaceae; Fusarium.
gi|397211459|gb|AJKL01000013.1.g1648.t1	XP_381057.1	0	53.8751	hypothetical protein FG00881.1 [Fusarium graminearum PH-1]	Fusarium graminearum PH-1	Eukaryota; Fungi; Dikarya; Ascomycota; Pezizomycotina; Sordariomycetes; Hypocreomycetidae; Hypocreales; Nectriaceae; mitosporic Nectriaceae; Fusarium.
gi|397211459|gb|AJKL01000013.1.g1648.t1	EJT78867.1	0	54.0305	hypothetical protein GGTG_03961 [Gaeumannomyces graminis var. tritici R3-111a-1]	Gaeumannomyces graminis var. tritici R3-111a-1	Eukaryota; Fungi; Dikarya; Ascomycota; Pezizomycotina; Sordariomycetes; Sordariomycetidae; Magnaporthales; Magnaporthaceae; Gaeumannomyces.
gi|397211459|gb|AJKL01000013.1.g1648.t1	XP_003658884.1	0	54.3255	hypothetical protein MYCTH_2295254 [Myceliophthora thermophila ATCC 42464]_x0001_gb|AEO53639.1| hypothetical protein MYCTH_2295254 [Myceliophthora thermophila ATCC 42464]	Myceliophthora thermophila ATCC 42464	Eukaryota; Fungi; Dikarya; Ascomycota; Pezizomycotina; Sordariomycetes; Sordariomycetidae; Sordariales; Chaetomiaceae; Myceliophthora.
gi|397211459|gb|AJKL01000013.1.g1648.t1	EEH16061.1	0	54.3091	conserved hypothetical protein [Paracoccidioides brasiliensis Pb03]	Paracoccidioides brasiliensis Pb03	Eukaryota; Fungi; Dikarya; Ascomycota; Pezizomycotina; Eurotiomycetes; Eurotiomycetidae; Onygenales; mitosporic Onygenales; Paracoccidioides.
gi|397211459|gb|AJKL01000013.1.g1648.t1	EFZ03626.1	0	53.4848	golgi complex component [Metarhizium anisopliae ARSEF 23]	Metarhizium anisopliae ARSEF 23	Eukaryota; Fungi; Dikarya; Ascomycota; Pezizomycotina; Sordariomycetes; Hypocreomycetidae; Hypocreales; Clavicipitaceae; mitosporic Clavicipitaceae; Metarhizium.
gi|397211459|gb|AJKL01000013.1.g1648.t1	XP_001211740.1	0	54.4503	conserved hypothetical protein [Aspergillus terreus NIH2624]_x0001_gb|EAU37524.1| conserved hypothetical protein [Aspergillus terreus NIH2624]	Aspergillus terreus NIH2624	Eukaryota; Fungi; Dikarya; Ascomycota; Pezizomycotina; Eurotiomycetes; Eurotiomycetidae; Eurotiales; Aspergillaceae; Aspergillus.
gi|397211459|gb|AJKL01000013.1.g1648.t1	EHK25301.1	0	53.4535	hypothetical protein TRIVIDRAFT_189136 [Trichoderma virens Gv29-8]	Trichoderma virens Gv29-8	Eukaryota; Fungi; Dikarya; Ascomycota; Pezizomycotina; Sordariomycetes; Hypocreomycetidae; Hypocreales; Hypocreaceae; Trichoderma.
gi|397211459|gb|AJKL01000013.1.g1648.t1	ENH77357.1	0	53.9033	golgi complex component [Colletotrichum orbiculare MAFF 240422]	Colletotrichum orbiculare MAFF 240422	Eukaryota; Fungi; Dikarya; Ascomycota; Pezizomycotina; Sordariomycetes; Hypocreomycetidae; Glomerellales; Glomerellaceae; mitosporic Glomerellaceae; Colletotrichum.
gi|397211459|gb|AJKL01000013.1.g1648.t1	EFY87747.1	0	54.5042	golgi complex component [Metarhizium acridum CQMa 102]	Metarhizium acridum CQMa 102	Eukaryota; Fungi; Dikarya; Ascomycota; Pezizomycotina; Sordariomycetes; Hypocreomycetidae; Hypocreales; Clavicipitaceae; mitosporic Clavicipitaceae; Metarhizium.
gi|397211459|gb|AJKL01000013.1.g1648.t1	XP_003852195.1	0	55.1645	hypothetical protein MYCGRDRAFT_72130 [Zymoseptoria tritici IPO323]_x0001_gb|EGP87171.1| hypothetical protein MYCGRDRAFT_72130 [Zymoseptoria tritici IPO323]	Zymoseptoria tritici IPO323	Eukaryota; Fungi; Dikarya; Ascomycota; Pezizomycotina; Dothideomycetes; Dothideomycetidae; Capnodiales; Mycosphaerellaceae; Zymoseptoria.
gi|397211459|gb|AJKL01000013.1.g1648.t1	EQL01754.1	0	54.1541	golgi complex component [Ophiocordyceps sinensis CO18]	Ophiocordyceps sinensis CO18	Eukaryota; Fungi; Dikarya; Ascomycota; Pezizomycotina; Sordariomycetes; Hypocreomycetidae; Hypocreales; Ophiocordycipitaceae; Ophiocordyceps.
gi|397211459|gb|AJKL01000013.1.g1648.t1	EGZ77957.1	0	53.7172	hypothetical protein NEUTE2DRAFT_101414 [Neurospora tetrasperma FGSC 2509]	Neurospora tetrasperma FGSC 2509	Eukaryota; Fungi; Dikarya; Ascomycota; Pezizomycotina; Sordariomycetes; Sordariomycetidae; Sordariales; Sordariaceae; Neurospora.
gi|397211459|gb|AJKL01000013.1.g1648.t1	XP_001819958.2	0	53.8981	hypothetical protein AOR_1_1456154 [Aspergillus oryzae RIB40]	Aspergillus oryzae RIB40	Eukaryota; Fungi; Dikarya; Ascomycota; Pezizomycotina; Eurotiomycetes; Eurotiomycetidae; Eurotiales; Aspergillaceae; Aspergillus.
gi|397211459|gb|AJKL01000013.1.g1648.t1	EGC46236.1	0	54.6003	golgi complex component [Ajellomyces capsulatus H88]	Ajellomyces capsulatus H88	Eukaryota; Fungi; Dikarya; Ascomycota; Pezizomycotina; Eurotiomycetes; Eurotiomycetidae; Onygenales; Ajellomycetaceae; Ajellomyces.
gi|397211459|gb|AJKL01000013.1.g1648.t1	EEH11252.1	0	54.5727	conserved hypothetical protein [Ajellomyces capsulatus G186AR]	Ajellomyces capsulatus G186AR	Eukaryota; Fungi; Dikarya; Ascomycota; Pezizomycotina; Eurotiomycetes; Eurotiomycetidae; Onygenales; Ajellomycetaceae; Ajellomyces.
gi|397211459|gb|AJKL01000013.1.g1648.t1	EER43299.1	0	54.6003	golgi complex component [Ajellomyces capsulatus H143]	Ajellomyces capsulatus H143	Eukaryota; Fungi; Dikarya; Ascomycota; Pezizomycotina; Eurotiomycetes; Eurotiomycetidae; Onygenales; Ajellomycetaceae; Ajellomyces.
gi|397211459|gb|AJKL01000013.1.g1648.t1	BAE57956.1	0	53.8981	unnamed protein product [Aspergillus oryzae RIB40]	Aspergillus oryzae RIB40	Eukaryota; Fungi; Dikarya; Ascomycota; Pezizomycotina; Eurotiomycetes; Eurotiomycetidae; Eurotiales; Aspergillaceae; Aspergillus.
gi|397211459|gb|AJKL01000013.1.g1648.t1	EEQ86360.1	0	54.1353	golgi complex component [Ajellomyces dermatitidis ER-3]	Ajellomyces dermatitidis ER-3	Eukaryota; Fungi; Dikarya; Ascomycota; Pezizomycotina; Eurotiomycetes; Eurotiomycetidae; Onygenales; Ajellomycetaceae; Ajellomyces.
gi|397211459|gb|AJKL01000013.1.g1648.t1	EQL28513.1	0	54.0602	hypothetical protein BDFG_08750 [Ajellomyces dermatitidis ATCC 26199]	Ajellomyces dermatitidis ATCC 26199	Eukaryota; Fungi; Dikarya; Ascomycota; Pezizomycotina; Eurotiomycetes; Eurotiomycetidae; Onygenales; Ajellomycetaceae; Ajellomyces.
gi|397211459|gb|AJKL01000013.1.g1648.t1	XP_006670645.1	0	53.0506	golgi complex component [Cordyceps militaris CM01]_x0001_gb|EGX91280.1| golgi complex component [Cordyceps militaris CM01]	Cordyceps militaris CM01	Eukaryota; Fungi; Dikarya; Ascomycota; Pezizomycotina; Sordariomycetes; Hypocreomycetidae; Hypocreales; Cordycipitaceae; Cordyceps.
gi|397211459|gb|AJKL01000013.1.g1648.t1	EGE84371.1	0	54.0602	hypothetical protein BDDG_07316 [Ajellomyces dermatitidis ATCC 18188]	Ajellomyces dermatitidis ATCC 18188	Eukaryota; Fungi; Dikarya; Ascomycota; Pezizomycotina; Eurotiomycetes; Eurotiomycetidae; Onygenales; Ajellomycetaceae; Ajellomyces.
gi|397211459|gb|AJKL01000013.1.g1648.t1	XP_002558783.1	0	55.6476	Pc13g03460 [Penicillium chrysogenum Wisconsin 54-1255]_x0001_emb|CAP91415.1| Pc13g03460 [Penicillium chrysogenum Wisconsin 54-1255]	Penicillium chrysogenum Wisconsin 54-1255	Eukaryota; Fungi; Dikarya; Ascomycota; Pezizomycotina; Eurotiomycetes; Eurotiomycetidae; Eurotiales; Aspergillaceae; Penicillium; Penicillium chrysogenum complex.
gi|397211459|gb|AJKL01000013.1.g1648.t1	EDP55863.1	0	52.1208	Golgi complex component (Vps8), putative [Aspergillus fumigatus A1163]	Aspergillus fumigatus A1163	Eukaryota; Fungi; Dikarya; Ascomycota; Pezizomycotina; Eurotiomycetes; Eurotiomycetidae; Eurotiales; Aspergillaceae; Aspergillus.
gi|397211459|gb|AJKL01000013.1.g1648.t1	EIT83225.1	0	53.8231	vacuolar assembly/sorting protein [Aspergillus oryzae 3.042]	Aspergillus oryzae 3.042	Eukaryota; Fungi; Dikarya; Ascomycota; Pezizomycotina; Eurotiomycetes; Eurotiomycetidae; Eurotiales; Aspergillaceae; Aspergillus.
gi|397211459|gb|AJKL01000013.1.g1648.t1	XP_002620631.1	0	53.985	golgi complex component [Ajellomyces dermatitidis SLH14081]_x0001_gb|EEQ75812.1| golgi complex component [Ajellomyces dermatitidis SLH14081]	Ajellomyces dermatitidis SLH14081	Eukaryota; Fungi; Dikarya; Ascomycota; Pezizomycotina; Eurotiomycetes; Eurotiomycetidae; Onygenales; Ajellomycetaceae; Ajellomyces.
gi|397211459|gb|AJKL01000013.1.g1648.t1	XP_001912873.1	0	52.4143	hypothetical protein [Podospora anserina S mat+]_x0001_emb|CAP60355.1| unnamed protein product [Podospora anserina S mat+]	Podospora anserina S mat+	Eukaryota; Fungi; Dikarya; Ascomycota; Pezizomycotina; Sordariomycetes; Sordariomycetidae; Sordariales; Lasiosphaeriaceae; Podospora.
gi|397211459|gb|AJKL01000013.1.g1648.t1	XP_965685.1	0	53.4257	hypothetical protein NCU02554 [Neurospora crassa OR74A]	Neurospora crassa OR74A	Eukaryota; Fungi; Dikarya; Ascomycota; Pezizomycotina; Sordariomycetes; Sordariomycetidae; Sordariales; Sordariaceae; Neurospora.
gi|397211459|gb|AJKL01000013.1.g1648.t1	EAA36449.2	0	53.4257	golgi complex component [Neurospora crassa OR74A]	Neurospora crassa OR74A	Eukaryota; Fungi; Dikarya; Ascomycota; Pezizomycotina; Sordariomycetes; Sordariomycetidae; Sordariales; Sordariaceae; Neurospora.
gi|397211459|gb|AJKL01000013.1.g1648.t1	EJP70664.1	0	53.2369	vacuolar assembly/sorting protein VPS8 [Beauveria bassiana ARSEF 2860]	Beauveria bassiana ARSEF 2860	Eukaryota; Fungi; Dikarya; Ascomycota; Pezizomycotina; Sordariomycetes; Hypocreomycetidae; Hypocreales; Cordycipitaceae; mitosporic Cordycipitaceae; Beauveria.
gi|397211459|gb|AJKL01000013.1.g1648.t1	EGO53115.1	0	53.4934	hypothetical protein NEUTE1DRAFT_73413 [Neurospora tetrasperma FGSC 2508]	Neurospora tetrasperma FGSC 2508	Eukaryota; Fungi; Dikarya; Ascomycota; Pezizomycotina; Sordariomycetes; Sordariomycetidae; Sordariales; Sordariaceae; Neurospora.
gi|397211459|gb|AJKL01000013.1.g1648.t1	XP_750277.1	0	52.0489	Golgi complex component (Vps8) [Aspergillus fumigatus Af293]_x0001_gb|EAL88239.1| Golgi complex component (Vps8), putative [Aspergillus fumigatus Af293]	Aspergillus fumigatus Af293	Eukaryota; Fungi; Dikarya; Ascomycota; Pezizomycotina; Eurotiomycetes; Eurotiomycetidae; Eurotiales; Aspergillaceae; Aspergillus.
gi|397211459|gb|AJKL01000013.1.g1648.t1	CCC08563.1	0	52.6843	unnamed protein product [Sordaria macrospora k-hell]	Sordaria macrospora k-hell	Eukaryota; Fungi; Dikarya; Ascomycota; Pezizomycotina; Sordariomycetes; Sordariomycetidae; Sordariales; Sordariaceae; Sordaria. FEATURES Location/Qualifiers source 1..1672 /organism="Sordaria macrospora k-hell" /strain="k-hell" /db_xref="taxon:771870" /tissue_type="mycelium" /note="contig 2.6" Protein 1..1672 /name="unnamed protein product" Region 737..942 /region_name="Vps8" /note="Golgi CORVET …
gi|397211459|gb|AJKL01000013.1.g1648.t1	XP_001269635.1	0	53.19	Golgi complex component (Vps8), putative [Aspergillus clavatus NRRL 1]_x0001_gb|EAW08209.1| Golgi complex component (Vps8), putative [Aspergillus clavatus NRRL 1]	Aspergillus clavatus NRRL 1	Eukaryota; Fungi; Dikarya; Ascomycota; Pezizomycotina; Eurotiomycetes; Eurotiomycetidae; Eurotiales; Aspergillaceae; Aspergillus.
gi|397211459|gb|AJKL01000013.1.g1648.t1	XP_001265140.1	0	51.8012	Golgi complex component (Vps8), putative [Neosartorya fischeri NRRL 181]_x0001_gb|EAW23243.1| Golgi complex component (Vps8), putative [Neosartorya fischeri NRRL 181]	Neosartorya fischeri NRRL 181	Eukaryota; Fungi; Dikarya; Ascomycota; Pezizomycotina; Eurotiomycetes; Eurotiomycetidae; Eurotiales; Aspergillaceae; Neosartorya.
gi|397211459|gb|AJKL01000013.1.g1648.t1	EMC94995.1	0	55.0037	hypothetical protein BAUCODRAFT_72831 [Baudoinia compniacensis UAMH 10762]	Baudoinia compniacensis UAMH 10762	Eukaryota; Fungi; Dikarya; Ascomycota; Pezizomycotina; Dothideomycetes; Dothideomycetidae; Capnodiales; Teratosphaeriaceae; mitosporic Teratosphaeriaceae; Baudoinia.
gi|397211459|gb|AJKL01000013.1.g1648.t1	CDM27099.1	0	54.8872	WD40/YVTN repeat-like-containing domain [Penicillium roqueforti]	Penicillium roqueforti	Eukaryota; Fungi; Dikarya; Ascomycota; Pezizomycotina; Eurotiomycetes; Eurotiomycetidae; Eurotiales; Aspergillaceae; Penicillium.
gi|397211459|gb|AJKL01000013.1.g1648.t1	EKV05237.1	0	54.236	Golgi complex component (Vps8), putative [Penicillium digitatum Pd1]_x0001_gb|EKV13563.1| Golgi complex component (Vps8), putative [Penicillium digitatum PHI26]	Penicillium digitatum Pd1	Eukaryota; Fungi; Dikarya; Ascomycota; Pezizomycotina; Eurotiomycetes; Eurotiomycetidae; Eurotiales; Aspergillaceae; Penicillium.
gi|397211459|gb|AJKL01000013.1.g1648.t1	EME79125.1	0	56.1514	hypothetical protein MYCFIDRAFT_167022 [Pseudocercospora fijiensis CIRAD86]	Pseudocercospora fijiensis CIRAD86	Eukaryota; Fungi; Dikarya; Ascomycota; Pezizomycotina; Dothideomycetes; Dothideomycetidae; Capnodiales; Mycosphaerellaceae; Pseudocercospora.
gi|397211459|gb|AJKL01000013.1.g1648.t1	ELQ37446.1	0	52.3605	hypothetical protein OOU_Y34scaffold00594g31 [Magnaporthe oryzae Y34]_x0001_gb|ELQ66185.1| hypothetical protein OOW_P131scaffold00420g24 [Magnaporthe oryzae P131]	Magnaporthe oryzae Y34	Eukaryota; Fungi; Dikarya; Ascomycota; Pezizomycotina; Sordariomycetes; Sordariomycetidae; Magnaporthales; Magnaporthaceae; Magnaporthe.
gi|397211459|gb|AJKL01000013.1.g1648.t1	GAA88637.1	0	51.2802	golgi complex component [Aspergillus kawachii IFO 4308]	Aspergillus kawachii IFO 4308	Eukaryota; Fungi; Dikarya; Ascomycota; Pezizomycotina; Eurotiomycetes; Eurotiomycetidae; Eurotiales; Aspergillaceae; Aspergillus.
gi|397211459|gb|AJKL01000013.1.g1648.t1	XP_003714142.1	0	52.289	hypothetical protein MGG_01238 [Magnaporthe oryzae 70-15]_x0001_gb|EHA54335.1| hypothetical protein MGG_01238 [Magnaporthe oryzae 70-15]	Magnaporthe oryzae 70-15	Eukaryota; Fungi; Dikarya; Ascomycota; Pezizomycotina; Sordariomycetes; Sordariomycetidae; Magnaporthales; Magnaporthaceae; Magnaporthe.
gi|397211459|gb|AJKL01000013.1.g1648.t1	XP_003233196.1	0	52.898	golgi complex component [Trichophyton rubrum CBS 118892]_x0001_gb|EGD89955.1| golgi complex component [Trichophyton rubrum CBS 118892]	Trichophyton rubrum CBS 118892	Eukaryota; Fungi; Dikarya; Ascomycota; Pezizomycotina; Eurotiomycetes; Eurotiomycetidae; Onygenales; Arthrodermataceae; mitosporic Arthrodermataceae; Trichophyton.
gi|397211459|gb|AJKL01000013.1.g1648.t1	EHA26402.1	0	50.9929	hypothetical protein ASPNIDRAFT_206096 [Aspergillus niger ATCC 1015]	Aspergillus niger ATCC 1015	Eukaryota; Fungi; Dikarya; Ascomycota; Pezizomycotina; Eurotiomycetes; Eurotiomycetidae; Eurotiales; Aspergillaceae; Aspergillus.
gi|397211459|gb|AJKL01000013.1.g1648.t1	EGE00370.1	0	52.2761	golgi complex component [Trichophyton tonsurans CBS 112818]	Trichophyton tonsurans CBS 112818	Eukaryota; Fungi; Dikarya; Ascomycota; Pezizomycotina; Eurotiomycetes; Eurotiomycetidae; Onygenales; Arthrodermataceae; mitosporic Arthrodermataceae; Trichophyton.
gi|397211459|gb|AJKL01000013.1.g1648.t1	XP_003071479.1	0	53.2342	hypothetical protein CPC735_070160 [Coccidioides posadasii C735 delta SOWgp]_x0001_gb|EER29334.1| hypothetical protein CPC735_070160 [Coccidioides posadasii C735 delta SOWgp]	Coccidioides posadasii C735 delta SOWgp	Eukaryota; Fungi; Dikarya; Ascomycota; Pezizomycotina; Eurotiomycetes; Eurotiomycetidae; Onygenales; mitosporic Onygenales; Coccidioides.
gi|397211459|gb|AJKL01000013.1.g1648.t1	XP_657848.1	0	51.7241	hypothetical protein AN0244.2 [Aspergillus nidulans FGSC A4]_x0001_gb|EAA66117.1| hypothetical protein AN0244.2 [Aspergillus nidulans FGSC A4]	Aspergillus nidulans FGSC A4	Eukaryota; Fungi; Dikarya; Ascomycota; Pezizomycotina; Eurotiomycetes; Eurotiomycetidae; Eurotiales; Aspergillaceae; Aspergillus.
gi|397211459|gb|AJKL01000013.1.g1648.t1	XP_001388883.2	0	50.8872	hypothetical protein ANI_1_2484014 [Aspergillus niger CBS 513.88]	Aspergillus niger CBS 513.88	Eukaryota; Fungi; Dikarya; Ascomycota; Pezizomycotina; Eurotiomycetes; Eurotiomycetidae; Eurotiales; Aspergillaceae; Aspergillus.
gi|397211459|gb|AJKL01000013.1.g1648.t1	XP_003171498.1	0	52.6779	hypothetical protein MGYG_06043 [Arthroderma gypseum CBS 118893]_x0001_gb|EFR03044.1| hypothetical protein MGYG_06043 [Arthroderma gypseum CBS 118893]	Arthroderma gypseum CBS 118893	Eukaryota; Fungi; Dikarya; Ascomycota; Pezizomycotina; Eurotiomycetes; Eurotiomycetidae; Onygenales; Arthrodermataceae; Arthroderma.
gi|397211459|gb|AJKL01000013.1.g1648.t1	CBF89891.1	0	51.7241	TPA: Golgi complex component (Vps8), putative (AFU_orthologue; AFUA_1G05280) [Aspergillus nidulans FGSC A4]	Aspergillus nidulans FGSC A4	Eukaryota; Fungi; Dikarya; Ascomycota; Pezizomycotina; Eurotiomycetes; Eurotiomycetidae; Eurotiales; Aspergillaceae; Aspergillus.
gi|397211459|gb|AJKL01000013.1.g1648.t1	EPS28043.1	0	52.2455	hypothetical protein PDE_02989 [Penicillium oxalicum 114-2]	Penicillium oxalicum 114-2	Eukaryota; Fungi; Dikarya; Ascomycota; Pezizomycotina; Eurotiomycetes; Eurotiomycetidae; Eurotiales; Aspergillaceae; Penicillium.
gi|397211459|gb|AJKL01000013.1.g1648.t1	XP_002484107.1	0	50.7368	Golgi complex component (Vps8), putative [Talaromyces stipitatus ATCC 10500]_x0001_gb|EED16873.1| Golgi complex component (Vps8), putative [Talaromyces stipitatus ATCC 10500]	Talaromyces stipitatus ATCC 10500	Eukaryota; Fungi; Dikarya; Ascomycota; Pezizomycotina; Eurotiomycetes; Eurotiomycetidae; Eurotiales; Trichocomaceae; Talaromyces.
gi|397211459|gb|AJKL01000013.1.g1648.t1	XP_002150156.1	0	52.809	Golgi complex component (Vps8), putative [Talaromyces marneffei ATCC 18224]_x0001_ref|XP_002150157.1| Golgi complex component (Vps8), putative [Talaromyces marneffei ATCC 18224]_x0001_gb|EEA21547.1| Golgi complex component (Vps8), putative [Talaromyces marneffei ATCC 18224]_x0001_gb|EEA21548.1| Golgi complex component (Vps8), putative [Talaromyces marneffei ATCC 18224]	Talaromyces marneffei ATCC 18224	Eukaryota; Fungi; Dikarya; Ascomycota; Pezizomycotina; Eurotiomycetes; Eurotiomycetidae; Eurotiales; Trichocomaceae; Talaromyces.
gi|397211459|gb|AJKL01000013.1.g1648.t1	XP_003017636.1	0	52.0954	hypothetical protein ARB_04518 [Arthroderma benhamiae CBS 112371]_x0001_gb|EFE36991.1| hypothetical protein ARB_04518 [Arthroderma benhamiae CBS 112371]	Arthroderma benhamiae CBS 112371	Eukaryota; Fungi; Dikarya; Ascomycota; Pezizomycotina; Eurotiomycetes; Eurotiomycetidae; Onygenales; Arthrodermataceae; Arthroderma.
gi|397211459|gb|AJKL01000013.1.g1648.t1	XP_002583723.1	0	52.2175	conserved hypothetical protein [Uncinocarpus reesii 1704]_x0001_gb|EEP81825.1| conserved hypothetical protein [Uncinocarpus reesii 1704]	Uncinocarpus reesii 1704	Eukaryota; Fungi; Dikarya; Ascomycota; Pezizomycotina; Eurotiomycetes; Eurotiomycetidae; Onygenales; Onygenaceae; Uncinocarpus.
gi|397211459|gb|AJKL01000013.1.g1648.t1	EFW15386.1	0	52.2677	golgi complex component Vps8 [Coccidioides posadasii str. Silveira]	Coccidioides posadasii str. Silveira	Eukaryota; Fungi; Dikarya; Ascomycota; Pezizomycotina; Eurotiomycetes; Eurotiomycetidae; Onygenales; mitosporic Onygenales; Coccidioides.
gi|397211459|gb|AJKL01000013.1.g1648.t1	EAS34066.2	0	52.342	complex component [Coccidioides immitis RS]	Coccidioides immitis RS	Eukaryota; Fungi; Dikarya; Ascomycota; Pezizomycotina; Eurotiomycetes; Eurotiomycetidae; Onygenales; mitosporic Onygenales; Coccidioides.
gi|397211455|gb|AJKL01000015.1.g1842.t1	EON62255.1	0	100	hypothetical protein W97_01476 [Coniosporium apollinis CBS 100218]	Coniosporium apollinis CBS 100218	Eukaryota; Fungi; Dikarya; Ascomycota; Pezizomycotina; Eurotiomycetes; Chaetothyriomycetidae; Chaetothyriales; Herpotrichiellaceae; mitosporic Herpotrichiellaceae; Coniosporium.
gi|397211455|gb|AJKL01000015.1.g1842.t1	EKG12601.1	0	63.7795	hypothetical protein MPH_10267 [Macrophomina phaseolina MS6]	Macrophomina phaseolina MS6	Eukaryota; Fungi; Dikarya; Ascomycota; Pezizomycotina; Dothideomycetes; Dothideomycetes incertae sedis; Botryosphaeriales; Botryosphaeriaceae; Macrophomina.
gi|397211455|gb|AJKL01000015.1.g1842.t1	XP_003843129.1	1e-178	59.8361	hypothetical protein LEMA_P088890.1 [Leptosphaeria maculans JN3]_x0001_emb|CBX99650.1| hypothetical protein LEMA_P088890.1 [Leptosphaeria maculans JN3]	Leptosphaeria maculans JN3	Eukaryota; Fungi; Dikarya; Ascomycota; Pezizomycotina; Dothideomycetes; Pleosporomycetidae; Pleosporales; Pleosporineae; Leptosphaeriaceae; Leptosphaeria; Leptosphaeria maculans complex.
gi|397211455|gb|AJKL01000015.1.g1842.t1	XP_003299436.1	9e-175	60.9959	hypothetical protein PTT_10420 [Pyrenophora teres f. teres 0-1]_x0001_gb|EFQ92473.1| hypothetical protein PTT_10420 [Pyrenophora teres f. teres 0-1]	Pyrenophora teres f. teres 0-1	Eukaryota; Fungi; Dikarya; Ascomycota; Pezizomycotina; Dothideomycetes; Pleosporomycetidae; Pleosporales; Pleosporineae; Pleosporaceae; Pyrenophora.
gi|397211455|gb|AJKL01000015.1.g1842.t1	XP_001940736.1	3e-174	60.7884	conserved hypothetical protein [Pyrenophora tritici-repentis Pt-1C-BFP]_x0001_gb|EDU43455.1| conserved hypothetical protein [Pyrenophora tritici-repentis Pt-1C-BFP]	Pyrenophora tritici-repentis Pt-1C-BFP	Eukaryota; Fungi; Dikarya; Ascomycota; Pezizomycotina; Dothideomycetes; Pleosporomycetidae; Pleosporales; Pleosporineae; Pleosporaceae; Pyrenophora.
gi|397211455|gb|AJKL01000015.1.g1842.t1	EMD94565.1	9e-173	58.5263	hypothetical protein COCHEDRAFT_105256 [Bipolaris maydis C5]_x0001_gb|ENH99650.1| hypothetical protein COCC4DRAFT_152721 [Bipolaris maydis ATCC 48331]	Bipolaris maydis C5	Eukaryota; Fungi; Dikarya; Ascomycota; Pezizomycotina; Dothideomycetes; Pleosporomycetidae; Pleosporales; Pleosporineae; Pleosporaceae; Bipolaris.
gi|397211455|gb|AJKL01000015.1.g1842.t1	EUC27872.1	1e-172	60.2083	hypothetical protein COCCADRAFT_110584 [Bipolaris zeicola 26-R-13]	Bipolaris zeicola 26-R-13	Eukaryota; Fungi; Dikarya; Ascomycota; Pezizomycotina; Dothideomycetes; Pleosporomycetidae; Pleosporales; Pleosporineae; Pleosporaceae; Bipolaris.
gi|397211455|gb|AJKL01000015.1.g1842.t1	EOA85433.1	2e-168	58.0321	hypothetical protein SETTUDRAFT_42485 [Setosphaeria turcica Et28A]	Setosphaeria turcica Et28A	Eukaryota; Fungi; Dikarya; Ascomycota; Pezizomycotina; Dothideomycetes; Pleosporomycetidae; Pleosporales; Pleosporineae; Pleosporaceae; Setosphaeria.
gi|397211455|gb|AJKL01000015.1.g1842.t1	XP_001210716.1	3e-151	53.4447	conserved hypothetical protein [Aspergillus terreus NIH2624]_x0001_gb|EAU39276.1| conserved hypothetical protein [Aspergillus terreus NIH2624]	Aspergillus terreus NIH2624	Eukaryota; Fungi; Dikarya; Ascomycota; Pezizomycotina; Eurotiomycetes; Eurotiomycetidae; Eurotiales; Aspergillaceae; Aspergillus.
gi|397211455|gb|AJKL01000015.1.g1842.t1	EEH15863.1	1e-150	54.0541	conserved hypothetical protein [Paracoccidioides brasiliensis Pb03]	Paracoccidioides brasiliensis Pb03	Eukaryota; Fungi; Dikarya; Ascomycota; Pezizomycotina; Eurotiomycetes; Eurotiomycetidae; Onygenales; mitosporic Onygenales; Paracoccidioides.
gi|397211455|gb|AJKL01000015.1.g1842.t1	EEH50701.1	2e-149	53.8462	hypothetical protein PADG_06780 [Paracoccidioides brasiliensis Pb18]	Paracoccidioides brasiliensis Pb18	Eukaryota; Fungi; Dikarya; Ascomycota; Pezizomycotina; Eurotiomycetes; Eurotiomycetidae; Onygenales; mitosporic Onygenales; Paracoccidioides.
gi|397211455|gb|AJKL01000015.1.g1842.t1	XP_002561584.1	4e-149	53.4304	Pc16g12850 [Penicillium chrysogenum Wisconsin 54-1255]_x0001_emb|CAP93955.1| Pc16g12850 [Penicillium chrysogenum Wisconsin 54-1255]	Penicillium chrysogenum Wisconsin 54-1255	Eukaryota; Fungi; Dikarya; Ascomycota; Pezizomycotina; Eurotiomycetes; Eurotiomycetidae; Eurotiales; Aspergillaceae; Penicillium; Penicillium chrysogenum complex.
gi|397211455|gb|AJKL01000015.1.g1842.t1	XP_001542163.1	5e-149	53.112	conserved hypothetical protein [Ajellomyces capsulatus NAm1]_x0001_gb|EDN05731.1| conserved hypothetical protein [Ajellomyces capsulatus NAm1]	Ajellomyces capsulatus NAm1	Eukaryota; Fungi; Dikarya; Ascomycota; Pezizomycotina; Eurotiomycetes; Eurotiomycetidae; Onygenales; Ajellomycetaceae; Ajellomyces.
gi|397211455|gb|AJKL01000015.1.g1842.t1	XP_002792702.1	8e-149	53.4836	conserved hypothetical protein [Paracoccidioides sp. 'lutzii' Pb01]_x0001_gb|EEH34382.1| conserved hypothetical protein [Paracoccidioides sp. 'lutzii' Pb01]	Paracoccidioides sp. 'lutzii' Pb01	Eukaryota; Fungi; Dikarya; Ascomycota; Pezizomycotina; Eurotiomycetes; Eurotiomycetidae; Onygenales; mitosporic Onygenales; Paracoccidioides.
gi|397211455|gb|AJKL01000015.1.g1842.t1	XP_001389638.1	8e-149	53.3742	C6 finger domain protein [Aspergillus niger CBS 513.88]_x0001_emb|CAK44130.1| unnamed protein product [Aspergillus niger]	Aspergillus niger CBS 513.88	Eukaryota; Fungi; Dikarya; Ascomycota; Pezizomycotina; Eurotiomycetes; Eurotiomycetidae; Eurotiales; Aspergillaceae; Aspergillus.
gi|397211455|gb|AJKL01000015.1.g1842.t1	EGC44238.1	2e-148	52.795	C6 finger domain-containing protein [Ajellomyces capsulatus H88]	Ajellomyces capsulatus H88	Eukaryota; Fungi; Dikarya; Ascomycota; Pezizomycotina; Eurotiomycetes; Eurotiomycetidae; Onygenales; Ajellomycetaceae; Ajellomyces.
gi|397211455|gb|AJKL01000015.1.g1842.t1	EEH09771.1	2e-148	53.112	conserved hypothetical protein [Ajellomyces capsulatus G186AR]	Ajellomyces capsulatus G186AR	Eukaryota; Fungi; Dikarya; Ascomycota; Pezizomycotina; Eurotiomycetes; Eurotiomycetidae; Onygenales; Ajellomycetaceae; Ajellomyces.
gi|397211455|gb|AJKL01000015.1.g1842.t1	EQL37976.1	5e-146	51.4523	hypothetical protein, variant [Ajellomyces dermatitidis ATCC 26199]	Ajellomyces dermatitidis ATCC 26199	Eukaryota; Fungi; Dikarya; Ascomycota; Pezizomycotina; Eurotiomycetes; Eurotiomycetidae; Onygenales; Ajellomycetaceae; Ajellomyces.
gi|397211455|gb|AJKL01000015.1.g1842.t1	XP_001264328.1	1e-145	51.3238	C6 finger domain protein, putative [Neosartorya fischeri NRRL 181]_x0001_gb|EAW22431.1| C6 finger domain protein, putative [Neosartorya fischeri NRRL 181]	Neosartorya fischeri NRRL 181	Eukaryota; Fungi; Dikarya; Ascomycota; Pezizomycotina; Eurotiomycetes; Eurotiomycetidae; Eurotiales; Aspergillaceae; Neosartorya.
gi|397211455|gb|AJKL01000015.1.g1842.t1	EHA26994.1	1e-145	52.3139	hypothetical protein ASPNIDRAFT_196055 [Aspergillus niger ATCC 1015]	Aspergillus niger ATCC 1015	Eukaryota; Fungi; Dikarya; Ascomycota; Pezizomycotina; Eurotiomycetes; Eurotiomycetidae; Eurotiales; Aspergillaceae; Aspergillus.
gi|397211455|gb|AJKL01000015.1.g1842.t1	CDM34771.1	4e-145	52.521	unnamed protein product [Penicillium roqueforti]	Penicillium roqueforti	Eukaryota; Fungi; Dikarya; Ascomycota; Pezizomycotina; Eurotiomycetes; Eurotiomycetidae; Eurotiales; Aspergillaceae; Penicillium.
gi|397211455|gb|AJKL01000015.1.g1842.t1	XP_001268831.1	9e-145	52.1042	C6 finger domain protein, putative [Aspergillus clavatus NRRL 1]_x0001_gb|EAW07405.1| C6 finger domain protein, putative [Aspergillus clavatus NRRL 1]	Aspergillus clavatus NRRL 1	Eukaryota; Fungi; Dikarya; Ascomycota; Pezizomycotina; Eurotiomycetes; Eurotiomycetidae; Eurotiales; Aspergillaceae; Aspergillus.
gi|397211455|gb|AJKL01000015.1.g1842.t1	EQL37975.1	7e-144	51.4523	hypothetical protein BDFG_00995 [Ajellomyces dermatitidis ATCC 26199]	Ajellomyces dermatitidis ATCC 26199	Eukaryota; Fungi; Dikarya; Ascomycota; Pezizomycotina; Eurotiomycetes; Eurotiomycetidae; Onygenales; Ajellomycetaceae; Ajellomyces.
gi|397211455|gb|AJKL01000015.1.g1842.t1	EGE80817.1	1e-139	51.782	C6 finger domain-containing protein [Ajellomyces dermatitidis ATCC 18188]	Ajellomyces dermatitidis ATCC 18188	Eukaryota; Fungi; Dikarya; Ascomycota; Pezizomycotina; Eurotiomycetes; Eurotiomycetidae; Onygenales; Ajellomycetaceae; Ajellomyces.
gi|397211455|gb|AJKL01000015.1.g1842.t1	EUC44394.1	2e-138	67.5926	hypothetical protein COCMIDRAFT_98340 [Bipolaris oryzae ATCC 44560]	Bipolaris oryzae ATCC 44560	Eukaryota; Fungi; Dikarya; Ascomycota; Pezizomycotina; Dothideomycetes; Pleosporomycetidae; Pleosporales; Pleosporineae; Pleosporaceae; Bipolaris.
gi|397211455|gb|AJKL01000015.1.g1842.t1	EUC44394.1	1e-30	77.027	hypothetical protein COCMIDRAFT_98340 [Bipolaris oryzae ATCC 44560]	Bipolaris oryzae ATCC 44560	Eukaryota; Fungi; Dikarya; Ascomycota; Pezizomycotina; Dothideomycetes; Pleosporomycetidae; Pleosporales; Pleosporineae; Pleosporaceae; Bipolaris.
gi|397211455|gb|AJKL01000015.1.g1842.t1	XP_002478298.1	4e-138	50.7338	C6 finger domain protein, putative [Talaromyces stipitatus ATCC 10500]_x0001_gb|EED21335.1| C6 finger domain protein, putative [Talaromyces stipitatus ATCC 10500]	Talaromyces stipitatus ATCC 10500	Eukaryota; Fungi; Dikarya; Ascomycota; Pezizomycotina; Eurotiomycetes; Eurotiomycetidae; Eurotiales; Trichocomaceae; Talaromyces.
gi|397211455|gb|AJKL01000015.1.g1842.t1	XP_003068937.1	8e-138	50.8621	hypothetical protein CPC735_009680 [Coccidioides posadasii C735 delta SOWgp]_x0001_gb|EER26792.1| hypothetical protein CPC735_009680 [Coccidioides posadasii C735 delta SOWgp]_x0001_gb|EFW20930.1| conserved hypothetical protein [Coccidioides posadasii str. Silveira]	Coccidioides posadasii C735 delta SOWgp	Eukaryota; Fungi; Dikarya; Ascomycota; Pezizomycotina; Eurotiomycetes; Eurotiomycetidae; Onygenales; mitosporic Onygenales; Coccidioides.
gi|397211455|gb|AJKL01000015.1.g1842.t1	XP_002146002.1	9e-138	51.782	C6 finger domain protein, putative [Talaromyces marneffei ATCC 18224]_x0001_gb|EEA25455.1| C6 finger domain protein, putative [Talaromyces marneffei ATCC 18224]	Talaromyces marneffei ATCC 18224	Eukaryota; Fungi; Dikarya; Ascomycota; Pezizomycotina; Eurotiomycetes; Eurotiomycetidae; Eurotiales; Trichocomaceae; Talaromyces.
gi|397211455|gb|AJKL01000015.1.g1842.t1	XP_001243757.1	1e-137	50.6466	hypothetical protein CIMG_03198 [Coccidioides immitis RS]_x0001_gb|EAS32273.2| C6 zinc finger domain-containing protein [Coccidioides immitis RS]	Coccidioides immitis RS	Eukaryota; Fungi; Dikarya; Ascomycota; Pezizomycotina; Eurotiomycetes; Eurotiomycetidae; Onygenales; mitosporic Onygenales; Coccidioides.
gi|397211455|gb|AJKL01000015.1.g1842.t1	EUN22230.1	7e-134	67.284	hypothetical protein COCVIDRAFT_111985 [Bipolaris victoriae FI3]	Bipolaris victoriae FI3	Eukaryota; Fungi; Dikarya; Ascomycota; Pezizomycotina; Dothideomycetes; Pleosporomycetidae; Pleosporales; Pleosporineae; Pleosporaceae; Bipolaris.
gi|397211455|gb|AJKL01000015.1.g1842.t1	EUN22230.1	1e-30	77.027	hypothetical protein COCVIDRAFT_111985 [Bipolaris victoriae FI3]	Bipolaris victoriae FI3	Eukaryota; Fungi; Dikarya; Ascomycota; Pezizomycotina; Dothideomycetes; Pleosporomycetidae; Pleosporales; Pleosporineae; Pleosporaceae; Bipolaris.
gi|397211455|gb|AJKL01000015.1.g1842.t1	EMD58527.1	5e-131	68.8103	hypothetical protein COCSADRAFT_103244 [Bipolaris sorokiniana ND90Pr]	Bipolaris sorokiniana ND90Pr	Eukaryota; Fungi; Dikarya; Ascomycota; Pezizomycotina; Dothideomycetes; Pleosporomycetidae; Pleosporales; Pleosporineae; Pleosporaceae; Bipolaris.
gi|397211455|gb|AJKL01000015.1.g1842.t1	XP_001792871.1	7e-122	68.7943	hypothetical protein SNOG_02257 [Phaeosphaeria nodorum SN15]_x0001_gb|EAT90469.2| hypothetical protein SNOG_02257 [Phaeosphaeria nodorum SN15]	Phaeosphaeria nodorum SN15	Eukaryota; Fungi; Dikarya; Ascomycota; Pezizomycotina; Dothideomycetes; Pleosporomycetidae; Pleosporales; Pleosporineae; Phaeosphaeriaceae; Parastagonospora.
gi|397211455|gb|AJKL01000015.1.g1842.t1	XP_001792871.1	2e-30	80.8824	hypothetical protein SNOG_02257 [Phaeosphaeria nodorum SN15]_x0001_gb|EAT90469.2| hypothetical protein SNOG_02257 [Phaeosphaeria nodorum SN15]	Phaeosphaeria nodorum SN15	Eukaryota; Fungi; Dikarya; Ascomycota; Pezizomycotina; Dothideomycetes; Pleosporomycetidae; Pleosporales; Pleosporineae; Phaeosphaeriaceae; Parastagonospora.
gi|397211455|gb|AJKL01000015.1.g1842.t1	GAA86679.1	2e-106	61.039	C6 finger domain protein [Aspergillus kawachii IFO 4308]	Aspergillus kawachii IFO 4308	Eukaryota; Fungi; Dikarya; Ascomycota; Pezizomycotina; Eurotiomycetes; Eurotiomycetidae; Eurotiales; Aspergillaceae; Aspergillus.
gi|397211455|gb|AJKL01000015.1.g1842.t1	GAA86679.1	2e-30	80.8824	C6 finger domain protein [Aspergillus kawachii IFO 4308]	Aspergillus kawachii IFO 4308	Eukaryota; Fungi; Dikarya; Ascomycota; Pezizomycotina; Eurotiomycetes; Eurotiomycetidae; Eurotiales; Aspergillaceae; Aspergillus.
gi|397211455|gb|AJKL01000015.1.g1842.t1	EOD43430.1	6e-106	76.9585	putative c6 finger domain protein [Neofusicoccum parvum UCRNP2]	Neofusicoccum parvum UCRNP2	Eukaryota; Fungi; Dikarya; Ascomycota; Pezizomycotina; Dothideomycetes; Dothideomycetes incertae sedis; Botryosphaeriales; Botryosphaeriaceae; Neofusicoccum.
gi|397211455|gb|AJKL01000015.1.g1842.t1	EPS25358.1	6e-105	62.3729	hypothetical protein PDE_00291 [Penicillium oxalicum 114-2]	Penicillium oxalicum 114-2	Eukaryota; Fungi; Dikarya; Ascomycota; Pezizomycotina; Eurotiomycetes; Eurotiomycetidae; Eurotiales; Aspergillaceae; Penicillium.
gi|397211455|gb|AJKL01000015.1.g1842.t1	EPS25358.1	6e-30	78.2609	hypothetical protein PDE_00291 [Penicillium oxalicum 114-2]	Penicillium oxalicum 114-2	Eukaryota; Fungi; Dikarya; Ascomycota; Pezizomycotina; Eurotiomycetes; Eurotiomycetidae; Eurotiales; Aspergillaceae; Penicillium.
gi|397211455|gb|AJKL01000015.1.g1842.t1	XP_658370.1	1e-101	57.8616	hypothetical protein AN0766.2 [Aspergillus nidulans FGSC A4]_x0001_gb|EAA65408.1| hypothetical protein AN0766.2 [Aspergillus nidulans FGSC A4]_x0001_tpe|CBF88828.1| TPA: C6 finger domain protein, putative (AFU_orthologue; AFUA_1G14280) [Aspergillus nidulans FGSC A4]	Aspergillus nidulans FGSC A4	Eukaryota; Fungi; Dikarya; Ascomycota; Pezizomycotina; Eurotiomycetes; Eurotiomycetidae; Eurotiales; Aspergillaceae; Aspergillus.
gi|397211455|gb|AJKL01000015.1.g1842.t1	XP_658370.1	5e-31	79.4118	hypothetical protein AN0766.2 [Aspergillus nidulans FGSC A4]_x0001_gb|EAA65408.1| hypothetical protein AN0766.2 [Aspergillus nidulans FGSC A4]_x0001_tpe|CBF88828.1| TPA: C6 finger domain protein, putative (AFU_orthologue; AFUA_1G14280) [Aspergillus nidulans FGSC A4]	Aspergillus nidulans FGSC A4	Eukaryota; Fungi; Dikarya; Ascomycota; Pezizomycotina; Eurotiomycetes; Eurotiomycetidae; Eurotiales; Aspergillaceae; Aspergillus.
gi|397211455|gb|AJKL01000015.1.g1842.t1	EGE05900.1	1e-89	53.6741	C6 finger domain-containing protein [Trichophyton equinum CBS 127.97]	Trichophyton equinum CBS 127.97	Eukaryota; Fungi; Dikarya; Ascomycota; Pezizomycotina; Eurotiomycetes; Eurotiomycetidae; Onygenales; Arthrodermataceae; mitosporic Arthrodermataceae; Trichophyton.
gi|397211455|gb|AJKL01000015.1.g1842.t1	EGE05900.1	2e-25	51.8182	C6 finger domain-containing protein [Trichophyton equinum CBS 127.97]	Trichophyton equinum CBS 127.97	Eukaryota; Fungi; Dikarya; Ascomycota; Pezizomycotina; Eurotiomycetes; Eurotiomycetidae; Onygenales; Arthrodermataceae; mitosporic Arthrodermataceae; Trichophyton.
gi|397211455|gb|AJKL01000015.1.g1842.t1	EGD97422.1	2e-89	53.6741	hypothetical protein TESG_04832 [Trichophyton tonsurans CBS 112818]	Trichophyton tonsurans CBS 112818	Eukaryota; Fungi; Dikarya; Ascomycota; Pezizomycotina; Eurotiomycetes; Eurotiomycetidae; Onygenales; Arthrodermataceae; mitosporic Arthrodermataceae; Trichophyton.
gi|397211455|gb|AJKL01000015.1.g1842.t1	EGD97422.1	2e-25	51.8182	hypothetical protein TESG_04832 [Trichophyton tonsurans CBS 112818]	Trichophyton tonsurans CBS 112818	Eukaryota; Fungi; Dikarya; Ascomycota; Pezizomycotina; Eurotiomycetes; Eurotiomycetidae; Onygenales; Arthrodermataceae; mitosporic Arthrodermataceae; Trichophyton.
gi|397211455|gb|AJKL01000015.1.g1842.t1	XP_003011508.1	2e-88	53.2468	hypothetical protein ARB_02059 [Arthroderma benhamiae CBS 112371]_x0001_gb|EFE30868.1| hypothetical protein ARB_02059 [Arthroderma benhamiae CBS 112371]	Arthroderma benhamiae CBS 112371	Eukaryota; Fungi; Dikarya; Ascomycota; Pezizomycotina; Eurotiomycetes; Eurotiomycetidae; Onygenales; Arthrodermataceae; Arthroderma.
gi|397211455|gb|AJKL01000015.1.g1842.t1	XP_003011508.1	3e-25	69.5652	hypothetical protein ARB_02059 [Arthroderma benhamiae CBS 112371]_x0001_gb|EFE30868.1| hypothetical protein ARB_02059 [Arthroderma benhamiae CBS 112371]	Arthroderma benhamiae CBS 112371	Eukaryota; Fungi; Dikarya; Ascomycota; Pezizomycotina; Eurotiomycetes; Eurotiomycetidae; Onygenales; Arthrodermataceae; Arthroderma.
gi|397211455|gb|AJKL01000015.1.g1842.t1	XP_003019563.1	2e-88	53.0159	hypothetical protein TRV_06437 [Trichophyton verrucosum HKI 0517]_x0001_gb|EFE38918.1| hypothetical protein TRV_06437 [Trichophyton verrucosum HKI 0517]	Trichophyton verrucosum HKI 0517	Eukaryota; Fungi; Dikarya; Ascomycota; Pezizomycotina; Eurotiomycetes; Eurotiomycetidae; Onygenales; Arthrodermataceae; mitosporic Arthrodermataceae; Trichophyton.
gi|397211455|gb|AJKL01000015.1.g1842.t1	XP_003019563.1	3e-25	69.5652	hypothetical protein TRV_06437 [Trichophyton verrucosum HKI 0517]_x0001_gb|EFE38918.1| hypothetical protein TRV_06437 [Trichophyton verrucosum HKI 0517]	Trichophyton verrucosum HKI 0517	Eukaryota; Fungi; Dikarya; Ascomycota; Pezizomycotina; Eurotiomycetes; Eurotiomycetidae; Onygenales; Arthrodermataceae; mitosporic Arthrodermataceae; Trichophyton.
gi|397211455|gb|AJKL01000015.1.g1842.t1	EHY57230.1	2e-85	52.09	hypothetical protein HMPREF1120_05276 [Exophiala dermatitidis NIH/UT8656]	Exophiala dermatitidis NIH/UT8656	Eukaryota; Fungi; Dikarya; Ascomycota; Pezizomycotina; Eurotiomycetes; Chaetothyriomycetidae; Chaetothyriales; Herpotrichiellaceae; mitosporic Herpotrichiellaceae; Exophiala.
gi|397211455|gb|AJKL01000015.1.g1842.t1	EHY57230.1	2e-27	74.2857	hypothetical protein HMPREF1120_05276 [Exophiala dermatitidis NIH/UT8656]	Exophiala dermatitidis NIH/UT8656	Eukaryota; Fungi; Dikarya; Ascomycota; Pezizomycotina; Eurotiomycetes; Chaetothyriomycetidae; Chaetothyriales; Herpotrichiellaceae; mitosporic Herpotrichiellaceae; Exophiala.
gi|397211455|gb|AJKL01000015.1.g1842.t1	EME85828.1	6e-79	51.9031	hypothetical protein MYCFIDRAFT_3878, partial [Pseudocercospora fijiensis CIRAD86]	Pseudocercospora fijiensis CIRAD86	Eukaryota; Fungi; Dikarya; Ascomycota; Pezizomycotina; Dothideomycetes; Dothideomycetidae; Capnodiales; Mycosphaerellaceae; Pseudocercospora.
gi|397211455|gb|AJKL01000015.1.g1842.t1	EME85828.1	3e-16	58.0645	hypothetical protein MYCFIDRAFT_3878, partial [Pseudocercospora fijiensis CIRAD86]	Pseudocercospora fijiensis CIRAD86	Eukaryota; Fungi; Dikarya; Ascomycota; Pezizomycotina; Dothideomycetes; Dothideomycetidae; Capnodiales; Mycosphaerellaceae; Pseudocercospora.
gi|397211455|gb|AJKL01000015.1.g1842.t1	EMC92410.1	6e-79	53.6398	hypothetical protein BAUCODRAFT_41198, partial [Baudoinia compniacensis UAMH 10762]	Baudoinia compniacensis UAMH 10762	Eukaryota; Fungi; Dikarya; Ascomycota; Pezizomycotina; Dothideomycetes; Dothideomycetidae; Capnodiales; Teratosphaeriaceae; mitosporic Teratosphaeriaceae; Baudoinia.
gi|397211455|gb|AJKL01000015.1.g1842.t1	EMC92410.1	2e-16	60	hypothetical protein BAUCODRAFT_41198, partial [Baudoinia compniacensis UAMH 10762]	Baudoinia compniacensis UAMH 10762	Eukaryota; Fungi; Dikarya; Ascomycota; Pezizomycotina; Dothideomycetes; Dothideomycetidae; Capnodiales; Teratosphaeriaceae; mitosporic Teratosphaeriaceae; Baudoinia.
gi|397211455|gb|AJKL01000015.1.g1842.t1	XP_003855328.1	8e-79	52.2807	hypothetical protein MYCGRDRAFT_68977, partial [Zymoseptoria tritici IPO323]_x0001_gb|EGP90304.1| hypothetical protein MYCGRDRAFT_68977 [Zymoseptoria tritici IPO323]	Zymoseptoria tritici IPO323	Eukaryota; Fungi; Dikarya; Ascomycota; Pezizomycotina; Dothideomycetes; Dothideomycetidae; Capnodiales; Mycosphaerellaceae; Zymoseptoria.
gi|397211455|gb|AJKL01000015.1.g1842.t1	XP_003855328.1	5e-18	61.2903	hypothetical protein MYCGRDRAFT_68977, partial [Zymoseptoria tritici IPO323]_x0001_gb|EGP90304.1| hypothetical protein MYCGRDRAFT_68977 [Zymoseptoria tritici IPO323]	Zymoseptoria tritici IPO323	Eukaryota; Fungi; Dikarya; Ascomycota; Pezizomycotina; Dothideomycetes; Dothideomycetidae; Capnodiales; Mycosphaerellaceae; Zymoseptoria.
gi|397211455|gb|AJKL01000015.1.g1842.t1	ELR04620.1	1e-59	51.7073	hypothetical protein GMDG_06902 [Pseudogymnoascus destructans 20631-21]	Pseudogymnoascus destructans 20631-21	Eukaryota; Fungi; Dikarya; Ascomycota; Pezizomycotina; Leotiomycetes; Leotiomycetes incertae sedis; Pseudeurotiaceae; Pseudogymnoascus.
gi|397211455|gb|AJKL01000015.1.g1842.t1	ELR04620.1	6e-16	56.4516	hypothetical protein GMDG_06902 [Pseudogymnoascus destructans 20631-21]	Pseudogymnoascus destructans 20631-21	Eukaryota; Fungi; Dikarya; Ascomycota; Pezizomycotina; Leotiomycetes; Leotiomycetes incertae sedis; Pseudeurotiaceae; Pseudogymnoascus.
gi|397211455|gb|AJKL01000015.1.g1842.t1	XP_001584838.1	9e-19	61.7647	hypothetical protein SS1G_14121 [Sclerotinia sclerotiorum 1980]_x0001_gb|EDO00251.1| hypothetical protein SS1G_14121 [Sclerotinia sclerotiorum 1980 UF-70]	Sclerotinia sclerotiorum 1980 UF-70	Eukaryota; Fungi; Dikarya; Ascomycota; Pezizomycotina; Leotiomycetes; Helotiales; Sclerotiniaceae; Sclerotinia.
gi|397211455|gb|AJKL01000015.1.g1842.t1	ESZ90691.1	2e-18	61.7647	hypothetical protein SBOR_8917 [Sclerotinia borealis F-4157]	Sclerotinia borealis F-4157	Eukaryota; Fungi; Dikarya; Ascomycota; Pezizomycotina; Leotiomycetes; Helotiales; Sclerotiniaceae; Sclerotinia.
gi|397211455|gb|AJKL01000015.1.g1842.t1	XP_001553205.1	2e-18	62.1212	hypothetical protein BC1G_07618 [Botryotinia fuckeliana B05.10]_x0001_emb|CCD50185.1| similar to transcription factor Cys6 [Botryotinia fuckeliana T4]	Botryotinia fuckeliana B05.10	Eukaryota; Fungi; Dikarya; Ascomycota; Pezizomycotina; Leotiomycetes; Helotiales; Sclerotiniaceae; Botryotinia.
gi|397211455|gb|AJKL01000015.1.g1842.t1	EMR88634.1	2e-18	62.1212	putative c6 finger domain protein [Botryotinia fuckeliana BcDW1]	Botryotinia fuckeliana BcDW1	Eukaryota; Fungi; Dikarya; Ascomycota; Pezizomycotina; Leotiomycetes; Helotiales; Sclerotiniaceae; Botryotinia.
gi|397211455|gb|AJKL01000015.1.g1842.t1	EPE26420.1	4e-19	63.6364	hypothetical protein GLAREA_02333 [Glarea lozoyensis ATCC 20868]	Glarea lozoyensis ATCC 20868	Eukaryota; Fungi; Dikarya; Ascomycota; Pezizomycotina; Leotiomycetes; Helotiales; Helotiaceae; Glarea.
gi|397211455|gb|AJKL01000015.1.g1842.t1	ETS84801.1	4e-15	53.8462	hypothetical protein PFICI_02826 [Pestalotiopsis fici W106-1]	Pestalotiopsis fici W106-1	Eukaryota; Fungi; Dikarya; Ascomycota; Pezizomycotina; Sordariomycetes; Xylariomycetidae; Xylariales; Amphisphaeriaceae; mitosporic Amphisphaeriaceae; Pestalotiopsis.
gi|397211455|gb|AJKL01000015.1.g1842.t1	CCT69733.1	1e-15	58.3333	uncharacterized protein FFUJ_05640 [Fusarium fujikuroi IMI 58289]	Fusarium fujikuroi IMI 58289	Eukaryota; Fungi; Dikarya; Ascomycota; Pezizomycotina; Sordariomycetes; Hypocreomycetidae; Hypocreales; Nectriaceae; mitosporic Nectriaceae; Fusarium; Fusarium fujikuroi species complex.
gi|397211455|gb|AJKL01000015.1.g1842.t1	EWG39901.1	1e-15	58.3333	hypothetical protein FVEG_02537 [Fusarium verticillioides 7600]	Fusarium verticillioides 7600	Eukaryota; Fungi; Dikarya; Ascomycota; Pezizomycotina; Sordariomycetes; Hypocreomycetidae; Hypocreales; Nectriaceae; mitosporic Nectriaceae; Fusarium; Fusarium fujikuroi species complex.
gi|397211455|gb|AJKL01000015.1.g1842.t1	ESU14340.1	3e-15	56.6667	hypothetical protein FGSG_08930 [Fusarium graminearum PH-1]	Fusarium graminearum PH-1	Eukaryota; Fungi; Dikarya; Ascomycota; Pezizomycotina; Sordariomycetes; Hypocreomycetidae; Hypocreales; Nectriaceae; mitosporic Nectriaceae; Fusarium.
gi|397211455|gb|AJKL01000015.1.g1842.t1	EWG39902.1	1e-15	58.3333	hypothetical protein FVEG_02537 [Fusarium verticillioides 7600]	Fusarium verticillioides 7600	Eukaryota; Fungi; Dikarya; Ascomycota; Pezizomycotina; Sordariomycetes; Hypocreomycetidae; Hypocreales; Nectriaceae; mitosporic Nectriaceae; Fusarium; Fusarium fujikuroi species complex.
gi|397211455|gb|AJKL01000015.1.g1842.t1	XP_389106.1	5e-15	56.6667	hypothetical protein FG08930.1 [Fusarium graminearum PH-1]	Fusarium graminearum PH-1	Eukaryota; Fungi; Dikarya; Ascomycota; Pezizomycotina; Sordariomycetes; Hypocreomycetidae; Hypocreales; Nectriaceae; mitosporic Nectriaceae; Fusarium.
gi|397211455|gb|AJKL01000015.1.g1842.t1	EKJ70932.1	3e-15	56.6667	hypothetical protein FPSE_08900 [Fusarium pseudograminearum CS3096]	Fusarium pseudograminearum CS3096	Eukaryota; Fungi; Dikarya; Ascomycota; Pezizomycotina; Sordariomycetes; Hypocreomycetidae; Hypocreales; Nectriaceae; mitosporic Nectriaceae; Fusarium.
gi|397211455|gb|AJKL01000015.1.g1842.t1	EFY85999.1	5e-13	70.2128	C6 finger domain protein, putative [Metarhizium acridum CQMa 102]	Metarhizium acridum CQMa 102	Eukaryota; Fungi; Dikarya; Ascomycota; Pezizomycotina; Sordariomycetes; Hypocreomycetidae; Hypocreales; Clavicipitaceae; mitosporic Clavicipitaceae; Metarhizium.
gi|397211455|gb|AJKL01000015.1.g1842.t1	EFY95230.1	2e-13	70.2128	C6 finger domain protein, putative [Metarhizium anisopliae ARSEF 23]	Metarhizium anisopliae ARSEF 23	Eukaryota; Fungi; Dikarya; Ascomycota; Pezizomycotina; Sordariomycetes; Hypocreomycetidae; Hypocreales; Clavicipitaceae; mitosporic Clavicipitaceae; Metarhizium.
gi|397211455|gb|AJKL01000015.1.g1842.t1	XP_003052819.1	7e-16	58.3333	predicted protein [Nectria haematococca mpVI 77-13-4]_x0001_gb|EEU47106.1| predicted protein [Nectria haematococca mpVI 77-13-4]	Nectria haematococca mpVI 77-13-4	Eukaryota; Fungi; Dikarya; Ascomycota; Pezizomycotina; Sordariomycetes; Hypocreomycetidae; Hypocreales; Nectriaceae; mitosporic Nectriaceae; Fusarium; Fusarium solani species complex.
gi|397211455|gb|AJKL01000015.1.g1842.t1	ENH77736.1	2e-15	55.9322	C6 finger domain-containing protein [Colletotrichum orbiculare MAFF 240422]	Colletotrichum orbiculare MAFF 240422	Eukaryota; Fungi; Dikarya; Ascomycota; Pezizomycotina; Sordariomycetes; Hypocreomycetidae; Glomerellales; Glomerellaceae; mitosporic Glomerellaceae; Colletotrichum.
gi|397211455|gb|AJKL01000015.1.g1842.t1	EFQ29469.1	1e-15	53.2258	hypothetical protein GLRG_04613 [Colletotrichum graminicola M1.001]	Colletotrichum graminicola M1.001	Eukaryota; Fungi; Dikarya; Ascomycota; Pezizomycotina; Sordariomycetes; Hypocreomycetidae; Glomerellales; Glomerellaceae; mitosporic Glomerellaceae; Colletotrichum.
gi|397211455|gb|AJKL01000015.1.g1842.t1	EGR49832.1	2e-14	51.7241	predicted protein [Trichoderma reesei QM6a]	Trichoderma reesei QM6a	Eukaryota; Fungi; Dikarya; Ascomycota; Pezizomycotina; Sordariomycetes; Hypocreomycetidae; Hypocreales; Hypocreaceae; Trichoderma.
gi|397211455|gb|AJKL01000015.1.g1842.t1	ETS03490.1	3e-14	51.7241	hypothetical protein M419DRAFT_109177 [Trichoderma reesei RUT C-30]	Trichoderma reesei RUT C-30	Eukaryota; Fungi; Dikarya; Ascomycota; Pezizomycotina; Sordariomycetes; Hypocreomycetidae; Hypocreales; Hypocreaceae; Trichoderma.
gi|397211455|gb|AJKL01000015.1.g1842.t1	EHK22605.1	6e-13	50	hypothetical protein TRIVIDRAFT_71258 [Trichoderma virens Gv29-8]	Trichoderma virens Gv29-8	Eukaryota; Fungi; Dikarya; Ascomycota; Pezizomycotina; Sordariomycetes; Hypocreomycetidae; Hypocreales; Hypocreaceae; Trichoderma.
gi|397211455|gb|AJKL01000015.1.g1842.t1	EKV08966.1	4e-28	75	hypothetical protein PDIP_66810 [Penicillium digitatum Pd1]_x0001_gb|EKV10294.1| hypothetical protein PDIG_57270 [Penicillium digitatum PHI26]	Penicillium digitatum Pd1	Eukaryota; Fungi; Dikarya; Ascomycota; Pezizomycotina; Eurotiomycetes; Eurotiomycetidae; Eurotiales; Aspergillaceae; Penicillium.
gi|397211455|gb|AJKL01000015.1.g1842.t1	EHL01045.1	3e-19	63.6364	hypothetical protein M7I_3007 [Glarea lozoyensis 74030]	Glarea lozoyensis 74030	Eukaryota; Fungi; Dikarya; Ascomycota; Pezizomycotina; Leotiomycetes; Helotiales; Helotiaceae; Glarea.
gi|397211434|gb|AJKL01000025.1.g3058.t1	EON63237.1	0	100	hypothetical protein W97_02464 [Coniosporium apollinis CBS 100218]	Coniosporium apollinis CBS 100218	Eukaryota; Fungi; Dikarya; Ascomycota; Pezizomycotina; Eurotiomycetes; Chaetothyriomycetidae; Chaetothyriales; Herpotrichiellaceae; mitosporic Herpotrichiellaceae; Coniosporium.
gi|397211434|gb|AJKL01000025.1.g3058.t1	EMD65471.1	2e-177	67.4541	hypothetical protein COCSADRAFT_35514 [Bipolaris sorokiniana ND90Pr]	Bipolaris sorokiniana ND90Pr	Eukaryota; Fungi; Dikarya; Ascomycota; Pezizomycotina; Dothideomycetes; Pleosporomycetidae; Pleosporales; Pleosporineae; Pleosporaceae; Bipolaris.
gi|397211434|gb|AJKL01000025.1.g3058.t1	EUC38735.1	6e-177	69.2913	hypothetical protein COCCADRAFT_32106 [Bipolaris zeicola 26-R-13]	Bipolaris zeicola 26-R-13	Eukaryota; Fungi; Dikarya; Ascomycota; Pezizomycotina; Dothideomycetes; Pleosporomycetidae; Pleosporales; Pleosporineae; Pleosporaceae; Bipolaris.
gi|397211434|gb|AJKL01000025.1.g3058.t1	EUN31530.1	3e-176	69.2913	hypothetical protein COCVIDRAFT_22775 [Bipolaris victoriae FI3]	Bipolaris victoriae FI3	Eukaryota; Fungi; Dikarya; Ascomycota; Pezizomycotina; Dothideomycetes; Pleosporomycetidae; Pleosporales; Pleosporineae; Pleosporaceae; Bipolaris.
gi|397211434|gb|AJKL01000025.1.g3058.t1	EMC94829.1	2e-175	67.7507	hypothetical protein BAUCODRAFT_36090 [Baudoinia compniacensis UAMH 10762]	Baudoinia compniacensis UAMH 10762	Eukaryota; Fungi; Dikarya; Ascomycota; Pezizomycotina; Dothideomycetes; Dothideomycetidae; Capnodiales; Teratosphaeriaceae; mitosporic Teratosphaeriaceae; Baudoinia.
gi|397211434|gb|AJKL01000025.1.g3058.t1	EUC47731.1	3e-175	68.6016	hypothetical protein COCMIDRAFT_34799 [Bipolaris oryzae ATCC 44560]	Bipolaris oryzae ATCC 44560	Eukaryota; Fungi; Dikarya; Ascomycota; Pezizomycotina; Dothideomycetes; Pleosporomycetidae; Pleosporales; Pleosporineae; Pleosporaceae; Bipolaris.
gi|397211434|gb|AJKL01000025.1.g3058.t1	EPE31865.1	6e-173	66.6667	DHS-like NAD/FAD-binding protein [Glarea lozoyensis ATCC 20868]	Glarea lozoyensis ATCC 20868	Eukaryota; Fungi; Dikarya; Ascomycota; Pezizomycotina; Leotiomycetes; Helotiales; Helotiaceae; Glarea.
gi|397211434|gb|AJKL01000025.1.g3058.t1	EKD19154.1	2e-171	66.1333	Sir2 family protein [Marssonina brunnea f. sp. 'multigermtubi' MB_m1]	Marssonina brunnea f. sp. 'multigermtubi' MB_m1	Eukaryota; Fungi; Dikarya; Ascomycota; Pezizomycotina; Leotiomycetes; Helotiales; Dermateaceae; Marssonina.
gi|397211434|gb|AJKL01000025.1.g3058.t1	EOA81443.1	1e-170	69.3717	hypothetical protein SETTUDRAFT_181656 [Setosphaeria turcica Et28A]	Setosphaeria turcica Et28A	Eukaryota; Fungi; Dikarya; Ascomycota; Pezizomycotina; Dothideomycetes; Pleosporomycetidae; Pleosporales; Pleosporineae; Pleosporaceae; Setosphaeria.
gi|397211434|gb|AJKL01000025.1.g3058.t1	ENI09820.1	3e-166	69.4767	hypothetical protein COCC4DRAFT_158200 [Bipolaris maydis ATCC 48331]	Bipolaris maydis ATCC 48331	Eukaryota; Fungi; Dikarya; Ascomycota; Pezizomycotina; Dothideomycetes; Pleosporomycetidae; Pleosporales; Pleosporineae; Pleosporaceae; Bipolaris.
gi|397211434|gb|AJKL01000025.1.g3058.t1	EMD89967.1	2e-165	69.186	hypothetical protein COCHEDRAFT_1178137 [Bipolaris maydis C5]	Bipolaris maydis C5	Eukaryota; Fungi; Dikarya; Ascomycota; Pezizomycotina; Dothideomycetes; Pleosporomycetidae; Pleosporales; Pleosporineae; Pleosporaceae; Bipolaris.
gi|397211434|gb|AJKL01000025.1.g3058.t1	XP_003302407.1	9e-165	67.0984	hypothetical protein PTT_14208 [Pyrenophora teres f. teres 0-1]_x0001_gb|EFQ89513.1| hypothetical protein PTT_14208 [Pyrenophora teres f. teres 0-1]	Pyrenophora teres f. teres 0-1	Eukaryota; Fungi; Dikarya; Ascomycota; Pezizomycotina; Dothideomycetes; Pleosporomycetidae; Pleosporales; Pleosporineae; Pleosporaceae; Pyrenophora.
gi|397211434|gb|AJKL01000025.1.g3058.t1	ETS80481.1	5e-164	60.8466	hypothetical protein PFICI_08010 [Pestalotiopsis fici W106-1]	Pestalotiopsis fici W106-1	Eukaryota; Fungi; Dikarya; Ascomycota; Pezizomycotina; Sordariomycetes; Xylariomycetidae; Xylariales; Amphisphaeriaceae; mitosporic Amphisphaeriaceae; Pestalotiopsis.
gi|397211434|gb|AJKL01000025.1.g3058.t1	EFQ24870.1	5e-163	62.963	Sir2 family protein [Colletotrichum graminicola M1.001]	Colletotrichum graminicola M1.001	Eukaryota; Fungi; Dikarya; Ascomycota; Pezizomycotina; Sordariomycetes; Hypocreomycetidae; Glomerellales; Glomerellaceae; mitosporic Glomerellaceae; Colletotrichum.
gi|397211434|gb|AJKL01000025.1.g3058.t1	EQB55065.1	5e-163	62.6984	Sir2 family protein [Colletotrichum gloeosporioides Cg-14]	Colletotrichum gloeosporioides Cg-14	Eukaryota; Fungi; Dikarya; Ascomycota; Pezizomycotina; Sordariomycetes; Hypocreomycetidae; Glomerellales; Glomerellaceae; mitosporic Glomerellaceae; Colletotrichum.
gi|397211434|gb|AJKL01000025.1.g3058.t1	ENH81086.1	1e-162	62.6984	sir2 family transcriptional [Colletotrichum orbiculare MAFF 240422]	Colletotrichum orbiculare MAFF 240422	Eukaryota; Fungi; Dikarya; Ascomycota; Pezizomycotina; Sordariomycetes; Hypocreomycetidae; Glomerellales; Glomerellaceae; mitosporic Glomerellaceae; Colletotrichum.
gi|397211434|gb|AJKL01000025.1.g3058.t1	XP_001221750.1	3e-161	62.4665	hypothetical protein CHGG_05655 [Chaetomium globosum CBS 148.51]_x0001_gb|EAQ89036.1| hypothetical protein CHGG_05655 [Chaetomium globosum CBS 148.51]	Chaetomium globosum CBS 148.51	Eukaryota; Fungi; Dikarya; Ascomycota; Pezizomycotina; Sordariomycetes; Sordariomycetidae; Sordariales; Chaetomiaceae; Chaetomium.
gi|397211434|gb|AJKL01000025.1.g3058.t1	EME50153.1	6e-161	64.8501	sir2 class like protein [Dothistroma septosporum NZE10]	Dothistroma septosporum NZE10	Eukaryota; Fungi; Dikarya; Ascomycota; Pezizomycotina; Dothideomycetes; Dothideomycetidae; Capnodiales; Mycosphaerellaceae; Mycosphaerella.
gi|397211434|gb|AJKL01000025.1.g3058.t1	EHK18847.1	8e-161	60.582	hypothetical protein TRIVIDRAFT_57675 [Trichoderma virens Gv29-8]	Trichoderma virens Gv29-8	Eukaryota; Fungi; Dikarya; Ascomycota; Pezizomycotina; Sordariomycetes; Hypocreomycetidae; Hypocreales; Hypocreaceae; Trichoderma.
gi|397211434|gb|AJKL01000025.1.g3058.t1	EHK45742.1	4e-159	60.3175	hypothetical protein TRIATDRAFT_299367 [Trichoderma atroviride IMI 206040]	Trichoderma atroviride IMI 206040	Eukaryota; Fungi; Dikarya; Ascomycota; Pezizomycotina; Sordariomycetes; Hypocreomycetidae; Hypocreales; Hypocreaceae; Trichoderma.
gi|397211434|gb|AJKL01000025.1.g3058.t1	ESZ96929.1	2e-158	60.8579	hypothetical protein SBOR_2723 [Sclerotinia borealis F-4157]	Sclerotinia borealis F-4157	Eukaryota; Fungi; Dikarya; Ascomycota; Pezizomycotina; Leotiomycetes; Helotiales; Sclerotiniaceae; Sclerotinia.
gi|397211434|gb|AJKL01000025.1.g3058.t1	XP_003857374.1	2e-158	63.0027	hypothetical protein MYCGRDRAFT_34913 [Zymoseptoria tritici IPO323]_x0001_gb|EGP92350.1| hypothetical protein MYCGRDRAFT_34913 [Zymoseptoria tritici IPO323]	Zymoseptoria tritici IPO323	Eukaryota; Fungi; Dikarya; Ascomycota; Pezizomycotina; Dothideomycetes; Dothideomycetidae; Capnodiales; Mycosphaerellaceae; Zymoseptoria.
gi|397211434|gb|AJKL01000025.1.g3058.t1	EGR46038.1	3e-158	59.7884	predicted protein [Trichoderma reesei QM6a]_x0001_gb|ETR99197.1| silencing information regulator [Trichoderma reesei RUT C-30]	Trichoderma reesei QM6a	Eukaryota; Fungi; Dikarya; Ascomycota; Pezizomycotina; Sordariomycetes; Hypocreomycetidae; Hypocreales; Hypocreaceae; Trichoderma.
gi|397211434|gb|AJKL01000025.1.g3058.t1	XP_003662716.1	3e-158	60.582	hypothetical protein MYCTH_81379 [Myceliophthora thermophila ATCC 42464]_x0001_gb|AEO57471.1| hypothetical protein MYCTH_81379 [Myceliophthora thermophila ATCC 42464]	Myceliophthora thermophila ATCC 42464	Eukaryota; Fungi; Dikarya; Ascomycota; Pezizomycotina; Sordariomycetes; Sordariomycetidae; Sordariales; Chaetomiaceae; Myceliophthora.
gi|397211434|gb|AJKL01000025.1.g3058.t1	XP_003655846.1	3e-158	61.3757	SIR2 family histone deacetylase-like protein [Thielavia terrestris NRRL 8126]_x0001_gb|AEO69510.1| SIR2 family histone deacetylase-like protein [Thielavia terrestris NRRL 8126]	Thielavia terrestris NRRL 8126	Eukaryota; Fungi; Dikarya; Ascomycota; Pezizomycotina; Sordariomycetes; Sordariomycetidae; Sordariales; Chaetomiaceae; Thielavia.
gi|397211434|gb|AJKL01000025.1.g3058.t1	EMR85817.1	4e-158	60.3175	putative sir2 family protein [Botryotinia fuckeliana BcDW1]	Botryotinia fuckeliana BcDW1	Eukaryota; Fungi; Dikarya; Ascomycota; Pezizomycotina; Leotiomycetes; Helotiales; Sclerotiniaceae; Botryotinia.
gi|397211434|gb|AJKL01000025.1.g3058.t1	EME87923.1	2e-157	62.9428	hypothetical protein MYCFIDRAFT_14817, partial [Pseudocercospora fijiensis CIRAD86]	Pseudocercospora fijiensis CIRAD86	Eukaryota; Fungi; Dikarya; Ascomycota; Pezizomycotina; Dothideomycetes; Dothideomycetidae; Capnodiales; Mycosphaerellaceae; Pseudocercospora.
gi|397211434|gb|AJKL01000025.1.g3058.t1	EKJ76242.1	2e-157	59.5745	hypothetical protein FPSE_03497 [Fusarium pseudograminearum CS3096]	Fusarium pseudograminearum CS3096	Eukaryota; Fungi; Dikarya; Ascomycota; Pezizomycotina; Sordariomycetes; Hypocreomycetidae; Hypocreales; Nectriaceae; mitosporic Nectriaceae; Fusarium.
gi|397211434|gb|AJKL01000025.1.g3058.t1	EFY91366.1	2e-157	59.2593	silencing information regulator [Metarhizium acridum CQMa 102]	Metarhizium acridum CQMa 102	Eukaryota; Fungi; Dikarya; Ascomycota; Pezizomycotina; Sordariomycetes; Hypocreomycetidae; Hypocreales; Clavicipitaceae; mitosporic Clavicipitaceae; Metarhizium.
gi|397211434|gb|AJKL01000025.1.g3058.t1	ESU11475.1	3e-157	59.3085	hypothetical protein FGSG_05505 [Fusarium graminearum PH-1]	Fusarium graminearum PH-1	Eukaryota; Fungi; Dikarya; Ascomycota; Pezizomycotina; Sordariomycetes; Hypocreomycetidae; Hypocreales; Nectriaceae; mitosporic Nectriaceae; Fusarium.
gi|397211434|gb|AJKL01000025.1.g3058.t1	CCE31141.1	3e-157	60.6383	related to sirtuin type 4 [Claviceps purpurea 20.1]	Claviceps purpurea 20.1	Eukaryota; Fungi; Dikarya; Ascomycota; Pezizomycotina; Sordariomycetes; Hypocreomycetidae; Hypocreales; Clavicipitaceae; Claviceps. FEATURES Location/Qualifiers source 1..395 /organism="Claviceps purpurea 20.1" /strain="20.1" /db_xref="taxon:1111077" /clone="scaffold00030" Protein 1..395 /product="related to sirtuin type 4" Region 48..337 /region_name="SIR2" /note="SIR2 superfamily of proteins in…
gi|397211434|gb|AJKL01000025.1.g3058.t1	CCT71300.1	6e-157	59.8404	related to sirtuin type 4 [Fusarium fujikuroi IMI 58289]	Fusarium fujikuroi IMI 58289	Eukaryota; Fungi; Dikarya; Ascomycota; Pezizomycotina; Sordariomycetes; Hypocreomycetidae; Hypocreales; Nectriaceae; mitosporic Nectriaceae; Fusarium; Fusarium fujikuroi species complex.
gi|397211434|gb|AJKL01000025.1.g3058.t1	EWG46592.1	6e-157	59.8404	hypothetical protein FVEG_07020 [Fusarium verticillioides 7600]	Fusarium verticillioides 7600	Eukaryota; Fungi; Dikarya; Ascomycota; Pezizomycotina; Sordariomycetes; Hypocreomycetidae; Hypocreales; Nectriaceae; mitosporic Nectriaceae; Fusarium; Fusarium fujikuroi species complex.
gi|397211434|gb|AJKL01000025.1.g3058.t1	CCD54163.1	1e-156	60.5898	similar to sir2 family transcriptional regulator [Botryotinia fuckeliana T4]	Botryotinia fuckeliana T4	Eukaryota; Fungi; Dikarya; Ascomycota; Pezizomycotina; Leotiomycetes; Helotiales; Sclerotiniaceae; Botryotinia.
gi|397211434|gb|AJKL01000025.1.g3058.t1	XP_001276121.1	6e-156	60.686	Sir2 family transcriptional regulator, putative [Aspergillus clavatus NRRL 1]_x0001_gb|EAW14695.1| Sir2 family transcriptional regulator, putative [Aspergillus clavatus NRRL 1]	Aspergillus clavatus NRRL 1	Eukaryota; Fungi; Dikarya; Ascomycota; Pezizomycotina; Eurotiomycetes; Eurotiomycetidae; Eurotiales; Aspergillaceae; Aspergillus.
gi|397211434|gb|AJKL01000025.1.g3058.t1	EFZ00860.1	2e-155	58.9947	silencing information regulator [Metarhizium anisopliae ARSEF 23]	Metarhizium anisopliae ARSEF 23	Eukaryota; Fungi; Dikarya; Ascomycota; Pezizomycotina; Sordariomycetes; Hypocreomycetidae; Hypocreales; Clavicipitaceae; mitosporic Clavicipitaceae; Metarhizium.
gi|397211434|gb|AJKL01000025.1.g3058.t1	EMF16916.1	6e-154	62.5	DHS-like NAD/FAD-binding domain-containing protein [Sphaerulina musiva SO2202]	Sphaerulina musiva SO2202	Eukaryota; Fungi; Dikarya; Ascomycota; Pezizomycotina; Dothideomycetes; Dothideomycetidae; Capnodiales; Mycosphaerellaceae; Sphaerulina.
gi|397211434|gb|AJKL01000025.1.g3058.t1	EGU78944.1	2e-153	58.7766	hypothetical protein FOXB_10544 [Fusarium oxysporum Fo5176]	Fusarium oxysporum Fo5176	Eukaryota; Fungi; Dikarya; Ascomycota; Pezizomycotina; Sordariomycetes; Hypocreomycetidae; Hypocreales; Nectriaceae; mitosporic Nectriaceae; Fusarium; Fusarium oxysporum species complex.
gi|397211434|gb|AJKL01000025.1.g3058.t1	XP_001266123.1	5e-153	59.6817	Sir2 family transcriptional regulator, putative [Neosartorya fischeri NRRL 181]_x0001_gb|EAW24226.1| Sir2 family transcriptional regulator, putative [Neosartorya fischeri NRRL 181]	Neosartorya fischeri NRRL 181	Eukaryota; Fungi; Dikarya; Ascomycota; Pezizomycotina; Eurotiomycetes; Eurotiomycetidae; Eurotiales; Aspergillaceae; Neosartorya.
gi|397211434|gb|AJKL01000025.1.g3058.t1	AAQ14539.1	3e-152	58.9947	silencing information regulator [Aspergillus nidulans]	Aspergillus nidulans	Eukaryota; Fungi; Dikarya; Ascomycota; Pezizomycotina; Eurotiomycetes; Eurotiomycetidae; Eurotiales; Aspergillaceae; Aspergillus.
gi|397211434|gb|AJKL01000025.1.g3058.t1	ETI25867.1	4e-152	59.0909	hypothetical protein G647_02644 [Cladophialophora carrionii CBS 160.54]	Cladophialophora carrionii CBS 160.54	Eukaryota; Fungi; Dikarya; Ascomycota; Pezizomycotina; Eurotiomycetes; Chaetothyriomycetidae; Chaetothyriales; Herpotrichiellaceae; mitosporic Herpotrichiellaceae; Cladophialophora.
gi|397211434|gb|AJKL01000025.1.g3058.t1	EQK98771.1	6e-152	58.9947	silencing information regulator [Ophiocordyceps sinensis CO18]	Ophiocordyceps sinensis CO18	Eukaryota; Fungi; Dikarya; Ascomycota; Pezizomycotina; Sordariomycetes; Hypocreomycetidae; Hypocreales; Ophiocordycipitaceae; Ophiocordyceps.
gi|397211434|gb|AJKL01000025.1.g3058.t1	CBF74232.1	7e-152	58.9947	TPA: Silencing information regulator [Source:UniProtKB/TrEMBL;Acc:Q71SB1] [Aspergillus nidulans FGSC A4]	Aspergillus nidulans FGSC A4	Eukaryota; Fungi; Dikarya; Ascomycota; Pezizomycotina; Eurotiomycetes; Eurotiomycetidae; Eurotiales; Aspergillaceae; Aspergillus.
gi|397211434|gb|AJKL01000025.1.g3058.t1	XP_001216623.1	1e-151	59.4164	hypothetical protein ATEG_08002 [Aspergillus terreus NIH2624]_x0001_gb|EAU31175.1| hypothetical protein ATEG_08002 [Aspergillus terreus NIH2624]	Aspergillus terreus NIH2624	Eukaryota; Fungi; Dikarya; Ascomycota; Pezizomycotina; Eurotiomycetes; Eurotiomycetidae; Eurotiales; Aspergillaceae; Aspergillus.
gi|397211434|gb|AJKL01000025.1.g3058.t1	XP_747932.1	2e-151	58.8391	SIR2 family histone deacetylase [Aspergillus fumigatus Af293]_x0001_gb|EAL85894.1| SIR2 family histone deacetylase, putative [Aspergillus fumigatus Af293]_x0001_gb|EDP51258.1| SIR2 family histone deacetylase, putative [Aspergillus fumigatus A1163]	Aspergillus fumigatus Af293	Eukaryota; Fungi; Dikarya; Ascomycota; Pezizomycotina; Eurotiomycetes; Eurotiomycetidae; Eurotiales; Aspergillaceae; Aspergillus.
gi|397211434|gb|AJKL01000025.1.g3058.t1	XP_002382887.1	3e-151	58.3554	SIR2 family histone deacetylase, putative [Aspergillus flavus NRRL3357]_x0001_gb|EED48045.1| SIR2 family histone deacetylase, putative [Aspergillus flavus NRRL3357]	Aspergillus flavus NRRL3357	Eukaryota; Fungi; Dikarya; Ascomycota; Pezizomycotina; Eurotiomycetes; Eurotiomycetidae; Eurotiales; Aspergillaceae; Aspergillus.
gi|397211434|gb|AJKL01000025.1.g3058.t1	XP_001822761.2	3e-151	58.3554	sir2 family transcriptional regulator [Aspergillus oryzae RIB40]	Aspergillus oryzae RIB40	Eukaryota; Fungi; Dikarya; Ascomycota; Pezizomycotina; Eurotiomycetes; Eurotiomycetidae; Eurotiales; Aspergillaceae; Aspergillus.
gi|397211434|gb|AJKL01000025.1.g3058.t1	BAE61628.1	3e-151	58.3554	unnamed protein product [Aspergillus oryzae RIB40]_x0001_gb|EIT83341.1| sirtuin 4 [Aspergillus oryzae 3.042]	Aspergillus oryzae RIB40	Eukaryota; Fungi; Dikarya; Ascomycota; Pezizomycotina; Eurotiomycetes; Eurotiomycetidae; Eurotiales; Aspergillaceae; Aspergillus.
gi|397211434|gb|AJKL01000025.1.g3058.t1	ELA25534.1	9e-151	59.7884	silencing information regulator [Colletotrichum gloeosporioides Nara gc5]	Colletotrichum gloeosporioides Nara gc5	Eukaryota; Fungi; Dikarya; Ascomycota; Pezizomycotina; Sordariomycetes; Hypocreomycetidae; Glomerellales; Glomerellaceae; mitosporic Glomerellaceae; Colletotrichum.
gi|397211434|gb|AJKL01000025.1.g3058.t1	GAA88177.1	1e-149	62.069	silencing information regulator [Aspergillus kawachii IFO 4308]	Aspergillus kawachii IFO 4308	Eukaryota; Fungi; Dikarya; Ascomycota; Pezizomycotina; Eurotiomycetes; Eurotiomycetidae; Eurotiales; Aspergillaceae; Aspergillus.
gi|397211434|gb|AJKL01000025.1.g3058.t1	XP_001908410.1	1e-149	57.4074	hypothetical protein [Podospora anserina S mat+]_x0001_emb|CAP69083.1| unnamed protein product [Podospora anserina S mat+]	Podospora anserina S mat+	Eukaryota; Fungi; Dikarya; Ascomycota; Pezizomycotina; Sordariomycetes; Sordariomycetidae; Sordariales; Lasiosphaeriaceae; Podospora.
gi|397211434|gb|AJKL01000025.1.g3058.t1	EJP69219.1	2e-149	57.5198	Sir2 family protein [Beauveria bassiana ARSEF 2860]	Beauveria bassiana ARSEF 2860	Eukaryota; Fungi; Dikarya; Ascomycota; Pezizomycotina; Sordariomycetes; Hypocreomycetidae; Hypocreales; Cordycipitaceae; mitosporic Cordycipitaceae; Beauveria.
gi|397211434|gb|AJKL01000025.1.g3058.t1	XP_001591895.1	5e-149	60.6607	hypothetical protein SS1G_07341 [Sclerotinia sclerotiorum 1980]_x0001_gb|EDO04858.1| hypothetical protein SS1G_07341 [Sclerotinia sclerotiorum 1980 UF-70]	Sclerotinia sclerotiorum 1980 UF-70	Eukaryota; Fungi; Dikarya; Ascomycota; Pezizomycotina; Leotiomycetes; Helotiales; Sclerotiniaceae; Sclerotinia.
gi|397211434|gb|AJKL01000025.1.g3058.t1	XP_001393967.2	7e-149	61.4943	sir2 family transcriptional regulator [Aspergillus niger CBS 513.88]_x0001_gb|EHA28594.1| hypothetical protein ASPNIDRAFT_188287 [Aspergillus niger ATCC 1015]	Aspergillus niger CBS 513.88	Eukaryota; Fungi; Dikarya; Ascomycota; Pezizomycotina; Eurotiomycetes; Eurotiomycetidae; Eurotiales; Aspergillaceae; Aspergillus.
gi|397211434|gb|AJKL01000025.1.g3058.t1	XP_006672745.1	2e-148	56.8783	Sir2 family transcriptional regulator, putative [Cordyceps militaris CM01]_x0001_gb|EGX89289.1| Sir2 family transcriptional regulator, putative [Cordyceps militaris CM01]	Cordyceps militaris CM01	Eukaryota; Fungi; Dikarya; Ascomycota; Pezizomycotina; Sordariomycetes; Hypocreomycetidae; Hypocreales; Cordycipitaceae; Cordyceps.
gi|397211434|gb|AJKL01000025.1.g3058.t1	XP_006697328.1	1e-147	62.6168	putative NAD binding protein [Chaetomium thermophilum var. thermophilum DSM 1495]_x0001_gb|EGS17710.1| putative NAD binding protein [Chaetomium thermophilum var. thermophilum DSM 1495]	Chaetomium thermophilum var. thermophilum DSM 1495	Eukaryota; Fungi; Dikarya; Ascomycota; Pezizomycotina; Sordariomycetes; Sordariomycetidae; Sordariales; Chaetomiaceae; Chaetomium.
gi|397211434|gb|AJKL01000025.1.g3058.t1	EJT72645.1	2e-147	59.5361	hypothetical protein GGTG_09505 [Gaeumannomyces graminis var. tritici R3-111a-1]	Gaeumannomyces graminis var. tritici R3-111a-1	Eukaryota; Fungi; Dikarya; Ascomycota; Pezizomycotina; Sordariomycetes; Sordariomycetidae; Magnaporthales; Magnaporthaceae; Gaeumannomyces.
gi|397211434|gb|AJKL01000025.1.g3058.t1	XP_002150006.1	2e-147	58.1769	SIR2 family histone deacetylase, putative [Talaromyces marneffei ATCC 18224]_x0001_gb|EEA21397.1| SIR2 family histone deacetylase, putative [Talaromyces marneffei ATCC 18224]	Talaromyces marneffei ATCC 18224	Eukaryota; Fungi; Dikarya; Ascomycota; Pezizomycotina; Eurotiomycetes; Eurotiomycetidae; Eurotiales; Trichocomaceae; Talaromyces.
gi|397211434|gb|AJKL01000025.1.g3058.t1	EEH11141.1	5e-147	59.1623	silencing information regulator [Ajellomyces capsulatus G186AR]	Ajellomyces capsulatus G186AR	Eukaryota; Fungi; Dikarya; Ascomycota; Pezizomycotina; Eurotiomycetes; Eurotiomycetidae; Onygenales; Ajellomycetaceae; Ajellomyces.
gi|397211434|gb|AJKL01000025.1.g3058.t1	EKV11854.1	1e-146	58.0902	SIR2 family histone deacetylase, putative [Penicillium digitatum Pd1]_x0001_gb|EKV14050.1| SIR2 family histone deacetylase, putative [Penicillium digitatum PHI26]	Penicillium digitatum Pd1	Eukaryota; Fungi; Dikarya; Ascomycota; Pezizomycotina; Eurotiomycetes; Eurotiomycetidae; Eurotiales; Aspergillaceae; Penicillium.
gi|397211434|gb|AJKL01000025.1.g3058.t1	CDM35665.1	4e-146	58.4211	NAD-dependent deacetylase, sirtuin family [Penicillium roqueforti]	Penicillium roqueforti	Eukaryota; Fungi; Dikarya; Ascomycota; Pezizomycotina; Eurotiomycetes; Eurotiomycetidae; Eurotiales; Aspergillaceae; Penicillium.
gi|397211434|gb|AJKL01000025.1.g3058.t1	XP_002624676.1	1e-145	59.6306	silencing information regulator [Ajellomyces dermatitidis SLH14081]_x0001_gb|EEQ78502.1| silencing information regulator [Ajellomyces dermatitidis SLH14081]	Ajellomyces dermatitidis SLH14081	Eukaryota; Fungi; Dikarya; Ascomycota; Pezizomycotina; Eurotiomycetes; Eurotiomycetidae; Onygenales; Ajellomycetaceae; Ajellomyces.
gi|397211434|gb|AJKL01000025.1.g3058.t1	EER43179.1	3e-145	58.9005	silencing information regulator [Ajellomyces capsulatus H143]	Ajellomyces capsulatus H143	Eukaryota; Fungi; Dikarya; Ascomycota; Pezizomycotina; Eurotiomycetes; Eurotiomycetidae; Onygenales; Ajellomycetaceae; Ajellomyces.
gi|397211434|gb|AJKL01000025.1.g3058.t1	EHY59675.1	4e-145	57.2414	NAD-dependent deacetylase sirtuin 4 [Exophiala dermatitidis NIH/UT8656]	Exophiala dermatitidis NIH/UT8656	Eukaryota; Fungi; Dikarya; Ascomycota; Pezizomycotina; Eurotiomycetes; Chaetothyriomycetidae; Chaetothyriales; Herpotrichiellaceae; mitosporic Herpotrichiellaceae; Exophiala.
gi|397211434|gb|AJKL01000025.1.g3058.t1	EPE03157.1	4e-145	55.9701	sir2 family protein [Ophiostoma piceae UAMH 11346]	Ophiostoma piceae UAMH 11346	Eukaryota; Fungi; Dikarya; Ascomycota; Pezizomycotina; Sordariomycetes; Sordariomycetidae; Ophiostomatales; Ophiostomataceae; Ophiostoma.
gi|397211434|gb|AJKL01000025.1.g3058.t1	XP_002484265.1	5e-145	57.2193	SIR2 family histone deacetylase, putative [Talaromyces stipitatus ATCC 10500]_x0001_gb|EED17031.1| SIR2 family histone deacetylase, putative [Talaromyces stipitatus ATCC 10500]	Talaromyces stipitatus ATCC 10500	Eukaryota; Fungi; Dikarya; Ascomycota; Pezizomycotina; Eurotiomycetes; Eurotiomycetidae; Eurotiales; Trichocomaceae; Talaromyces.
gi|397211434|gb|AJKL01000025.1.g3058.t1	XP_003717347.1	2e-144	55.8442	NAD-dependent deacetylase sirtuin-4 [Magnaporthe oryzae 70-15]_x0001_gb|EHA51028.1| NAD-dependent deacetylase sirtuin-4 [Magnaporthe oryzae 70-15]_x0001_gb|ELQ34692.1| NAD-dependent deacetylase sirtuin-4 [Magnaporthe oryzae Y34]_x0001_gb|ELQ70473.1| NAD-dependent deacetylase sirtuin-4 [Magnaporthe oryzae P131]	Magnaporthe oryzae 70-15	Eukaryota; Fungi; Dikarya; Ascomycota; Pezizomycotina; Sordariomycetes; Sordariomycetidae; Magnaporthales; Magnaporthaceae; Magnaporthe.
gi|397211434|gb|AJKL01000025.1.g3058.t1	EEQ86484.1	2e-144	59.3668	silencing information regulator [Ajellomyces dermatitidis ER-3]_x0001_gb|EGE86926.1| silencing information regulator [Ajellomyces dermatitidis ATCC 18188]	Ajellomyces dermatitidis ER-3	Eukaryota; Fungi; Dikarya; Ascomycota; Pezizomycotina; Eurotiomycetes; Eurotiomycetidae; Onygenales; Ajellomycetaceae; Ajellomyces.
gi|397211434|gb|AJKL01000025.1.g3058.t1	EPS34192.1	4e-144	58.5302	hypothetical protein PDE_09156 [Penicillium oxalicum 114-2]	Penicillium oxalicum 114-2	Eukaryota; Fungi; Dikarya; Ascomycota; Pezizomycotina; Eurotiomycetes; Eurotiomycetidae; Eurotiales; Aspergillaceae; Penicillium.
gi|397211434|gb|AJKL01000025.1.g3058.t1	XP_001540839.1	7e-144	58.9005	hypothetical protein HCAG_04679 [Ajellomyces capsulatus NAm1]_x0001_gb|EDN08169.1| hypothetical protein HCAG_04679 [Ajellomyces capsulatus NAm1]	Ajellomyces capsulatus NAm1	Eukaryota; Fungi; Dikarya; Ascomycota; Pezizomycotina; Eurotiomycetes; Eurotiomycetidae; Onygenales; Ajellomycetaceae; Ajellomyces.
gi|397211434|gb|AJKL01000025.1.g3058.t1	ERF73648.1	5e-143	65.7492	hypothetical protein EPUS_00901 [Endocarpon pusillum Z07020]	Endocarpon pusillum Z07020	Eukaryota; Fungi; Dikarya; Ascomycota; Pezizomycotina; Eurotiomycetes; Chaetothyriomycetidae; Verrucariales; Verrucariaceae; Endocarpon.
gi|397211434|gb|AJKL01000025.1.g3058.t1	XP_001245276.1	2e-140	57.3333	hypothetical protein CIMG_04717 [Coccidioides immitis RS]_x0001_gb|EAS33923.2| silencing information regulator [Coccidioides immitis RS]	Coccidioides immitis RS	Eukaryota; Fungi; Dikarya; Ascomycota; Pezizomycotina; Eurotiomycetes; Eurotiomycetidae; Onygenales; mitosporic Onygenales; Coccidioides.
gi|397211434|gb|AJKL01000025.1.g3058.t1	XP_003071571.1	1e-139	57.3333	Sir2 family transcription regulator [Coccidioides posadasii C735 delta SOWgp]_x0001_gb|EER29426.1| Sir2 family transcription regulator [Coccidioides posadasii C735 delta SOWgp]_x0001_gb|EFW15352.1| SIR2 family histone deacetylase [Coccidioides posadasii str. Silveira]	Coccidioides posadasii C735 delta SOWgp	Eukaryota; Fungi; Dikarya; Ascomycota; Pezizomycotina; Eurotiomycetes; Eurotiomycetidae; Onygenales; mitosporic Onygenales; Coccidioides.
gi|397211434|gb|AJKL01000025.1.g3058.t1	XP_002542374.1	9e-138	56.4171	hypothetical protein UREG_01890 [Uncinocarpus reesii 1704]_x0001_gb|EEP77041.1| hypothetical protein UREG_01890 [Uncinocarpus reesii 1704]	Uncinocarpus reesii 1704	Eukaryota; Fungi; Dikarya; Ascomycota; Pezizomycotina; Eurotiomycetes; Eurotiomycetidae; Onygenales; Onygenaceae; Uncinocarpus.
gi|397211434|gb|AJKL01000025.1.g3058.t1	XP_002845914.1	1e-137	54.1555	silencing information regulator [Arthroderma otae CBS 113480]_x0001_gb|EEQ32964.1| silencing information regulator [Arthroderma otae CBS 113480]	Arthroderma otae CBS 113480	Eukaryota; Fungi; Dikarya; Ascomycota; Pezizomycotina; Eurotiomycetes; Eurotiomycetidae; Onygenales; Arthrodermataceae; Arthroderma.
gi|397211434|gb|AJKL01000025.1.g3058.t1	GAD99701.1	1e-137	60.5187	CMGC/CDK/CDK5 protein kinase [Byssochlamys spectabilis No. 5]	Byssochlamys spectabilis No. 5	Eukaryota; Fungi; Dikarya; Ascomycota; Pezizomycotina; Eurotiomycetes; Eurotiomycetidae; Eurotiales; Thermoascaceae; Byssochlamys. FEATURES Location/Qualifiers source 1..766 /organism="Byssochlamys spectabilis No. 5" /culture_collection="NBRC:109023" /db_xref="taxon:1356009" /note="anamorph: Paecilomyces variotii; contig: PVAR5_00080_1" Protein 1..766 /product="CMGC/CDK/CDK5 protein kinase" Regio…
gi|397211434|gb|AJKL01000025.1.g3058.t1	CAK40445.1	2e-137	59.9415	unnamed protein product [Aspergillus niger]	Aspergillus niger	Eukaryota; Fungi; Dikarya; Ascomycota; Pezizomycotina; Eurotiomycetes; Eurotiomycetidae; Eurotiales; Aspergillaceae; Aspergillus.
gi|397211434|gb|AJKL01000025.1.g3058.t1	ERS99776.1	2e-137	55.9701	hypothetical protein HMPREF1624_03140 [Sporothrix schenckii ATCC 58251]	Sporothrix schenckii ATCC 58251	Eukaryota; Fungi; Dikarya; Ascomycota; Pezizomycotina; Sordariomycetes; Sordariomycetidae; Ophiostomatales; Ophiostomataceae; mitosporic Ophiostomataceae; Sporothrix.
gi|397211434|gb|AJKL01000025.1.g3058.t1	EAA27352.3	7e-137	54.047	SIR2 family histone deacetylase [Neurospora crassa OR74A]	Neurospora crassa OR74A	Eukaryota; Fungi; Dikarya; Ascomycota; Pezizomycotina; Sordariomycetes; Sordariomycetidae; Sordariales; Sordariaceae; Neurospora.
gi|397211434|gb|AJKL01000025.1.g3058.t1	XP_002557417.1	3e-136	58.221	Pc12g05730 [Penicillium chrysogenum Wisconsin 54-1255]_x0001_emb|CAP80200.1| Pc12g05730 [Penicillium chrysogenum Wisconsin 54-1255]	Penicillium chrysogenum Wisconsin 54-1255	Eukaryota; Fungi; Dikarya; Ascomycota; Pezizomycotina; Eurotiomycetes; Eurotiomycetidae; Eurotiales; Aspergillaceae; Penicillium; Penicillium chrysogenum complex.
gi|397211434|gb|AJKL01000025.1.g3058.t1	ETN44417.1	1e-135	56.8831	hypothetical protein HMPREF1541_10598 [Cyphellophora europaea CBS 101466]	Cyphellophora europaea CBS 101466	Eukaryota; Fungi; Dikarya; Ascomycota; Pezizomycotina; Eurotiomycetes; Chaetothyriomycetidae; Chaetothyriales; Cyphellophoraceae; Cyphellophora.
gi|397211434|gb|AJKL01000025.1.g3058.t1	EGO57899.1	8e-135	53.5248	hypothetical protein NEUTE1DRAFT_122240 [Neurospora tetrasperma FGSC 2508]	Neurospora tetrasperma FGSC 2508	Eukaryota; Fungi; Dikarya; Ascomycota; Pezizomycotina; Sordariomycetes; Sordariomycetidae; Sordariales; Sordariaceae; Neurospora.
gi|397211434|gb|AJKL01000025.1.g3058.t1	EQL37250.1	4e-134	59.882	hypothetical protein BDFG_01508 [Ajellomyces dermatitidis ATCC 26199]	Ajellomyces dermatitidis ATCC 26199	Eukaryota; Fungi; Dikarya; Ascomycota; Pezizomycotina; Eurotiomycetes; Eurotiomycetidae; Onygenales; Ajellomycetaceae; Ajellomyces.
gi|397211434|gb|AJKL01000025.1.g3058.t1	XP_003350513.1	5e-134	52.5381	hypothetical protein SMAC_02226 [Sordaria macrospora k-hell]_x0001_emb|CCC12004.1| unnamed protein product [Sordaria macrospora k-hell]	Sordaria macrospora k-hell	Eukaryota; Fungi; Dikarya; Ascomycota; Pezizomycotina; Sordariomycetes; Sordariomycetidae; Sordariales; Sordariaceae; Sordaria.
gi|397211434|gb|AJKL01000025.1.g3058.t1	EFX05231.1	1e-130	54.7074	sir2 family histone deacetylase [Grosmannia clavigera kw1407]	Grosmannia clavigera kw1407	Eukaryota; Fungi; Dikarya; Ascomycota; Pezizomycotina; Sordariomycetes; Sordariomycetidae; Ophiostomatales; Ophiostomataceae; Grosmannia.
gi|397211434|gb|AJKL01000025.1.g3058.t1	XP_003175359.1	1e-130	52.2788	NAD-dependent deacetylase sirtuin-4 [Arthroderma gypseum CBS 118893]_x0001_gb|EFQ99876.1| NAD-dependent deacetylase sirtuin-4 [Arthroderma gypseum CBS 118893]	Arthroderma gypseum CBS 118893	Eukaryota; Fungi; Dikarya; Ascomycota; Pezizomycotina; Eurotiomycetes; Eurotiomycetidae; Onygenales; Arthrodermataceae; Arthroderma.
gi|397211434|gb|AJKL01000025.1.g3058.t1	XP_001557002.1	6e-130	62.8159	hypothetical protein BC1G_04718 [Botryotinia fuckeliana B05.10]	Botryotinia fuckeliana B05.10	Eukaryota; Fungi; Dikarya; Ascomycota; Pezizomycotina; Leotiomycetes; Helotiales; Sclerotiniaceae; Botryotinia.
gi|397211434|gb|AJKL01000025.1.g3058.t1	EOD52421.1	2e-129	72.8745	putative sir2 family protein [Neofusicoccum parvum UCRNP2]	Neofusicoccum parvum UCRNP2	Eukaryota; Fungi; Dikarya; Ascomycota; Pezizomycotina; Dothideomycetes; Dothideomycetes incertae sedis; Botryosphaeriales; Botryosphaeriaceae; Neofusicoccum.
gi|397211434|gb|AJKL01000025.1.g3058.t1	XP_003024689.1	4e-129	52.1505	hypothetical protein TRV_01152 [Trichophyton verrucosum HKI 0517]_x0001_gb|EFE44078.1| hypothetical protein TRV_01152 [Trichophyton verrucosum HKI 0517]	Trichophyton verrucosum HKI 0517	Eukaryota; Fungi; Dikarya; Ascomycota; Pezizomycotina; Eurotiomycetes; Eurotiomycetidae; Onygenales; Arthrodermataceae; mitosporic Arthrodermataceae; Trichophyton.
gi|397211434|gb|AJKL01000025.1.g3058.t1	XP_003012322.1	4e-128	52.1505	hypothetical protein ARB_01281 [Arthroderma benhamiae CBS 112371]_x0001_gb|EFE31682.1| hypothetical protein ARB_01281 [Arthroderma benhamiae CBS 112371]	Arthroderma benhamiae CBS 112371	Eukaryota; Fungi; Dikarya; Ascomycota; Pezizomycotina; Eurotiomycetes; Eurotiomycetidae; Onygenales; Arthrodermataceae; Arthroderma.
gi|397211434|gb|AJKL01000025.1.g3058.t1	XP_003232979.1	4e-123	50.1319	Sir2 family protein [Trichophyton rubrum CBS 118892]_x0001_gb|EGD90743.1| Sir2 family protein [Trichophyton rubrum CBS 118892]	Trichophyton rubrum CBS 118892	Eukaryota; Fungi; Dikarya; Ascomycota; Pezizomycotina; Eurotiomycetes; Eurotiomycetidae; Onygenales; Arthrodermataceae; mitosporic Arthrodermataceae; Trichophyton.
gi|397211434|gb|AJKL01000025.1.g3058.t1	XP_001790950.1	5e-120	73.3607	hypothetical protein SNOG_00259 [Phaeosphaeria nodorum SN15]_x0001_gb|EAT91754.2| hypothetical protein SNOG_00259 [Phaeosphaeria nodorum SN15]	Phaeosphaeria nodorum SN15	Eukaryota; Fungi; Dikarya; Ascomycota; Pezizomycotina; Dothideomycetes; Pleosporomycetidae; Pleosporales; Pleosporineae; Phaeosphaeriaceae; Parastagonospora.
gi|397211434|gb|AJKL01000025.1.g3058.t1	XP_002842405.1	2e-112	52.0548	hypothetical protein [Tuber melanosporum Mel28]_x0001_emb|CAZ86596.1| unnamed protein product [Tuber melanosporum]	Tuber melanosporum Mel28	Eukaryota; Fungi; Dikarya; Ascomycota; Pezizomycotina; Pezizomycetes; Pezizales; Tuberaceae; Tuber.
gi|397211425|gb|AJKL01000029.1.g3489.t1	EON63565.1	0	100	hypothetical protein W97_02793 [Coniosporium apollinis CBS 100218]	Coniosporium apollinis CBS 100218	Eukaryota; Fungi; Dikarya; Ascomycota; Pezizomycotina; Eurotiomycetes; Chaetothyriomycetidae; Chaetothyriales; Herpotrichiellaceae; mitosporic Herpotrichiellaceae; Coniosporium.
gi|397211425|gb|AJKL01000029.1.g3489.t1	EKG14003.1	6e-109	51.3859	Sporulation/nuclear morphology Spo7 [Macrophomina phaseolina MS6]	Macrophomina phaseolina MS6	Eukaryota; Fungi; Dikarya; Ascomycota; Pezizomycotina; Dothideomycetes; Dothideomycetes incertae sedis; Botryosphaeriales; Botryosphaeriaceae; Macrophomina.
gi|397211425|gb|AJKL01000029.1.g3489.t1	EOD45442.1	1e-96	54.8387	putative spo7-like protein [Neofusicoccum parvum UCRNP2]	Neofusicoccum parvum UCRNP2	Eukaryota; Fungi; Dikarya; Ascomycota; Pezizomycotina; Dothideomycetes; Dothideomycetes incertae sedis; Botryosphaeriales; Botryosphaeriaceae; Neofusicoccum.
gi|397211425|gb|AJKL01000029.1.g3489.t1	ELA24324.1	6e-87	60	spo7-like protein [Colletotrichum gloeosporioides Nara gc5]	Colletotrichum gloeosporioides Nara gc5	Eukaryota; Fungi; Dikarya; Ascomycota; Pezizomycotina; Sordariomycetes; Hypocreomycetidae; Glomerellales; Glomerellaceae; mitosporic Glomerellaceae; Colletotrichum.
gi|397211425|gb|AJKL01000029.1.g3489.t1	ENH84712.1	3e-86	60	spo7-like protein [Colletotrichum orbiculare MAFF 240422]	Colletotrichum orbiculare MAFF 240422	Eukaryota; Fungi; Dikarya; Ascomycota; Pezizomycotina; Sordariomycetes; Hypocreomycetidae; Glomerellales; Glomerellaceae; mitosporic Glomerellaceae; Colletotrichum.
gi|397211425|gb|AJKL01000029.1.g3489.t1	XP_001589084.1	4e-86	51.4658	hypothetical protein SS1G_09717 [Sclerotinia sclerotiorum 1980]_x0001_gb|EDN93850.1| hypothetical protein SS1G_09717 [Sclerotinia sclerotiorum 1980 UF-70]	Sclerotinia sclerotiorum 1980 UF-70	Eukaryota; Fungi; Dikarya; Ascomycota; Pezizomycotina; Leotiomycetes; Helotiales; Sclerotiniaceae; Sclerotinia.
gi|397211425|gb|AJKL01000029.1.g3489.t1	EFQ31027.1	4e-86	60.8163	hypothetical protein GLRG_06171 [Colletotrichum graminicola M1.001]	Colletotrichum graminicola M1.001	Eukaryota; Fungi; Dikarya; Ascomycota; Pezizomycotina; Sordariomycetes; Hypocreomycetidae; Glomerellales; Glomerellaceae; mitosporic Glomerellaceae; Colletotrichum.
gi|397211425|gb|AJKL01000029.1.g3489.t1	EOA87704.1	3e-85	51.8625	hypothetical protein SETTUDRAFT_77017, partial [Setosphaeria turcica Et28A]	Setosphaeria turcica Et28A	Eukaryota; Fungi; Dikarya; Ascomycota; Pezizomycotina; Dothideomycetes; Pleosporomycetidae; Pleosporales; Pleosporineae; Pleosporaceae; Setosphaeria.
gi|397211425|gb|AJKL01000029.1.g3489.t1	XP_001212997.1	3e-85	55.3055	conserved hypothetical protein [Aspergillus terreus NIH2624]_x0001_gb|EAU35621.1| conserved hypothetical protein [Aspergillus terreus NIH2624]	Aspergillus terreus NIH2624	Eukaryota; Fungi; Dikarya; Ascomycota; Pezizomycotina; Eurotiomycetes; Eurotiomycetidae; Eurotiales; Aspergillaceae; Aspergillus.
gi|397211425|gb|AJKL01000029.1.g3489.t1	XP_003046563.1	4e-85	59.5918	hypothetical protein NECHADRAFT_4710 [Nectria haematococca mpVI 77-13-4]_x0001_gb|EEU40850.1| hypothetical protein NECHADRAFT_4710 [Nectria haematococca mpVI 77-13-4]	Nectria haematococca mpVI 77-13-4	Eukaryota; Fungi; Dikarya; Ascomycota; Pezizomycotina; Sordariomycetes; Hypocreomycetidae; Hypocreales; Nectriaceae; mitosporic Nectriaceae; Fusarium; Fusarium solani species complex.
gi|397211425|gb|AJKL01000029.1.g3489.t1	EFY85526.1	3e-84	56.5041	hypothetical protein MAC_08418 [Metarhizium acridum CQMa 102]	Metarhizium acridum CQMa 102	Eukaryota; Fungi; Dikarya; Ascomycota; Pezizomycotina; Sordariomycetes; Hypocreomycetidae; Hypocreales; Clavicipitaceae; mitosporic Clavicipitaceae; Metarhizium.
gi|397211425|gb|AJKL01000029.1.g3489.t1	XP_001796484.1	3e-84	60	hypothetical protein SNOG_06098 [Phaeosphaeria nodorum SN15]_x0001_gb|EAT87162.2| hypothetical protein SNOG_06098 [Phaeosphaeria nodorum SN15]	Phaeosphaeria nodorum SN15	Eukaryota; Fungi; Dikarya; Ascomycota; Pezizomycotina; Dothideomycetes; Pleosporomycetidae; Pleosporales; Pleosporineae; Phaeosphaeriaceae; Parastagonospora.
gi|397211425|gb|AJKL01000029.1.g3489.t1	CCE34116.1	5e-84	57.1429	related to SPO7 protein [Claviceps purpurea 20.1]	Claviceps purpurea 20.1	Eukaryota; Fungi; Dikarya; Ascomycota; Pezizomycotina; Sordariomycetes; Hypocreomycetidae; Hypocreales; Clavicipitaceae; Claviceps. FEATURES Location/Qualifiers source 1..444 /organism="Claviceps purpurea 20.1" /strain="20.1" /db_xref="taxon:1111077" /clone="scaffold00079" Protein 1..444 /product="related to SPO7 protein" Region 45..>168 /region_name="Spo7" /note="Spo7-like protein; pfam03907" /d…
gi|397211425|gb|AJKL01000029.1.g3489.t1	XP_003350126.1	6e-84	59.919	hypothetical protein SMAC_01017 [Sordaria macrospora k-hell]_x0001_emb|CCC06993.1| unnamed protein product [Sordaria macrospora k-hell]	Sordaria macrospora k-hell	Eukaryota; Fungi; Dikarya; Ascomycota; Pezizomycotina; Sordariomycetes; Sordariomycetidae; Sordariales; Sordariaceae; Sordaria.
gi|397211425|gb|AJKL01000029.1.g3489.t1	EFY98322.1	7e-84	56.9106	hypothetical protein MAA_06431 [Metarhizium anisopliae ARSEF 23]	Metarhizium anisopliae ARSEF 23	Eukaryota; Fungi; Dikarya; Ascomycota; Pezizomycotina; Sordariomycetes; Hypocreomycetidae; Hypocreales; Clavicipitaceae; mitosporic Clavicipitaceae; Metarhizium.
gi|397211425|gb|AJKL01000029.1.g3489.t1	EUC36503.1	8e-84	55.3333	hypothetical protein COCCADRAFT_34189 [Bipolaris zeicola 26-R-13]_x0001_gb|EUN26885.1| hypothetical protein COCVIDRAFT_99853 [Bipolaris victoriae FI3]	Bipolaris zeicola 26-R-13	Eukaryota; Fungi; Dikarya; Ascomycota; Pezizomycotina; Dothideomycetes; Pleosporomycetidae; Pleosporales; Pleosporineae; Pleosporaceae; Bipolaris.
gi|397211425|gb|AJKL01000029.1.g3489.t1	EMD93745.1	3e-83	55.5932	hypothetical protein COCHEDRAFT_1171834 [Bipolaris maydis C5]_x0001_gb|EMD96986.1| hypothetical protein COCHEDRAFT_1163292 [Bipolaris maydis C5]_x0001_gb|ENH99321.1| hypothetical protein COCC4DRAFT_208416 [Bipolaris maydis ATCC 48331]	Bipolaris maydis C5	Eukaryota; Fungi; Dikarya; Ascomycota; Pezizomycotina; Dothideomycetes; Pleosporomycetidae; Pleosporales; Pleosporineae; Pleosporaceae; Bipolaris.
gi|397211425|gb|AJKL01000029.1.g3489.t1	XP_006694224.1	3e-83	58.9431	hypothetical protein CTHT_0038020 [Chaetomium thermophilum var. thermophilum DSM 1495]_x0001_gb|EGS21928.1| hypothetical protein CTHT_0038020 [Chaetomium thermophilum var. thermophilum DSM 1495]	Chaetomium thermophilum var. thermophilum DSM 1495	Eukaryota; Fungi; Dikarya; Ascomycota; Pezizomycotina; Sordariomycetes; Sordariomycetidae; Sordariales; Chaetomiaceae; Chaetomium.
gi|397211425|gb|AJKL01000029.1.g3489.t1	XP_002150313.1	2e-82	55.2716	Spo7-like protein [Talaromyces marneffei ATCC 18224]_x0001_gb|EEA21704.1| Spo7-like protein [Talaromyces marneffei ATCC 18224]	Talaromyces marneffei ATCC 18224	Eukaryota; Fungi; Dikarya; Ascomycota; Pezizomycotina; Eurotiomycetes; Eurotiomycetidae; Eurotiales; Trichocomaceae; Talaromyces.
gi|397211425|gb|AJKL01000029.1.g3489.t1	XP_001820074.1	2e-82	57.551	spo7-like protein [Aspergillus oryzae RIB40]_x0001_ref|XP_002374369.1| Spo7-like protein [Aspergillus flavus NRRL3357]_x0001_dbj|BAE58072.1| unnamed protein product [Aspergillus oryzae RIB40]_x0001_gb|EED55587.1| Spo7-like protein [Aspergillus flavus NRRL3357]	Aspergillus oryzae RIB40	Eukaryota; Fungi; Dikarya; Ascomycota; Pezizomycotina; Eurotiomycetes; Eurotiomycetidae; Eurotiales; Aspergillaceae; Aspergillus.
gi|397211425|gb|AJKL01000029.1.g3489.t1	EIT82666.1	2e-82	57.551	spo7-like protein [Aspergillus oryzae 3.042]	Aspergillus oryzae 3.042	Eukaryota; Fungi; Dikarya; Ascomycota; Pezizomycotina; Eurotiomycetes; Eurotiomycetidae; Eurotiales; Aspergillaceae; Aspergillus.
gi|397211425|gb|AJKL01000029.1.g3489.t1	XP_003303313.1	3e-82	55.5184	hypothetical protein PTT_15476 [Pyrenophora teres f. teres 0-1]_x0001_gb|EFQ88585.1| hypothetical protein PTT_15476 [Pyrenophora teres f. teres 0-1]	Pyrenophora teres f. teres 0-1	Eukaryota; Fungi; Dikarya; Ascomycota; Pezizomycotina; Dothideomycetes; Pleosporomycetidae; Pleosporales; Pleosporineae; Pleosporaceae; Pyrenophora.
gi|397211425|gb|AJKL01000029.1.g3489.t1	EKD18623.1	3e-82	57.8947	Spo7-like protein [Marssonina brunnea f. sp. 'multigermtubi' MB_m1]	Marssonina brunnea f. sp. 'multigermtubi' MB_m1	Eukaryota; Fungi; Dikarya; Ascomycota; Pezizomycotina; Leotiomycetes; Helotiales; Dermateaceae; Marssonina.
gi|397211425|gb|AJKL01000029.1.g3489.t1	XP_006669909.1	5e-82	56.9106	Spo7-like protein [Cordyceps militaris CM01]_x0001_gb|EGX93326.1| Spo7-like protein [Cordyceps militaris CM01]	Cordyceps militaris CM01	Eukaryota; Fungi; Dikarya; Ascomycota; Pezizomycotina; Sordariomycetes; Hypocreomycetidae; Hypocreales; Cordycipitaceae; Cordyceps.
gi|397211425|gb|AJKL01000029.1.g3489.t1	XP_001265267.1	5e-82	57.551	hypothetical protein NFIA_020780 [Neosartorya fischeri NRRL 181]_x0001_gb|EAW23370.1| conserved hypothetical protein [Neosartorya fischeri NRRL 181]	Neosartorya fischeri NRRL 181	Eukaryota; Fungi; Dikarya; Ascomycota; Pezizomycotina; Eurotiomycetes; Eurotiomycetidae; Eurotiales; Aspergillaceae; Neosartorya.
gi|397211425|gb|AJKL01000029.1.g3489.t1	ETS82623.1	5e-82	58.3673	hypothetical protein PFICI_04499 [Pestalotiopsis fici W106-1]	Pestalotiopsis fici W106-1	Eukaryota; Fungi; Dikarya; Ascomycota; Pezizomycotina; Sordariomycetes; Xylariomycetidae; Xylariales; Amphisphaeriaceae; mitosporic Amphisphaeriaceae; Pestalotiopsis.
gi|397211425|gb|AJKL01000029.1.g3489.t1	EWG45040.1	5e-82	56.9106	hypothetical protein FVEG_05982 [Fusarium verticillioides 7600]	Fusarium verticillioides 7600	Eukaryota; Fungi; Dikarya; Ascomycota; Pezizomycotina; Sordariomycetes; Hypocreomycetidae; Hypocreales; Nectriaceae; mitosporic Nectriaceae; Fusarium; Fusarium fujikuroi species complex.
gi|397211425|gb|AJKL01000029.1.g3489.t1	EGU81161.1	5e-82	56.9106	hypothetical protein FOXB_08311 [Fusarium oxysporum Fo5176]_x0001_gb|ENH63272.1| Sporulation-specific protein SPO7 [Fusarium oxysporum f. sp. cubense race 1]_x0001_gb|EXA48626.1| hypothetical protein FOVG_05308 [Fusarium oxysporum f. sp. pisi HDV247]	Fusarium oxysporum Fo5176	Eukaryota; Fungi; Dikarya; Ascomycota; Pezizomycotina; Sordariomycetes; Hypocreomycetidae; Hypocreales; Nectriaceae; mitosporic Nectriaceae; Fusarium; Fusarium oxysporum species complex.
gi|397211425|gb|AJKL01000029.1.g3489.t1	EOO03903.1	6e-82	57.8947	putative spo7-like protein [Togninia minima UCRPA7]	Togninia minima UCRPA7	Eukaryota; Fungi; Dikarya; Ascomycota; Pezizomycotina; Sordariomycetes; Sordariomycetidae; Calosphaeriales; Calosphaeriaceae; Togninia.
gi|397211425|gb|AJKL01000029.1.g3489.t1	XP_001935200.1	6e-82	54.9669	conserved hypothetical protein [Pyrenophora tritici-repentis Pt-1C-BFP]_x0001_gb|EDU47774.1| conserved hypothetical protein [Pyrenophora tritici-repentis Pt-1C-BFP]	Pyrenophora tritici-repentis Pt-1C-BFP	Eukaryota; Fungi; Dikarya; Ascomycota; Pezizomycotina; Dothideomycetes; Pleosporomycetidae; Pleosporales; Pleosporineae; Pleosporaceae; Pyrenophora.
gi|397211425|gb|AJKL01000029.1.g3489.t1	CCT63726.1	7e-82	56.9106	related to SPO7 protein [Fusarium fujikuroi IMI 58289]	Fusarium fujikuroi IMI 58289	Eukaryota; Fungi; Dikarya; Ascomycota; Pezizomycotina; Sordariomycetes; Hypocreomycetidae; Hypocreales; Nectriaceae; mitosporic Nectriaceae; Fusarium; Fusarium fujikuroi species complex.
gi|397211425|gb|AJKL01000029.1.g3489.t1	EMT60812.1	1e-81	56.9106	Sporulation-specific protein SPO7 [Fusarium oxysporum f. sp. cubense race 4]	Fusarium oxysporum f. sp. cubense race 4	Eukaryota; Fungi; Dikarya; Ascomycota; Pezizomycotina; Sordariomycetes; Hypocreomycetidae; Hypocreales; Nectriaceae; mitosporic Nectriaceae; Fusarium; Fusarium oxysporum species complex.
gi|397211425|gb|AJKL01000029.1.g3489.t1	XP_001269761.1	2e-81	57.1429	conserved hypothetical protein [Aspergillus clavatus NRRL 1]_x0001_gb|EAW08335.1| conserved hypothetical protein [Aspergillus clavatus NRRL 1]	Aspergillus clavatus NRRL 1	Eukaryota; Fungi; Dikarya; Ascomycota; Pezizomycotina; Eurotiomycetes; Eurotiomycetidae; Eurotiales; Aspergillaceae; Aspergillus.
gi|397211425|gb|AJKL01000029.1.g3489.t1	EJP65738.1	2e-81	55.4217	serine/arginine repetitive matrix protein 1 [Beauveria bassiana ARSEF 2860]	Beauveria bassiana ARSEF 2860	Eukaryota; Fungi; Dikarya; Ascomycota; Pezizomycotina; Sordariomycetes; Hypocreomycetidae; Hypocreales; Cordycipitaceae; mitosporic Cordycipitaceae; Beauveria.
gi|397211425|gb|AJKL01000029.1.g3489.t1	EUC44661.1	3e-81	58.6957	hypothetical protein COCMIDRAFT_97619 [Bipolaris oryzae ATCC 44560]	Bipolaris oryzae ATCC 44560	Eukaryota; Fungi; Dikarya; Ascomycota; Pezizomycotina; Dothideomycetes; Pleosporomycetidae; Pleosporales; Pleosporineae; Pleosporaceae; Bipolaris.
gi|397211425|gb|AJKL01000029.1.g3489.t1	XP_002583575.1	1e-80	50.5952	conserved hypothetical protein [Uncinocarpus reesii 1704]_x0001_gb|EEP81677.1| conserved hypothetical protein [Uncinocarpus reesii 1704]	Uncinocarpus reesii 1704	Eukaryota; Fungi; Dikarya; Ascomycota; Pezizomycotina; Eurotiomycetes; Eurotiomycetidae; Onygenales; Onygenaceae; Uncinocarpus.
gi|397211425|gb|AJKL01000029.1.g3489.t1	EKJ74863.1	1e-80	56.5041	hypothetical protein FPSE_04899 [Fusarium pseudograminearum CS3096]	Fusarium pseudograminearum CS3096	Eukaryota; Fungi; Dikarya; Ascomycota; Pezizomycotina; Sordariomycetes; Hypocreomycetidae; Hypocreales; Nectriaceae; mitosporic Nectriaceae; Fusarium.
gi|397211425|gb|AJKL01000029.1.g3489.t1	XP_003657090.1	1e-80	58.1673	hypothetical protein THITE_2122475 [Thielavia terrestris NRRL 8126]_x0001_gb|AEO70754.1| hypothetical protein THITE_2122475 [Thielavia terrestris NRRL 8126]	Thielavia terrestris NRRL 8126	Eukaryota; Fungi; Dikarya; Ascomycota; Pezizomycotina; Sordariomycetes; Sordariomycetidae; Sordariales; Chaetomiaceae; Thielavia.
gi|397211425|gb|AJKL01000029.1.g3489.t1	XP_001223178.1	2e-80	58.2996	hypothetical protein CHGG_03964 [Chaetomium globosum CBS 148.51]_x0001_gb|EAQ87345.1| hypothetical protein CHGG_03964 [Chaetomium globosum CBS 148.51]	Chaetomium globosum CBS 148.51	Eukaryota; Fungi; Dikarya; Ascomycota; Pezizomycotina; Sordariomycetes; Sordariomycetidae; Sordariales; Chaetomiaceae; Chaetomium.
gi|397211425|gb|AJKL01000029.1.g3489.t1	XP_003665940.1	2e-80	57.3171	hypothetical protein MYCTH_2310201 [Myceliophthora thermophila ATCC 42464]_x0001_gb|AEO60695.1| hypothetical protein MYCTH_2310201 [Myceliophthora thermophila ATCC 42464]	Myceliophthora thermophila ATCC 42464	Eukaryota; Fungi; Dikarya; Ascomycota; Pezizomycotina; Sordariomycetes; Sordariomycetidae; Sordariales; Chaetomiaceae; Myceliophthora.
gi|397211425|gb|AJKL01000029.1.g3489.t1	ELR04488.1	3e-80	51.7685	hypothetical protein GMDG_06794 [Pseudogymnoascus destructans 20631-21]	Pseudogymnoascus destructans 20631-21	Eukaryota; Fungi; Dikarya; Ascomycota; Pezizomycotina; Leotiomycetes; Leotiomycetes incertae sedis; Pseudeurotiaceae; Pseudogymnoascus.
gi|397211425|gb|AJKL01000029.1.g3489.t1	EGY13956.1	3e-80	56.7347	hypothetical protein VDAG_00638 [Verticillium dahliae VdLs.17]	Verticillium dahliae VdLs.17	Eukaryota; Fungi; Dikarya; Ascomycota; Pezizomycotina; Sordariomycetes; Hypocreomycetidae; Glomerellales; Plectosphaerellaceae; mitosporic Plectosphaerellaceae; Verticillium.
gi|397211425|gb|AJKL01000029.1.g3489.t1	XP_962593.1	4e-80	59.5142	hypothetical protein NCU06331 [Neurospora crassa OR74A]_x0001_gb|EAA33357.1| hypothetical protein NCU06331 [Neurospora crassa OR74A]	Neurospora crassa OR74A	Eukaryota; Fungi; Dikarya; Ascomycota; Pezizomycotina; Sordariomycetes; Sordariomycetidae; Sordariales; Sordariaceae; Neurospora.
gi|397211425|gb|AJKL01000029.1.g3489.t1	EGO59219.1	5e-80	59.5142	hypothetical protein NEUTE1DRAFT_60434 [Neurospora tetrasperma FGSC 2508]_x0001_gb|EGZ73333.1| hypothetical protein NEUTE2DRAFT_86412 [Neurospora tetrasperma FGSC 2509]	Neurospora tetrasperma FGSC 2508	Eukaryota; Fungi; Dikarya; Ascomycota; Pezizomycotina; Sordariomycetes; Sordariomycetidae; Sordariales; Sordariaceae; Neurospora.
gi|397211425|gb|AJKL01000029.1.g3489.t1	XP_385185.1	6e-80	56.0976	hypothetical protein FG05009.1 [Fusarium graminearum PH-1]_x0001_gb|ESU10914.1| hypothetical protein FGSG_05009 [Fusarium graminearum PH-1]	Fusarium graminearum PH-1	Eukaryota; Fungi; Dikarya; Ascomycota; Pezizomycotina; Sordariomycetes; Hypocreomycetidae; Hypocreales; Nectriaceae; mitosporic Nectriaceae; Fusarium.
gi|397211425|gb|AJKL01000029.1.g3489.t1	EPS27893.1	1e-79	55.8233	hypothetical protein PDE_02837 [Penicillium oxalicum 114-2]	Penicillium oxalicum 114-2	Eukaryota; Fungi; Dikarya; Ascomycota; Pezizomycotina; Eurotiomycetes; Eurotiomycetidae; Eurotiales; Aspergillaceae; Penicillium.
gi|397211425|gb|AJKL01000029.1.g3489.t1	GAA88770.1	2e-79	56.5041	Spo7-like protein [Aspergillus kawachii IFO 4308]	Aspergillus kawachii IFO 4308	Eukaryota; Fungi; Dikarya; Ascomycota; Pezizomycotina; Eurotiomycetes; Eurotiomycetidae; Eurotiales; Aspergillaceae; Aspergillus.
gi|397211425|gb|AJKL01000029.1.g3489.t1	XP_661649.1	2e-79	57.551	hypothetical protein AN4045.2 [Aspergillus nidulans FGSC A4]_x0001_gb|EAA59516.1| hypothetical protein AN4045.2 [Aspergillus nidulans FGSC A4]_x0001_tpe|CBF74817.1| TPA: Spo7-like protein (AFU_orthologue; AFUA_1G03910) [Aspergillus nidulans FGSC A4]	Aspergillus nidulans FGSC A4	Eukaryota; Fungi; Dikarya; Ascomycota; Pezizomycotina; Eurotiomycetes; Eurotiomycetidae; Eurotiales; Aspergillaceae; Aspergillus.
gi|397211425|gb|AJKL01000029.1.g3489.t1	EHA26272.1	7e-79	56.0976	hypothetical protein ASPNIDRAFT_36304 [Aspergillus niger ATCC 1015]	Aspergillus niger ATCC 1015	Eukaryota; Fungi; Dikarya; Ascomycota; Pezizomycotina; Eurotiomycetes; Eurotiomycetidae; Eurotiales; Aspergillaceae; Aspergillus.
gi|397211425|gb|AJKL01000029.1.g3489.t1	EQL03026.1	1e-78	56.3265	Sporulation/nuclear morphology, Spo7 [Ophiocordyceps sinensis CO18]	Ophiocordyceps sinensis CO18	Eukaryota; Fungi; Dikarya; Ascomycota; Pezizomycotina; Sordariomycetes; Hypocreomycetidae; Hypocreales; Ophiocordycipitaceae; Ophiocordyceps.
gi|397211425|gb|AJKL01000029.1.g3489.t1	XP_001906647.1	4e-78	57.0281	hypothetical protein [Podospora anserina S mat+]_x0001_emb|CAP67318.1| unnamed protein product [Podospora anserina S mat+]	Podospora anserina S mat+	Eukaryota; Fungi; Dikarya; Ascomycota; Pezizomycotina; Sordariomycetes; Sordariomycetidae; Sordariales; Lasiosphaeriaceae; Podospora.
gi|397211425|gb|AJKL01000029.1.g3489.t1	XP_002483953.1	4e-78	53.6741	Spo7-like protein [Talaromyces stipitatus ATCC 10500]_x0001_gb|EED16719.1| Spo7-like protein [Talaromyces stipitatus ATCC 10500]	Talaromyces stipitatus ATCC 10500	Eukaryota; Fungi; Dikarya; Ascomycota; Pezizomycotina; Eurotiomycetes; Eurotiomycetidae; Eurotiales; Trichocomaceae; Talaromyces.
gi|397211425|gb|AJKL01000029.1.g3489.t1	EHK22272.1	5e-78	56.5041	hypothetical protein TRIVIDRAFT_60860 [Trichoderma virens Gv29-8]	Trichoderma virens Gv29-8	Eukaryota; Fungi; Dikarya; Ascomycota; Pezizomycotina; Sordariomycetes; Hypocreomycetidae; Hypocreales; Hypocreaceae; Trichoderma.
gi|397211425|gb|AJKL01000029.1.g3489.t1	EGR51952.1	8e-78	56.5041	sporulation protein [Trichoderma reesei QM6a]_x0001_gb|ETS05459.1| Spo7-domain-containing protein [Trichoderma reesei RUT C-30]	Trichoderma reesei QM6a	Eukaryota; Fungi; Dikarya; Ascomycota; Pezizomycotina; Sordariomycetes; Hypocreomycetidae; Hypocreales; Hypocreaceae; Trichoderma.
gi|397211425|gb|AJKL01000029.1.g3489.t1	XP_003071340.1	2e-77	54.2125	hypothetical protein CPC735_068770 [Coccidioides posadasii C735 delta SOWgp]_x0001_gb|EER29195.1| hypothetical protein CPC735_068770 [Coccidioides posadasii C735 delta SOWgp]_x0001_gb|EFW14867.1| conserved hypothetical protein [Coccidioides posadasii str. Silveira]	Coccidioides posadasii C735 delta SOWgp	Eukaryota; Fungi; Dikarya; Ascomycota; Pezizomycotina; Eurotiomycetes; Eurotiomycetidae; Onygenales; mitosporic Onygenales; Coccidioides.
gi|397211425|gb|AJKL01000029.1.g3489.t1	ERS96447.1	3e-76	54.4444	hypothetical protein HMPREF1624_07358 [Sporothrix schenckii ATCC 58251]	Sporothrix schenckii ATCC 58251	Eukaryota; Fungi; Dikarya; Ascomycota; Pezizomycotina; Sordariomycetes; Sordariomycetidae; Ophiostomatales; Ophiostomataceae; mitosporic Ophiostomataceae; Sporothrix.
gi|397211425|gb|AJKL01000029.1.g3489.t1	EHK43224.1	5e-76	55.6911	hypothetical protein TRIATDRAFT_225527 [Trichoderma atroviride IMI 206040]	Trichoderma atroviride IMI 206040	Eukaryota; Fungi; Dikarya; Ascomycota; Pezizomycotina; Sordariomycetes; Hypocreomycetidae; Hypocreales; Hypocreaceae; Trichoderma.
gi|397211425|gb|AJKL01000029.1.g3489.t1	XP_001245575.1	7e-76	53.4799	hypothetical protein CIMG_05016 [Coccidioides immitis RS]_x0001_gb|EAS34269.2| hypothetical protein CIMG_05016 [Coccidioides immitis RS]	Coccidioides immitis RS	Eukaryota; Fungi; Dikarya; Ascomycota; Pezizomycotina; Eurotiomycetes; Eurotiomycetidae; Onygenales; mitosporic Onygenales; Coccidioides.
gi|397211425|gb|AJKL01000029.1.g3489.t1	XP_002626041.1	2e-75	57.4297	conserved hypothetical protein [Ajellomyces dermatitidis SLH14081]_x0001_gb|EEQ76830.1| conserved hypothetical protein [Ajellomyces dermatitidis SLH14081]_x0001_gb|EEQ92400.1| conserved hypothetical protein [Ajellomyces dermatitidis ER-3]_x0001_gb|EGE85583.1| serine/arginine repetitive matrix protein 1 [Ajellomyces dermatitidis ATCC 18188]	Ajellomyces dermatitidis SLH14081	Eukaryota; Fungi; Dikarya; Ascomycota; Pezizomycotina; Eurotiomycetes; Eurotiomycetidae; Onygenales; Ajellomycetaceae; Ajellomyces.
gi|397211425|gb|AJKL01000029.1.g3489.t1	EQL35093.1	3e-75	57.4297	hypothetical protein BDFG_03082 [Ajellomyces dermatitidis ATCC 26199]	Ajellomyces dermatitidis ATCC 26199	Eukaryota; Fungi; Dikarya; Ascomycota; Pezizomycotina; Eurotiomycetes; Eurotiomycetidae; Onygenales; Ajellomycetaceae; Ajellomyces.
gi|397211425|gb|AJKL01000029.1.g3489.t1	XP_750141.2	9e-74	56.3265	Spo7-like protein [Aspergillus fumigatus Af293]_x0001_gb|EAL88103.2| Spo7-like protein [Aspergillus fumigatus Af293]_x0001_gb|EDP55734.1| Spo7-like protein [Aspergillus fumigatus A1163]	Aspergillus fumigatus Af293	Eukaryota; Fungi; Dikarya; Ascomycota; Pezizomycotina; Eurotiomycetes; Eurotiomycetidae; Eurotiales; Aspergillaceae; Aspergillus.
gi|397211425|gb|AJKL01000029.1.g3489.t1	EEH05925.1	3e-73	53.668	conserved hypothetical protein [Ajellomyces capsulatus G186AR]	Ajellomyces capsulatus G186AR	Eukaryota; Fungi; Dikarya; Ascomycota; Pezizomycotina; Eurotiomycetes; Eurotiomycetidae; Onygenales; Ajellomycetaceae; Ajellomyces.
gi|397211425|gb|AJKL01000029.1.g3489.t1	EKV11199.1	3e-73	53.8462	Spo7-like protein [Penicillium digitatum PHI26]_x0001_gb|EKV19974.1| Spo7-like protein [Penicillium digitatum Pd1]	Penicillium digitatum PHI26	Eukaryota; Fungi; Dikarya; Ascomycota; Pezizomycotina; Eurotiomycetes; Eurotiomycetidae; Eurotiales; Aspergillaceae; Penicillium.
gi|397211425|gb|AJKL01000029.1.g3489.t1	EGC49654.1	7e-73	52.8736	conserved hypothetical protein [Ajellomyces capsulatus H88]	Ajellomyces capsulatus H88	Eukaryota; Fungi; Dikarya; Ascomycota; Pezizomycotina; Eurotiomycetes; Eurotiomycetidae; Onygenales; Ajellomycetaceae; Ajellomyces.
gi|397211425|gb|AJKL01000029.1.g3489.t1	EPE02518.1	3e-72	51.3986	spo7-like protein [Ophiostoma piceae UAMH 11346]	Ophiostoma piceae UAMH 11346	Eukaryota; Fungi; Dikarya; Ascomycota; Pezizomycotina; Sordariomycetes; Sordariomycetidae; Ophiostomatales; Ophiostomataceae; Ophiostoma.
gi|397211425|gb|AJKL01000029.1.g3489.t1	EER41828.1	3e-72	53.0769	conserved hypothetical protein [Ajellomyces capsulatus H143]	Ajellomyces capsulatus H143	Eukaryota; Fungi; Dikarya; Ascomycota; Pezizomycotina; Eurotiomycetes; Eurotiomycetidae; Onygenales; Ajellomycetaceae; Ajellomyces.
gi|397211425|gb|AJKL01000029.1.g3489.t1	CCU82558.1	7e-72	52.0492	hypothetical protein BGHDH14_bgh06743 [Blumeria graminis f. sp. hordei DH14]	Blumeria graminis f. sp. hordei DH14	Eukaryota; Fungi; Dikarya; Ascomycota; Pezizomycotina; Leotiomycetes; Erysiphales; Erysiphaceae; Blumeria. FEATURES Location/Qualifiers source 1..342 /organism="Blumeria graminis f. sp. hordei DH14" /strain="DH14" /isolation_source="conidia asexual spores were collected from infected barley by vacuum onto Millipore filters; conidia were not older than 24 hours" /host="Hordeum vulgare subsp. vulga…
gi|397211425|gb|AJKL01000029.1.g3489.t1	CDM26553.1	2e-71	54.4715	Sporulation/nuclear morphology, Spo7 [Penicillium roqueforti]	Penicillium roqueforti	Eukaryota; Fungi; Dikarya; Ascomycota; Pezizomycotina; Eurotiomycetes; Eurotiomycetidae; Eurotiales; Aspergillaceae; Penicillium.
gi|397211425|gb|AJKL01000029.1.g3489.t1	XP_002561150.1	1e-70	54.4715	Pc16g08290 [Penicillium chrysogenum Wisconsin 54-1255]_x0001_emb|CAP93499.1| Pc16g08290 [Penicillium chrysogenum Wisconsin 54-1255]	Penicillium chrysogenum Wisconsin 54-1255	Eukaryota; Fungi; Dikarya; Ascomycota; Pezizomycotina; Eurotiomycetes; Eurotiomycetidae; Eurotiales; Aspergillaceae; Penicillium; Penicillium chrysogenum complex.
gi|397211425|gb|AJKL01000029.1.g3489.t1	EJT77711.1	2e-68	50.7463	hypothetical protein GGTG_02816 [Gaeumannomyces graminis var. tritici R3-111a-1]	Gaeumannomyces graminis var. tritici R3-111a-1	Eukaryota; Fungi; Dikarya; Ascomycota; Pezizomycotina; Sordariomycetes; Sordariomycetidae; Magnaporthales; Magnaporthaceae; Gaeumannomyces.
gi|397211425|gb|AJKL01000029.1.g3489.t1	ETN43556.1	3e-67	50.6173	hypothetical protein HMPREF1541_02715 [Cyphellophora europaea CBS 101466]	Cyphellophora europaea CBS 101466	Eukaryota; Fungi; Dikarya; Ascomycota; Pezizomycotina; Eurotiomycetes; Chaetothyriomycetidae; Chaetothyriales; Cyphellophoraceae; Cyphellophora.
gi|397211425|gb|AJKL01000029.1.g3489.t1	EEH16361.1	6e-67	50.1873	conserved hypothetical protein [Paracoccidioides brasiliensis Pb03]	Paracoccidioides brasiliensis Pb03	Eukaryota; Fungi; Dikarya; Ascomycota; Pezizomycotina; Eurotiomycetes; Eurotiomycetidae; Onygenales; mitosporic Onygenales; Paracoccidioides.
gi|397211425|gb|AJKL01000029.1.g3489.t1	EEH43082.1	1e-66	50.1873	hypothetical protein PADG_07902 [Paracoccidioides brasiliensis Pb18]	Paracoccidioides brasiliensis Pb18	Eukaryota; Fungi; Dikarya; Ascomycota; Pezizomycotina; Eurotiomycetes; Eurotiomycetidae; Onygenales; mitosporic Onygenales; Paracoccidioides.
gi|397211425|gb|AJKL01000029.1.g3489.t1	XP_002797687.1	2e-65	50	hypothetical protein PAAG_00226 [Paracoccidioides sp. 'lutzii' Pb01]_x0001_gb|EEH35903.1| hypothetical protein PAAG_00226 [Paracoccidioides sp. 'lutzii' Pb01]	Paracoccidioides sp. 'lutzii' Pb01	Eukaryota; Fungi; Dikarya; Ascomycota; Pezizomycotina; Eurotiomycetes; Eurotiomycetidae; Onygenales; mitosporic Onygenales; Paracoccidioides.
gi|397211425|gb|AJKL01000029.1.g3489.t1	XP_001388706.2	1e-64	52.8455	spo7-like protein [Aspergillus niger CBS 513.88]	Aspergillus niger CBS 513.88	Eukaryota; Fungi; Dikarya; Ascomycota; Pezizomycotina; Eurotiomycetes; Eurotiomycetidae; Eurotiales; Aspergillaceae; Aspergillus.
gi|397211425|gb|AJKL01000029.1.g3489.t1	XP_003009343.1	2e-50	60.4027	conserved hypothetical protein [Verticillium alfalfae VaMs.102]_x0001_gb|EEY14917.1| conserved hypothetical protein [Verticillium alfalfae VaMs.102]	Verticillium alfalfae VaMs.102	Eukaryota; Fungi; Dikarya; Ascomycota; Pezizomycotina; Sordariomycetes; Hypocreomycetidae; Glomerellales; Plectosphaerellaceae; mitosporic Plectosphaerellaceae; Verticillium.
gi|397211417|gb|AJKL01000033.1.g3857.t1	EON63841.1	0	100	hypothetical protein W97_03069 [Coniosporium apollinis CBS 100218]	Coniosporium apollinis CBS 100218	Eukaryota; Fungi; Dikarya; Ascomycota; Pezizomycotina; Eurotiomycetes; Chaetothyriomycetidae; Chaetothyriales; Herpotrichiellaceae; mitosporic Herpotrichiellaceae; Coniosporium.
gi|397211417|gb|AJKL01000033.1.g3857.t1	EOD51923.1	6e-157	67.374	putative sir2 family histone deacetylase protein [Neofusicoccum parvum UCRNP2]	Neofusicoccum parvum UCRNP2	Eukaryota; Fungi; Dikarya; Ascomycota; Pezizomycotina; Dothideomycetes; Dothideomycetes incertae sedis; Botryosphaeriales; Botryosphaeriaceae; Neofusicoccum.
gi|397211417|gb|AJKL01000033.1.g3857.t1	EMC95769.1	7e-157	78.125	hypothetical protein BAUCODRAFT_54779, partial [Baudoinia compniacensis UAMH 10762]	Baudoinia compniacensis UAMH 10762	Eukaryota; Fungi; Dikarya; Ascomycota; Pezizomycotina; Dothideomycetes; Dothideomycetidae; Capnodiales; Teratosphaeriaceae; mitosporic Teratosphaeriaceae; Baudoinia.
gi|397211417|gb|AJKL01000033.1.g3857.t1	EME42767.1	3e-154	67.2222	hypothetical protein DOTSEDRAFT_73528 [Dothistroma septosporum NZE10]	Dothistroma septosporum NZE10	Eukaryota; Fungi; Dikarya; Ascomycota; Pezizomycotina; Dothideomycetes; Dothideomycetidae; Capnodiales; Mycosphaerellaceae; Mycosphaerella.
gi|397211417|gb|AJKL01000033.1.g3857.t1	EKG15375.1	2e-152	73.5294	Cytochrome P450 [Macrophomina phaseolina MS6]	Macrophomina phaseolina MS6	Eukaryota; Fungi; Dikarya; Ascomycota; Pezizomycotina; Dothideomycetes; Dothideomycetes incertae sedis; Botryosphaeriales; Botryosphaeriaceae; Macrophomina.
gi|397211417|gb|AJKL01000033.1.g3857.t1	EUC48297.1	3e-152	65.4155	hypothetical protein COCMIDRAFT_34173 [Bipolaris oryzae ATCC 44560]	Bipolaris oryzae ATCC 44560	Eukaryota; Fungi; Dikarya; Ascomycota; Pezizomycotina; Dothideomycetes; Pleosporomycetidae; Pleosporales; Pleosporineae; Pleosporaceae; Bipolaris.
gi|397211417|gb|AJKL01000033.1.g3857.t1	EOA84570.1	2e-151	64.9867	hypothetical protein SETTUDRAFT_91061, partial [Setosphaeria turcica Et28A]	Setosphaeria turcica Et28A	Eukaryota; Fungi; Dikarya; Ascomycota; Pezizomycotina; Dothideomycetes; Pleosporomycetidae; Pleosporales; Pleosporineae; Pleosporaceae; Setosphaeria.
gi|397211417|gb|AJKL01000033.1.g3857.t1	EUC31649.1	3e-151	64.4562	hypothetical protein COCCADRAFT_100720 [Bipolaris zeicola 26-R-13]	Bipolaris zeicola 26-R-13	Eukaryota; Fungi; Dikarya; Ascomycota; Pezizomycotina; Dothideomycetes; Pleosporomycetidae; Pleosporales; Pleosporineae; Pleosporaceae; Bipolaris.
gi|397211417|gb|AJKL01000033.1.g3857.t1	EUN23262.1	2e-150	64.191	hypothetical protein COCVIDRAFT_109230 [Bipolaris victoriae FI3]	Bipolaris victoriae FI3	Eukaryota; Fungi; Dikarya; Ascomycota; Pezizomycotina; Dothideomycetes; Pleosporomycetidae; Pleosporales; Pleosporineae; Pleosporaceae; Bipolaris.
gi|397211417|gb|AJKL01000033.1.g3857.t1	ENI00962.1	4e-150	64.4562	hypothetical protein COCC4DRAFT_205195 [Bipolaris maydis ATCC 48331]	Bipolaris maydis ATCC 48331	Eukaryota; Fungi; Dikarya; Ascomycota; Pezizomycotina; Dothideomycetes; Pleosporomycetidae; Pleosporales; Pleosporineae; Pleosporaceae; Bipolaris.
gi|397211417|gb|AJKL01000033.1.g3857.t1	EMD60298.1	1e-149	66.4804	hypothetical protein COCSADRAFT_98584 [Bipolaris sorokiniana ND90Pr]	Bipolaris sorokiniana ND90Pr	Eukaryota; Fungi; Dikarya; Ascomycota; Pezizomycotina; Dothideomycetes; Pleosporomycetidae; Pleosporales; Pleosporineae; Pleosporaceae; Bipolaris.
gi|397211417|gb|AJKL01000033.1.g3857.t1	EMF12884.1	2e-149	74.1259	NAD-dependent deacetylase sirtuin-2 [Sphaerulina musiva SO2202]	Sphaerulina musiva SO2202	Eukaryota; Fungi; Dikarya; Ascomycota; Pezizomycotina; Dothideomycetes; Dothideomycetidae; Capnodiales; Mycosphaerellaceae; Sphaerulina.
gi|397211417|gb|AJKL01000033.1.g3857.t1	XP_003845561.1	4e-148	65.4155	hypothetical protein LEMA_P008690.1 [Leptosphaeria maculans JN3]_x0001_emb|CBY02082.1| hypothetical protein LEMA_P008690.1 [Leptosphaeria maculans JN3]	Leptosphaeria maculans JN3	Eukaryota; Fungi; Dikarya; Ascomycota; Pezizomycotina; Dothideomycetes; Pleosporomycetidae; Pleosporales; Pleosporineae; Leptosphaeriaceae; Leptosphaeria; Leptosphaeria maculans complex.
gi|397211417|gb|AJKL01000033.1.g3857.t1	EMD95147.1	3e-147	64.2667	hypothetical protein COCHEDRAFT_1129380, partial [Bipolaris maydis C5]	Bipolaris maydis C5	Eukaryota; Fungi; Dikarya; Ascomycota; Pezizomycotina; Dothideomycetes; Pleosporomycetidae; Pleosporales; Pleosporineae; Pleosporaceae; Bipolaris.
gi|397211417|gb|AJKL01000033.1.g3857.t1	ERF74932.1	3e-147	67.2464	NAD-dependent protein deacetylase hst2-1 [Endocarpon pusillum Z07020]	Endocarpon pusillum Z07020	Eukaryota; Fungi; Dikarya; Ascomycota; Pezizomycotina; Eurotiomycetes; Chaetothyriomycetidae; Verrucariales; Verrucariaceae; Endocarpon.
gi|397211417|gb|AJKL01000033.1.g3857.t1	XP_003851693.1	4e-147	73.4694	hypothetical protein MYCGRDRAFT_100618 [Zymoseptoria tritici IPO323]_x0001_gb|EGP86669.1| hypothetical protein MYCGRDRAFT_100618 [Zymoseptoria tritici IPO323]	Zymoseptoria tritici IPO323	Eukaryota; Fungi; Dikarya; Ascomycota; Pezizomycotina; Dothideomycetes; Dothideomycetidae; Capnodiales; Mycosphaerellaceae; Zymoseptoria.
gi|397211417|gb|AJKL01000033.1.g3857.t1	ETN39924.1	4e-146	65.0568	hypothetical protein HMPREF1541_06151 [Cyphellophora europaea CBS 101466]	Cyphellophora europaea CBS 101466	Eukaryota; Fungi; Dikarya; Ascomycota; Pezizomycotina; Eurotiomycetes; Chaetothyriomycetidae; Chaetothyriales; Cyphellophoraceae; Cyphellophora.
gi|397211417|gb|AJKL01000033.1.g3857.t1	XP_003305767.1	5e-145	66.3866	hypothetical protein PTT_18697 [Pyrenophora teres f. teres 0-1]_x0001_gb|EFQ86136.1| hypothetical protein PTT_18697 [Pyrenophora teres f. teres 0-1]	Pyrenophora teres f. teres 0-1	Eukaryota; Fungi; Dikarya; Ascomycota; Pezizomycotina; Dothideomycetes; Pleosporomycetidae; Pleosporales; Pleosporineae; Pleosporaceae; Pyrenophora.
gi|397211417|gb|AJKL01000033.1.g3857.t1	EHY59873.1	2e-144	71.1409	NAD-dependent histone deacetylase SIR2 [Exophiala dermatitidis NIH/UT8656]	Exophiala dermatitidis NIH/UT8656	Eukaryota; Fungi; Dikarya; Ascomycota; Pezizomycotina; Eurotiomycetes; Chaetothyriomycetidae; Chaetothyriales; Herpotrichiellaceae; mitosporic Herpotrichiellaceae; Exophiala.
gi|397211417|gb|AJKL01000033.1.g3857.t1	XP_002846919.1	4e-144	71.0438	Sir2 family histone deacetylase Hst2 [Arthroderma otae CBS 113480]_x0001_gb|EEQ31837.1| Sir2 family histone deacetylase Hst2 [Arthroderma otae CBS 113480]	Arthroderma otae CBS 113480	Eukaryota; Fungi; Dikarya; Ascomycota; Pezizomycotina; Eurotiomycetes; Eurotiomycetidae; Onygenales; Arthrodermataceae; Arthroderma.
gi|397211417|gb|AJKL01000033.1.g3857.t1	XP_003236218.1	1e-143	72.2973	SIR2 family histone deacetylase [Trichophyton rubrum CBS 118892]_x0001_gb|EGD87013.1| SIR2 family histone deacetylase [Trichophyton rubrum CBS 118892]	Trichophyton rubrum CBS 118892	Eukaryota; Fungi; Dikarya; Ascomycota; Pezizomycotina; Eurotiomycetes; Eurotiomycetidae; Onygenales; Arthrodermataceae; mitosporic Arthrodermataceae; Trichophyton.
gi|397211417|gb|AJKL01000033.1.g3857.t1	XP_001932448.1	2e-143	63.2708	NAD-dependent deacetylase sirtuin-2 [Pyrenophora tritici-repentis Pt-1C-BFP]_x0001_gb|EDU41553.1| NAD-dependent deacetylase sirtuin-2 [Pyrenophora tritici-repentis Pt-1C-BFP]	Pyrenophora tritici-repentis Pt-1C-BFP	Eukaryota; Fungi; Dikarya; Ascomycota; Pezizomycotina; Dothideomycetes; Pleosporomycetidae; Pleosporales; Pleosporineae; Pleosporaceae; Pyrenophora.
gi|397211417|gb|AJKL01000033.1.g3857.t1	EGD95310.1	3e-142	71.8644	SIR2 family histone deacetylase [Trichophyton tonsurans CBS 112818]_x0001_gb|EGE03406.1| SIR2 family histone deacetylase [Trichophyton equinum CBS 127.97]	Trichophyton tonsurans CBS 112818	Eukaryota; Fungi; Dikarya; Ascomycota; Pezizomycotina; Eurotiomycetes; Eurotiomycetidae; Onygenales; Arthrodermataceae; mitosporic Arthrodermataceae; Trichophyton.
gi|397211417|gb|AJKL01000033.1.g3857.t1	EEH47728.1	9e-142	61.2903	NAD-dependent deacetylase sirtuin-2 [Paracoccidioides brasiliensis Pb18]	Paracoccidioides brasiliensis Pb18	Eukaryota; Fungi; Dikarya; Ascomycota; Pezizomycotina; Eurotiomycetes; Eurotiomycetidae; Onygenales; mitosporic Onygenales; Paracoccidioides.
gi|397211417|gb|AJKL01000033.1.g3857.t1	EEH18917.1	1e-140	61.0215	NAD-dependent deacetylase sirtuin-2 [Paracoccidioides brasiliensis Pb03]	Paracoccidioides brasiliensis Pb03	Eukaryota; Fungi; Dikarya; Ascomycota; Pezizomycotina; Eurotiomycetes; Eurotiomycetidae; Onygenales; mitosporic Onygenales; Paracoccidioides.
gi|397211417|gb|AJKL01000033.1.g3857.t1	XP_003024366.1	1e-140	70.7641	SIR2 family histone deacetylase, putative [Trichophyton verrucosum HKI 0517]_x0001_gb|EFE43755.1| SIR2 family histone deacetylase, putative [Trichophyton verrucosum HKI 0517]	Trichophyton verrucosum HKI 0517	Eukaryota; Fungi; Dikarya; Ascomycota; Pezizomycotina; Eurotiomycetes; Eurotiomycetidae; Onygenales; Arthrodermataceae; mitosporic Arthrodermataceae; Trichophyton.
gi|397211417|gb|AJKL01000033.1.g3857.t1	EME81298.1	2e-140	74.0484	hypothetical protein MYCFIDRAFT_155490 [Pseudocercospora fijiensis CIRAD86]	Pseudocercospora fijiensis CIRAD86	Eukaryota; Fungi; Dikarya; Ascomycota; Pezizomycotina; Dothideomycetes; Dothideomycetidae; Capnodiales; Mycosphaerellaceae; Pseudocercospora.
gi|397211417|gb|AJKL01000033.1.g3857.t1	XP_003174471.1	1e-139	71.2803	NAD-dependent deacetylase sirtuin-2 [Arthroderma gypseum CBS 118893]_x0001_gb|EFQ98988.1| NAD-dependent deacetylase sirtuin-2 [Arthroderma gypseum CBS 118893]	Arthroderma gypseum CBS 118893	Eukaryota; Fungi; Dikarya; Ascomycota; Pezizomycotina; Eurotiomycetes; Eurotiomycetidae; Onygenales; Arthrodermataceae; Arthroderma.
gi|397211417|gb|AJKL01000033.1.g3857.t1	XP_003016773.1	7e-139	70.4319	SIR2 family histone deacetylase, putative [Arthroderma benhamiae CBS 112371]_x0001_gb|EFE36128.1| SIR2 family histone deacetylase, putative [Arthroderma benhamiae CBS 112371]	Arthroderma benhamiae CBS 112371	Eukaryota; Fungi; Dikarya; Ascomycota; Pezizomycotina; Eurotiomycetes; Eurotiomycetidae; Onygenales; Arthrodermataceae; Arthroderma.
gi|397211417|gb|AJKL01000033.1.g3857.t1	ETI19254.1	3e-138	69.0236	hypothetical protein G647_09086 [Cladophialophora carrionii CBS 160.54]	Cladophialophora carrionii CBS 160.54	Eukaryota; Fungi; Dikarya; Ascomycota; Pezizomycotina; Eurotiomycetes; Chaetothyriomycetidae; Chaetothyriales; Herpotrichiellaceae; mitosporic Herpotrichiellaceae; Cladophialophora.
gi|397211417|gb|AJKL01000033.1.g3857.t1	XP_002797157.1	6e-138	62.1387	NAD-dependent deacetylase sirtuin-2 [Paracoccidioides sp. 'lutzii' Pb01]_x0001_gb|EEH38095.1| NAD-dependent deacetylase sirtuin-2 [Paracoccidioides sp. 'lutzii' Pb01]	Paracoccidioides sp. 'lutzii' Pb01	Eukaryota; Fungi; Dikarya; Ascomycota; Pezizomycotina; Eurotiomycetes; Eurotiomycetidae; Onygenales; mitosporic Onygenales; Paracoccidioides.
gi|397211417|gb|AJKL01000033.1.g3857.t1	XP_001215958.1	3e-137	61.9048	hypothetical protein ATEG_06780 [Aspergillus terreus NIH2624]_x0001_gb|EAU33324.1| hypothetical protein ATEG_06780 [Aspergillus terreus NIH2624]	Aspergillus terreus NIH2624	Eukaryota; Fungi; Dikarya; Ascomycota; Pezizomycotina; Eurotiomycetes; Eurotiomycetidae; Eurotiales; Aspergillaceae; Aspergillus.
gi|397211417|gb|AJKL01000033.1.g3857.t1	XP_680730.1	4e-137	60.6322	hypothetical protein AN7461.2 [Aspergillus nidulans FGSC A4]_x0001_sp|Q5AW69.1|HST21_EMENI RecName: Full=NAD-dependent protein deacetylase hst2-1; AltName: Full=Homologous to SIR2 protein 2-1; AltName: Full=Regulatory protein SIR2 homolog 2-1_x0001_gb|EAA62041.1| hypothetical protein AN7461.2 [Aspergillus nidulans FGSC A4]_x0001_tpe|CBF79427.1| TPA: SIR2 family histone deacetylase, putative (AFU_…	Aspergillus nidulans FGSC A4	Eukaryota; Fungi; Dikarya; Ascomycota; Pezizomycotina; Eurotiomycetes; Eurotiomycetidae; Eurotiales; Aspergillaceae; Aspergillus.
gi|397211417|gb|AJKL01000033.1.g3857.t1	XP_002340949.1	6e-137	64.5251	SIR2 family histone deacetylase, putative [Talaromyces stipitatus ATCC 10500]_x0001_gb|EED23562.1| SIR2 family histone deacetylase, putative [Talaromyces stipitatus ATCC 10500]	Talaromyces stipitatus ATCC 10500	Eukaryota; Fungi; Dikarya; Ascomycota; Pezizomycotina; Eurotiomycetes; Eurotiomycetidae; Eurotiales; Trichocomaceae; Talaromyces.
gi|397211417|gb|AJKL01000033.1.g3857.t1	GAA84222.1	6e-137	60.9687	SIR2 family histone deacetylase [Aspergillus kawachii IFO 4308]	Aspergillus kawachii IFO 4308	Eukaryota; Fungi; Dikarya; Ascomycota; Pezizomycotina; Eurotiomycetes; Eurotiomycetidae; Eurotiales; Aspergillaceae; Aspergillus.
gi|397211417|gb|AJKL01000033.1.g3857.t1	EER39219.1	1e-136	63.5328	silent information regulator 2 [Ajellomyces capsulatus H143]_x0001_gb|EGC46388.1| conserved hypothetical protein [Ajellomyces capsulatus H88]	Ajellomyces capsulatus H143	Eukaryota; Fungi; Dikarya; Ascomycota; Pezizomycotina; Eurotiomycetes; Eurotiomycetidae; Onygenales; Ajellomycetaceae; Ajellomyces.
gi|397211417|gb|AJKL01000033.1.g3857.t1	XP_002144586.1	1e-136	65.5072	SIR2 family histone deacetylase, putative [Talaromyces marneffei ATCC 18224]_x0001_gb|EEA28071.1| SIR2 family histone deacetylase, putative [Talaromyces marneffei ATCC 18224]	Talaromyces marneffei ATCC 18224	Eukaryota; Fungi; Dikarya; Ascomycota; Pezizomycotina; Eurotiomycetes; Eurotiomycetidae; Eurotiales; Trichocomaceae; Talaromyces.
gi|397211417|gb|AJKL01000033.1.g3857.t1	XP_002564861.1	2e-136	61.8768	Pc22g08490 [Penicillium chrysogenum Wisconsin 54-1255]_x0001_emb|CAP98137.1| Pc22g08490 [Penicillium chrysogenum Wisconsin 54-1255]	Penicillium chrysogenum Wisconsin 54-1255	Eukaryota; Fungi; Dikarya; Ascomycota; Pezizomycotina; Eurotiomycetes; Eurotiomycetidae; Eurotiales; Aspergillaceae; Penicillium; Penicillium chrysogenum complex.
gi|397211417|gb|AJKL01000033.1.g3857.t1	EGE77701.1	5e-136	60.7046	SIR2 family histone deacetylase [Ajellomyces dermatitidis ATCC 18188]	Ajellomyces dermatitidis ATCC 18188	Eukaryota; Fungi; Dikarya; Ascomycota; Pezizomycotina; Eurotiomycetes; Eurotiomycetidae; Onygenales; Ajellomycetaceae; Ajellomyces.
gi|397211417|gb|AJKL01000033.1.g3857.t1	EEQ87703.1	5e-136	60.7046	SIR2 family histone deacetylase [Ajellomyces dermatitidis ER-3]_x0001_gb|EQL32679.1| NAD-dependent histone deacetylase SIR2 [Ajellomyces dermatitidis ATCC 26199]	Ajellomyces dermatitidis ER-3	Eukaryota; Fungi; Dikarya; Ascomycota; Pezizomycotina; Eurotiomycetes; Eurotiomycetidae; Onygenales; Ajellomycetaceae; Ajellomyces.
gi|397211417|gb|AJKL01000033.1.g3857.t1	EEH11402.1	6e-136	62.0112	silent information regulator 2 [Ajellomyces capsulatus G186AR]	Ajellomyces capsulatus G186AR	Eukaryota; Fungi; Dikarya; Ascomycota; Pezizomycotina; Eurotiomycetes; Eurotiomycetidae; Onygenales; Ajellomycetaceae; Ajellomyces.
gi|397211417|gb|AJKL01000033.1.g3857.t1	XP_001541564.1	1e-135	63.2479	hypothetical protein HCAG_03662 [Ajellomyces capsulatus NAm1]_x0001_gb|EDN07131.1| hypothetical protein HCAG_03662 [Ajellomyces capsulatus NAm1]	Ajellomyces capsulatus NAm1	Eukaryota; Fungi; Dikarya; Ascomycota; Pezizomycotina; Eurotiomycetes; Eurotiomycetidae; Onygenales; Ajellomycetaceae; Ajellomyces.
gi|397211417|gb|AJKL01000033.1.g3857.t1	XP_001819201.1	2e-135	61.6667	NAD-dependent deacetylase sirtuin-2 [Aspergillus oryzae RIB40]_x0001_ref|XP_002382199.1| SIR2 family histone deacetylase, putative [Aspergillus flavus NRRL3357]_x0001_dbj|BAE57199.1| unnamed protein product [Aspergillus oryzae RIB40]_x0001_gb|EED48783.1| SIR2 family histone deacetylase, putative [Aspergillus flavus NRRL3357]_x0001_gb|EIT73014.1| NAD-dependent histone deacetylase [Aspergillus oryz…	Aspergillus oryzae RIB40	Eukaryota; Fungi; Dikarya; Ascomycota; Pezizomycotina; Eurotiomycetes; Eurotiomycetidae; Eurotiales; Aspergillaceae; Aspergillus.
gi|397211417|gb|AJKL01000033.1.g3857.t1	ELR02699.1	2e-135	56.8681	hypothetical protein GMDG_05648 [Pseudogymnoascus destructans 20631-21]	Pseudogymnoascus destructans 20631-21	Eukaryota; Fungi; Dikarya; Ascomycota; Pezizomycotina; Leotiomycetes; Leotiomycetes incertae sedis; Pseudeurotiaceae; Pseudogymnoascus.
gi|397211417|gb|AJKL01000033.1.g3857.t1	XP_002623918.1	8e-135	60.1626	SIR2 family histone deacetylase [Ajellomyces dermatitidis SLH14081]_x0001_gb|EEQ70433.1| SIR2 family histone deacetylase [Ajellomyces dermatitidis SLH14081]	Ajellomyces dermatitidis SLH14081	Eukaryota; Fungi; Dikarya; Ascomycota; Pezizomycotina; Eurotiomycetes; Eurotiomycetidae; Onygenales; Ajellomycetaceae; Ajellomyces.
gi|397211417|gb|AJKL01000033.1.g3857.t1	XP_001247228.1	7e-134	59.1781	hypothetical protein CIMG_00999 [Coccidioides immitis RS]_x0001_gb|EAS35713.2| SIR2 family histone deacetylase [Coccidioides immitis RS]	Coccidioides immitis RS	Eukaryota; Fungi; Dikarya; Ascomycota; Pezizomycotina; Eurotiomycetes; Eurotiomycetidae; Onygenales; mitosporic Onygenales; Coccidioides.
gi|397211417|gb|AJKL01000033.1.g3857.t1	XP_001275242.1	1e-133	61.8132	SIR2 family histone deacetylase, putative [Aspergillus clavatus NRRL 1]_x0001_gb|EAW13816.1| SIR2 family histone deacetylase, putative [Aspergillus clavatus NRRL 1]	Aspergillus clavatus NRRL 1	Eukaryota; Fungi; Dikarya; Ascomycota; Pezizomycotina; Eurotiomycetes; Eurotiomycetidae; Eurotiales; Aspergillaceae; Aspergillus.
gi|397211417|gb|AJKL01000033.1.g3857.t1	XP_002541433.1	2e-133	59.1398	hypothetical protein UREG_00949 [Uncinocarpus reesii 1704]_x0001_gb|EEP76100.1| hypothetical protein UREG_00949 [Uncinocarpus reesii 1704]	Uncinocarpus reesii 1704	Eukaryota; Fungi; Dikarya; Ascomycota; Pezizomycotina; Eurotiomycetes; Eurotiomycetidae; Onygenales; Onygenaceae; Uncinocarpus.
gi|397211417|gb|AJKL01000033.1.g3857.t1	XP_003066130.1	2e-133	59.1781	Sir2 family transcription regulator [Coccidioides posadasii C735 delta SOWgp]_x0001_gb|EER23985.1| Sir2 family transcription regulator [Coccidioides posadasii C735 delta SOWgp]_x0001_gb|EFW22060.1| SIR2 family histone deacetylase [Coccidioides posadasii str. Silveira]	Coccidioides posadasii C735 delta SOWgp	Eukaryota; Fungi; Dikarya; Ascomycota; Pezizomycotina; Eurotiomycetes; Eurotiomycetidae; Onygenales; mitosporic Onygenales; Coccidioides.
gi|397211417|gb|AJKL01000033.1.g3857.t1	CAK48870.1	2e-128	60.6838	unnamed protein product [Aspergillus niger]_x0001_gb|EHA23606.1| silent information regulator protein Sir2p [Aspergillus niger ATCC 1015]	Aspergillus niger	Eukaryota; Fungi; Dikarya; Ascomycota; Pezizomycotina; Eurotiomycetes; Eurotiomycetidae; Eurotiales; Aspergillaceae; Aspergillus.
gi|397211417|gb|AJKL01000033.1.g3857.t1	XP_001400570.2	3e-128	61.2717	NAD-dependent deacetylase sirtuin-2 [Aspergillus niger CBS 513.88]	Aspergillus niger CBS 513.88	Eukaryota; Fungi; Dikarya; Ascomycota; Pezizomycotina; Eurotiomycetes; Eurotiomycetidae; Eurotiales; Aspergillaceae; Aspergillus.
gi|397211417|gb|AJKL01000033.1.g3857.t1	EKD15633.1	4e-128	57.0225	NAD-dependent deacetylase sirtuin-2 [Marssonina brunnea f. sp. 'multigermtubi' MB_m1]	Marssonina brunnea f. sp. 'multigermtubi' MB_m1	Eukaryota; Fungi; Dikarya; Ascomycota; Pezizomycotina; Leotiomycetes; Helotiales; Dermateaceae; Marssonina.
gi|397211417|gb|AJKL01000033.1.g3857.t1	EPE32058.1	7e-128	66.4336	DHS-like NAD/FAD-binding protein [Glarea lozoyensis ATCC 20868]	Glarea lozoyensis ATCC 20868	Eukaryota; Fungi; Dikarya; Ascomycota; Pezizomycotina; Leotiomycetes; Helotiales; Helotiaceae; Glarea.
gi|397211417|gb|AJKL01000033.1.g3857.t1	EKV04505.1	4e-127	58.8235	SIR2 family histone deacetylase, putative [Penicillium digitatum Pd1]_x0001_gb|EKV05496.1| SIR2 family histone deacetylase, putative [Penicillium digitatum PHI26]	Penicillium digitatum Pd1	Eukaryota; Fungi; Dikarya; Ascomycota; Pezizomycotina; Eurotiomycetes; Eurotiomycetidae; Eurotiales; Aspergillaceae; Penicillium.
gi|397211417|gb|AJKL01000033.1.g3857.t1	XP_001260211.1	6e-127	68.5811	SIR2 family histone deacetylase, putative [Neosartorya fischeri NRRL 181]_x0001_gb|EAW18314.1| SIR2 family histone deacetylase, putative [Neosartorya fischeri NRRL 181]	Neosartorya fischeri NRRL 181	Eukaryota; Fungi; Dikarya; Ascomycota; Pezizomycotina; Eurotiomycetes; Eurotiomycetidae; Eurotiales; Aspergillaceae; Neosartorya.
gi|397211417|gb|AJKL01000033.1.g3857.t1	XP_749719.1	1e-126	68.2432	SIR2 family histone deacetylase [Aspergillus fumigatus Af293]_x0001_gb|EAL87681.1| SIR2 family histone deacetylase, putative [Aspergillus fumigatus Af293]_x0001_gb|EDP54241.1| SIR2 family histone deacetylase, putative [Aspergillus fumigatus A1163]	Aspergillus fumigatus Af293	Eukaryota; Fungi; Dikarya; Ascomycota; Pezizomycotina; Eurotiomycetes; Eurotiomycetidae; Eurotiales; Aspergillaceae; Aspergillus.
gi|397211417|gb|AJKL01000033.1.g3857.t1	XP_001556240.1	4e-126	61.5385	hypothetical protein BC1G_05764 [Botryotinia fuckeliana B05.10]_x0001_gb|EMR88563.1| putative nad-dependent deacetylase sirtuin-2 protein [Botryotinia fuckeliana BcDW1]	Botryotinia fuckeliana B05.10	Eukaryota; Fungi; Dikarya; Ascomycota; Pezizomycotina; Leotiomycetes; Helotiales; Sclerotiniaceae; Botryotinia.
gi|397211417|gb|AJKL01000033.1.g3857.t1	EHK45892.1	5e-126	65.0177	hypothetical protein TRIATDRAFT_166209, partial [Trichoderma atroviride IMI 206040]	Trichoderma atroviride IMI 206040	Eukaryota; Fungi; Dikarya; Ascomycota; Pezizomycotina; Sordariomycetes; Hypocreomycetidae; Hypocreales; Hypocreaceae; Trichoderma.
gi|397211417|gb|AJKL01000033.1.g3857.t1	EGU73221.1	1e-125	64.5833	hypothetical protein FOXB_16246 [Fusarium oxysporum Fo5176]	Fusarium oxysporum Fo5176	Eukaryota; Fungi; Dikarya; Ascomycota; Pezizomycotina; Sordariomycetes; Hypocreomycetidae; Hypocreales; Nectriaceae; mitosporic Nectriaceae; Fusarium; Fusarium oxysporum species complex.
gi|397211417|gb|AJKL01000033.1.g3857.t1	ENH69686.1	1e-125	64.5833	NAD-dependent deacetylase hst2 [Fusarium oxysporum f. sp. cubense race 1]	Fusarium oxysporum f. sp. cubense race 1	Eukaryota; Fungi; Dikarya; Ascomycota; Pezizomycotina; Sordariomycetes; Hypocreomycetidae; Hypocreales; Nectriaceae; mitosporic Nectriaceae; Fusarium; Fusarium oxysporum species complex.
gi|397211417|gb|AJKL01000033.1.g3857.t1	ETS78414.1	2e-125	65.1408	NAD-dependent protein deacetylase hst2-1 [Pestalotiopsis fici W106-1]	Pestalotiopsis fici W106-1	Eukaryota; Fungi; Dikarya; Ascomycota; Pezizomycotina; Sordariomycetes; Xylariomycetidae; Xylariales; Amphisphaeriaceae; mitosporic Amphisphaeriaceae; Pestalotiopsis.
gi|397211417|gb|AJKL01000033.1.g3857.t1	CDM36361.1	2e-125	58.7393	NAD-dependent deacetylase, sirtuin family [Penicillium roqueforti]	Penicillium roqueforti	Eukaryota; Fungi; Dikarya; Ascomycota; Pezizomycotina; Eurotiomycetes; Eurotiomycetidae; Eurotiales; Aspergillaceae; Penicillium.
gi|397211417|gb|AJKL01000033.1.g3857.t1	CCT64573.1	5e-125	64.2361	related to Hst1p and Sir2p [Fusarium fujikuroi IMI 58289]	Fusarium fujikuroi IMI 58289	Eukaryota; Fungi; Dikarya; Ascomycota; Pezizomycotina; Sordariomycetes; Hypocreomycetidae; Hypocreales; Nectriaceae; mitosporic Nectriaceae; Fusarium; Fusarium fujikuroi species complex.
gi|397211417|gb|AJKL01000033.1.g3857.t1	EWG41902.1	1e-124	64.2361	NAD-dependent histone deacetylase SIR2 [Fusarium verticillioides 7600]	Fusarium verticillioides 7600	Eukaryota; Fungi; Dikarya; Ascomycota; Pezizomycotina; Sordariomycetes; Hypocreomycetidae; Hypocreales; Nectriaceae; mitosporic Nectriaceae; Fusarium; Fusarium fujikuroi species complex.
gi|397211417|gb|AJKL01000033.1.g3857.t1	ESZ95870.1	3e-123	60.5351	hypothetical protein SBOR_3764 [Sclerotinia borealis F-4157]	Sclerotinia borealis F-4157	Eukaryota; Fungi; Dikarya; Ascomycota; Pezizomycotina; Leotiomycetes; Helotiales; Sclerotiniaceae; Sclerotinia.
gi|397211417|gb|AJKL01000033.1.g3857.t1	EPS28647.1	6e-123	61.3833	hypothetical protein PDE_03593 [Penicillium oxalicum 114-2]	Penicillium oxalicum 114-2	Eukaryota; Fungi; Dikarya; Ascomycota; Pezizomycotina; Eurotiomycetes; Eurotiomycetidae; Eurotiales; Aspergillaceae; Penicillium.
gi|397211417|gb|AJKL01000033.1.g3857.t1	EHK19002.1	2e-122	64.311	hypothetical protein TRIVIDRAFT_194055 [Trichoderma virens Gv29-8]	Trichoderma virens Gv29-8	Eukaryota; Fungi; Dikarya; Ascomycota; Pezizomycotina; Sordariomycetes; Hypocreomycetidae; Hypocreales; Hypocreaceae; Trichoderma.
gi|397211417|gb|AJKL01000033.1.g3857.t1	EQB45820.1	2e-122	63.1757	Sir2 family protein [Colletotrichum gloeosporioides Cg-14]	Colletotrichum gloeosporioides Cg-14	Eukaryota; Fungi; Dikarya; Ascomycota; Pezizomycotina; Sordariomycetes; Hypocreomycetidae; Glomerellales; Glomerellaceae; mitosporic Glomerellaceae; Colletotrichum.
gi|397211417|gb|AJKL01000033.1.g3857.t1	ELA28548.1	4e-122	64.6643	nad-dependent deacetylase sirtuin-2 [Colletotrichum gloeosporioides Nara gc5]	Colletotrichum gloeosporioides Nara gc5	Eukaryota; Fungi; Dikarya; Ascomycota; Pezizomycotina; Sordariomycetes; Hypocreomycetidae; Glomerellales; Glomerellaceae; mitosporic Glomerellaceae; Colletotrichum.
gi|397211417|gb|AJKL01000033.1.g3857.t1	EGR46788.1	6e-122	64.311	predicted protein [Trichoderma reesei QM6a]	Trichoderma reesei QM6a	Eukaryota; Fungi; Dikarya; Ascomycota; Pezizomycotina; Sordariomycetes; Hypocreomycetidae; Hypocreales; Hypocreaceae; Trichoderma.
gi|397211417|gb|AJKL01000033.1.g3857.t1	ENH86772.1	7e-122	62.5	nad-dependent deacetylase sirtuin-2 [Colletotrichum orbiculare MAFF 240422]	Colletotrichum orbiculare MAFF 240422	Eukaryota; Fungi; Dikarya; Ascomycota; Pezizomycotina; Sordariomycetes; Hypocreomycetidae; Glomerellales; Glomerellaceae; mitosporic Glomerellaceae; Colletotrichum.
gi|397211417|gb|AJKL01000033.1.g3857.t1	ETS00494.1	7e-122	64.311	NAD-dependent deacetylase sirtuin-2 [Trichoderma reesei RUT C-30]	Trichoderma reesei RUT C-30	Eukaryota; Fungi; Dikarya; Ascomycota; Pezizomycotina; Sordariomycetes; Hypocreomycetidae; Hypocreales; Hypocreaceae; Trichoderma.
gi|397211417|gb|AJKL01000033.1.g3857.t1	XP_003051340.1	1e-121	62.7517	hypothetical protein NECHADRAFT_104568 [Nectria haematococca mpVI 77-13-4]_x0001_gb|EEU45627.1| hypothetical protein NECHADRAFT_104568 [Nectria haematococca mpVI 77-13-4]	Nectria haematococca mpVI 77-13-4	Eukaryota; Fungi; Dikarya; Ascomycota; Pezizomycotina; Sordariomycetes; Hypocreomycetidae; Hypocreales; Nectriaceae; mitosporic Nectriaceae; Fusarium; Fusarium solani species complex.
gi|397211417|gb|AJKL01000033.1.g3857.t1	EPS37532.1	2e-121	55.4667	hypothetical protein H072_8766 [Dactylellina haptotyla CBS 200.50]	Dactylellina haptotyla CBS 200.50	Eukaryota; Fungi; Dikarya; Ascomycota; Pezizomycotina; Orbiliomycetes; Orbiliales; Orbiliaceae; mitosporic Orbiliaceae; Dactylellina.
gi|397211417|gb|AJKL01000033.1.g3857.t1	EKJ72231.1	3e-121	63.8596	hypothetical protein FPSE_07580 [Fusarium pseudograminearum CS3096]	Fusarium pseudograminearum CS3096	Eukaryota; Fungi; Dikarya; Ascomycota; Pezizomycotina; Sordariomycetes; Hypocreomycetidae; Hypocreales; Nectriaceae; mitosporic Nectriaceae; Fusarium.
gi|397211417|gb|AJKL01000033.1.g3857.t1	XP_001596634.1	3e-121	60.5351	hypothetical protein SS1G_02855 [Sclerotinia sclerotiorum 1980]_x0001_gb|EDN99996.1| hypothetical protein SS1G_02855 [Sclerotinia sclerotiorum 1980 UF-70]	Sclerotinia sclerotiorum 1980 UF-70	Eukaryota; Fungi; Dikarya; Ascomycota; Pezizomycotina; Leotiomycetes; Helotiales; Sclerotiniaceae; Sclerotinia.
gi|397211417|gb|AJKL01000033.1.g3857.t1	XP_006670457.1	3e-121	60.7383	SIR2 family histone deacetylase [Cordyceps militaris CM01]_x0001_gb|EGX91092.1| SIR2 family histone deacetylase [Cordyceps militaris CM01]	Cordyceps militaris CM01	Eukaryota; Fungi; Dikarya; Ascomycota; Pezizomycotina; Sordariomycetes; Hypocreomycetidae; Hypocreales; Cordycipitaceae; Cordyceps.
gi|397211417|gb|AJKL01000033.1.g3857.t1	EGO53495.1	6e-121	63.1579	hypothetical protein NEUTE1DRAFT_92837 [Neurospora tetrasperma FGSC 2508]	Neurospora tetrasperma FGSC 2508	Eukaryota; Fungi; Dikarya; Ascomycota; Pezizomycotina; Sordariomycetes; Sordariomycetidae; Sordariales; Sordariaceae; Neurospora.
gi|397211417|gb|AJKL01000033.1.g3857.t1	XP_963725.2	8e-121	63.1579	hypothetical protein NCU00523 [Neurospora crassa OR74A]_x0001_gb|EAA34489.2| NAD-dependent deacetylase sirtuin-2 [Neurospora crassa OR74A]	Neurospora crassa OR74A	Eukaryota; Fungi; Dikarya; Ascomycota; Pezizomycotina; Sordariomycetes; Sordariomycetidae; Sordariales; Sordariaceae; Neurospora.
gi|397211417|gb|AJKL01000033.1.g3857.t1	EGZ76529.1	1e-120	63.1579	NAD-dependent deacetylase sirtuin-2 [Neurospora tetrasperma FGSC 2509]	Neurospora tetrasperma FGSC 2509	Eukaryota; Fungi; Dikarya; Ascomycota; Pezizomycotina; Sordariomycetes; Sordariomycetidae; Sordariales; Sordariaceae; Neurospora.
gi|397211417|gb|AJKL01000033.1.g3857.t1	EJP65279.1	1e-120	61.745	Sir2 family protein [Beauveria bassiana ARSEF 2860]	Beauveria bassiana ARSEF 2860	Eukaryota; Fungi; Dikarya; Ascomycota; Pezizomycotina; Sordariomycetes; Hypocreomycetidae; Hypocreales; Cordycipitaceae; mitosporic Cordycipitaceae; Beauveria.
gi|397211417|gb|AJKL01000033.1.g3857.t1	XP_389394.1	3e-120	63.8596	hypothetical protein FG09218.1 [Fusarium graminearum PH-1]	Fusarium graminearum PH-1	Eukaryota; Fungi; Dikarya; Ascomycota; Pezizomycotina; Sordariomycetes; Hypocreomycetidae; Hypocreales; Nectriaceae; mitosporic Nectriaceae; Fusarium.
gi|397211417|gb|AJKL01000033.1.g3857.t1	EGX48342.1	4e-120	57.377	hypothetical protein AOL_s00080g312 [Arthrobotrys oligospora ATCC 24927]	Arthrobotrys oligospora ATCC 24927	Eukaryota; Fungi; Dikarya; Ascomycota; Pezizomycotina; Orbiliomycetes; Orbiliales; Orbiliaceae; Orbilia.
gi|397211417|gb|AJKL01000033.1.g3857.t1	EFQ32767.1	1e-119	62.8975	Sir2 family protein [Colletotrichum graminicola M1.001]	Colletotrichum graminicola M1.001	Eukaryota; Fungi; Dikarya; Ascomycota; Pezizomycotina; Sordariomycetes; Hypocreomycetidae; Glomerellales; Glomerellaceae; mitosporic Glomerellaceae; Colletotrichum.
gi|397211417|gb|AJKL01000033.1.g3857.t1	XP_003659839.1	6e-119	61.5132	hypothetical protein MYCTH_106388 [Myceliophthora thermophila ATCC 42464]_x0001_gb|AEO54594.1| hypothetical protein MYCTH_106388 [Myceliophthora thermophila ATCC 42464]	Myceliophthora thermophila ATCC 42464	Eukaryota; Fungi; Dikarya; Ascomycota; Pezizomycotina; Sordariomycetes; Sordariomycetidae; Sordariales; Chaetomiaceae; Myceliophthora.
gi|397211417|gb|AJKL01000033.1.g3857.t1	EFY87102.1	1e-117	62.2378	NAD-dependent deacetylase sirtuin-2 [Metarhizium acridum CQMa 102]	Metarhizium acridum CQMa 102	Eukaryota; Fungi; Dikarya; Ascomycota; Pezizomycotina; Sordariomycetes; Hypocreomycetidae; Hypocreales; Clavicipitaceae; mitosporic Clavicipitaceae; Metarhizium.
gi|397211417|gb|AJKL01000033.1.g3857.t1	XP_003651931.1	3e-117	62.7517	hypothetical protein THITE_68068 [Thielavia terrestris NRRL 8126]_x0001_gb|AEO65595.1| hypothetical protein THITE_68068 [Thielavia terrestris NRRL 8126]	Thielavia terrestris NRRL 8126	Eukaryota; Fungi; Dikarya; Ascomycota; Pezizomycotina; Sordariomycetes; Sordariomycetidae; Sordariales; Chaetomiaceae; Thielavia.
gi|397211417|gb|AJKL01000033.1.g3857.t1	EQL01740.1	7e-117	64.9819	NAD-dependent histone deacetylase, silent information regulator Sir2 [Ophiocordyceps sinensis CO18]	Ophiocordyceps sinensis CO18	Eukaryota; Fungi; Dikarya; Ascomycota; Pezizomycotina; Sordariomycetes; Hypocreomycetidae; Hypocreales; Ophiocordycipitaceae; Ophiocordyceps.
gi|397211417|gb|AJKL01000033.1.g3857.t1	EFZ03982.1	2e-115	63.2867	NAD-dependent deacetylase sirtuin-2 [Metarhizium anisopliae ARSEF 23]	Metarhizium anisopliae ARSEF 23	Eukaryota; Fungi; Dikarya; Ascomycota; Pezizomycotina; Sordariomycetes; Hypocreomycetidae; Hypocreales; Clavicipitaceae; mitosporic Clavicipitaceae; Metarhizium.
gi|397211417|gb|AJKL01000033.1.g3857.t1	EIW59108.1	2e-114	59.7902	NAD-dependent deacetylase sirtuin-2, partial [Trametes versicolor FP-101664 SS1]	Trametes versicolor FP-101664 SS1	Eukaryota; Fungi; Dikarya; Basidiomycota; Agaricomycotina; Agaricomycetes; Polyporales; Trametes.
gi|397211417|gb|AJKL01000033.1.g3857.t1	EFX02440.1	1e-113	60.7639	sir2 family histone deacetylase [Grosmannia clavigera kw1407]	Grosmannia clavigera kw1407	Eukaryota; Fungi; Dikarya; Ascomycota; Pezizomycotina; Sordariomycetes; Sordariomycetidae; Ophiostomatales; Ophiostomataceae; Grosmannia.
gi|397211417|gb|AJKL01000033.1.g3857.t2	EON63841.1	1e-178	100	hypothetical protein W97_03069 [Coniosporium apollinis CBS 100218]	Coniosporium apollinis CBS 100218	Eukaryota; Fungi; Dikarya; Ascomycota; Pezizomycotina; Eurotiomycetes; Chaetothyriomycetidae; Chaetothyriales; Herpotrichiellaceae; mitosporic Herpotrichiellaceae; Coniosporium.
gi|397211417|gb|AJKL01000033.1.g3857.t2	EMC95769.1	8e-138	81.0484	hypothetical protein BAUCODRAFT_54779, partial [Baudoinia compniacensis UAMH 10762]	Baudoinia compniacensis UAMH 10762	Eukaryota; Fungi; Dikarya; Ascomycota; Pezizomycotina; Dothideomycetes; Dothideomycetidae; Capnodiales; Teratosphaeriaceae; mitosporic Teratosphaeriaceae; Baudoinia.
gi|397211417|gb|AJKL01000033.1.g3857.t2	EOD51923.1	8e-133	77.7778	putative sir2 family histone deacetylase protein [Neofusicoccum parvum UCRNP2]	Neofusicoccum parvum UCRNP2	Eukaryota; Fungi; Dikarya; Ascomycota; Pezizomycotina; Dothideomycetes; Dothideomycetes incertae sedis; Botryosphaeriales; Botryosphaeriaceae; Neofusicoccum.
gi|397211417|gb|AJKL01000033.1.g3857.t2	EME42767.1	8e-133	76.8627	hypothetical protein DOTSEDRAFT_73528 [Dothistroma septosporum NZE10]	Dothistroma septosporum NZE10	Eukaryota; Fungi; Dikarya; Ascomycota; Pezizomycotina; Dothideomycetes; Dothideomycetidae; Capnodiales; Mycosphaerellaceae; Mycosphaerella.
gi|397211417|gb|AJKL01000033.1.g3857.t2	EMF12884.1	4e-130	77.2358	NAD-dependent deacetylase sirtuin-2 [Sphaerulina musiva SO2202]	Sphaerulina musiva SO2202	Eukaryota; Fungi; Dikarya; Ascomycota; Pezizomycotina; Dothideomycetes; Dothideomycetidae; Capnodiales; Mycosphaerellaceae; Sphaerulina.
gi|397211417|gb|AJKL01000033.1.g3857.t2	EUN23262.1	2e-128	77.51	hypothetical protein COCVIDRAFT_109230 [Bipolaris victoriae FI3]	Bipolaris victoriae FI3	Eukaryota; Fungi; Dikarya; Ascomycota; Pezizomycotina; Dothideomycetes; Pleosporomycetidae; Pleosporales; Pleosporineae; Pleosporaceae; Bipolaris.
gi|397211417|gb|AJKL01000033.1.g3857.t2	EUC31649.1	6e-128	77.1084	hypothetical protein COCCADRAFT_100720 [Bipolaris zeicola 26-R-13]	Bipolaris zeicola 26-R-13	Eukaryota; Fungi; Dikarya; Ascomycota; Pezizomycotina; Dothideomycetes; Pleosporomycetidae; Pleosporales; Pleosporineae; Pleosporaceae; Bipolaris.
gi|397211417|gb|AJKL01000033.1.g3857.t2	XP_003851693.1	1e-127	76.378	hypothetical protein MYCGRDRAFT_100618 [Zymoseptoria tritici IPO323]_x0001_gb|EGP86669.1| hypothetical protein MYCGRDRAFT_100618 [Zymoseptoria tritici IPO323]	Zymoseptoria tritici IPO323	Eukaryota; Fungi; Dikarya; Ascomycota; Pezizomycotina; Dothideomycetes; Dothideomycetidae; Capnodiales; Mycosphaerellaceae; Zymoseptoria.
gi|397211417|gb|AJKL01000033.1.g3857.t2	XP_002846919.1	1e-127	74.3191	Sir2 family histone deacetylase Hst2 [Arthroderma otae CBS 113480]_x0001_gb|EEQ31837.1| Sir2 family histone deacetylase Hst2 [Arthroderma otae CBS 113480]	Arthroderma otae CBS 113480	Eukaryota; Fungi; Dikarya; Ascomycota; Pezizomycotina; Eurotiomycetes; Eurotiomycetidae; Onygenales; Arthrodermataceae; Arthroderma.
gi|397211417|gb|AJKL01000033.1.g3857.t2	EKG15375.1	1e-127	79.3651	Cytochrome P450 [Macrophomina phaseolina MS6]	Macrophomina phaseolina MS6	Eukaryota; Fungi; Dikarya; Ascomycota; Pezizomycotina; Dothideomycetes; Dothideomycetes incertae sedis; Botryosphaeriales; Botryosphaeriaceae; Macrophomina.
gi|397211417|gb|AJKL01000033.1.g3857.t2	EHY59873.1	3e-127	74.031	NAD-dependent histone deacetylase SIR2 [Exophiala dermatitidis NIH/UT8656]	Exophiala dermatitidis NIH/UT8656	Eukaryota; Fungi; Dikarya; Ascomycota; Pezizomycotina; Eurotiomycetes; Chaetothyriomycetidae; Chaetothyriales; Herpotrichiellaceae; mitosporic Herpotrichiellaceae; Exophiala.
gi|397211417|gb|AJKL01000033.1.g3857.t2	ENI00962.1	7e-127	76.3052	hypothetical protein COCC4DRAFT_205195 [Bipolaris maydis ATCC 48331]	Bipolaris maydis ATCC 48331	Eukaryota; Fungi; Dikarya; Ascomycota; Pezizomycotina; Dothideomycetes; Pleosporomycetidae; Pleosporales; Pleosporineae; Pleosporaceae; Bipolaris.
gi|397211417|gb|AJKL01000033.1.g3857.t2	EMD60298.1	1e-126	76.3052	hypothetical protein COCSADRAFT_98584 [Bipolaris sorokiniana ND90Pr]	Bipolaris sorokiniana ND90Pr	Eukaryota; Fungi; Dikarya; Ascomycota; Pezizomycotina; Dothideomycetes; Pleosporomycetidae; Pleosporales; Pleosporineae; Pleosporaceae; Bipolaris.
gi|397211417|gb|AJKL01000033.1.g3857.t2	EUC48297.1	2e-126	76.3052	hypothetical protein COCMIDRAFT_34173 [Bipolaris oryzae ATCC 44560]	Bipolaris oryzae ATCC 44560	Eukaryota; Fungi; Dikarya; Ascomycota; Pezizomycotina; Dothideomycetes; Pleosporomycetidae; Pleosporales; Pleosporineae; Pleosporaceae; Bipolaris.
gi|397211417|gb|AJKL01000033.1.g3857.t2	XP_003236218.1	2e-126	75	SIR2 family histone deacetylase [Trichophyton rubrum CBS 118892]_x0001_gb|EGD87013.1| SIR2 family histone deacetylase [Trichophyton rubrum CBS 118892]	Trichophyton rubrum CBS 118892	Eukaryota; Fungi; Dikarya; Ascomycota; Pezizomycotina; Eurotiomycetes; Eurotiomycetidae; Onygenales; Arthrodermataceae; mitosporic Arthrodermataceae; Trichophyton.
gi|397211417|gb|AJKL01000033.1.g3857.t2	XP_003845561.1	4e-126	77.9116	hypothetical protein LEMA_P008690.1 [Leptosphaeria maculans JN3]_x0001_emb|CBY02082.1| hypothetical protein LEMA_P008690.1 [Leptosphaeria maculans JN3]	Leptosphaeria maculans JN3	Eukaryota; Fungi; Dikarya; Ascomycota; Pezizomycotina; Dothideomycetes; Pleosporomycetidae; Pleosporales; Pleosporineae; Leptosphaeriaceae; Leptosphaeria; Leptosphaeria maculans complex.
gi|397211417|gb|AJKL01000033.1.g3857.t2	ETN39924.1	5e-126	72.7626	hypothetical protein HMPREF1541_06151 [Cyphellophora europaea CBS 101466]	Cyphellophora europaea CBS 101466	Eukaryota; Fungi; Dikarya; Ascomycota; Pezizomycotina; Eurotiomycetes; Chaetothyriomycetidae; Chaetothyriales; Cyphellophoraceae; Cyphellophora.
gi|397211417|gb|AJKL01000033.1.g3857.t2	EMD95147.1	6e-126	76.3052	hypothetical protein COCHEDRAFT_1129380, partial [Bipolaris maydis C5]	Bipolaris maydis C5	Eukaryota; Fungi; Dikarya; Ascomycota; Pezizomycotina; Dothideomycetes; Pleosporomycetidae; Pleosporales; Pleosporineae; Pleosporaceae; Bipolaris.
gi|397211417|gb|AJKL01000033.1.g3857.t2	EOA84570.1	5e-125	75	hypothetical protein SETTUDRAFT_91061, partial [Setosphaeria turcica Et28A]	Setosphaeria turcica Et28A	Eukaryota; Fungi; Dikarya; Ascomycota; Pezizomycotina; Dothideomycetes; Pleosporomycetidae; Pleosporales; Pleosporineae; Pleosporaceae; Setosphaeria.
gi|397211417|gb|AJKL01000033.1.g3857.t2	XP_003024366.1	5e-125	74.8031	SIR2 family histone deacetylase, putative [Trichophyton verrucosum HKI 0517]_x0001_gb|EFE43755.1| SIR2 family histone deacetylase, putative [Trichophyton verrucosum HKI 0517]	Trichophyton verrucosum HKI 0517	Eukaryota; Fungi; Dikarya; Ascomycota; Pezizomycotina; Eurotiomycetes; Eurotiomycetidae; Onygenales; Arthrodermataceae; mitosporic Arthrodermataceae; Trichophyton.
gi|397211417|gb|AJKL01000033.1.g3857.t2	EGD95310.1	9e-125	74.5098	SIR2 family histone deacetylase [Trichophyton tonsurans CBS 112818]_x0001_gb|EGE03406.1| SIR2 family histone deacetylase [Trichophyton equinum CBS 127.97]	Trichophyton tonsurans CBS 112818	Eukaryota; Fungi; Dikarya; Ascomycota; Pezizomycotina; Eurotiomycetes; Eurotiomycetidae; Onygenales; Arthrodermataceae; mitosporic Arthrodermataceae; Trichophyton.
gi|397211417|gb|AJKL01000033.1.g3857.t2	EME81298.1	5e-124	77.51	hypothetical protein MYCFIDRAFT_155490 [Pseudocercospora fijiensis CIRAD86]	Pseudocercospora fijiensis CIRAD86	Eukaryota; Fungi; Dikarya; Ascomycota; Pezizomycotina; Dothideomycetes; Dothideomycetidae; Capnodiales; Mycosphaerellaceae; Pseudocercospora.
gi|397211417|gb|AJKL01000033.1.g3857.t2	XP_003174471.1	1e-123	74.6988	NAD-dependent deacetylase sirtuin-2 [Arthroderma gypseum CBS 118893]_x0001_gb|EFQ98988.1| NAD-dependent deacetylase sirtuin-2 [Arthroderma gypseum CBS 118893]	Arthroderma gypseum CBS 118893	Eukaryota; Fungi; Dikarya; Ascomycota; Pezizomycotina; Eurotiomycetes; Eurotiomycetidae; Onygenales; Arthrodermataceae; Arthroderma.
gi|397211417|gb|AJKL01000033.1.g3857.t2	XP_003016773.1	2e-123	74.8031	SIR2 family histone deacetylase, putative [Arthroderma benhamiae CBS 112371]_x0001_gb|EFE36128.1| SIR2 family histone deacetylase, putative [Arthroderma benhamiae CBS 112371]	Arthroderma benhamiae CBS 112371	Eukaryota; Fungi; Dikarya; Ascomycota; Pezizomycotina; Eurotiomycetes; Eurotiomycetidae; Onygenales; Arthrodermataceae; Arthroderma.
gi|397211417|gb|AJKL01000033.1.g3857.t2	XP_001932448.1	6e-122	74.8	NAD-dependent deacetylase sirtuin-2 [Pyrenophora tritici-repentis Pt-1C-BFP]_x0001_gb|EDU41553.1| NAD-dependent deacetylase sirtuin-2 [Pyrenophora tritici-repentis Pt-1C-BFP]	Pyrenophora tritici-repentis Pt-1C-BFP	Eukaryota; Fungi; Dikarya; Ascomycota; Pezizomycotina; Dothideomycetes; Pleosporomycetidae; Pleosporales; Pleosporineae; Pleosporaceae; Pyrenophora.
gi|397211417|gb|AJKL01000033.1.g3857.t2	XP_003305767.1	2e-121	74.4	hypothetical protein PTT_18697 [Pyrenophora teres f. teres 0-1]_x0001_gb|EFQ86136.1| hypothetical protein PTT_18697 [Pyrenophora teres f. teres 0-1]	Pyrenophora teres f. teres 0-1	Eukaryota; Fungi; Dikarya; Ascomycota; Pezizomycotina; Dothideomycetes; Pleosporomycetidae; Pleosporales; Pleosporineae; Pleosporaceae; Pyrenophora.
gi|397211417|gb|AJKL01000033.1.g3857.t2	ERF74932.1	3e-121	72.2008	NAD-dependent protein deacetylase hst2-1 [Endocarpon pusillum Z07020]	Endocarpon pusillum Z07020	Eukaryota; Fungi; Dikarya; Ascomycota; Pezizomycotina; Eurotiomycetes; Chaetothyriomycetidae; Verrucariales; Verrucariaceae; Endocarpon.
gi|397211417|gb|AJKL01000033.1.g3857.t2	ETI19254.1	3e-121	71.5953	hypothetical protein G647_09086 [Cladophialophora carrionii CBS 160.54]	Cladophialophora carrionii CBS 160.54	Eukaryota; Fungi; Dikarya; Ascomycota; Pezizomycotina; Eurotiomycetes; Chaetothyriomycetidae; Chaetothyriales; Herpotrichiellaceae; mitosporic Herpotrichiellaceae; Cladophialophora.
gi|397211417|gb|AJKL01000033.1.g3857.t2	XP_002564861.1	7e-121	70.2811	Pc22g08490 [Penicillium chrysogenum Wisconsin 54-1255]_x0001_emb|CAP98137.1| Pc22g08490 [Penicillium chrysogenum Wisconsin 54-1255]	Penicillium chrysogenum Wisconsin 54-1255	Eukaryota; Fungi; Dikarya; Ascomycota; Pezizomycotina; Eurotiomycetes; Eurotiomycetidae; Eurotiales; Aspergillaceae; Penicillium; Penicillium chrysogenum complex.
gi|397211417|gb|AJKL01000033.1.g3857.t2	XP_680730.1	4e-120	69.5312	hypothetical protein AN7461.2 [Aspergillus nidulans FGSC A4]_x0001_sp|Q5AW69.1|HST21_EMENI RecName: Full=NAD-dependent protein deacetylase hst2-1; AltName: Full=Homologous to SIR2 protein 2-1; AltName: Full=Regulatory protein SIR2 homolog 2-1_x0001_gb|EAA62041.1| hypothetical protein AN7461.2 [Aspergillus nidulans FGSC A4]_x0001_tpe|CBF79427.1| TPA: SIR2 family histone deacetylase, putative (AFU_…	Aspergillus nidulans FGSC A4	Eukaryota; Fungi; Dikarya; Ascomycota; Pezizomycotina; Eurotiomycetes; Eurotiomycetidae; Eurotiales; Aspergillaceae; Aspergillus.
gi|397211417|gb|AJKL01000033.1.g3857.t2	EEH47728.1	3e-118	69.8795	NAD-dependent deacetylase sirtuin-2 [Paracoccidioides brasiliensis Pb18]	Paracoccidioides brasiliensis Pb18	Eukaryota; Fungi; Dikarya; Ascomycota; Pezizomycotina; Eurotiomycetes; Eurotiomycetidae; Onygenales; mitosporic Onygenales; Paracoccidioides.
gi|397211417|gb|AJKL01000033.1.g3857.t2	EEH18917.1	5e-118	69.8795	NAD-dependent deacetylase sirtuin-2 [Paracoccidioides brasiliensis Pb03]	Paracoccidioides brasiliensis Pb03	Eukaryota; Fungi; Dikarya; Ascomycota; Pezizomycotina; Eurotiomycetes; Eurotiomycetidae; Onygenales; mitosporic Onygenales; Paracoccidioides.
gi|397211417|gb|AJKL01000033.1.g3857.t2	EEQ87703.1	5e-118	70.2811	SIR2 family histone deacetylase [Ajellomyces dermatitidis ER-3]_x0001_gb|EQL32679.1| NAD-dependent histone deacetylase SIR2 [Ajellomyces dermatitidis ATCC 26199]	Ajellomyces dermatitidis ER-3	Eukaryota; Fungi; Dikarya; Ascomycota; Pezizomycotina; Eurotiomycetes; Eurotiomycetidae; Onygenales; Ajellomycetaceae; Ajellomyces.
gi|397211417|gb|AJKL01000033.1.g3857.t2	EGE77701.1	5e-118	70.2811	SIR2 family histone deacetylase [Ajellomyces dermatitidis ATCC 18188]	Ajellomyces dermatitidis ATCC 18188	Eukaryota; Fungi; Dikarya; Ascomycota; Pezizomycotina; Eurotiomycetes; Eurotiomycetidae; Onygenales; Ajellomycetaceae; Ajellomyces.
gi|397211417|gb|AJKL01000033.1.g3857.t2	XP_001215958.1	6e-118	69.2607	hypothetical protein ATEG_06780 [Aspergillus terreus NIH2624]_x0001_gb|EAU33324.1| hypothetical protein ATEG_06780 [Aspergillus terreus NIH2624]	Aspergillus terreus NIH2624	Eukaryota; Fungi; Dikarya; Ascomycota; Pezizomycotina; Eurotiomycetes; Eurotiomycetidae; Eurotiales; Aspergillaceae; Aspergillus.
gi|397211417|gb|AJKL01000033.1.g3857.t2	XP_001819201.1	1e-117	69.2607	NAD-dependent deacetylase sirtuin-2 [Aspergillus oryzae RIB40]_x0001_ref|XP_002382199.1| SIR2 family histone deacetylase, putative [Aspergillus flavus NRRL3357]_x0001_dbj|BAE57199.1| unnamed protein product [Aspergillus oryzae RIB40]_x0001_gb|EED48783.1| SIR2 family histone deacetylase, putative [Aspergillus flavus NRRL3357]_x0001_gb|EIT73014.1| NAD-dependent histone deacetylase [Aspergillus oryz…	Aspergillus oryzae RIB40	Eukaryota; Fungi; Dikarya; Ascomycota; Pezizomycotina; Eurotiomycetes; Eurotiomycetidae; Eurotiales; Aspergillaceae; Aspergillus.
gi|397211417|gb|AJKL01000033.1.g3857.t2	GAA84222.1	2e-117	70.2811	SIR2 family histone deacetylase [Aspergillus kawachii IFO 4308]	Aspergillus kawachii IFO 4308	Eukaryota; Fungi; Dikarya; Ascomycota; Pezizomycotina; Eurotiomycetes; Eurotiomycetidae; Eurotiales; Aspergillaceae; Aspergillus.
gi|397211417|gb|AJKL01000033.1.g3857.t2	XP_002144586.1	4e-117	74	SIR2 family histone deacetylase, putative [Talaromyces marneffei ATCC 18224]_x0001_gb|EEA28071.1| SIR2 family histone deacetylase, putative [Talaromyces marneffei ATCC 18224]	Talaromyces marneffei ATCC 18224	Eukaryota; Fungi; Dikarya; Ascomycota; Pezizomycotina; Eurotiomycetes; Eurotiomycetidae; Eurotiales; Trichocomaceae; Talaromyces.
gi|397211417|gb|AJKL01000033.1.g3857.t2	XP_002623918.1	7e-117	69.8795	SIR2 family histone deacetylase [Ajellomyces dermatitidis SLH14081]_x0001_gb|EEQ70433.1| SIR2 family histone deacetylase [Ajellomyces dermatitidis SLH14081]	Ajellomyces dermatitidis SLH14081	Eukaryota; Fungi; Dikarya; Ascomycota; Pezizomycotina; Eurotiomycetes; Eurotiomycetidae; Onygenales; Ajellomycetaceae; Ajellomyces.
gi|397211417|gb|AJKL01000033.1.g3857.t2	EER39219.1	8e-117	69.4779	silent information regulator 2 [Ajellomyces capsulatus H143]_x0001_gb|EGC46388.1| conserved hypothetical protein [Ajellomyces capsulatus H88]	Ajellomyces capsulatus H143	Eukaryota; Fungi; Dikarya; Ascomycota; Pezizomycotina; Eurotiomycetes; Eurotiomycetidae; Onygenales; Ajellomycetaceae; Ajellomyces.
gi|397211417|gb|AJKL01000033.1.g3857.t2	XP_002797157.1	1e-116	68.6747	NAD-dependent deacetylase sirtuin-2 [Paracoccidioides sp. 'lutzii' Pb01]_x0001_gb|EEH38095.1| NAD-dependent deacetylase sirtuin-2 [Paracoccidioides sp. 'lutzii' Pb01]	Paracoccidioides sp. 'lutzii' Pb01	Eukaryota; Fungi; Dikarya; Ascomycota; Pezizomycotina; Eurotiomycetes; Eurotiomycetidae; Onygenales; mitosporic Onygenales; Paracoccidioides.
gi|397211417|gb|AJKL01000033.1.g3857.t2	XP_001247228.1	1e-116	69.4779	hypothetical protein CIMG_00999 [Coccidioides immitis RS]_x0001_gb|EAS35713.2| SIR2 family histone deacetylase [Coccidioides immitis RS]	Coccidioides immitis RS	Eukaryota; Fungi; Dikarya; Ascomycota; Pezizomycotina; Eurotiomycetes; Eurotiomycetidae; Onygenales; mitosporic Onygenales; Coccidioides.
gi|397211417|gb|AJKL01000033.1.g3857.t2	XP_003066130.1	7e-116	69.0763	Sir2 family transcription regulator [Coccidioides posadasii C735 delta SOWgp]_x0001_gb|EER23985.1| Sir2 family transcription regulator [Coccidioides posadasii C735 delta SOWgp]_x0001_gb|EFW22060.1| SIR2 family histone deacetylase [Coccidioides posadasii str. Silveira]	Coccidioides posadasii C735 delta SOWgp	Eukaryota; Fungi; Dikarya; Ascomycota; Pezizomycotina; Eurotiomycetes; Eurotiomycetidae; Onygenales; mitosporic Onygenales; Coccidioides.
gi|397211417|gb|AJKL01000033.1.g3857.t2	XP_001275242.1	9e-116	71.4859	SIR2 family histone deacetylase, putative [Aspergillus clavatus NRRL 1]_x0001_gb|EAW13816.1| SIR2 family histone deacetylase, putative [Aspergillus clavatus NRRL 1]	Aspergillus clavatus NRRL 1	Eukaryota; Fungi; Dikarya; Ascomycota; Pezizomycotina; Eurotiomycetes; Eurotiomycetidae; Eurotiales; Aspergillaceae; Aspergillus.
gi|397211417|gb|AJKL01000033.1.g3857.t2	XP_002541433.1	1e-115	69.8795	hypothetical protein UREG_00949 [Uncinocarpus reesii 1704]_x0001_gb|EEP76100.1| hypothetical protein UREG_00949 [Uncinocarpus reesii 1704]	Uncinocarpus reesii 1704	Eukaryota; Fungi; Dikarya; Ascomycota; Pezizomycotina; Eurotiomycetes; Eurotiomycetidae; Onygenales; Onygenaceae; Uncinocarpus.
gi|397211417|gb|AJKL01000033.1.g3857.t2	EEH11402.1	3e-115	69.0763	silent information regulator 2 [Ajellomyces capsulatus G186AR]	Ajellomyces capsulatus G186AR	Eukaryota; Fungi; Dikarya; Ascomycota; Pezizomycotina; Eurotiomycetes; Eurotiomycetidae; Onygenales; Ajellomycetaceae; Ajellomyces.
gi|397211417|gb|AJKL01000033.1.g3857.t2	XP_001541564.1	9e-115	68.6747	hypothetical protein HCAG_03662 [Ajellomyces capsulatus NAm1]_x0001_gb|EDN07131.1| hypothetical protein HCAG_03662 [Ajellomyces capsulatus NAm1]	Ajellomyces capsulatus NAm1	Eukaryota; Fungi; Dikarya; Ascomycota; Pezizomycotina; Eurotiomycetes; Eurotiomycetidae; Onygenales; Ajellomycetaceae; Ajellomyces.
gi|397211417|gb|AJKL01000033.1.g3857.t2	XP_002340949.1	4e-114	73.3051	SIR2 family histone deacetylase, putative [Talaromyces stipitatus ATCC 10500]_x0001_gb|EED23562.1| SIR2 family histone deacetylase, putative [Talaromyces stipitatus ATCC 10500]	Talaromyces stipitatus ATCC 10500	Eukaryota; Fungi; Dikarya; Ascomycota; Pezizomycotina; Eurotiomycetes; Eurotiomycetidae; Eurotiales; Trichocomaceae; Talaromyces.
gi|397211417|gb|AJKL01000033.1.g3857.t2	ELR02699.1	1e-113	65.5039	hypothetical protein GMDG_05648 [Pseudogymnoascus destructans 20631-21]	Pseudogymnoascus destructans 20631-21	Eukaryota; Fungi; Dikarya; Ascomycota; Pezizomycotina; Leotiomycetes; Leotiomycetes incertae sedis; Pseudeurotiaceae; Pseudogymnoascus.
gi|397211417|gb|AJKL01000033.1.g3857.t2	XP_001260211.1	6e-112	71.2062	SIR2 family histone deacetylase, putative [Neosartorya fischeri NRRL 181]_x0001_gb|EAW18314.1| SIR2 family histone deacetylase, putative [Neosartorya fischeri NRRL 181]	Neosartorya fischeri NRRL 181	Eukaryota; Fungi; Dikarya; Ascomycota; Pezizomycotina; Eurotiomycetes; Eurotiomycetidae; Eurotiales; Aspergillaceae; Neosartorya.
gi|397211417|gb|AJKL01000033.1.g3857.t2	EPE32058.1	7e-112	68.9796	DHS-like NAD/FAD-binding protein [Glarea lozoyensis ATCC 20868]	Glarea lozoyensis ATCC 20868	Eukaryota; Fungi; Dikarya; Ascomycota; Pezizomycotina; Leotiomycetes; Helotiales; Helotiaceae; Glarea.
gi|397211417|gb|AJKL01000033.1.g3857.t2	CDM36361.1	1e-111	68.6747	NAD-dependent deacetylase, sirtuin family [Penicillium roqueforti]	Penicillium roqueforti	Eukaryota; Fungi; Dikarya; Ascomycota; Pezizomycotina; Eurotiomycetes; Eurotiomycetidae; Eurotiales; Aspergillaceae; Penicillium.
gi|397211417|gb|AJKL01000033.1.g3857.t2	EOO01686.1	1e-111	68.0162	putative sir2 family protein [Togninia minima UCRPA7]	Togninia minima UCRPA7	Eukaryota; Fungi; Dikarya; Ascomycota; Pezizomycotina; Sordariomycetes; Sordariomycetidae; Calosphaeriales; Calosphaeriaceae; Togninia.
gi|397211417|gb|AJKL01000033.1.g3857.t2	EKD15633.1	2e-111	66.9388	NAD-dependent deacetylase sirtuin-2 [Marssonina brunnea f. sp. 'multigermtubi' MB_m1]	Marssonina brunnea f. sp. 'multigermtubi' MB_m1	Eukaryota; Fungi; Dikarya; Ascomycota; Pezizomycotina; Leotiomycetes; Helotiales; Dermateaceae; Marssonina.
gi|397211417|gb|AJKL01000033.1.g3857.t2	XP_749719.1	2e-111	71.2062	SIR2 family histone deacetylase [Aspergillus fumigatus Af293]_x0001_gb|EAL87681.1| SIR2 family histone deacetylase, putative [Aspergillus fumigatus Af293]_x0001_gb|EDP54241.1| SIR2 family histone deacetylase, putative [Aspergillus fumigatus A1163]	Aspergillus fumigatus Af293	Eukaryota; Fungi; Dikarya; Ascomycota; Pezizomycotina; Eurotiomycetes; Eurotiomycetidae; Eurotiales; Aspergillaceae; Aspergillus.
gi|397211417|gb|AJKL01000033.1.g3857.t2	EKV04505.1	6e-111	68.6747	SIR2 family histone deacetylase, putative [Penicillium digitatum Pd1]_x0001_gb|EKV05496.1| SIR2 family histone deacetylase, putative [Penicillium digitatum PHI26]	Penicillium digitatum Pd1	Eukaryota; Fungi; Dikarya; Ascomycota; Pezizomycotina; Eurotiomycetes; Eurotiomycetidae; Eurotiales; Aspergillaceae; Penicillium.
gi|397211417|gb|AJKL01000033.1.g3857.t2	EGU73221.1	1e-110	66.5323	hypothetical protein FOXB_16246 [Fusarium oxysporum Fo5176]	Fusarium oxysporum Fo5176	Eukaryota; Fungi; Dikarya; Ascomycota; Pezizomycotina; Sordariomycetes; Hypocreomycetidae; Hypocreales; Nectriaceae; mitosporic Nectriaceae; Fusarium; Fusarium oxysporum species complex.
gi|397211417|gb|AJKL01000033.1.g3857.t2	ENH69686.1	1e-110	66.5323	NAD-dependent deacetylase hst2 [Fusarium oxysporum f. sp. cubense race 1]	Fusarium oxysporum f. sp. cubense race 1	Eukaryota; Fungi; Dikarya; Ascomycota; Pezizomycotina; Sordariomycetes; Hypocreomycetidae; Hypocreales; Nectriaceae; mitosporic Nectriaceae; Fusarium; Fusarium oxysporum species complex.
gi|397211417|gb|AJKL01000033.1.g3857.t2	CCT64573.1	3e-110	66.129	related to Hst1p and Sir2p [Fusarium fujikuroi IMI 58289]	Fusarium fujikuroi IMI 58289	Eukaryota; Fungi; Dikarya; Ascomycota; Pezizomycotina; Sordariomycetes; Hypocreomycetidae; Hypocreales; Nectriaceae; mitosporic Nectriaceae; Fusarium; Fusarium fujikuroi species complex.
gi|397211417|gb|AJKL01000033.1.g3857.t2	ETS78414.1	6e-110	67.2131	NAD-dependent protein deacetylase hst2-1 [Pestalotiopsis fici W106-1]	Pestalotiopsis fici W106-1	Eukaryota; Fungi; Dikarya; Ascomycota; Pezizomycotina; Sordariomycetes; Xylariomycetidae; Xylariales; Amphisphaeriaceae; mitosporic Amphisphaeriaceae; Pestalotiopsis.
gi|397211417|gb|AJKL01000033.1.g3857.t2	EWG41902.1	9e-110	66.129	NAD-dependent histone deacetylase SIR2 [Fusarium verticillioides 7600]	Fusarium verticillioides 7600	Eukaryota; Fungi; Dikarya; Ascomycota; Pezizomycotina; Sordariomycetes; Hypocreomycetidae; Hypocreales; Nectriaceae; mitosporic Nectriaceae; Fusarium; Fusarium fujikuroi species complex.
gi|397211417|gb|AJKL01000033.1.g3857.t2	XP_001400570.2	5e-109	70.2811	NAD-dependent deacetylase sirtuin-2 [Aspergillus niger CBS 513.88]	Aspergillus niger CBS 513.88	Eukaryota; Fungi; Dikarya; Ascomycota; Pezizomycotina; Eurotiomycetes; Eurotiomycetidae; Eurotiales; Aspergillaceae; Aspergillus.
gi|397211417|gb|AJKL01000033.1.g3857.t2	XP_001556240.1	5e-109	63.1783	hypothetical protein BC1G_05764 [Botryotinia fuckeliana B05.10]_x0001_gb|EMR88563.1| putative nad-dependent deacetylase sirtuin-2 protein [Botryotinia fuckeliana BcDW1]	Botryotinia fuckeliana B05.10	Eukaryota; Fungi; Dikarya; Ascomycota; Pezizomycotina; Leotiomycetes; Helotiales; Sclerotiniaceae; Botryotinia.
gi|397211417|gb|AJKL01000033.1.g3857.t2	CAK48870.1	5e-109	70.2811	unnamed protein product [Aspergillus niger]_x0001_gb|EHA23606.1| silent information regulator protein Sir2p [Aspergillus niger ATCC 1015]	Aspergillus niger	Eukaryota; Fungi; Dikarya; Ascomycota; Pezizomycotina; Eurotiomycetes; Eurotiomycetidae; Eurotiales; Aspergillaceae; Aspergillus.
gi|397211417|gb|AJKL01000033.1.g3857.t2	EKJ72231.1	8e-109	66.1224	hypothetical protein FPSE_07580 [Fusarium pseudograminearum CS3096]	Fusarium pseudograminearum CS3096	Eukaryota; Fungi; Dikarya; Ascomycota; Pezizomycotina; Sordariomycetes; Hypocreomycetidae; Hypocreales; Nectriaceae; mitosporic Nectriaceae; Fusarium.
gi|397211417|gb|AJKL01000033.1.g3857.t2	XP_003051340.1	5e-108	64.7287	hypothetical protein NECHADRAFT_104568 [Nectria haematococca mpVI 77-13-4]_x0001_gb|EEU45627.1| hypothetical protein NECHADRAFT_104568 [Nectria haematococca mpVI 77-13-4]	Nectria haematococca mpVI 77-13-4	Eukaryota; Fungi; Dikarya; Ascomycota; Pezizomycotina; Sordariomycetes; Hypocreomycetidae; Hypocreales; Nectriaceae; mitosporic Nectriaceae; Fusarium; Fusarium solani species complex.
gi|397211417|gb|AJKL01000033.1.g3857.t2	EPS28647.1	5e-108	70.1195	hypothetical protein PDE_03593 [Penicillium oxalicum 114-2]	Penicillium oxalicum 114-2	Eukaryota; Fungi; Dikarya; Ascomycota; Pezizomycotina; Eurotiomycetes; Eurotiomycetidae; Eurotiales; Aspergillaceae; Penicillium.
gi|397211417|gb|AJKL01000033.1.g3857.t2	XP_389394.1	7e-108	66.1224	hypothetical protein FG09218.1 [Fusarium graminearum PH-1]	Fusarium graminearum PH-1	Eukaryota; Fungi; Dikarya; Ascomycota; Pezizomycotina; Sordariomycetes; Hypocreomycetidae; Hypocreales; Nectriaceae; mitosporic Nectriaceae; Fusarium.
gi|397211417|gb|AJKL01000033.1.g3857.t2	EPQ64744.1	1e-107	63.2812	Cytoplasmic member of the silencing information regulator [Blumeria graminis f. sp. tritici 96224]	Blumeria graminis f. sp. tritici 96224	Eukaryota; Fungi; Dikarya; Ascomycota; Pezizomycotina; Leotiomycetes; Erysiphales; Erysiphaceae; Blumeria.
gi|397211417|gb|AJKL01000033.1.g3857.t2	EHK45892.1	1e-107	65.8436	hypothetical protein TRIATDRAFT_166209, partial [Trichoderma atroviride IMI 206040]	Trichoderma atroviride IMI 206040	Eukaryota; Fungi; Dikarya; Ascomycota; Pezizomycotina; Sordariomycetes; Hypocreomycetidae; Hypocreales; Hypocreaceae; Trichoderma.
gi|397211417|gb|AJKL01000033.1.g3857.t2	XP_001596634.1	1e-106	62.7907	hypothetical protein SS1G_02855 [Sclerotinia sclerotiorum 1980]_x0001_gb|EDN99996.1| hypothetical protein SS1G_02855 [Sclerotinia sclerotiorum 1980 UF-70]	Sclerotinia sclerotiorum 1980 UF-70	Eukaryota; Fungi; Dikarya; Ascomycota; Pezizomycotina; Leotiomycetes; Helotiales; Sclerotiniaceae; Sclerotinia.
gi|397211417|gb|AJKL01000033.1.g3857.t2	EHK19002.1	4e-106	65.0206	hypothetical protein TRIVIDRAFT_194055 [Trichoderma virens Gv29-8]	Trichoderma virens Gv29-8	Eukaryota; Fungi; Dikarya; Ascomycota; Pezizomycotina; Sordariomycetes; Hypocreomycetidae; Hypocreales; Hypocreaceae; Trichoderma.
gi|397211417|gb|AJKL01000033.1.g3857.t2	EFY87102.1	4e-106	65.3061	NAD-dependent deacetylase sirtuin-2 [Metarhizium acridum CQMa 102]	Metarhizium acridum CQMa 102	Eukaryota; Fungi; Dikarya; Ascomycota; Pezizomycotina; Sordariomycetes; Hypocreomycetidae; Hypocreales; Clavicipitaceae; mitosporic Clavicipitaceae; Metarhizium.
gi|397211417|gb|AJKL01000033.1.g3857.t2	EGO53495.1	5e-106	65.3061	hypothetical protein NEUTE1DRAFT_92837 [Neurospora tetrasperma FGSC 2508]	Neurospora tetrasperma FGSC 2508	Eukaryota; Fungi; Dikarya; Ascomycota; Pezizomycotina; Sordariomycetes; Sordariomycetidae; Sordariales; Sordariaceae; Neurospora.
gi|397211417|gb|AJKL01000033.1.g3857.t2	XP_963725.2	6e-106	65.3061	hypothetical protein NCU00523 [Neurospora crassa OR74A]_x0001_gb|EAA34489.2| NAD-dependent deacetylase sirtuin-2 [Neurospora crassa OR74A]	Neurospora crassa OR74A	Eukaryota; Fungi; Dikarya; Ascomycota; Pezizomycotina; Sordariomycetes; Sordariomycetidae; Sordariales; Sordariaceae; Neurospora.
gi|397211417|gb|AJKL01000033.1.g3857.t2	ENH86772.1	8e-106	63.6719	nad-dependent deacetylase sirtuin-2 [Colletotrichum orbiculare MAFF 240422]	Colletotrichum orbiculare MAFF 240422	Eukaryota; Fungi; Dikarya; Ascomycota; Pezizomycotina; Sordariomycetes; Hypocreomycetidae; Glomerellales; Glomerellaceae; mitosporic Glomerellaceae; Colletotrichum.
gi|397211417|gb|AJKL01000033.1.g3857.t2	EGZ76529.1	1e-105	65.3061	NAD-dependent deacetylase sirtuin-2 [Neurospora tetrasperma FGSC 2509]	Neurospora tetrasperma FGSC 2509	Eukaryota; Fungi; Dikarya; Ascomycota; Pezizomycotina; Sordariomycetes; Sordariomycetidae; Sordariales; Sordariaceae; Neurospora.
gi|397211417|gb|AJKL01000033.1.g3857.t2	EGR46788.1	1e-105	65.8436	predicted protein [Trichoderma reesei QM6a]	Trichoderma reesei QM6a	Eukaryota; Fungi; Dikarya; Ascomycota; Pezizomycotina; Sordariomycetes; Hypocreomycetidae; Hypocreales; Hypocreaceae; Trichoderma.
gi|397211417|gb|AJKL01000033.1.g3857.t2	EFZ03982.1	2e-105	66.9388	NAD-dependent deacetylase sirtuin-2 [Metarhizium anisopliae ARSEF 23]	Metarhizium anisopliae ARSEF 23	Eukaryota; Fungi; Dikarya; Ascomycota; Pezizomycotina; Sordariomycetes; Hypocreomycetidae; Hypocreales; Clavicipitaceae; mitosporic Clavicipitaceae; Metarhizium.
gi|397211417|gb|AJKL01000033.1.g3857.t2	ESZ95870.1	2e-105	61.6279	hypothetical protein SBOR_3764 [Sclerotinia borealis F-4157]	Sclerotinia borealis F-4157	Eukaryota; Fungi; Dikarya; Ascomycota; Pezizomycotina; Leotiomycetes; Helotiales; Sclerotiniaceae; Sclerotinia.
gi|397211417|gb|AJKL01000033.1.g3857.t2	ETS00494.1	4e-105	65.8436	NAD-dependent deacetylase sirtuin-2 [Trichoderma reesei RUT C-30]	Trichoderma reesei RUT C-30	Eukaryota; Fungi; Dikarya; Ascomycota; Pezizomycotina; Sordariomycetes; Hypocreomycetidae; Hypocreales; Hypocreaceae; Trichoderma.
gi|397211417|gb|AJKL01000033.1.g3857.t2	CCU77418.1	4e-105	62.5	hypothetical protein BGHDH14_bgh00253 [Blumeria graminis f. sp. hordei DH14]	Blumeria graminis f. sp. hordei DH14	Eukaryota; Fungi; Dikarya; Ascomycota; Pezizomycotina; Leotiomycetes; Erysiphales; Erysiphaceae; Blumeria. FEATURES Location/Qualifiers source 1..398 /organism="Blumeria graminis f. sp. hordei DH14" /strain="DH14" /isolation_source="conidia asexual spores were collected from infected barley by vacuum onto Millipore filters; conidia were not older than 24 hours" /host="Hordeum vulgare subsp. vulga…
gi|397211417|gb|AJKL01000033.1.g3857.t2	EQB45820.1	6e-105	64.0625	Sir2 family protein [Colletotrichum gloeosporioides Cg-14]	Colletotrichum gloeosporioides Cg-14	Eukaryota; Fungi; Dikarya; Ascomycota; Pezizomycotina; Sordariomycetes; Hypocreomycetidae; Glomerellales; Glomerellaceae; mitosporic Glomerellaceae; Colletotrichum.
gi|397211417|gb|AJKL01000033.1.g3857.t2	ELA28548.1	1e-104	65.8436	nad-dependent deacetylase sirtuin-2 [Colletotrichum gloeosporioides Nara gc5]	Colletotrichum gloeosporioides Nara gc5	Eukaryota; Fungi; Dikarya; Ascomycota; Pezizomycotina; Sordariomycetes; Hypocreomycetidae; Glomerellales; Glomerellaceae; mitosporic Glomerellaceae; Colletotrichum.
gi|397211417|gb|AJKL01000033.1.g3857.t2	EPS37532.1	3e-104	66.1355	hypothetical protein H072_8766 [Dactylellina haptotyla CBS 200.50]	Dactylellina haptotyla CBS 200.50	Eukaryota; Fungi; Dikarya; Ascomycota; Pezizomycotina; Orbiliomycetes; Orbiliales; Orbiliaceae; mitosporic Orbiliaceae; Dactylellina.
gi|397211417|gb|AJKL01000033.1.g3857.t2	XP_001835546.2	1e-103	63.5628	Sir2 family histone deacetylase Hst2 [Coprinopsis cinerea okayama7#130]_x0001_gb|EAU86331.2| Sir2 family histone deacetylase Hst2 [Coprinopsis cinerea okayama7#130]	Coprinopsis cinerea okayama7#130	Eukaryota; Fungi; Dikarya; Basidiomycota; Agaricomycotina; Agaricomycetes; Agaricomycetidae; Agaricales; Psathyrellaceae; Coprinopsis.
gi|397211417|gb|AJKL01000033.1.g3857.t2	EIW59108.1	2e-103	63.4146	NAD-dependent deacetylase sirtuin-2, partial [Trametes versicolor FP-101664 SS1]	Trametes versicolor FP-101664 SS1	Eukaryota; Fungi; Dikarya; Basidiomycota; Agaricomycotina; Agaricomycetes; Polyporales; Trametes.
gi|397211417|gb|AJKL01000033.1.g3857.t2	XP_003659839.1	6e-103	62.7376	hypothetical protein MYCTH_106388 [Myceliophthora thermophila ATCC 42464]_x0001_gb|AEO54594.1| hypothetical protein MYCTH_106388 [Myceliophthora thermophila ATCC 42464]	Myceliophthora thermophila ATCC 42464	Eukaryota; Fungi; Dikarya; Ascomycota; Pezizomycotina; Sordariomycetes; Sordariomycetidae; Sordariales; Chaetomiaceae; Myceliophthora.
gi|397211417|gb|AJKL01000033.1.g3857.t2	EGX48342.1	2e-102	64.9402	hypothetical protein AOL_s00080g312 [Arthrobotrys oligospora ATCC 24927]	Arthrobotrys oligospora ATCC 24927	Eukaryota; Fungi; Dikarya; Ascomycota; Pezizomycotina; Orbiliomycetes; Orbiliales; Orbiliaceae; Orbilia.
gi|397211417|gb|AJKL01000033.1.g3857.t2	EFQ32767.1	5e-102	64.6091	Sir2 family protein [Colletotrichum graminicola M1.001]	Colletotrichum graminicola M1.001	Eukaryota; Fungi; Dikarya; Ascomycota; Pezizomycotina; Sordariomycetes; Hypocreomycetidae; Glomerellales; Glomerellaceae; mitosporic Glomerellaceae; Colletotrichum.
gi|397211417|gb|AJKL01000033.1.g3857.t2	XP_006462857.1	9e-102	66.2602	hypothetical protein AGABI2DRAFT_224508 [Agaricus bisporus var. bisporus H97]_x0001_gb|EKV46037.1| hypothetical protein AGABI2DRAFT_224508 [Agaricus bisporus var. bisporus H97]	Agaricus bisporus var. bisporus H97	Eukaryota; Fungi; Dikarya; Basidiomycota; Agaricomycotina; Agaricomycetes; Agaricomycetidae; Agaricales; Agaricaceae; Agaricus.
gi|397211403|gb|AJKL01000040.1.g4471.t1	EON64312.1	6e-153	78.125	hypothetical protein W97_03543 [Coniosporium apollinis CBS 100218]	Coniosporium apollinis CBS 100218	Eukaryota; Fungi; Dikarya; Ascomycota; Pezizomycotina; Eurotiomycetes; Chaetothyriomycetidae; Chaetothyriales; Herpotrichiellaceae; mitosporic Herpotrichiellaceae; Coniosporium.
gi|397211403|gb|AJKL01000040.1.g4471.t1	EON64313.1	2e-146	100	hypothetical protein W97_03544 [Coniosporium apollinis CBS 100218]	Coniosporium apollinis CBS 100218	Eukaryota; Fungi; Dikarya; Ascomycota; Pezizomycotina; Eurotiomycetes; Chaetothyriomycetidae; Chaetothyriales; Herpotrichiellaceae; mitosporic Herpotrichiellaceae; Coniosporium.
gi|397211403|gb|AJKL01000040.1.g4471.t1	EME44129.1	2e-93	51.4388	hypothetical protein DOTSEDRAFT_71814 [Dothistroma septosporum NZE10]	Dothistroma septosporum NZE10	Eukaryota; Fungi; Dikarya; Ascomycota; Pezizomycotina; Dothideomycetes; Dothideomycetidae; Capnodiales; Mycosphaerellaceae; Mycosphaerella.
gi|397211403|gb|AJKL01000040.1.g4471.t1	EOD49017.1	4e-87	64.532	hypothetical protein UCRNP2_4202 [Neofusicoccum parvum UCRNP2]	Neofusicoccum parvum UCRNP2	Eukaryota; Fungi; Dikarya; Ascomycota; Pezizomycotina; Dothideomycetes; Dothideomycetes incertae sedis; Botryosphaeriales; Botryosphaeriaceae; Neofusicoccum.
gi|397211403|gb|AJKL01000040.1.g4471.t1	EME79468.1	8e-85	51.0563	hypothetical protein MYCFIDRAFT_35041 [Pseudocercospora fijiensis CIRAD86]	Pseudocercospora fijiensis CIRAD86	Eukaryota; Fungi; Dikarya; Ascomycota; Pezizomycotina; Dothideomycetes; Dothideomycetidae; Capnodiales; Mycosphaerellaceae; Pseudocercospora.
gi|397211403|gb|AJKL01000040.1.g4471.t1	EOD49033.1	1e-81	65.8879	putative -like family protein [Neofusicoccum parvum UCRNP2]	Neofusicoccum parvum UCRNP2	Eukaryota; Fungi; Dikarya; Ascomycota; Pezizomycotina; Dothideomycetes; Dothideomycetes incertae sedis; Botryosphaeriales; Botryosphaeriaceae; Neofusicoccum.
gi|397211403|gb|AJKL01000040.1.g4471.t1	EUC37441.1	3e-81	60.5	hypothetical protein COCCADRAFT_85474 [Bipolaris zeicola 26-R-13]	Bipolaris zeicola 26-R-13	Eukaryota; Fungi; Dikarya; Ascomycota; Pezizomycotina; Dothideomycetes; Pleosporomycetidae; Pleosporales; Pleosporineae; Pleosporaceae; Bipolaris.
gi|397211403|gb|AJKL01000040.1.g4471.t1	EUN28856.1	4e-81	60.5	hypothetical protein COCVIDRAFT_94590 [Bipolaris victoriae FI3]	Bipolaris victoriae FI3	Eukaryota; Fungi; Dikarya; Ascomycota; Pezizomycotina; Dothideomycetes; Pleosporomycetidae; Pleosporales; Pleosporineae; Pleosporaceae; Bipolaris.
gi|397211403|gb|AJKL01000040.1.g4471.t1	EKG22033.1	6e-81	60.6335	NmrA-like protein [Macrophomina phaseolina MS6]	Macrophomina phaseolina MS6	Eukaryota; Fungi; Dikarya; Ascomycota; Pezizomycotina; Dothideomycetes; Dothideomycetes incertae sedis; Botryosphaeriales; Botryosphaeriaceae; Macrophomina.
gi|397211403|gb|AJKL01000040.1.g4471.t1	EUC47641.1	1e-80	61	hypothetical protein COCMIDRAFT_89485 [Bipolaris oryzae ATCC 44560]	Bipolaris oryzae ATCC 44560	Eukaryota; Fungi; Dikarya; Ascomycota; Pezizomycotina; Dothideomycetes; Pleosporomycetidae; Pleosporales; Pleosporineae; Pleosporaceae; Bipolaris.
gi|397211403|gb|AJKL01000040.1.g4471.t1	XP_001794645.1	3e-80	60.6965	hypothetical protein SNOG_04225 [Phaeosphaeria nodorum SN15]_x0001_gb|EAT87985.1| hypothetical protein SNOG_04225 [Phaeosphaeria nodorum SN15]	Phaeosphaeria nodorum SN15	Eukaryota; Fungi; Dikarya; Ascomycota; Pezizomycotina; Dothideomycetes; Pleosporomycetidae; Pleosporales; Pleosporineae; Phaeosphaeriaceae; Parastagonospora.
gi|397211403|gb|AJKL01000040.1.g4471.t1	XP_003839118.1	2e-79	61	hypothetical protein LEMA_P027910.1 [Leptosphaeria maculans JN3]_x0001_emb|CBX95639.1| hypothetical protein LEMA_P027910.1 [Leptosphaeria maculans JN3]	Leptosphaeria maculans JN3	Eukaryota; Fungi; Dikarya; Ascomycota; Pezizomycotina; Dothideomycetes; Pleosporomycetidae; Pleosporales; Pleosporineae; Leptosphaeriaceae; Leptosphaeria; Leptosphaeria maculans complex.
gi|397211403|gb|AJKL01000040.1.g4471.t1	EMD94225.1	2e-78	59.8985	hypothetical protein COCHEDRAFT_1202006 [Bipolaris maydis C5]_x0001_gb|ENI07478.1| hypothetical protein COCC4DRAFT_190440 [Bipolaris maydis ATCC 48331]	Bipolaris maydis C5	Eukaryota; Fungi; Dikarya; Ascomycota; Pezizomycotina; Dothideomycetes; Pleosporomycetidae; Pleosporales; Pleosporineae; Pleosporaceae; Bipolaris.
gi|397211403|gb|AJKL01000040.1.g4471.t1	EMD63259.1	1e-77	59	hypothetical protein COCSADRAFT_38124 [Bipolaris sorokiniana ND90Pr]	Bipolaris sorokiniana ND90Pr	Eukaryota; Fungi; Dikarya; Ascomycota; Pezizomycotina; Dothideomycetes; Pleosporomycetidae; Pleosporales; Pleosporineae; Pleosporaceae; Bipolaris.
gi|397211403|gb|AJKL01000040.1.g4471.t1	EOA86480.1	7e-77	59	hypothetical protein SETTUDRAFT_131356 [Setosphaeria turcica Et28A]	Setosphaeria turcica Et28A	Eukaryota; Fungi; Dikarya; Ascomycota; Pezizomycotina; Dothideomycetes; Pleosporomycetidae; Pleosporales; Pleosporineae; Pleosporaceae; Setosphaeria.
gi|397211403|gb|AJKL01000040.1.g4471.t1	XP_003306559.1	5e-67	55.8824	hypothetical protein PTT_19735 [Pyrenophora teres f. teres 0-1]_x0001_gb|EFQ85357.1| hypothetical protein PTT_19735 [Pyrenophora teres f. teres 0-1]	Pyrenophora teres f. teres 0-1	Eukaryota; Fungi; Dikarya; Ascomycota; Pezizomycotina; Dothideomycetes; Pleosporomycetidae; Pleosporales; Pleosporineae; Pleosporaceae; Pyrenophora.
gi|397211403|gb|AJKL01000040.1.g4471.t1	EMR80422.1	2e-65	53.5885	putative -like family protein [Botryotinia fuckeliana BcDW1]	Botryotinia fuckeliana BcDW1	Eukaryota; Fungi; Dikarya; Ascomycota; Pezizomycotina; Leotiomycetes; Helotiales; Sclerotiniaceae; Botryotinia.
gi|397211403|gb|AJKL01000040.1.g4471.t1	XP_001551602.1	2e-65	53.5885	hypothetical protein BC1G_09976 [Botryotinia fuckeliana B05.10]_x0001_emb|CCD44640.1| similar to nmrA-like family protein [Botryotinia fuckeliana T4]	Botryotinia fuckeliana B05.10	Eukaryota; Fungi; Dikarya; Ascomycota; Pezizomycotina; Leotiomycetes; Helotiales; Sclerotiniaceae; Botryotinia.
gi|397211403|gb|AJKL01000040.1.g4471.t1	EWG41018.1	5e-65	51.9417	hypothetical protein FVEG_03213 [Fusarium verticillioides 7600]	Fusarium verticillioides 7600	Eukaryota; Fungi; Dikarya; Ascomycota; Pezizomycotina; Sordariomycetes; Hypocreomycetidae; Hypocreales; Nectriaceae; mitosporic Nectriaceae; Fusarium; Fusarium fujikuroi species complex.
gi|397211403|gb|AJKL01000040.1.g4471.t1	ESU17223.1	4e-64	51.2077	hypothetical protein FGSG_10497 [Fusarium graminearum PH-1]	Fusarium graminearum PH-1	Eukaryota; Fungi; Dikarya; Ascomycota; Pezizomycotina; Sordariomycetes; Hypocreomycetidae; Hypocreales; Nectriaceae; mitosporic Nectriaceae; Fusarium.
gi|397211403|gb|AJKL01000040.1.g4471.t1	XP_001816735.1	2e-63	52.1951	metallo-beta-lactamase family protein [Aspergillus oryzae RIB40]_x0001_ref|XP_002383342.1| metallo-beta-lactamase family protein [Aspergillus flavus NRRL3357]_x0001_dbj|BAE54733.1| unnamed protein product [Aspergillus oryzae RIB40]_x0001_gb|EED47162.1| metallo-beta-lactamase family protein [Aspergillus flavus NRRL3357]_x0001_gb|EIT79206.1| metallo-beta-lactamase family protein [Aspergillus oryzae…	Aspergillus oryzae RIB40	Eukaryota; Fungi; Dikarya; Ascomycota; Pezizomycotina; Eurotiomycetes; Eurotiomycetidae; Eurotiales; Aspergillaceae; Aspergillus.
gi|397211403|gb|AJKL01000040.1.g4471.t1	EGR47068.1	2e-63	51.2077	predicted protein [Trichoderma reesei QM6a]_x0001_gb|ETR99774.1| metallo-beta-lactamase family protein [Trichoderma reesei RUT C-30]	Trichoderma reesei QM6a	Eukaryota; Fungi; Dikarya; Ascomycota; Pezizomycotina; Sordariomycetes; Hypocreomycetidae; Hypocreales; Hypocreaceae; Trichoderma.
gi|397211403|gb|AJKL01000040.1.g4471.t1	XP_003054685.1	3e-63	51.6432	hypothetical protein NECHADRAFT_103278 [Nectria haematococca mpVI 77-13-4]_x0001_gb|EEU48972.1| hypothetical protein NECHADRAFT_103278 [Nectria haematococca mpVI 77-13-4]	Nectria haematococca mpVI 77-13-4	Eukaryota; Fungi; Dikarya; Ascomycota; Pezizomycotina; Sordariomycetes; Hypocreomycetidae; Hypocreales; Nectriaceae; mitosporic Nectriaceae; Fusarium; Fusarium solani species complex.
gi|397211403|gb|AJKL01000040.1.g4471.t1	EKD19971.1	1e-61	51.8018	hypothetical protein MBM_01923 [Marssonina brunnea f. sp. 'multigermtubi' MB_m1]	Marssonina brunnea f. sp. 'multigermtubi' MB_m1	Eukaryota; Fungi; Dikarya; Ascomycota; Pezizomycotina; Leotiomycetes; Helotiales; Dermateaceae; Marssonina.
gi|397211403|gb|AJKL01000040.1.g4471.t1	XP_751500.1	5e-61	52.8846	metallo-beta-lactamase domain protein [Aspergillus fumigatus Af293]_x0001_gb|EAL89462.1| metallo-beta-lactamase domain protein, putative [Aspergillus fumigatus Af293]	Aspergillus fumigatus Af293	Eukaryota; Fungi; Dikarya; Ascomycota; Pezizomycotina; Eurotiomycetes; Eurotiomycetidae; Eurotiales; Aspergillaceae; Aspergillus.
gi|397211403|gb|AJKL01000040.1.g4471.t1	EUC50481.1	2e-60	51.8018	hypothetical protein COCMIDRAFT_82007 [Bipolaris oryzae ATCC 44560]	Bipolaris oryzae ATCC 44560	Eukaryota; Fungi; Dikarya; Ascomycota; Pezizomycotina; Dothideomycetes; Pleosporomycetidae; Pleosporales; Pleosporineae; Pleosporaceae; Bipolaris.
gi|397211403|gb|AJKL01000040.1.g4471.t1	EDP50683.1	3e-60	52.4038	metallo-beta-lactamase domain protein, putative [Aspergillus fumigatus A1163]	Aspergillus fumigatus A1163	Eukaryota; Fungi; Dikarya; Ascomycota; Pezizomycotina; Eurotiomycetes; Eurotiomycetidae; Eurotiales; Aspergillaceae; Aspergillus.
gi|397211403|gb|AJKL01000040.1.g4471.t1	CCC09251.1	4e-59	50.6849	unnamed protein product [Sordaria macrospora k-hell]	Sordaria macrospora k-hell	Eukaryota; Fungi; Dikarya; Ascomycota; Pezizomycotina; Sordariomycetes; Sordariomycetidae; Sordariales; Sordariaceae; Sordaria. FEATURES Location/Qualifiers source 1..348 /organism="Sordaria macrospora k-hell" /strain="k-hell" /db_xref="taxon:771870" /tissue_type="mycelium" /note="contig 2.8" Protein 1..348 /name="unnamed protein product" Region 106..>259 /region_name="GloB" /note="Zn-dependent h…
gi|397211403|gb|AJKL01000040.1.g4471.t1	GAD99746.1	4e-59	52.4752	conserved hypothetical protein [Byssochlamys spectabilis No. 5]	Byssochlamys spectabilis No. 5	Eukaryota; Fungi; Dikarya; Ascomycota; Pezizomycotina; Eurotiomycetes; Eurotiomycetidae; Eurotiales; Thermoascaceae; Byssochlamys. FEATURES Location/Qualifiers source 1..1896 /organism="Byssochlamys spectabilis No. 5" /culture_collection="NBRC:109023" /db_xref="taxon:1356009" /note="anamorph: Paecilomyces variotii; contig: PVAR5_00082_3" Protein 1..1896 /product="conserved hypothetical protein" R…
gi|397211403|gb|AJKL01000040.1.g4471.t1	EMD69255.1	7e-59	50.9009	hypothetical protein COCSADRAFT_32002 [Bipolaris sorokiniana ND90Pr]	Bipolaris sorokiniana ND90Pr	Eukaryota; Fungi; Dikarya; Ascomycota; Pezizomycotina; Dothideomycetes; Pleosporomycetidae; Pleosporales; Pleosporineae; Pleosporaceae; Bipolaris.
gi|397211403|gb|AJKL01000040.1.g4471.t1	GAA81982.1	2e-58	51.9048	metallo-beta-lactamase domain protein [Aspergillus kawachii IFO 4308]	Aspergillus kawachii IFO 4308	Eukaryota; Fungi; Dikarya; Ascomycota; Pezizomycotina; Eurotiomycetes; Eurotiomycetidae; Eurotiales; Aspergillaceae; Aspergillus.
gi|397211403|gb|AJKL01000040.1.g4471.t1	EUN30674.1	3e-58	50.4505	hypothetical protein COCVIDRAFT_89781 [Bipolaris victoriae FI3]	Bipolaris victoriae FI3	Eukaryota; Fungi; Dikarya; Ascomycota; Pezizomycotina; Dothideomycetes; Pleosporomycetidae; Pleosporales; Pleosporineae; Pleosporaceae; Bipolaris.
gi|397211403|gb|AJKL01000040.1.g4471.t1	XP_001389323.2	1e-57	50.4854	metallo-beta-lactamase family protein [Aspergillus niger CBS 513.88]	Aspergillus niger CBS 513.88	Eukaryota; Fungi; Dikarya; Ascomycota; Pezizomycotina; Eurotiomycetes; Eurotiomycetidae; Eurotiales; Aspergillaceae; Aspergillus.
gi|397211403|gb|AJKL01000040.1.g4471.t1	EUC38906.1	2e-57	50.4505	hypothetical protein COCCADRAFT_81641 [Bipolaris zeicola 26-R-13]	Bipolaris zeicola 26-R-13	Eukaryota; Fungi; Dikarya; Ascomycota; Pezizomycotina; Dothideomycetes; Pleosporomycetidae; Pleosporales; Pleosporineae; Pleosporaceae; Bipolaris.
gi|397211403|gb|AJKL01000040.1.g4471.t1	EFQ32859.1	8e-56	50.7317	metallo-beta-lactamase superfamily protein [Colletotrichum graminicola M1.001]	Colletotrichum graminicola M1.001	Eukaryota; Fungi; Dikarya; Ascomycota; Pezizomycotina; Sordariomycetes; Hypocreomycetidae; Glomerellales; Glomerellaceae; mitosporic Glomerellaceae; Colletotrichum.
gi|397211403|gb|AJKL01000040.1.g4471.t1	EMD96009.1	6e-54	51.1628	hypothetical protein COCHEDRAFT_1090065 [Bipolaris maydis C5]_x0001_gb|ENI10867.1| hypothetical protein COCC4DRAFT_122780 [Bipolaris maydis ATCC 48331]	Bipolaris maydis C5	Eukaryota; Fungi; Dikarya; Ascomycota; Pezizomycotina; Dothideomycetes; Pleosporomycetidae; Pleosporales; Pleosporineae; Pleosporaceae; Bipolaris.
gi|397211401|gb|AJKL01000041.1.g4532.t2	EON64367.1	0	79.2271	hypothetical protein W97_03598 [Coniosporium apollinis CBS 100218]	Coniosporium apollinis CBS 100218	Eukaryota; Fungi; Dikarya; Ascomycota; Pezizomycotina; Eurotiomycetes; Chaetothyriomycetidae; Chaetothyriales; Herpotrichiellaceae; mitosporic Herpotrichiellaceae; Coniosporium.
gi|397211401|gb|AJKL01000041.1.g4532.t2	EOD47792.1	5e-147	67.027	putative high affinity nickel transport protein nic1 protein [Neofusicoccum parvum UCRNP2]	Neofusicoccum parvum UCRNP2	Eukaryota; Fungi; Dikarya; Ascomycota; Pezizomycotina; Dothideomycetes; Dothideomycetes incertae sedis; Botryosphaeriales; Botryosphaeriaceae; Neofusicoccum.
gi|397211401|gb|AJKL01000041.1.g4532.t2	XP_003296726.1	3e-140	59.0686	hypothetical protein PTT_06904 [Pyrenophora teres f. teres 0-1]_x0001_gb|EFQ95182.1| hypothetical protein PTT_06904 [Pyrenophora teres f. teres 0-1]	Pyrenophora teres f. teres 0-1	Eukaryota; Fungi; Dikarya; Ascomycota; Pezizomycotina; Dothideomycetes; Pleosporomycetidae; Pleosporales; Pleosporineae; Pleosporaceae; Pyrenophora.
gi|397211401|gb|AJKL01000041.1.g4532.t2	EUC35761.1	1e-135	69.2557	hypothetical protein COCCADRAFT_89983 [Bipolaris zeicola 26-R-13]	Bipolaris zeicola 26-R-13	Eukaryota; Fungi; Dikarya; Ascomycota; Pezizomycotina; Dothideomycetes; Pleosporomycetidae; Pleosporales; Pleosporineae; Pleosporaceae; Bipolaris.
gi|397211401|gb|AJKL01000041.1.g4532.t2	XP_001940042.1	1e-135	68.932	high affinity nickel transport protein nic1 [Pyrenophora tritici-repentis Pt-1C-BFP]_x0001_gb|EDU42761.1| high affinity nickel transport protein nic1 [Pyrenophora tritici-repentis Pt-1C-BFP]	Pyrenophora tritici-repentis Pt-1C-BFP	Eukaryota; Fungi; Dikarya; Ascomycota; Pezizomycotina; Dothideomycetes; Pleosporomycetidae; Pleosporales; Pleosporineae; Pleosporaceae; Pyrenophora.
gi|397211401|gb|AJKL01000041.1.g4532.t2	EUN23304.1	2e-135	69.2557	hypothetical protein COCVIDRAFT_109076 [Bipolaris victoriae FI3]	Bipolaris victoriae FI3	Eukaryota; Fungi; Dikarya; Ascomycota; Pezizomycotina; Dothideomycetes; Pleosporomycetidae; Pleosporales; Pleosporineae; Pleosporaceae; Bipolaris.
gi|397211401|gb|AJKL01000041.1.g4532.t2	EUC47990.1	2e-135	69.5793	hypothetical protein COCMIDRAFT_88520 [Bipolaris oryzae ATCC 44560]	Bipolaris oryzae ATCC 44560	Eukaryota; Fungi; Dikarya; Ascomycota; Pezizomycotina; Dothideomycetes; Pleosporomycetidae; Pleosporales; Pleosporineae; Pleosporaceae; Bipolaris.
gi|397211401|gb|AJKL01000041.1.g4532.t2	EMD63537.1	8e-135	69.5793	hypothetical protein COCSADRAFT_143651 [Bipolaris sorokiniana ND90Pr]	Bipolaris sorokiniana ND90Pr	Eukaryota; Fungi; Dikarya; Ascomycota; Pezizomycotina; Dothideomycetes; Pleosporomycetidae; Pleosporales; Pleosporineae; Pleosporaceae; Bipolaris.
gi|397211401|gb|AJKL01000041.1.g4532.t2	EMD85853.1	2e-134	69.2557	hypothetical protein COCHEDRAFT_1187826 [Bipolaris maydis C5]_x0001_gb|EMD92723.1| hypothetical protein COCHEDRAFT_1172137 [Bipolaris maydis C5]_x0001_gb|ENI04887.1| hypothetical protein COCC4DRAFT_40955 [Bipolaris maydis ATCC 48331]	Bipolaris maydis C5	Eukaryota; Fungi; Dikarya; Ascomycota; Pezizomycotina; Dothideomycetes; Pleosporomycetidae; Pleosporales; Pleosporineae; Pleosporaceae; Bipolaris.
gi|397211401|gb|AJKL01000041.1.g4532.t2	EOA83500.1	4e-133	68.2848	hypothetical protein SETTUDRAFT_22199 [Setosphaeria turcica Et28A]	Setosphaeria turcica Et28A	Eukaryota; Fungi; Dikarya; Ascomycota; Pezizomycotina; Dothideomycetes; Pleosporomycetidae; Pleosporales; Pleosporineae; Pleosporaceae; Setosphaeria.
gi|397211401|gb|AJKL01000041.1.g4532.t2	EPS97916.1	6e-133	68.1818	hypothetical protein FOMPIDRAFT_1166002 [Fomitopsis pinicola FP-58527 SS1]	Fomitopsis pinicola FP-58527 SS1	Eukaryota; Fungi; Dikarya; Basidiomycota; Agaricomycotina; Agaricomycetes; Polyporales; Fomitopsis.
gi|397211401|gb|AJKL01000041.1.g4532.t2	XP_003840725.1	2e-131	69.2557	similar to high-affinity nickel transport protein [Leptosphaeria maculans JN3]_x0001_emb|CBX97246.1| similar to high-affinity nickel transport protein [Leptosphaeria maculans JN3]	Leptosphaeria maculans JN3	Eukaryota; Fungi; Dikarya; Ascomycota; Pezizomycotina; Dothideomycetes; Pleosporomycetidae; Pleosporales; Pleosporineae; Leptosphaeriaceae; Leptosphaeria; Leptosphaeria maculans complex.
gi|397211401|gb|AJKL01000041.1.g4532.t2	EKG12158.1	2e-130	78.7645	Nickel/cobalt transporter high-affinity [Macrophomina phaseolina MS6]	Macrophomina phaseolina MS6	Eukaryota; Fungi; Dikarya; Ascomycota; Pezizomycotina; Dothideomycetes; Dothideomycetes incertae sedis; Botryosphaeriales; Botryosphaeriaceae; Macrophomina.
gi|397211401|gb|AJKL01000041.1.g4532.t2	XP_001803005.1	6e-130	70.3704	hypothetical protein SNOG_12787 [Phaeosphaeria nodorum SN15]_x0001_gb|EAT79587.1| hypothetical protein SNOG_12787 [Phaeosphaeria nodorum SN15]	Phaeosphaeria nodorum SN15	Eukaryota; Fungi; Dikarya; Ascomycota; Pezizomycotina; Dothideomycetes; Pleosporomycetidae; Pleosporales; Pleosporineae; Phaeosphaeriaceae; Parastagonospora.
gi|397211401|gb|AJKL01000041.1.g4532.t2	EIM92684.1	4e-121	61.7363	high affinity nickel transport protein nic1 [Stereum hirsutum FP-91666 SS1]	Stereum hirsutum FP-91666 SS1	Eukaryota; Fungi; Dikarya; Basidiomycota; Agaricomycotina; Agaricomycetes; Russulales; Stereaceae; Stereum.
gi|397211401|gb|AJKL01000041.1.g4532.t2	ERF70411.1	2e-119	59.9407	hypothetical protein EPUS_05230 [Endocarpon pusillum Z07020]	Endocarpon pusillum Z07020	Eukaryota; Fungi; Dikarya; Ascomycota; Pezizomycotina; Eurotiomycetes; Chaetothyriomycetidae; Verrucariales; Verrucariaceae; Endocarpon.
gi|397211401|gb|AJKL01000041.1.g4532.t2	XP_003348230.1	8e-116	59.7561	hypothetical protein SMAC_07992 [Sordaria macrospora k-hell]_x0001_emb|CCC10440.1| unnamed protein product [Sordaria macrospora k-hell]	Sordaria macrospora k-hell	Eukaryota; Fungi; Dikarya; Ascomycota; Pezizomycotina; Sordariomycetes; Sordariomycetidae; Sordariales; Sordariaceae; Sordaria.
gi|397211401|gb|AJKL01000041.1.g4532.t2	EGO58360.1	2e-115	59.4512	hypothetical protein NEUTE1DRAFT_82808 [Neurospora tetrasperma FGSC 2508]	Neurospora tetrasperma FGSC 2508	Eukaryota; Fungi; Dikarya; Ascomycota; Pezizomycotina; Sordariomycetes; Sordariomycetidae; Sordariales; Sordariaceae; Neurospora.
gi|397211401|gb|AJKL01000041.1.g4532.t2	XP_959315.1	3e-115	59.1463	hypothetical protein NCU08225 [Neurospora crassa OR74A]_x0001_gb|EAA30079.1| high affinity nickel transporter nic1 [Neurospora crassa OR74A]	Neurospora crassa OR74A	Eukaryota; Fungi; Dikarya; Ascomycota; Pezizomycotina; Sordariomycetes; Sordariomycetidae; Sordariales; Sordariaceae; Neurospora.
gi|397211401|gb|AJKL01000041.1.g4532.t2	EME84132.1	4e-115	62.5806	hypothetical protein MYCFIDRAFT_187266 [Pseudocercospora fijiensis CIRAD86]	Pseudocercospora fijiensis CIRAD86	Eukaryota; Fungi; Dikarya; Ascomycota; Pezizomycotina; Dothideomycetes; Dothideomycetidae; Capnodiales; Mycosphaerellaceae; Pseudocercospora.
gi|397211401|gb|AJKL01000041.1.g4532.t2	EKJ78283.1	1e-113	58.6957	hypothetical protein FPSE_01744 [Fusarium pseudograminearum CS3096]	Fusarium pseudograminearum CS3096	Eukaryota; Fungi; Dikarya; Ascomycota; Pezizomycotina; Sordariomycetes; Hypocreomycetidae; Hypocreales; Nectriaceae; mitosporic Nectriaceae; Fusarium.
gi|397211401|gb|AJKL01000041.1.g4532.t2	EGZ71314.1	1e-113	59.4512	NicO-domain-containing protein [Neurospora tetrasperma FGSC 2509]	Neurospora tetrasperma FGSC 2509	Eukaryota; Fungi; Dikarya; Ascomycota; Pezizomycotina; Sordariomycetes; Sordariomycetidae; Sordariales; Sordariaceae; Neurospora.
gi|397211401|gb|AJKL01000041.1.g4532.t2	XP_386689.1	8e-113	58.3851	hypothetical protein FG06513.1 [Fusarium graminearum PH-1]_x0001_gb|ESU12616.1| hypothetical protein FGSG_06513 [Fusarium graminearum PH-1]	Fusarium graminearum PH-1	Eukaryota; Fungi; Dikarya; Ascomycota; Pezizomycotina; Sordariomycetes; Hypocreomycetidae; Hypocreales; Nectriaceae; mitosporic Nectriaceae; Fusarium.
gi|397211401|gb|AJKL01000041.1.g4532.t2	ENH69860.1	1e-112	58.4906	High-affinity nickel transport protein nic1 [Fusarium oxysporum f. sp. cubense race 1]	Fusarium oxysporum f. sp. cubense race 1	Eukaryota; Fungi; Dikarya; Ascomycota; Pezizomycotina; Sordariomycetes; Hypocreomycetidae; Hypocreales; Nectriaceae; mitosporic Nectriaceae; Fusarium; Fusarium oxysporum species complex.
gi|397211401|gb|AJKL01000041.1.g4532.t2	XP_002378081.1	1e-112	55.3398	nickel transport protein, putative [Aspergillus flavus NRRL3357]_x0001_gb|EED52917.1| nickel transport protein, putative [Aspergillus flavus NRRL3357]	Aspergillus flavus NRRL3357	Eukaryota; Fungi; Dikarya; Ascomycota; Pezizomycotina; Eurotiomycetes; Eurotiomycetidae; Eurotiales; Aspergillaceae; Aspergillus.
gi|397211401|gb|AJKL01000041.1.g4532.t2	CCT66465.1	1e-111	58.805	probable high-affinity nickel transport protein nic1 [Fusarium fujikuroi IMI 58289]	Fusarium fujikuroi IMI 58289	Eukaryota; Fungi; Dikarya; Ascomycota; Pezizomycotina; Sordariomycetes; Hypocreomycetidae; Hypocreales; Nectriaceae; mitosporic Nectriaceae; Fusarium; Fusarium fujikuroi species complex.
gi|397211401|gb|AJKL01000041.1.g4532.t2	CBF70155.1	1e-111	62.1118	TPA: nickel transport protein, putative (AFU_orthologue; AFUA_2G08830) [Aspergillus nidulans FGSC A4]	Aspergillus nidulans FGSC A4	Eukaryota; Fungi; Dikarya; Ascomycota; Pezizomycotina; Eurotiomycetes; Eurotiomycetidae; Eurotiales; Aspergillaceae; Aspergillus.
gi|397211401|gb|AJKL01000041.1.g4532.t2	EMT64329.1	2e-111	58.4906	High-affinity nickel transport protein nic1 [Fusarium oxysporum f. sp. cubense race 4]	Fusarium oxysporum f. sp. cubense race 4	Eukaryota; Fungi; Dikarya; Ascomycota; Pezizomycotina; Sordariomycetes; Hypocreomycetidae; Hypocreales; Nectriaceae; mitosporic Nectriaceae; Fusarium; Fusarium oxysporum species complex.
gi|397211401|gb|AJKL01000041.1.g4532.t2	EWG44622.1	8e-111	58.1761	high-affinity nickel-transporter [Fusarium verticillioides 7600]	Fusarium verticillioides 7600	Eukaryota; Fungi; Dikarya; Ascomycota; Pezizomycotina; Sordariomycetes; Hypocreomycetidae; Hypocreales; Nectriaceae; mitosporic Nectriaceae; Fusarium; Fusarium fujikuroi species complex.
gi|397211401|gb|AJKL01000041.1.g4532.t2	ETS76130.1	1e-110	59.2476	hypothetical protein PFICI_11517 [Pestalotiopsis fici W106-1]	Pestalotiopsis fici W106-1	Eukaryota; Fungi; Dikarya; Ascomycota; Pezizomycotina; Sordariomycetes; Xylariomycetidae; Xylariales; Amphisphaeriaceae; mitosporic Amphisphaeriaceae; Pestalotiopsis.
gi|397211401|gb|AJKL01000041.1.g4532.t2	EIT78598.1	1e-110	55.6098	high-affinity nickel permease [Aspergillus oryzae 3.042]	Aspergillus oryzae 3.042	Eukaryota; Fungi; Dikarya; Ascomycota; Pezizomycotina; Eurotiomycetes; Eurotiomycetidae; Eurotiales; Aspergillaceae; Aspergillus.
gi|397211401|gb|AJKL01000041.1.g4532.t2	BAE65260.1	2e-110	55.6098	unnamed protein product [Aspergillus oryzae RIB40]	Aspergillus oryzae RIB40	Eukaryota; Fungi; Dikarya; Ascomycota; Pezizomycotina; Eurotiomycetes; Eurotiomycetidae; Eurotiales; Aspergillaceae; Aspergillus.
gi|397211401|gb|AJKL01000041.1.g4532.t2	XP_001826393.2	4e-110	61.4925	nickel transport protein [Aspergillus oryzae RIB40]	Aspergillus oryzae RIB40	Eukaryota; Fungi; Dikarya; Ascomycota; Pezizomycotina; Eurotiomycetes; Eurotiomycetidae; Eurotiales; Aspergillaceae; Aspergillus.
gi|397211401|gb|AJKL01000041.1.g4532.t2	XP_001267809.1	9e-110	60.4167	nickel transport protein, putative [Aspergillus clavatus NRRL 1]_x0001_gb|EAW06383.1| nickel transport protein, putative [Aspergillus clavatus NRRL 1]	Aspergillus clavatus NRRL 1	Eukaryota; Fungi; Dikarya; Ascomycota; Pezizomycotina; Eurotiomycetes; Eurotiomycetidae; Eurotiales; Aspergillaceae; Aspergillus.
gi|397211401|gb|AJKL01000041.1.g4532.t2	EPE28771.1	2e-109	58.8608	hypothetical protein GLAREA_09892 [Glarea lozoyensis ATCC 20868]	Glarea lozoyensis ATCC 20868	Eukaryota; Fungi; Dikarya; Ascomycota; Pezizomycotina; Leotiomycetes; Helotiales; Helotiaceae; Glarea.
gi|397211401|gb|AJKL01000041.1.g4532.t2	CAK97137.1	2e-109	62.9032	unnamed protein product [Aspergillus niger]	Aspergillus niger	Eukaryota; Fungi; Dikarya; Ascomycota; Pezizomycotina; Eurotiomycetes; Eurotiomycetidae; Eurotiales; Aspergillaceae; Aspergillus.
gi|397211401|gb|AJKL01000041.1.g4532.t2	EME45121.1	3e-109	62.215	hypothetical protein DOTSEDRAFT_87559 [Dothistroma septosporum NZE10]	Dothistroma septosporum NZE10	Eukaryota; Fungi; Dikarya; Ascomycota; Pezizomycotina; Dothideomycetes; Dothideomycetidae; Capnodiales; Mycosphaerellaceae; Mycosphaerella.
gi|397211401|gb|AJKL01000041.1.g4532.t2	XP_755217.1	4e-109	60.355	nickel transport protein [Aspergillus fumigatus Af293]_x0001_gb|EAL93179.1| nickel transport protein, putative [Aspergillus fumigatus Af293]	Aspergillus fumigatus Af293	Eukaryota; Fungi; Dikarya; Ascomycota; Pezizomycotina; Eurotiomycetes; Eurotiomycetidae; Eurotiales; Aspergillaceae; Aspergillus.
gi|397211401|gb|AJKL01000041.1.g4532.t2	EDP54418.1	4e-109	60.0592	nickel transport protein, putative [Aspergillus fumigatus A1163]	Aspergillus fumigatus A1163	Eukaryota; Fungi; Dikarya; Ascomycota; Pezizomycotina; Eurotiomycetes; Eurotiomycetidae; Eurotiales; Aspergillaceae; Aspergillus.
gi|397211401|gb|AJKL01000041.1.g4532.t2	XP_003066268.1	4e-108	58.4337	High-affinity nickel transport protein nic1, putative [Coccidioides posadasii C735 delta SOWgp]_x0001_gb|EER24123.1| High-affinity nickel transport protein nic1, putative [Coccidioides posadasii C735 delta SOWgp]	Coccidioides posadasii C735 delta SOWgp	Eukaryota; Fungi; Dikarya; Ascomycota; Pezizomycotina; Eurotiomycetes; Eurotiomycetidae; Onygenales; mitosporic Onygenales; Coccidioides.
gi|397211401|gb|AJKL01000041.1.g4532.t2	EJB10689.1	5e-108	58.7349	Ni2+-Co2+ transporter (NiCoT) family transition metal uptake transporter [Coccidioides immitis RS]	Coccidioides immitis RS	Eukaryota; Fungi; Dikarya; Ascomycota; Pezizomycotina; Eurotiomycetes; Eurotiomycetidae; Onygenales; mitosporic Onygenales; Coccidioides.
gi|397211401|gb|AJKL01000041.1.g4532.t2	XP_001247044.1	1e-107	58.7349	hypothetical protein CIMG_00815 [Coccidioides immitis RS]	Coccidioides immitis RS	Eukaryota; Fungi; Dikarya; Ascomycota; Pezizomycotina; Eurotiomycetes; Eurotiomycetidae; Onygenales; mitosporic Onygenales; Coccidioides.
gi|397211401|gb|AJKL01000041.1.g4532.t2	XP_001260386.1	1e-107	58.9286	nickel transport protein, putative [Neosartorya fischeri NRRL 181]_x0001_gb|EAW18489.1| nickel transport protein, putative [Neosartorya fischeri NRRL 181]	Neosartorya fischeri NRRL 181	Eukaryota; Fungi; Dikarya; Ascomycota; Pezizomycotina; Eurotiomycetes; Eurotiomycetidae; Eurotiales; Aspergillaceae; Neosartorya.
gi|397211401|gb|AJKL01000041.1.g4532.t2	EFW15593.1	2e-107	58.4337	nickel transporter [Coccidioides posadasii str. Silveira]	Coccidioides posadasii str. Silveira	Eukaryota; Fungi; Dikarya; Ascomycota; Pezizomycotina; Eurotiomycetes; Eurotiomycetidae; Onygenales; mitosporic Onygenales; Coccidioides.
gi|397211401|gb|AJKL01000041.1.g4532.t2	EMC98849.1	6e-107	65.3595	hypothetical protein BAUCODRAFT_41374, partial [Baudoinia compniacensis UAMH 10762]	Baudoinia compniacensis UAMH 10762	Eukaryota; Fungi; Dikarya; Ascomycota; Pezizomycotina; Dothideomycetes; Dothideomycetidae; Capnodiales; Teratosphaeriaceae; mitosporic Teratosphaeriaceae; Baudoinia.
gi|397211401|gb|AJKL01000041.1.g4532.t2	EJB10688.1	6e-107	58.7349	Ni2+-Co2+ transporter (NiCoT) family transition metal uptake transporter, variant [Coccidioides immitis RS]	Coccidioides immitis RS	Eukaryota; Fungi; Dikarya; Ascomycota; Pezizomycotina; Eurotiomycetes; Eurotiomycetidae; Onygenales; mitosporic Onygenales; Coccidioides.
gi|397211401|gb|AJKL01000041.1.g4532.t2	XP_001551921.1	2e-106	58.4127	hypothetical protein BC1G_09256 [Botryotinia fuckeliana B05.10]_x0001_gb|EMR90150.1| putative high affinity nickel transport protein nic1 protein [Botryotinia fuckeliana BcDW1]	Botryotinia fuckeliana B05.10	Eukaryota; Fungi; Dikarya; Ascomycota; Pezizomycotina; Leotiomycetes; Helotiales; Sclerotiniaceae; Botryotinia.
gi|397211401|gb|AJKL01000041.1.g4532.t2	XP_001590036.1	2e-106	58.4127	hypothetical protein SS1G_08800 [Sclerotinia sclerotiorum 1980]_x0001_gb|EDN92935.1| hypothetical protein SS1G_08800 [Sclerotinia sclerotiorum 1980 UF-70]	Sclerotinia sclerotiorum 1980 UF-70	Eukaryota; Fungi; Dikarya; Ascomycota; Pezizomycotina; Leotiomycetes; Helotiales; Sclerotiniaceae; Sclerotinia.
gi|397211401|gb|AJKL01000041.1.g4532.t2	EHA25220.1	5e-105	57.5668	high-affinity nickel transport protein [Aspergillus niger ATCC 1015]	Aspergillus niger ATCC 1015	Eukaryota; Fungi; Dikarya; Ascomycota; Pezizomycotina; Eurotiomycetes; Eurotiomycetidae; Eurotiales; Aspergillaceae; Aspergillus.
gi|397211401|gb|AJKL01000041.1.g4532.t2	XP_001395516.2	6e-105	57.5668	nickel transport protein [Aspergillus niger CBS 513.88]	Aspergillus niger CBS 513.88	Eukaryota; Fungi; Dikarya; Ascomycota; Pezizomycotina; Eurotiomycetes; Eurotiomycetidae; Eurotiales; Aspergillaceae; Aspergillus.
gi|397211401|gb|AJKL01000041.1.g4532.t2	ESZ97212.1	7e-105	58.9744	hypothetical protein SBOR_2406 [Sclerotinia borealis F-4157]	Sclerotinia borealis F-4157	Eukaryota; Fungi; Dikarya; Ascomycota; Pezizomycotina; Leotiomycetes; Helotiales; Sclerotiniaceae; Sclerotinia.
gi|397211401|gb|AJKL01000041.1.g4532.t2	CCD48024.1	1e-104	58.4127	hypothetical protein BofuT4_P113340.1 [Botryotinia fuckeliana T4]	Botryotinia fuckeliana T4	Eukaryota; Fungi; Dikarya; Ascomycota; Pezizomycotina; Leotiomycetes; Helotiales; Sclerotiniaceae; Botryotinia.
gi|397211401|gb|AJKL01000041.1.g4532.t2	GAA86461.1	1e-104	58.0838	nickel transport protein [Aspergillus kawachii IFO 4308]	Aspergillus kawachii IFO 4308	Eukaryota; Fungi; Dikarya; Ascomycota; Pezizomycotina; Eurotiomycetes; Eurotiomycetidae; Eurotiales; Aspergillaceae; Aspergillus.
gi|397211401|gb|AJKL01000041.1.g4532.t2	XP_002558810.1	2e-104	59.1716	Pc13g03730 [Penicillium chrysogenum Wisconsin 54-1255]_x0001_emb|CAP91442.1| Pc13g03730 [Penicillium chrysogenum Wisconsin 54-1255]	Penicillium chrysogenum Wisconsin 54-1255	Eukaryota; Fungi; Dikarya; Ascomycota; Pezizomycotina; Eurotiomycetes; Eurotiomycetidae; Eurotiales; Aspergillaceae; Penicillium; Penicillium chrysogenum complex.
gi|397211401|gb|AJKL01000041.1.g4532.t2	XP_003045500.1	6e-104	59.736	predicted protein [Nectria haematococca mpVI 77-13-4]_x0001_gb|EEU39787.1| predicted protein [Nectria haematococca mpVI 77-13-4]	Nectria haematococca mpVI 77-13-4	Eukaryota; Fungi; Dikarya; Ascomycota; Pezizomycotina; Sordariomycetes; Hypocreomycetidae; Hypocreales; Nectriaceae; mitosporic Nectriaceae; Fusarium; Fusarium solani species complex.
gi|397211401|gb|AJKL01000041.1.g4532.t2	EMF10551.1	7e-104	60.9121	NicO-domain-containing protein [Sphaerulina musiva SO2202]	Sphaerulina musiva SO2202	Eukaryota; Fungi; Dikarya; Ascomycota; Pezizomycotina; Dothideomycetes; Dothideomycetidae; Capnodiales; Mycosphaerellaceae; Sphaerulina.
gi|397211401|gb|AJKL01000041.1.g4532.t2	EPS38251.1	9e-104	62.3377	hypothetical protein H072_8010 [Dactylellina haptotyla CBS 200.50]	Dactylellina haptotyla CBS 200.50	Eukaryota; Fungi; Dikarya; Ascomycota; Pezizomycotina; Orbiliomycetes; Orbiliales; Orbiliaceae; mitosporic Orbiliaceae; Dactylellina.
gi|397211401|gb|AJKL01000041.1.g4532.t2	EHK15260.1	1e-103	56.6978	hypothetical protein TRIVIDRAFT_80124 [Trichoderma virens Gv29-8]	Trichoderma virens Gv29-8	Eukaryota; Fungi; Dikarya; Ascomycota; Pezizomycotina; Sordariomycetes; Hypocreomycetidae; Hypocreales; Hypocreaceae; Trichoderma.
gi|397211401|gb|AJKL01000041.1.g4532.t2	EWC44512.1	3e-103	63.754	hypothetical protein DRE_06780 [Drechslerella stenobrocha 248]	Drechslerella stenobrocha 248	Eukaryota; Fungi; Dikarya; Ascomycota; Pezizomycotina; Orbiliomycetes; Orbiliales; Orbiliaceae; mitosporic Orbiliaceae; Drechslerella.
gi|397211401|gb|AJKL01000041.1.g4532.t2	XP_002621437.1	4e-103	55.5874	nickel transporter [Ajellomyces dermatitidis SLH14081]_x0001_gb|EEQ73846.1| nickel transporter [Ajellomyces dermatitidis SLH14081]	Ajellomyces dermatitidis SLH14081	Eukaryota; Fungi; Dikarya; Ascomycota; Pezizomycotina; Eurotiomycetes; Eurotiomycetidae; Onygenales; Ajellomycetaceae; Ajellomyces.
gi|397211401|gb|AJKL01000041.1.g4532.t2	EEQ83315.1	4e-103	55.5874	nickel transporter [Ajellomyces dermatitidis ER-3]_x0001_gb|EGE81956.1| nickel transporter [Ajellomyces dermatitidis ATCC 18188]_x0001_gb|EQL35829.1| high-affinity nickel-transporter [Ajellomyces dermatitidis ATCC 26199]	Ajellomyces dermatitidis ER-3	Eukaryota; Fungi; Dikarya; Ascomycota; Pezizomycotina; Eurotiomycetes; Eurotiomycetidae; Onygenales; Ajellomycetaceae; Ajellomyces.
gi|397211401|gb|AJKL01000041.1.g4532.t2	EPS29424.1	4e-103	55.9524	hypothetical protein PDE_04373 [Penicillium oxalicum 114-2]	Penicillium oxalicum 114-2	Eukaryota; Fungi; Dikarya; Ascomycota; Pezizomycotina; Eurotiomycetes; Eurotiomycetidae; Eurotiales; Aspergillaceae; Penicillium.
gi|397211401|gb|AJKL01000041.1.g4532.t2	ENH87359.1	2e-102	57.1429	high affinity nickel transport protein nic1 [Colletotrichum orbiculare MAFF 240422]	Colletotrichum orbiculare MAFF 240422	Eukaryota; Fungi; Dikarya; Ascomycota; Pezizomycotina; Sordariomycetes; Hypocreomycetidae; Glomerellales; Glomerellaceae; mitosporic Glomerellaceae; Colletotrichum.
gi|397211401|gb|AJKL01000041.1.g4532.t2	XP_001907668.1	2e-102	56.7398	hypothetical protein [Podospora anserina S mat+]_x0001_emb|CAP68341.1| unnamed protein product [Podospora anserina S mat+]	Podospora anserina S mat+	Eukaryota; Fungi; Dikarya; Ascomycota; Pezizomycotina; Sordariomycetes; Sordariomycetidae; Sordariales; Lasiosphaeriaceae; Podospora.
gi|397211401|gb|AJKL01000041.1.g4532.t2	EHK41551.1	4e-102	55.2147	high-affinity nickel transport protein [Trichoderma atroviride IMI 206040]	Trichoderma atroviride IMI 206040	Eukaryota; Fungi; Dikarya; Ascomycota; Pezizomycotina; Sordariomycetes; Hypocreomycetidae; Hypocreales; Hypocreaceae; Trichoderma.
gi|397211401|gb|AJKL01000041.1.g4532.t2	CDM27076.1	1e-101	57.6471	High-affinity nickel transport protein nic1 [Penicillium roqueforti]	Penicillium roqueforti	Eukaryota; Fungi; Dikarya; Ascomycota; Pezizomycotina; Eurotiomycetes; Eurotiomycetidae; Eurotiales; Aspergillaceae; Penicillium.
gi|397211401|gb|AJKL01000041.1.g4532.t2	EKD17581.1	3e-101	55.2147	Ni2+-Co2+ transporter transition metal uptake transporter [Marssonina brunnea f. sp. 'multigermtubi' MB_m1]	Marssonina brunnea f. sp. 'multigermtubi' MB_m1	Eukaryota; Fungi; Dikarya; Ascomycota; Pezizomycotina; Leotiomycetes; Helotiales; Dermateaceae; Marssonina.
gi|397211401|gb|AJKL01000041.1.g4532.t2	ELA28954.1	4e-101	58.3587	high affinity nickel transport protein nic1 [Colletotrichum gloeosporioides Nara gc5]	Colletotrichum gloeosporioides Nara gc5	Eukaryota; Fungi; Dikarya; Ascomycota; Pezizomycotina; Sordariomycetes; Hypocreomycetidae; Glomerellales; Glomerellaceae; mitosporic Glomerellaceae; Colletotrichum.
gi|397211401|gb|AJKL01000041.1.g4532.t2	EFQ35980.1	1e-100	58.4615	Ni2+-Co2+ transporter transition metal uptake transporter [Colletotrichum graminicola M1.001]	Colletotrichum graminicola M1.001	Eukaryota; Fungi; Dikarya; Ascomycota; Pezizomycotina; Sordariomycetes; Hypocreomycetidae; Glomerellales; Glomerellaceae; mitosporic Glomerellaceae; Colletotrichum.
gi|397211401|gb|AJKL01000041.1.g4532.t2	EKV05182.1	3e-100	57.27	Nickel transport protein, putative [Penicillium digitatum Pd1]_x0001_gb|EKV13587.1| Nickel transport protein, putative [Penicillium digitatum PHI26]	Penicillium digitatum Pd1	Eukaryota; Fungi; Dikarya; Ascomycota; Pezizomycotina; Eurotiomycetes; Eurotiomycetidae; Eurotiales; Aspergillaceae; Penicillium.
gi|397211401|gb|AJKL01000041.1.g4532.t2	XP_003854097.1	5e-100	59.596	hypothetical protein MYCGRDRAFT_108865 [Zymoseptoria tritici IPO323]_x0001_gb|EGP89073.1| hypothetical protein MYCGRDRAFT_108865 [Zymoseptoria tritici IPO323]	Zymoseptoria tritici IPO323	Eukaryota; Fungi; Dikarya; Ascomycota; Pezizomycotina; Dothideomycetes; Dothideomycetidae; Capnodiales; Mycosphaerellaceae; Zymoseptoria.
gi|397211401|gb|AJKL01000041.1.g4532.t2	XP_006692665.1	4e-98	59.0164	hypothetical protein CTHT_0021960 [Chaetomium thermophilum var. thermophilum DSM 1495]_x0001_gb|EGS20369.1| hypothetical protein CTHT_0021960 [Chaetomium thermophilum var. thermophilum DSM 1495]	Chaetomium thermophilum var. thermophilum DSM 1495	Eukaryota; Fungi; Dikarya; Ascomycota; Pezizomycotina; Sordariomycetes; Sordariomycetidae; Sordariales; Chaetomiaceae; Chaetomium.
gi|397211401|gb|AJKL01000041.1.g4532.t2	EGX52097.1	1e-97	65.8915	hypothetical protein AOL_s00043g487 [Arthrobotrys oligospora ATCC 24927]	Arthrobotrys oligospora ATCC 24927	Eukaryota; Fungi; Dikarya; Ascomycota; Pezizomycotina; Orbiliomycetes; Orbiliales; Orbiliaceae; Orbilia.
gi|397211401|gb|AJKL01000041.1.g4532.t2	EGU82466.1	1e-97	56.9182	hypothetical protein FOXB_07052 [Fusarium oxysporum Fo5176]	Fusarium oxysporum Fo5176	Eukaryota; Fungi; Dikarya; Ascomycota; Pezizomycotina; Sordariomycetes; Hypocreomycetidae; Hypocreales; Nectriaceae; mitosporic Nectriaceae; Fusarium; Fusarium oxysporum species complex.
gi|397211401|gb|AJKL01000041.1.g4532.t2	EEH07657.1	3e-97	56.2319	high-affinity nickel transporter [Ajellomyces capsulatus G186AR]	Ajellomyces capsulatus G186AR	Eukaryota; Fungi; Dikarya; Ascomycota; Pezizomycotina; Eurotiomycetes; Eurotiomycetidae; Onygenales; Ajellomycetaceae; Ajellomyces.
gi|397211401|gb|AJKL01000041.1.g4532.t2	XP_006671080.1	7e-97	57.0122	high affinity nickel transport protein nic1 [Cordyceps militaris CM01]_x0001_gb|EGX91715.1| high affinity nickel transport protein nic1 [Cordyceps militaris CM01]	Cordyceps militaris CM01	Eukaryota; Fungi; Dikarya; Ascomycota; Pezizomycotina; Sordariomycetes; Hypocreomycetidae; Hypocreales; Cordycipitaceae; Cordyceps.
gi|397211401|gb|AJKL01000041.1.g4532.t2	EGR45727.1	9e-97	56.7901	high affinity nickel permease [Trichoderma reesei QM6a]_x0001_gb|ETR97328.1| NicO-domain-containing protein [Trichoderma reesei RUT C-30]	Trichoderma reesei QM6a	Eukaryota; Fungi; Dikarya; Ascomycota; Pezizomycotina; Sordariomycetes; Hypocreomycetidae; Hypocreales; Hypocreaceae; Trichoderma.
gi|397211401|gb|AJKL01000041.1.g4532.t2	EER45808.1	1e-95	55.3623	high-affinity nickel transporter [Ajellomyces capsulatus H143]_x0001_gb|EGC41754.1| high-affinity nickel transporter [Ajellomyces capsulatus H88]	Ajellomyces capsulatus H143	Eukaryota; Fungi; Dikarya; Ascomycota; Pezizomycotina; Eurotiomycetes; Eurotiomycetidae; Onygenales; Ajellomycetaceae; Ajellomyces.
gi|397211401|gb|AJKL01000041.1.g4532.t2	XP_002146577.1	2e-95	54.5706	nickel transport protein, putative [Talaromyces marneffei ATCC 18224]_x0001_gb|EEA26030.1| nickel transport protein, putative [Talaromyces marneffei ATCC 18224]	Talaromyces marneffei ATCC 18224	Eukaryota; Fungi; Dikarya; Ascomycota; Pezizomycotina; Eurotiomycetes; Eurotiomycetidae; Eurotiales; Trichocomaceae; Talaromyces.
gi|397211401|gb|AJKL01000041.1.g4532.t2	XP_002478887.1	1e-94	53.3149	nickel transport protein, putative [Talaromyces stipitatus ATCC 10500]_x0001_gb|EED21924.1| nickel transport protein, putative [Talaromyces stipitatus ATCC 10500]	Talaromyces stipitatus ATCC 10500	Eukaryota; Fungi; Dikarya; Ascomycota; Pezizomycotina; Eurotiomycetes; Eurotiomycetidae; Eurotiales; Trichocomaceae; Talaromyces.
gi|397211401|gb|AJKL01000041.1.g4532.t2	EFY87589.1	4e-94	52.5316	high affinity nickel transport protein nic1 [Metarhizium acridum CQMa 102]	Metarhizium acridum CQMa 102	Eukaryota; Fungi; Dikarya; Ascomycota; Pezizomycotina; Sordariomycetes; Hypocreomycetidae; Hypocreales; Clavicipitaceae; mitosporic Clavicipitaceae; Metarhizium.
gi|397211401|gb|AJKL01000041.1.g4532.t2	XP_001218345.1	2e-92	59.1592	high-affinity nickel transport protein [Aspergillus terreus NIH2624]_x0001_gb|EAU29914.1| high-affinity nickel transport protein [Aspergillus terreus NIH2624]	Aspergillus terreus NIH2624	Eukaryota; Fungi; Dikarya; Ascomycota; Pezizomycotina; Eurotiomycetes; Eurotiomycetidae; Eurotiales; Aspergillaceae; Aspergillus.
gi|397211401|gb|AJKL01000041.1.g4532.t2	ELR08957.1	9e-92	56.2914	hypothetical protein GMDG_00575 [Pseudogymnoascus destructans 20631-21]	Pseudogymnoascus destructans 20631-21	Eukaryota; Fungi; Dikarya; Ascomycota; Pezizomycotina; Leotiomycetes; Leotiomycetes incertae sedis; Pseudeurotiaceae; Pseudogymnoascus.
gi|397211401|gb|AJKL01000041.1.g4532.t2	XP_003663438.1	3e-89	56.4669	hypothetical protein MYCTH_2093133 [Myceliophthora thermophila ATCC 42464]_x0001_gb|AEO58193.1| hypothetical protein MYCTH_2093133 [Myceliophthora thermophila ATCC 42464]	Myceliophthora thermophila ATCC 42464	Eukaryota; Fungi; Dikarya; Ascomycota; Pezizomycotina; Sordariomycetes; Sordariomycetidae; Sordariales; Chaetomiaceae; Myceliophthora.
gi|397211401|gb|AJKL01000041.1.g4532.t2	XP_002795502.1	5e-89	52.3121	conserved hypothetical protein [Paracoccidioides sp. 'lutzii' Pb01]_x0001_gb|EEH40153.1| conserved hypothetical protein [Paracoccidioides sp. 'lutzii' Pb01]	Paracoccidioides sp. 'lutzii' Pb01	Eukaryota; Fungi; Dikarya; Ascomycota; Pezizomycotina; Eurotiomycetes; Eurotiomycetidae; Onygenales; mitosporic Onygenales; Paracoccidioides.
gi|397211401|gb|AJKL01000041.1.g4532.t2	XP_002839822.1	3e-88	54.4872	hypothetical protein [Tuber melanosporum Mel28]_x0001_emb|CAZ84013.1| unnamed protein product [Tuber melanosporum]	Tuber melanosporum Mel28	Eukaryota; Fungi; Dikarya; Ascomycota; Pezizomycotina; Pezizomycetes; Pezizales; Tuberaceae; Tuber.
gi|397211401|gb|AJKL01000041.1.g4532.t2	XP_003710369.1	5e-88	54.4872	high-affinity nickel-transporter nixA [Magnaporthe oryzae 70-15]_x0001_gb|EHA57757.1| high-affinity nickel-transporter nixA [Magnaporthe oryzae 70-15]	Magnaporthe oryzae 70-15	Eukaryota; Fungi; Dikarya; Ascomycota; Pezizomycotina; Sordariomycetes; Sordariomycetidae; Magnaporthales; Magnaporthaceae; Magnaporthe.
gi|397211401|gb|AJKL01000041.1.g4532.t2	EEH22510.1	3e-87	52.0115	high-affinity nickel permease [Paracoccidioides brasiliensis Pb03]	Paracoccidioides brasiliensis Pb03	Eukaryota; Fungi; Dikarya; Ascomycota; Pezizomycotina; Eurotiomycetes; Eurotiomycetidae; Onygenales; mitosporic Onygenales; Paracoccidioides.
gi|397211401|gb|AJKL01000041.1.g4532.t2	XP_002846757.1	3e-87	54.5455	high-affinity nickel transport protein [Arthroderma otae CBS 113480]_x0001_gb|EEQ31675.1| high-affinity nickel transport protein [Arthroderma otae CBS 113480]	Arthroderma otae CBS 113480	Eukaryota; Fungi; Dikarya; Ascomycota; Pezizomycotina; Eurotiomycetes; Eurotiomycetidae; Onygenales; Arthrodermataceae; Arthroderma.
gi|397211401|gb|AJKL01000041.1.g4538.t1	EON64373.1	0	93.0976	hypothetical protein W97_03604 [Coniosporium apollinis CBS 100218]	Coniosporium apollinis CBS 100218	Eukaryota; Fungi; Dikarya; Ascomycota; Pezizomycotina; Eurotiomycetes; Chaetothyriomycetidae; Chaetothyriales; Herpotrichiellaceae; mitosporic Herpotrichiellaceae; Coniosporium.
gi|397211401|gb|AJKL01000041.1.g4538.t1	EKG10904.1	0	61.6949	hypothetical protein MPH_11906 [Macrophomina phaseolina MS6]	Macrophomina phaseolina MS6	Eukaryota; Fungi; Dikarya; Ascomycota; Pezizomycotina; Dothideomycetes; Dothideomycetes incertae sedis; Botryosphaeriales; Botryosphaeriaceae; Macrophomina.
gi|397211401|gb|AJKL01000041.1.g4538.t1	EOD51562.1	0	57.0973	putative kinesin family protein [Neofusicoccum parvum UCRNP2]	Neofusicoccum parvum UCRNP2	Eukaryota; Fungi; Dikarya; Ascomycota; Pezizomycotina; Dothideomycetes; Dothideomycetes incertae sedis; Botryosphaeriales; Botryosphaeriaceae; Neofusicoccum.
gi|397211401|gb|AJKL01000041.1.g4538.t1	EMD63918.1	0	57.6792	hypothetical protein COCSADRAFT_144463, partial [Bipolaris sorokiniana ND90Pr]	Bipolaris sorokiniana ND90Pr	Eukaryota; Fungi; Dikarya; Ascomycota; Pezizomycotina; Dothideomycetes; Pleosporomycetidae; Pleosporales; Pleosporineae; Pleosporaceae; Bipolaris.
gi|397211401|gb|AJKL01000041.1.g4538.t1	EMD93114.1	0	57.3379	hypothetical protein COCHEDRAFT_1133590 [Bipolaris maydis C5]_x0001_gb|ENI00292.1| hypothetical protein COCC4DRAFT_179377 [Bipolaris maydis ATCC 48331]	Bipolaris maydis C5	Eukaryota; Fungi; Dikarya; Ascomycota; Pezizomycotina; Dothideomycetes; Pleosporomycetidae; Pleosporales; Pleosporineae; Pleosporaceae; Bipolaris.
gi|397211401|gb|AJKL01000041.1.g4538.t1	XP_001803121.1	0	54.0752	hypothetical protein SNOG_12905 [Phaeosphaeria nodorum SN15]_x0001_gb|EAT79705.2| hypothetical protein SNOG_12905 [Phaeosphaeria nodorum SN15]	Phaeosphaeria nodorum SN15	Eukaryota; Fungi; Dikarya; Ascomycota; Pezizomycotina; Dothideomycetes; Pleosporomycetidae; Pleosporales; Pleosporineae; Phaeosphaeriaceae; Parastagonospora.
gi|397211401|gb|AJKL01000041.1.g4538.t1	EOA83116.1	0	57.6792	hypothetical protein SETTUDRAFT_172846 [Setosphaeria turcica Et28A]	Setosphaeria turcica Et28A	Eukaryota; Fungi; Dikarya; Ascomycota; Pezizomycotina; Dothideomycetes; Pleosporomycetidae; Pleosporales; Pleosporineae; Pleosporaceae; Setosphaeria.
gi|397211401|gb|AJKL01000041.1.g4538.t1	EUN21669.1	0	57.5296	hypothetical protein COCVIDRAFT_113426 [Bipolaris victoriae FI3]	Bipolaris victoriae FI3	Eukaryota; Fungi; Dikarya; Ascomycota; Pezizomycotina; Dothideomycetes; Pleosporomycetidae; Pleosporales; Pleosporineae; Pleosporaceae; Bipolaris.
gi|397211401|gb|AJKL01000041.1.g4538.t1	EUC45088.1	0	57.5296	hypothetical protein COCMIDRAFT_96474 [Bipolaris oryzae ATCC 44560]	Bipolaris oryzae ATCC 44560	Eukaryota; Fungi; Dikarya; Ascomycota; Pezizomycotina; Dothideomycetes; Pleosporomycetidae; Pleosporales; Pleosporineae; Pleosporaceae; Bipolaris.
gi|397211401|gb|AJKL01000041.1.g4538.t1	XP_001275722.1	0	53.9344	kinesin motor domain protein [Aspergillus clavatus NRRL 1]_x0001_gb|EAW14296.1| kinesin motor domain protein [Aspergillus clavatus NRRL 1]	Aspergillus clavatus NRRL 1	Eukaryota; Fungi; Dikarya; Ascomycota; Pezizomycotina; Eurotiomycetes; Eurotiomycetidae; Eurotiales; Aspergillaceae; Aspergillus.
gi|397211401|gb|AJKL01000041.1.g4538.t1	XP_001399259.2	0	54.1455	Kinesin-like protein klpA [Aspergillus niger CBS 513.88]	Aspergillus niger CBS 513.88	Eukaryota; Fungi; Dikarya; Ascomycota; Pezizomycotina; Eurotiomycetes; Eurotiomycetidae; Eurotiales; Aspergillaceae; Aspergillus.
gi|397211401|gb|AJKL01000041.1.g4538.t1	EHA22628.1	0	54.1455	hypothetical protein ASPNIDRAFT_206452 [Aspergillus niger ATCC 1015]	Aspergillus niger ATCC 1015	Eukaryota; Fungi; Dikarya; Ascomycota; Pezizomycotina; Eurotiomycetes; Eurotiomycetidae; Eurotiales; Aspergillaceae; Aspergillus.
gi|397211401|gb|AJKL01000041.1.g4538.t1	EUC28390.1	0	57.5296	hypothetical protein COCCADRAFT_9239 [Bipolaris zeicola 26-R-13]	Bipolaris zeicola 26-R-13	Eukaryota; Fungi; Dikarya; Ascomycota; Pezizomycotina; Dothideomycetes; Pleosporomycetidae; Pleosporales; Pleosporineae; Pleosporaceae; Bipolaris.
gi|397211401|gb|AJKL01000041.1.g4538.t1	CAK96336.1	0	54.1455	unnamed protein product [Aspergillus niger]	Aspergillus niger	Eukaryota; Fungi; Dikarya; Ascomycota; Pezizomycotina; Eurotiomycetes; Eurotiomycetidae; Eurotiales; Aspergillaceae; Aspergillus.
gi|397211401|gb|AJKL01000041.1.g4538.t1	GAA82513.1	0	53.7162	kinesin motor domain protein [Aspergillus kawachii IFO 4308]	Aspergillus kawachii IFO 4308	Eukaryota; Fungi; Dikarya; Ascomycota; Pezizomycotina; Eurotiomycetes; Eurotiomycetidae; Eurotiales; Aspergillaceae; Aspergillus.
gi|397211401|gb|AJKL01000041.1.g4538.t1	XP_001260884.1	0	53.82	kinesin motor domain protein [Neosartorya fischeri NRRL 181]_x0001_gb|EAW18987.1| kinesin motor domain protein [Neosartorya fischeri NRRL 181]	Neosartorya fischeri NRRL 181	Eukaryota; Fungi; Dikarya; Ascomycota; Pezizomycotina; Eurotiomycetes; Eurotiomycetidae; Eurotiales; Aspergillaceae; Neosartorya.
gi|397211401|gb|AJKL01000041.1.g4538.t1	XP_755761.1	0	53.1409	kinesin family protein (KlpA) [Aspergillus fumigatus Af293]_x0001_gb|EAL93723.1| kinesin family protein (KlpA), putative [Aspergillus fumigatus Af293]_x0001_gb|EDP54930.1| kinesin family protein (KlpA), putative [Aspergillus fumigatus A1163]	Aspergillus fumigatus Af293	Eukaryota; Fungi; Dikarya; Ascomycota; Pezizomycotina; Eurotiomycetes; Eurotiomycetidae; Eurotiales; Aspergillaceae; Aspergillus.
gi|397211401|gb|AJKL01000041.1.g4538.t1	XP_001208426.1	0	53.3107	hypothetical protein ATEG_01061 [Aspergillus terreus NIH2624]_x0001_gb|EAU37818.1| hypothetical protein ATEG_01061 [Aspergillus terreus NIH2624]	Aspergillus terreus NIH2624	Eukaryota; Fungi; Dikarya; Ascomycota; Pezizomycotina; Eurotiomycetes; Eurotiomycetidae; Eurotiales; Aspergillaceae; Aspergillus.
gi|397211401|gb|AJKL01000041.1.g4538.t1	XP_001939925.1	0	59.6429	carboxy-terminal kinesin 2 [Pyrenophora tritici-repentis Pt-1C-BFP]_x0001_gb|EDU42644.1| carboxy-terminal kinesin 2 [Pyrenophora tritici-repentis Pt-1C-BFP]	Pyrenophora tritici-repentis Pt-1C-BFP	Eukaryota; Fungi; Dikarya; Ascomycota; Pezizomycotina; Dothideomycetes; Pleosporomycetidae; Pleosporales; Pleosporineae; Pleosporaceae; Pyrenophora.
gi|397211401|gb|AJKL01000041.1.g4538.t1	XP_003301327.1	0	57.3604	hypothetical protein PTT_12796 [Pyrenophora teres f. teres 0-1]_x0001_gb|EFQ90598.1| hypothetical protein PTT_12796 [Pyrenophora teres f. teres 0-1]	Pyrenophora teres f. teres 0-1	Eukaryota; Fungi; Dikarya; Ascomycota; Pezizomycotina; Dothideomycetes; Pleosporomycetidae; Pleosporales; Pleosporineae; Pleosporaceae; Pyrenophora.
gi|397211401|gb|AJKL01000041.1.g4538.t1	EEH11747.1	0	52.7119	kinesin motor domain-containing protein [Ajellomyces capsulatus G186AR]	Ajellomyces capsulatus G186AR	Eukaryota; Fungi; Dikarya; Ascomycota; Pezizomycotina; Eurotiomycetes; Eurotiomycetidae; Onygenales; Ajellomycetaceae; Ajellomyces.
gi|397211401|gb|AJKL01000041.1.g4538.t1	XP_001820691.2	0	52.1222	Kinesin-like protein klpA [Aspergillus oryzae RIB40]	Aspergillus oryzae RIB40	Eukaryota; Fungi; Dikarya; Ascomycota; Pezizomycotina; Eurotiomycetes; Eurotiomycetidae; Eurotiales; Aspergillaceae; Aspergillus.
gi|397211401|gb|AJKL01000041.1.g4538.t1	XP_002624261.1	0	52.6936	kinesin-like protein klpA [Ajellomyces dermatitidis SLH14081]_x0001_gb|EEQ70776.1| kinesin-like protein klpA [Ajellomyces dermatitidis SLH14081]_x0001_gb|EEQ87365.1| kinesin motor domain-containing protein [Ajellomyces dermatitidis ER-3]	Ajellomyces dermatitidis SLH14081	Eukaryota; Fungi; Dikarya; Ascomycota; Pezizomycotina; Eurotiomycetes; Eurotiomycetidae; Onygenales; Ajellomycetaceae; Ajellomyces.
gi|397211401|gb|AJKL01000041.1.g4538.t1	XP_002143884.1	0	52.6578	kinesin family protein (KlpA), putative [Talaromyces marneffei ATCC 18224]_x0001_gb|EEA27369.1| kinesin family protein (KlpA), putative [Talaromyces marneffei ATCC 18224]	Talaromyces marneffei ATCC 18224	Eukaryota; Fungi; Dikarya; Ascomycota; Pezizomycotina; Eurotiomycetes; Eurotiomycetidae; Eurotiales; Trichocomaceae; Talaromyces.
gi|397211401|gb|AJKL01000041.1.g4538.t1	EER39588.1	0	52.3729	kinesin motor domain-containing protein [Ajellomyces capsulatus H143]	Ajellomyces capsulatus H143	Eukaryota; Fungi; Dikarya; Ascomycota; Pezizomycotina; Eurotiomycetes; Eurotiomycetidae; Onygenales; Ajellomycetaceae; Ajellomyces.
gi|397211401|gb|AJKL01000041.1.g4538.t1	EGC46743.1	0	52.3729	kinesin motor domain-containing protein [Ajellomyces capsulatus H88]	Ajellomyces capsulatus H88	Eukaryota; Fungi; Dikarya; Ascomycota; Pezizomycotina; Eurotiomycetes; Eurotiomycetidae; Onygenales; Ajellomycetaceae; Ajellomyces.
gi|397211401|gb|AJKL01000041.1.g4538.t1	AAO59289.1	0	61.9543	kinesin [Bipolaris maydis]	Bipolaris maydis	Eukaryota; Fungi; Dikarya; Ascomycota; Pezizomycotina; Dothideomycetes; Pleosporomycetidae; Pleosporales; Pleosporineae; Pleosporaceae; Bipolaris.
gi|397211401|gb|AJKL01000041.1.g4538.t1	ERF75678.1	0	56.2044	hypothetical protein EPUS_08632 [Endocarpon pusillum Z07020]	Endocarpon pusillum Z07020	Eukaryota; Fungi; Dikarya; Ascomycota; Pezizomycotina; Eurotiomycetes; Chaetothyriomycetidae; Verrucariales; Verrucariaceae; Endocarpon.
gi|397211401|gb|AJKL01000041.1.g4538.t1	XP_002797468.1	0	52.3569	carboxy-terminal kinesin 2 [Paracoccidioides sp. 'lutzii' Pb01]_x0001_gb|EEH35684.1| carboxy-terminal kinesin 2 [Paracoccidioides sp. 'lutzii' Pb01]	Paracoccidioides sp. 'lutzii' Pb01	Eukaryota; Fungi; Dikarya; Ascomycota; Pezizomycotina; Eurotiomycetes; Eurotiomycetidae; Onygenales; mitosporic Onygenales; Paracoccidioides.
gi|397211401|gb|AJKL01000041.1.g4538.t1	EQL38354.1	0	52.8814	kinesin family member C1 [Ajellomyces dermatitidis ATCC 26199]	Ajellomyces dermatitidis ATCC 26199	Eukaryota; Fungi; Dikarya; Ascomycota; Pezizomycotina; Eurotiomycetes; Eurotiomycetidae; Onygenales; Ajellomycetaceae; Ajellomyces.
gi|397211401|gb|AJKL01000041.1.g4538.t1	XP_001541916.1	0	52.0339	hypothetical protein HCAG_04014 [Ajellomyces capsulatus NAm1]_x0001_gb|EDN07483.1| hypothetical protein HCAG_04014 [Ajellomyces capsulatus NAm1]	Ajellomyces capsulatus NAm1	Eukaryota; Fungi; Dikarya; Ascomycota; Pezizomycotina; Eurotiomycetes; Eurotiomycetidae; Onygenales; Ajellomycetaceae; Ajellomyces.
gi|397211401|gb|AJKL01000041.1.g4538.t1	XP_003013154.1	0	50.4644	hypothetical protein ARB_00699 [Arthroderma benhamiae CBS 112371]_x0001_gb|EFE32514.1| hypothetical protein ARB_00699 [Arthroderma benhamiae CBS 112371]	Arthroderma benhamiae CBS 112371	Eukaryota; Fungi; Dikarya; Ascomycota; Pezizomycotina; Eurotiomycetes; Eurotiomycetidae; Onygenales; Arthrodermataceae; Arthroderma.
gi|397211401|gb|AJKL01000041.1.g4538.t1	XP_003840698.1	0	54.6531	hypothetical protein LEMA_P103500.1 [Leptosphaeria maculans JN3]_x0001_emb|CBX97219.1| hypothetical protein LEMA_P103500.1 [Leptosphaeria maculans JN3]	Leptosphaeria maculans JN3	Eukaryota; Fungi; Dikarya; Ascomycota; Pezizomycotina; Dothideomycetes; Pleosporomycetidae; Pleosporales; Pleosporineae; Leptosphaeriaceae; Leptosphaeria; Leptosphaeria maculans complex.
gi|397211401|gb|AJKL01000041.1.g4538.t1	EGE78053.1	0	52.6936	kinesin motor domain-containing protein [Ajellomyces dermatitidis ATCC 18188]	Ajellomyces dermatitidis ATCC 18188	Eukaryota; Fungi; Dikarya; Ascomycota; Pezizomycotina; Eurotiomycetes; Eurotiomycetidae; Onygenales; Ajellomycetaceae; Ajellomyces.
gi|397211401|gb|AJKL01000041.1.g4538.t1	P28739.3	0	52.292	RecName: Full=Kinesin-like protein klpA_x0001_emb|CAA45887.1| KLPA [Aspergillus nidulans]_x0001_tpe|CBF69667.1| TPA: Kinesin-like protein klpA [Source:UniProtKB/Swiss-Prot;Acc:P28739] [Aspergillus nidulans FGSC A4]	Aspergillus nidulans FGSC A4	Eukaryota; Fungi; Dikarya; Ascomycota; Pezizomycotina; Eurotiomycetes; Eurotiomycetidae; Eurotiales; Aspergillaceae; Aspergillus.
gi|397211401|gb|AJKL01000041.1.g4538.t1	XP_663944.1	0	52.292	KLPA_EMENI KINESIN-LIKE PROTEIN KLPA [Aspergillus nidulans FGSC A4]_x0001_gb|EAA58724.1| KLPA_EMENI KINESIN-LIKE PROTEIN KLPA [Aspergillus nidulans FGSC A4]	Aspergillus nidulans FGSC A4	Eukaryota; Fungi; Dikarya; Ascomycota; Pezizomycotina; Eurotiomycetes; Eurotiomycetidae; Eurotiales; Aspergillaceae; Aspergillus.
gi|397211401|gb|AJKL01000041.1.g4538.t1	EEH22839.1	0	51.6835	carboxy-terminal kinesin 2 [Paracoccidioides brasiliensis Pb03]_x0001_gb|EEH42428.1| carboxy-terminal kinesin 2 [Paracoccidioides brasiliensis Pb18]	Paracoccidioides brasiliensis Pb03	Eukaryota; Fungi; Dikarya; Ascomycota; Pezizomycotina; Eurotiomycetes; Eurotiomycetidae; Onygenales; mitosporic Onygenales; Paracoccidioides.
gi|397211401|gb|AJKL01000041.1.g4538.t1	EGD95834.1	0	50.9288	kinesin motor domain-containing protein [Trichophyton tonsurans CBS 112818]	Trichophyton tonsurans CBS 112818	Eukaryota; Fungi; Dikarya; Ascomycota; Pezizomycotina; Eurotiomycetes; Eurotiomycetidae; Onygenales; Arthrodermataceae; mitosporic Arthrodermataceae; Trichophyton.
gi|397211401|gb|AJKL01000041.1.g4538.t1	XP_003175037.1	0	52.5424	carboxy-terminal kinesin 2 [Arthroderma gypseum CBS 118893]_x0001_gb|EFQ99554.1| carboxy-terminal kinesin 2 [Arthroderma gypseum CBS 118893]	Arthroderma gypseum CBS 118893	Eukaryota; Fungi; Dikarya; Ascomycota; Pezizomycotina; Eurotiomycetes; Eurotiomycetidae; Onygenales; Arthrodermataceae; Arthroderma.
gi|397211401|gb|AJKL01000041.1.g4538.t1	XP_003019057.1	0	50.2333	hypothetical protein TRV_06914 [Trichophyton verrucosum HKI 0517]_x0001_gb|EFE38412.1| hypothetical protein TRV_06914 [Trichophyton verrucosum HKI 0517]	Trichophyton verrucosum HKI 0517	Eukaryota; Fungi; Dikarya; Ascomycota; Pezizomycotina; Eurotiomycetes; Eurotiomycetidae; Onygenales; Arthrodermataceae; mitosporic Arthrodermataceae; Trichophyton.
gi|397211401|gb|AJKL01000041.1.g4538.t1	EON96148.1	0	51.6892	putative kar3 protein [Togninia minima UCRPA7]	Togninia minima UCRPA7	Eukaryota; Fungi; Dikarya; Ascomycota; Pezizomycotina; Sordariomycetes; Sordariomycetidae; Calosphaeriales; Calosphaeriaceae; Togninia.
gi|397211401|gb|AJKL01000041.1.g4538.t1	XP_003236770.1	0	50.3096	kinesin motor domain-containing protein [Trichophyton rubrum CBS 118892]_x0001_gb|EGD87565.1| kinesin motor domain-containing protein [Trichophyton rubrum CBS 118892]	Trichophyton rubrum CBS 118892	Eukaryota; Fungi; Dikarya; Ascomycota; Pezizomycotina; Eurotiomycetes; Eurotiomycetidae; Onygenales; Arthrodermataceae; mitosporic Arthrodermataceae; Trichophyton.
gi|397211401|gb|AJKL01000041.1.g4538.t1	XP_002480252.1	0	52.6578	kinesin family protein (KlpA), putative [Talaromyces stipitatus ATCC 10500]_x0001_gb|EED19818.1| kinesin family protein (KlpA), putative [Talaromyces stipitatus ATCC 10500]	Talaromyces stipitatus ATCC 10500	Eukaryota; Fungi; Dikarya; Ascomycota; Pezizomycotina; Eurotiomycetes; Eurotiomycetidae; Eurotiales; Trichocomaceae; Talaromyces.
gi|397211401|gb|AJKL01000041.1.g4538.t1	EIT75116.1	0	58.5106	kinesin [Aspergillus oryzae 3.042]	Aspergillus oryzae 3.042	Eukaryota; Fungi; Dikarya; Ascomycota; Pezizomycotina; Eurotiomycetes; Eurotiomycetidae; Eurotiales; Aspergillaceae; Aspergillus.
gi|397211401|gb|AJKL01000041.1.g4538.t1	BAE58689.1	0	58.5106	unnamed protein product [Aspergillus oryzae RIB40]	Aspergillus oryzae RIB40	Eukaryota; Fungi; Dikarya; Ascomycota; Pezizomycotina; Eurotiomycetes; Eurotiomycetidae; Eurotiales; Aspergillaceae; Aspergillus.
gi|397211401|gb|AJKL01000041.1.g4538.t1	XP_002583247.1	0	51.0708	KLPA protein [Uncinocarpus reesii 1704]_x0001_gb|EEP81349.1| KLPA protein [Uncinocarpus reesii 1704]	Uncinocarpus reesii 1704	Eukaryota; Fungi; Dikarya; Ascomycota; Pezizomycotina; Eurotiomycetes; Eurotiomycetidae; Onygenales; Onygenaceae; Uncinocarpus.
gi|397211401|gb|AJKL01000041.1.g4538.t1	XP_002376412.1	0	54.3021	kinesin family protein (KlpA), putative [Aspergillus flavus NRRL3357]_x0001_gb|EED53166.1| kinesin family protein (KlpA), putative [Aspergillus flavus NRRL3357]	Aspergillus flavus NRRL3357	Eukaryota; Fungi; Dikarya; Ascomycota; Pezizomycotina; Eurotiomycetes; Eurotiomycetidae; Eurotiales; Aspergillaceae; Aspergillus.
gi|397211401|gb|AJKL01000041.1.g4538.t1	CDM34327.1	0	51.0998	Kinesin-like protein klpA [Penicillium roqueforti]	Penicillium roqueforti	Eukaryota; Fungi; Dikarya; Ascomycota; Pezizomycotina; Eurotiomycetes; Eurotiomycetidae; Eurotiales; Aspergillaceae; Penicillium.
gi|397211401|gb|AJKL01000041.1.g4538.t1	XP_002558115.1	0	51.6074	Pc12g13070 [Penicillium chrysogenum Wisconsin 54-1255]_x0001_emb|CAP80934.1| Pc12g13070 [Penicillium chrysogenum Wisconsin 54-1255]	Penicillium chrysogenum Wisconsin 54-1255	Eukaryota; Fungi; Dikarya; Ascomycota; Pezizomycotina; Eurotiomycetes; Eurotiomycetidae; Eurotiales; Aspergillaceae; Penicillium; Penicillium chrysogenum complex.
gi|397211401|gb|AJKL01000041.1.g4538.t1	EKV06639.1	0	50.9306	Kinesin-like protein klpA [Penicillium digitatum Pd1]_x0001_gb|EKV08321.1| Kinesin-like protein klpA [Penicillium digitatum PHI26]	Penicillium digitatum Pd1	Eukaryota; Fungi; Dikarya; Ascomycota; Pezizomycotina; Eurotiomycetes; Eurotiomycetidae; Eurotiales; Aspergillaceae; Penicillium.
gi|397211401|gb|AJKL01000041.1.g4538.t1	XP_001246061.1	0	51.0815	hypothetical protein CIMG_05502 [Coccidioides immitis RS]	Coccidioides immitis RS	Eukaryota; Fungi; Dikarya; Ascomycota; Pezizomycotina; Eurotiomycetes; Eurotiomycetidae; Onygenales; mitosporic Onygenales; Coccidioides.
gi|397211401|gb|AJKL01000041.1.g4538.t1	EAS30256.2	0	50.7414	kinesin motor domain-containing protein [Coccidioides immitis RS]	Coccidioides immitis RS	Eukaryota; Fungi; Dikarya; Ascomycota; Pezizomycotina; Eurotiomycetes; Eurotiomycetidae; Onygenales; mitosporic Onygenales; Coccidioides.
gi|397211401|gb|AJKL01000041.1.g4538.t1	EMR89566.1	0	50.5564	putative kinesin motor domain-containing protein [Botryotinia fuckeliana BcDW1]	Botryotinia fuckeliana BcDW1	Eukaryota; Fungi; Dikarya; Ascomycota; Pezizomycotina; Leotiomycetes; Helotiales; Sclerotiniaceae; Botryotinia.
gi|397211401|gb|AJKL01000041.1.g4538.t1	ELR04873.1	0	51.4803	hypothetical protein GMDG_07098 [Pseudogymnoascus destructans 20631-21]	Pseudogymnoascus destructans 20631-21	Eukaryota; Fungi; Dikarya; Ascomycota; Pezizomycotina; Leotiomycetes; Leotiomycetes incertae sedis; Pseudeurotiaceae; Pseudogymnoascus.
gi|397211401|gb|AJKL01000041.1.g4538.t1	XP_003067685.1	0	50.0824	kinesin, putative [Coccidioides posadasii C735 delta SOWgp]_x0001_gb|EER25540.1| kinesin, putative [Coccidioides posadasii C735 delta SOWgp]	Coccidioides posadasii C735 delta SOWgp	Eukaryota; Fungi; Dikarya; Ascomycota; Pezizomycotina; Eurotiomycetes; Eurotiomycetidae; Onygenales; mitosporic Onygenales; Coccidioides.
gi|397211401|gb|AJKL01000041.1.g4538.t1	XP_001545543.1	0	50.3975	hypothetical protein BC1G_15934 [Botryotinia fuckeliana B05.10]	Botryotinia fuckeliana B05.10	Eukaryota; Fungi; Dikarya; Ascomycota; Pezizomycotina; Leotiomycetes; Helotiales; Sclerotiniaceae; Botryotinia.
gi|397211401|gb|AJKL01000041.1.g4538.t1	EFW17419.1	0	52.3132	kinesin motor protein [Coccidioides posadasii str. Silveira]	Coccidioides posadasii str. Silveira	Eukaryota; Fungi; Dikarya; Ascomycota; Pezizomycotina; Eurotiomycetes; Eurotiomycetidae; Onygenales; mitosporic Onygenales; Coccidioides.
gi|397211401|gb|AJKL01000041.1.g4538.t1	AAO59278.1	0	50.3975	kinesin [Botryotinia fuckeliana]	Botryotinia fuckeliana	Eukaryota; Fungi; Dikarya; Ascomycota; Pezizomycotina; Leotiomycetes; Helotiales; Sclerotiniaceae; Botryotinia.
gi|397211401|gb|AJKL01000041.1.g4538.t1	EFQ26015.1	2e-177	50.5017	kinesin motor domain-containing protein [Colletotrichum graminicola M1.001]	Colletotrichum graminicola M1.001	Eukaryota; Fungi; Dikarya; Ascomycota; Pezizomycotina; Sordariomycetes; Hypocreomycetidae; Glomerellales; Glomerellaceae; mitosporic Glomerellaceae; Colletotrichum.
gi|397211401|gb|AJKL01000041.1.g4538.t1	XP_002846306.1	5e-175	50.7614	kinesin motor domain-containing protein [Arthroderma otae CBS 113480]_x0001_gb|EEQ31224.1| kinesin motor domain-containing protein [Arthroderma otae CBS 113480]	Arthroderma otae CBS 113480	Eukaryota; Fungi; Dikarya; Ascomycota; Pezizomycotina; Eurotiomycetes; Eurotiomycetidae; Onygenales; Arthrodermataceae; Arthroderma.
gi|397211401|gb|AJKL01000041.1.g4538.t1	CCX07287.1	2e-173	51.4652	Similar to Kinesin-like protein klpA; acc. no. P28739 [Pyronema omphalodes CBS 100304]	Pyronema omphalodes CBS 100304	Eukaryota; Fungi; Dikarya; Ascomycota; Pezizomycotina; Pezizomycetes; Pezizales; Pyronemataceae; Pyronema.
gi|397211395|gb|AJKL01000044.1.g5090.t1	EON64800.1	0	100	hypothetical protein W97_04033 [Coniosporium apollinis CBS 100218]	Coniosporium apollinis CBS 100218	Eukaryota; Fungi; Dikarya; Ascomycota; Pezizomycotina; Eurotiomycetes; Chaetothyriomycetidae; Chaetothyriales; Herpotrichiellaceae; mitosporic Herpotrichiellaceae; Coniosporium.
gi|397211395|gb|AJKL01000044.1.g5090.t1	EKG20224.1	7e-169	70.9877	Cyclin [Macrophomina phaseolina MS6]	Macrophomina phaseolina MS6	Eukaryota; Fungi; Dikarya; Ascomycota; Pezizomycotina; Dothideomycetes; Dothideomycetes incertae sedis; Botryosphaeriales; Botryosphaeriaceae; Macrophomina.
gi|397211395|gb|AJKL01000044.1.g5090.t1	EOD48659.1	5e-168	70.679	putative cyclin protein [Neofusicoccum parvum UCRNP2]	Neofusicoccum parvum UCRNP2	Eukaryota; Fungi; Dikarya; Ascomycota; Pezizomycotina; Dothideomycetes; Dothideomycetes incertae sedis; Botryosphaeriales; Botryosphaeriaceae; Neofusicoccum.
gi|397211395|gb|AJKL01000044.1.g5090.t1	XP_003834488.1	8e-142	72.3485	hypothetical protein LEMA_P061570.1 [Leptosphaeria maculans JN3]_x0001_emb|CBX91123.1| hypothetical protein LEMA_P061570.1 [Leptosphaeria maculans JN3]	Leptosphaeria maculans JN3	Eukaryota; Fungi; Dikarya; Ascomycota; Pezizomycotina; Dothideomycetes; Pleosporomycetidae; Pleosporales; Pleosporineae; Leptosphaeriaceae; Leptosphaeria; Leptosphaeria maculans complex.
gi|397211395|gb|AJKL01000044.1.g5090.t1	XP_001798411.1	1e-140	63.8158	hypothetical protein SNOG_08084 [Phaeosphaeria nodorum SN15]_x0001_gb|EAT84360.1| hypothetical protein SNOG_08084 [Phaeosphaeria nodorum SN15]	Phaeosphaeria nodorum SN15	Eukaryota; Fungi; Dikarya; Ascomycota; Pezizomycotina; Dothideomycetes; Pleosporomycetidae; Pleosporales; Pleosporineae; Phaeosphaeriaceae; Parastagonospora.
gi|397211395|gb|AJKL01000044.1.g5090.t1	EOA82499.1	9e-138	64.2384	hypothetical protein SETTUDRAFT_96734 [Setosphaeria turcica Et28A]	Setosphaeria turcica Et28A	Eukaryota; Fungi; Dikarya; Ascomycota; Pezizomycotina; Dothideomycetes; Pleosporomycetidae; Pleosporales; Pleosporineae; Pleosporaceae; Setosphaeria.
gi|397211395|gb|AJKL01000044.1.g5090.t1	XP_003303178.1	5e-137	63.9073	hypothetical protein PTT_15294 [Pyrenophora teres f. teres 0-1]_x0001_gb|EFQ88731.1| hypothetical protein PTT_15294 [Pyrenophora teres f. teres 0-1]	Pyrenophora teres f. teres 0-1	Eukaryota; Fungi; Dikarya; Ascomycota; Pezizomycotina; Dothideomycetes; Pleosporomycetidae; Pleosporales; Pleosporineae; Pleosporaceae; Pyrenophora.
gi|397211395|gb|AJKL01000044.1.g5090.t1	EUN27485.1	7e-137	70.6107	hypothetical protein COCVIDRAFT_98138 [Bipolaris victoriae FI3]	Bipolaris victoriae FI3	Eukaryota; Fungi; Dikarya; Ascomycota; Pezizomycotina; Dothideomycetes; Pleosporomycetidae; Pleosporales; Pleosporineae; Pleosporaceae; Bipolaris.
gi|397211395|gb|AJKL01000044.1.g5090.t1	EMD61134.1	7e-137	70.6107	hypothetical protein COCSADRAFT_97775 [Bipolaris sorokiniana ND90Pr]	Bipolaris sorokiniana ND90Pr	Eukaryota; Fungi; Dikarya; Ascomycota; Pezizomycotina; Dothideomycetes; Pleosporomycetidae; Pleosporales; Pleosporineae; Pleosporaceae; Bipolaris.
gi|397211395|gb|AJKL01000044.1.g5090.t1	EMD89369.1	1e-136	70.6107	hypothetical protein COCHEDRAFT_1108358 [Bipolaris maydis C5]_x0001_gb|ENI04914.1| hypothetical protein COCC4DRAFT_138962 [Bipolaris maydis ATCC 48331]	Bipolaris maydis C5	Eukaryota; Fungi; Dikarya; Ascomycota; Pezizomycotina; Dothideomycetes; Pleosporomycetidae; Pleosporales; Pleosporineae; Pleosporaceae; Bipolaris.
gi|397211395|gb|AJKL01000044.1.g5090.t1	EUC43912.1	3e-136	69.8473	hypothetical protein COCMIDRAFT_99594 [Bipolaris oryzae ATCC 44560]	Bipolaris oryzae ATCC 44560	Eukaryota; Fungi; Dikarya; Ascomycota; Pezizomycotina; Dothideomycetes; Pleosporomycetidae; Pleosporales; Pleosporineae; Pleosporaceae; Bipolaris.
gi|397211395|gb|AJKL01000044.1.g5090.t1	EUC35083.1	5e-136	70.229	hypothetical protein COCCADRAFT_91684 [Bipolaris zeicola 26-R-13]	Bipolaris zeicola 26-R-13	Eukaryota; Fungi; Dikarya; Ascomycota; Pezizomycotina; Dothideomycetes; Pleosporomycetidae; Pleosporales; Pleosporineae; Pleosporaceae; Bipolaris.
gi|397211395|gb|AJKL01000044.1.g5090.t1	XP_001938630.1	2e-135	63.5762	cyclin Pch1 [Pyrenophora tritici-repentis Pt-1C-BFP]_x0001_gb|EDU51217.1| cyclin Pch1 [Pyrenophora tritici-repentis Pt-1C-BFP]	Pyrenophora tritici-repentis Pt-1C-BFP	Eukaryota; Fungi; Dikarya; Ascomycota; Pezizomycotina; Dothideomycetes; Pleosporomycetidae; Pleosporales; Pleosporineae; Pleosporaceae; Pyrenophora.
gi|397211395|gb|AJKL01000044.1.g5090.t1	EME41231.1	2e-125	56.447	hypothetical protein DOTSEDRAFT_73598 [Dothistroma septosporum NZE10]	Dothistroma septosporum NZE10	Eukaryota; Fungi; Dikarya; Ascomycota; Pezizomycotina; Dothideomycetes; Dothideomycetidae; Capnodiales; Mycosphaerellaceae; Mycosphaerella.
gi|397211395|gb|AJKL01000044.1.g5090.t1	EMC92926.1	1e-121	62.5899	hypothetical protein BAUCODRAFT_58924, partial [Baudoinia compniacensis UAMH 10762]	Baudoinia compniacensis UAMH 10762	Eukaryota; Fungi; Dikarya; Ascomycota; Pezizomycotina; Dothideomycetes; Dothideomycetidae; Capnodiales; Teratosphaeriaceae; mitosporic Teratosphaeriaceae; Baudoinia.
gi|397211395|gb|AJKL01000044.1.g5090.t1	EMF11588.1	4e-118	53.6585	cyclin-like protein [Sphaerulina musiva SO2202]	Sphaerulina musiva SO2202	Eukaryota; Fungi; Dikarya; Ascomycota; Pezizomycotina; Dothideomycetes; Dothideomycetidae; Capnodiales; Mycosphaerellaceae; Sphaerulina.
gi|397211395|gb|AJKL01000044.1.g5090.t1	XP_003855821.1	4e-116	62.2711	hypothetical protein MYCGRDRAFT_54621, partial [Zymoseptoria tritici IPO323]_x0001_gb|EGP90797.1| hypothetical protein MYCGRDRAFT_54621 [Zymoseptoria tritici IPO323]	Zymoseptoria tritici IPO323	Eukaryota; Fungi; Dikarya; Ascomycota; Pezizomycotina; Dothideomycetes; Dothideomycetidae; Capnodiales; Mycosphaerellaceae; Zymoseptoria.
gi|397211395|gb|AJKL01000044.1.g5090.t1	EME88693.1	1e-111	60.9756	hypothetical protein MYCFIDRAFT_100211, partial [Pseudocercospora fijiensis CIRAD86]	Pseudocercospora fijiensis CIRAD86	Eukaryota; Fungi; Dikarya; Ascomycota; Pezizomycotina; Dothideomycetes; Dothideomycetidae; Capnodiales; Mycosphaerellaceae; Pseudocercospora.
gi|397211395|gb|AJKL01000044.1.g5090.t1	ETI26127.1	7e-108	51.5152	hypothetical protein G647_02904 [Cladophialophora carrionii CBS 160.54]	Cladophialophora carrionii CBS 160.54	Eukaryota; Fungi; Dikarya; Ascomycota; Pezizomycotina; Eurotiomycetes; Chaetothyriomycetidae; Chaetothyriales; Herpotrichiellaceae; mitosporic Herpotrichiellaceae; Cladophialophora.
gi|397211395|gb|AJKL01000044.1.g5090.t1	EHY53533.1	5e-105	52.2388	DNA-directed RNA polymerase [Exophiala dermatitidis NIH/UT8656]	Exophiala dermatitidis NIH/UT8656	Eukaryota; Fungi; Dikarya; Ascomycota; Pezizomycotina; Eurotiomycetes; Chaetothyriomycetidae; Chaetothyriales; Herpotrichiellaceae; mitosporic Herpotrichiellaceae; Exophiala.
gi|397211395|gb|AJKL01000044.1.g5090.t1	ERF75290.1	2e-104	56.1837	hypothetical protein EPUS_00082 [Endocarpon pusillum Z07020]	Endocarpon pusillum Z07020	Eukaryota; Fungi; Dikarya; Ascomycota; Pezizomycotina; Eurotiomycetes; Chaetothyriomycetidae; Verrucariales; Verrucariaceae; Endocarpon.
gi|397211395|gb|AJKL01000044.1.g5090.t1	XP_003068676.1	8e-103	60.5578	cyclin domain containing protein [Coccidioides posadasii C735 delta SOWgp]_x0001_gb|EER26531.1| cyclin domain containing protein [Coccidioides posadasii C735 delta SOWgp]_x0001_gb|EFW20561.1| cyclin [Coccidioides posadasii str. Silveira]	Coccidioides posadasii C735 delta SOWgp	Eukaryota; Fungi; Dikarya; Ascomycota; Pezizomycotina; Eurotiomycetes; Eurotiomycetidae; Onygenales; mitosporic Onygenales; Coccidioides.
gi|397211395|gb|AJKL01000044.1.g5090.t1	EAS32663.2	1e-101	60.5578	cyclin [Coccidioides immitis RS]	Coccidioides immitis RS	Eukaryota; Fungi; Dikarya; Ascomycota; Pezizomycotina; Eurotiomycetes; Eurotiomycetidae; Onygenales; mitosporic Onygenales; Coccidioides.
gi|397211395|gb|AJKL01000044.1.g5090.t1	XP_003177158.1	9e-100	54.4803	cyclin-K [Arthroderma gypseum CBS 118893]_x0001_gb|EFQ98206.1| cyclin-K [Arthroderma gypseum CBS 118893]	Arthroderma gypseum CBS 118893	Eukaryota; Fungi; Dikarya; Ascomycota; Pezizomycotina; Eurotiomycetes; Eurotiomycetidae; Onygenales; Arthrodermataceae; Arthroderma.
gi|397211395|gb|AJKL01000044.1.g5090.t1	EIT76671.1	3e-99	53.9249	CDK9 kinase-activating protein cyclin T [Aspergillus oryzae 3.042]	Aspergillus oryzae 3.042	Eukaryota; Fungi; Dikarya; Ascomycota; Pezizomycotina; Eurotiomycetes; Eurotiomycetidae; Eurotiales; Aspergillaceae; Aspergillus.
gi|397211395|gb|AJKL01000044.1.g5090.t1	XP_001481619.1	3e-99	50.1441	cyclin [Aspergillus fumigatus Af293]_x0001_gb|EBA27465.1| cyclin, putative [Aspergillus fumigatus Af293]	Aspergillus fumigatus Af293	Eukaryota; Fungi; Dikarya; Ascomycota; Pezizomycotina; Eurotiomycetes; Eurotiomycetidae; Eurotiales; Aspergillaceae; Aspergillus.
gi|397211395|gb|AJKL01000044.1.g5090.t1	BAE57708.1	3e-99	53.9249	unnamed protein product [Aspergillus oryzae RIB40]	Aspergillus oryzae RIB40	Eukaryota; Fungi; Dikarya; Ascomycota; Pezizomycotina; Eurotiomycetes; Eurotiomycetidae; Eurotiales; Aspergillaceae; Aspergillus.
gi|397211395|gb|AJKL01000044.1.g5090.t1	XP_001244108.1	2e-98	60.5578	hypothetical protein CIMG_03549 [Coccidioides immitis RS]	Coccidioides immitis RS	Eukaryota; Fungi; Dikarya; Ascomycota; Pezizomycotina; Eurotiomycetes; Eurotiomycetidae; Onygenales; mitosporic Onygenales; Coccidioides.
gi|397211395|gb|AJKL01000044.1.g5090.t1	EEH19930.1	5e-98	58.4314	cyclin Pch1 [Paracoccidioides brasiliensis Pb03]	Paracoccidioides brasiliensis Pb03	Eukaryota; Fungi; Dikarya; Ascomycota; Pezizomycotina; Eurotiomycetes; Eurotiomycetidae; Onygenales; mitosporic Onygenales; Paracoccidioides.
gi|397211395|gb|AJKL01000044.1.g5090.t1	XP_001271008.1	9e-98	58.7786	cyclin [Aspergillus clavatus NRRL 1]_x0001_gb|EAW09582.1| cyclin [Aspergillus clavatus NRRL 1]	Aspergillus clavatus NRRL 1	Eukaryota; Fungi; Dikarya; Ascomycota; Pezizomycotina; Eurotiomycetes; Eurotiomycetidae; Eurotiales; Aspergillaceae; Aspergillus.
gi|397211395|gb|AJKL01000044.1.g5090.t1	EEH04871.1	5e-97	58.1028	cyclin [Ajellomyces capsulatus G186AR]	Ajellomyces capsulatus G186AR	Eukaryota; Fungi; Dikarya; Ascomycota; Pezizomycotina; Eurotiomycetes; Eurotiomycetidae; Onygenales; Ajellomycetaceae; Ajellomyces.
gi|397211395|gb|AJKL01000044.1.g5090.t1	EGC40902.1	9e-97	58.1028	cyclin [Ajellomyces capsulatus H88]	Ajellomyces capsulatus H88	Eukaryota; Fungi; Dikarya; Ascomycota; Pezizomycotina; Eurotiomycetes; Eurotiomycetidae; Onygenales; Ajellomycetaceae; Ajellomyces.
gi|397211395|gb|AJKL01000044.1.g5090.t1	EER37216.1	1e-96	57.7075	cyclin [Ajellomyces capsulatus H143]	Ajellomyces capsulatus H143	Eukaryota; Fungi; Dikarya; Ascomycota; Pezizomycotina; Eurotiomycetes; Eurotiomycetidae; Onygenales; Ajellomycetaceae; Ajellomyces.
gi|397211395|gb|AJKL01000044.1.g5090.t1	EGD95038.1	1e-96	57.5397	cyclin [Trichophyton tonsurans CBS 112818]	Trichophyton tonsurans CBS 112818	Eukaryota; Fungi; Dikarya; Ascomycota; Pezizomycotina; Eurotiomycetes; Eurotiomycetidae; Onygenales; Arthrodermataceae; mitosporic Arthrodermataceae; Trichophyton.
gi|397211395|gb|AJKL01000044.1.g5090.t1	EDP52742.1	2e-96	50.1441	cyclin [Aspergillus fumigatus A1163]	Aspergillus fumigatus A1163	Eukaryota; Fungi; Dikarya; Ascomycota; Pezizomycotina; Eurotiomycetes; Eurotiomycetidae; Eurotiales; Aspergillaceae; Aspergillus.
gi|397211395|gb|AJKL01000044.1.g5090.t1	EEQ83898.1	5e-96	53.7906	cyclin [Ajellomyces dermatitidis ER-3]	Ajellomyces dermatitidis ER-3	Eukaryota; Fungi; Dikarya; Ascomycota; Pezizomycotina; Eurotiomycetes; Eurotiomycetidae; Onygenales; Ajellomycetaceae; Ajellomyces.
gi|397211395|gb|AJKL01000044.1.g5090.t1	EQL37390.1	5e-96	53.7906	hypothetical protein BDFG_01351 [Ajellomyces dermatitidis ATCC 26199]	Ajellomyces dermatitidis ATCC 26199	Eukaryota; Fungi; Dikarya; Ascomycota; Pezizomycotina; Eurotiomycetes; Eurotiomycetidae; Onygenales; Ajellomycetaceae; Ajellomyces.
gi|397211395|gb|AJKL01000044.1.g5090.t1	XP_001213710.1	6e-96	51.6616	conserved hypothetical protein [Aspergillus terreus NIH2624]_x0001_gb|EAU34979.1| conserved hypothetical protein [Aspergillus terreus NIH2624]	Aspergillus terreus NIH2624	Eukaryota; Fungi; Dikarya; Ascomycota; Pezizomycotina; Eurotiomycetes; Eurotiomycetidae; Eurotiales; Aspergillaceae; Aspergillus.
gi|397211395|gb|AJKL01000044.1.g5090.t1	XP_002623505.1	6e-96	53.7906	cyclin [Ajellomyces dermatitidis SLH14081]_x0001_gb|EEQ71162.1| cyclin [Ajellomyces dermatitidis SLH14081]	Ajellomyces dermatitidis SLH14081	Eukaryota; Fungi; Dikarya; Ascomycota; Pezizomycotina; Eurotiomycetes; Eurotiomycetidae; Onygenales; Ajellomycetaceae; Ajellomyces.
gi|397211395|gb|AJKL01000044.1.g5090.t1	EGE80233.1	8e-96	53.4296	cyclin [Ajellomyces dermatitidis ATCC 18188]	Ajellomyces dermatitidis ATCC 18188	Eukaryota; Fungi; Dikarya; Ascomycota; Pezizomycotina; Eurotiomycetes; Eurotiomycetidae; Onygenales; Ajellomycetaceae; Ajellomyces.
gi|397211395|gb|AJKL01000044.1.g5090.t1	EEH44299.1	3e-95	57.6471	cyclin-K [Paracoccidioides brasiliensis Pb18]	Paracoccidioides brasiliensis Pb18	Eukaryota; Fungi; Dikarya; Ascomycota; Pezizomycotina; Eurotiomycetes; Eurotiomycetidae; Onygenales; mitosporic Onygenales; Paracoccidioides.
gi|397211395|gb|AJKL01000044.1.g5090.t1	XP_001543032.1	2e-94	58.1028	predicted protein [Ajellomyces capsulatus NAm1]_x0001_gb|EDN02214.1| predicted protein [Ajellomyces capsulatus NAm1]	Ajellomyces capsulatus NAm1	Eukaryota; Fungi; Dikarya; Ascomycota; Pezizomycotina; Eurotiomycetes; Eurotiomycetidae; Onygenales; Ajellomycetaceae; Ajellomyces.
gi|397211395|gb|AJKL01000044.1.g5090.t1	XP_002796028.1	2e-94	50	cyclin-K [Paracoccidioides sp. 'lutzii' Pb01]_x0001_gb|EEH39727.1| cyclin-K [Paracoccidioides sp. 'lutzii' Pb01]	Paracoccidioides sp. 'lutzii' Pb01	Eukaryota; Fungi; Dikarya; Ascomycota; Pezizomycotina; Eurotiomycetes; Eurotiomycetidae; Onygenales; mitosporic Onygenales; Paracoccidioides.
gi|397211395|gb|AJKL01000044.1.g5090.t1	XP_002143633.1	3e-92	51.3678	cyclin, putative [Talaromyces marneffei ATCC 18224]_x0001_gb|EEA27118.1| cyclin, putative [Talaromyces marneffei ATCC 18224]	Talaromyces marneffei ATCC 18224	Eukaryota; Fungi; Dikarya; Ascomycota; Pezizomycotina; Eurotiomycetes; Eurotiomycetidae; Eurotiales; Trichocomaceae; Talaromyces.
gi|397211395|gb|AJKL01000044.1.g5090.t1	ETN46254.1	3e-89	55.8233	hypothetical protein HMPREF1541_00438 [Cyphellophora europaea CBS 101466]	Cyphellophora europaea CBS 101466	Eukaryota; Fungi; Dikarya; Ascomycota; Pezizomycotina; Eurotiomycetes; Chaetothyriomycetidae; Chaetothyriales; Cyphellophoraceae; Cyphellophora.
gi|397211395|gb|AJKL01000044.1.g5090.t1	EHA21985.1	4e-88	57.5188	hypothetical protein ASPNIDRAFT_183892 [Aspergillus niger ATCC 1015]	Aspergillus niger ATCC 1015	Eukaryota; Fungi; Dikarya; Ascomycota; Pezizomycotina; Eurotiomycetes; Eurotiomycetidae; Eurotiales; Aspergillaceae; Aspergillus.
gi|397211395|gb|AJKL01000044.1.g5090.t1	XP_662585.1	4e-87	55.4217	hypothetical protein AN4981.2 [Aspergillus nidulans FGSC A4]_x0001_gb|EAA61059.1| hypothetical protein AN4981.2 [Aspergillus nidulans FGSC A4]_x0001_tpe|CBF76348.1| TPA: cyclin, putative (AFU_orthologue; AFUA_3G10070) [Aspergillus nidulans FGSC A4]	Aspergillus nidulans FGSC A4	Eukaryota; Fungi; Dikarya; Ascomycota; Pezizomycotina; Eurotiomycetes; Eurotiomycetidae; Eurotiales; Aspergillaceae; Aspergillus.
gi|397211395|gb|AJKL01000044.1.g5090.t1	EPS37602.1	1e-83	50.3937	hypothetical protein H072_8696 [Dactylellina haptotyla CBS 200.50]	Dactylellina haptotyla CBS 200.50	Eukaryota; Fungi; Dikarya; Ascomycota; Pezizomycotina; Orbiliomycetes; Orbiliales; Orbiliaceae; mitosporic Orbiliaceae; Dactylellina.
gi|397211395|gb|AJKL01000044.1.g5090.t1	CAK46814.1	2e-83	59.2593	unnamed protein product [Aspergillus niger]	Aspergillus niger	Eukaryota; Fungi; Dikarya; Ascomycota; Pezizomycotina; Eurotiomycetes; Eurotiomycetidae; Eurotiales; Aspergillaceae; Aspergillus.
gi|397211395|gb|AJKL01000044.1.g5090.t1	ELR04769.1	1e-79	50.4098	hypothetical protein GMDG_06997 [Pseudogymnoascus destructans 20631-21]	Pseudogymnoascus destructans 20631-21	Eukaryota; Fungi; Dikarya; Ascomycota; Pezizomycotina; Leotiomycetes; Leotiomycetes incertae sedis; Pseudeurotiaceae; Pseudogymnoascus.
gi|397211395|gb|AJKL01000044.1.g5090.t1	EPS29746.1	3e-77	51.1905	hypothetical protein PDE_04696 [Penicillium oxalicum 114-2]	Penicillium oxalicum 114-2	Eukaryota; Fungi; Dikarya; Ascomycota; Pezizomycotina; Eurotiomycetes; Eurotiomycetidae; Eurotiales; Aspergillaceae; Penicillium.
gi|397211395|gb|AJKL01000044.1.g5188.t1	EON64879.1	0	100	hypothetical protein W97_04113 [Coniosporium apollinis CBS 100218]	Coniosporium apollinis CBS 100218	Eukaryota; Fungi; Dikarya; Ascomycota; Pezizomycotina; Eurotiomycetes; Chaetothyriomycetidae; Chaetothyriales; Herpotrichiellaceae; mitosporic Herpotrichiellaceae; Coniosporium.
gi|397211395|gb|AJKL01000044.1.g5188.t1	EOD48933.1	1e-163	67.8284	putative ribosome biogenesis protein [Neofusicoccum parvum UCRNP2]	Neofusicoccum parvum UCRNP2	Eukaryota; Fungi; Dikarya; Ascomycota; Pezizomycotina; Dothideomycetes; Dothideomycetes incertae sedis; Botryosphaeriales; Botryosphaeriaceae; Neofusicoccum.
gi|397211395|gb|AJKL01000044.1.g5188.t1	EKG20263.1	2e-156	67.0241	hypothetical protein MPH_02380 [Macrophomina phaseolina MS6]	Macrophomina phaseolina MS6	Eukaryota; Fungi; Dikarya; Ascomycota; Pezizomycotina; Dothideomycetes; Dothideomycetes incertae sedis; Botryosphaeriales; Botryosphaeriaceae; Macrophomina.
gi|397211395|gb|AJKL01000044.1.g5188.t1	XP_003855780.1	6e-150	62.5995	hypothetical protein MYCGRDRAFT_35447 [Zymoseptoria tritici IPO323]_x0001_gb|EGP90756.1| hypothetical protein MYCGRDRAFT_35447 [Zymoseptoria tritici IPO323]	Zymoseptoria tritici IPO323	Eukaryota; Fungi; Dikarya; Ascomycota; Pezizomycotina; Dothideomycetes; Dothideomycetidae; Capnodiales; Mycosphaerellaceae; Zymoseptoria.
gi|397211395|gb|AJKL01000044.1.g5188.t1	EPE26852.1	4e-149	61.1702	hypothetical protein GLAREA_02766 [Glarea lozoyensis ATCC 20868]	Glarea lozoyensis ATCC 20868	Eukaryota; Fungi; Dikarya; Ascomycota; Pezizomycotina; Leotiomycetes; Helotiales; Helotiaceae; Glarea.
gi|397211395|gb|AJKL01000044.1.g5188.t1	EGE79453.1	7e-149	61.3757	ribosome biogenesis protein Ssf2 [Ajellomyces dermatitidis ATCC 18188]	Ajellomyces dermatitidis ATCC 18188	Eukaryota; Fungi; Dikarya; Ascomycota; Pezizomycotina; Eurotiomycetes; Eurotiomycetidae; Onygenales; Ajellomycetaceae; Ajellomyces.
gi|397211395|gb|AJKL01000044.1.g5188.t1	EQL36301.1	8e-149	61.3757	hypothetical protein BDFG_02261 [Ajellomyces dermatitidis ATCC 26199]	Ajellomyces dermatitidis ATCC 26199	Eukaryota; Fungi; Dikarya; Ascomycota; Pezizomycotina; Eurotiomycetes; Eurotiomycetidae; Onygenales; Ajellomycetaceae; Ajellomyces.
gi|397211395|gb|AJKL01000044.1.g5188.t1	XP_002623476.1	9e-149	61.3757	ribosome biogenesis protein Ssf2 [Ajellomyces dermatitidis SLH14081]_x0001_gb|EEQ71133.1| ribosome biogenesis protein Ssf2 [Ajellomyces dermatitidis SLH14081]_x0001_gb|EEQ83936.1| ribosome biogenesis protein Ssf2 [Ajellomyces dermatitidis ER-3]	Ajellomyces dermatitidis SLH14081	Eukaryota; Fungi; Dikarya; Ascomycota; Pezizomycotina; Eurotiomycetes; Eurotiomycetidae; Onygenales; Ajellomycetaceae; Ajellomyces.
gi|397211395|gb|AJKL01000044.1.g5188.t1	ELR08693.1	4e-148	63.5884	hypothetical protein GMDG_03375 [Pseudogymnoascus destructans 20631-21]	Pseudogymnoascus destructans 20631-21	Eukaryota; Fungi; Dikarya; Ascomycota; Pezizomycotina; Leotiomycetes; Leotiomycetes incertae sedis; Pseudeurotiaceae; Pseudogymnoascus.
gi|397211395|gb|AJKL01000044.1.g5188.t1	EEH44317.1	4e-148	62.766	ribosome biogenesis protein SSF1 [Paracoccidioides brasiliensis Pb18]	Paracoccidioides brasiliensis Pb18	Eukaryota; Fungi; Dikarya; Ascomycota; Pezizomycotina; Eurotiomycetes; Eurotiomycetidae; Onygenales; mitosporic Onygenales; Paracoccidioides.
gi|397211395|gb|AJKL01000044.1.g5188.t1	EKD13173.1	8e-148	63.3952	ribosome biogenesis protein [Marssonina brunnea f. sp. 'multigermtubi' MB_m1]	Marssonina brunnea f. sp. 'multigermtubi' MB_m1	Eukaryota; Fungi; Dikarya; Ascomycota; Pezizomycotina; Leotiomycetes; Helotiales; Dermateaceae; Marssonina.
gi|397211395|gb|AJKL01000044.1.g5188.t1	XP_002796045.1	6e-147	62.5	ribosome biogenesis protein SSF2 [Paracoccidioides sp. 'lutzii' Pb01]_x0001_gb|EEH39744.1| ribosome biogenesis protein SSF2 [Paracoccidioides sp. 'lutzii' Pb01]	Paracoccidioides sp. 'lutzii' Pb01	Eukaryota; Fungi; Dikarya; Ascomycota; Pezizomycotina; Eurotiomycetes; Eurotiomycetidae; Onygenales; mitosporic Onygenales; Paracoccidioides.
gi|397211395|gb|AJKL01000044.1.g5188.t1	EEH04851.1	3e-145	61.7021	brix domain-containing protein c [Ajellomyces capsulatus G186AR]	Ajellomyces capsulatus G186AR	Eukaryota; Fungi; Dikarya; Ascomycota; Pezizomycotina; Eurotiomycetes; Eurotiomycetidae; Onygenales; Ajellomycetaceae; Ajellomyces.
gi|397211395|gb|AJKL01000044.1.g5188.t1	CDM35089.1	1e-144	59.0909	Brix domain [Penicillium roqueforti]	Penicillium roqueforti	Eukaryota; Fungi; Dikarya; Ascomycota; Pezizomycotina; Eurotiomycetes; Eurotiomycetidae; Eurotiales; Aspergillaceae; Penicillium.
gi|397211395|gb|AJKL01000044.1.g5188.t1	EER37196.1	2e-144	61.4362	brix domain-containing protein c [Ajellomyces capsulatus H143]	Ajellomyces capsulatus H143	Eukaryota; Fungi; Dikarya; Ascomycota; Pezizomycotina; Eurotiomycetes; Eurotiomycetidae; Onygenales; Ajellomycetaceae; Ajellomyces.
gi|397211395|gb|AJKL01000044.1.g5188.t1	XP_002558715.1	2e-144	58.5561	Pc13g02760 [Penicillium chrysogenum Wisconsin 54-1255]_x0001_emb|CAP91345.1| Pc13g02760 [Penicillium chrysogenum Wisconsin 54-1255]	Penicillium chrysogenum Wisconsin 54-1255	Eukaryota; Fungi; Dikarya; Ascomycota; Pezizomycotina; Eurotiomycetes; Eurotiomycetidae; Eurotiales; Aspergillaceae; Penicillium; Penicillium chrysogenum complex.
gi|397211395|gb|AJKL01000044.1.g5188.t1	XP_003068693.1	1e-143	59.4737	Brix domain containing protein [Coccidioides posadasii C735 delta SOWgp]_x0001_gb|EER26548.1| Brix domain containing protein [Coccidioides posadasii C735 delta SOWgp]_x0001_gb|EFW20585.1| ribosome biogenesis protein Ssf2 [Coccidioides posadasii str. Silveira]	Coccidioides posadasii C735 delta SOWgp	Eukaryota; Fungi; Dikarya; Ascomycota; Pezizomycotina; Eurotiomycetes; Eurotiomycetidae; Onygenales; mitosporic Onygenales; Coccidioides.
gi|397211395|gb|AJKL01000044.1.g5188.t1	XP_001244086.1	2e-143	59.4737	hypothetical protein CIMG_03527 [Coccidioides immitis RS]_x0001_gb|EAS32638.2| ribosome biogenesis protein Ssf2 [Coccidioides immitis RS]	Coccidioides immitis RS	Eukaryota; Fungi; Dikarya; Ascomycota; Pezizomycotina; Eurotiomycetes; Eurotiomycetidae; Onygenales; mitosporic Onygenales; Coccidioides.
gi|397211395|gb|AJKL01000044.1.g5188.t1	EKV08229.1	6e-143	58.5561	hypothetical protein PDIP_69150 [Penicillium digitatum Pd1]_x0001_gb|EKV09839.1| hypothetical protein PDIG_59730 [Penicillium digitatum PHI26]	Penicillium digitatum Pd1	Eukaryota; Fungi; Dikarya; Ascomycota; Pezizomycotina; Eurotiomycetes; Eurotiomycetidae; Eurotiales; Aspergillaceae; Penicillium.
gi|397211395|gb|AJKL01000044.1.g5188.t1	XP_002582550.1	2e-142	59.4737	conserved hypothetical protein [Uncinocarpus reesii 1704]_x0001_gb|EEP82458.1| conserved hypothetical protein [Uncinocarpus reesii 1704]	Uncinocarpus reesii 1704	Eukaryota; Fungi; Dikarya; Ascomycota; Pezizomycotina; Eurotiomycetes; Eurotiomycetidae; Onygenales; Onygenaceae; Uncinocarpus.
gi|397211395|gb|AJKL01000044.1.g5188.t1	CCD56326.1	3e-142	60.5333	similar to ribosome biogenesis protein Ssf2 [Botryotinia fuckeliana T4]_x0001_gb|EMR81727.1| putative ribosome biogenesis protein ssf1 protein [Botryotinia fuckeliana BcDW1]	Botryotinia fuckeliana T4	Eukaryota; Fungi; Dikarya; Ascomycota; Pezizomycotina; Leotiomycetes; Helotiales; Sclerotiniaceae; Botryotinia.
gi|397211395|gb|AJKL01000044.1.g5188.t1	XP_001592325.1	3e-142	60.6383	hypothetical protein SS1G_06566 [Sclerotinia sclerotiorum 1980]_x0001_gb|EDO04083.1| hypothetical protein SS1G_06566 [Sclerotinia sclerotiorum 1980 UF-70]	Sclerotinia sclerotiorum 1980 UF-70	Eukaryota; Fungi; Dikarya; Ascomycota; Pezizomycotina; Leotiomycetes; Helotiales; Sclerotiniaceae; Sclerotinia.
gi|397211395|gb|AJKL01000044.1.g5188.t1	EEH19946.1	5e-142	63.4286	splicing factor [Paracoccidioides brasiliensis Pb03]	Paracoccidioides brasiliensis Pb03	Eukaryota; Fungi; Dikarya; Ascomycota; Pezizomycotina; Eurotiomycetes; Eurotiomycetidae; Onygenales; mitosporic Onygenales; Paracoccidioides.
gi|397211395|gb|AJKL01000044.1.g5188.t1	EPS27672.1	1e-141	59.0426	hypothetical protein PDE_02616 [Penicillium oxalicum 114-2]	Penicillium oxalicum 114-2	Eukaryota; Fungi; Dikarya; Ascomycota; Pezizomycotina; Eurotiomycetes; Eurotiomycetidae; Eurotiales; Aspergillaceae; Penicillium.
gi|397211395|gb|AJKL01000044.1.g5188.t1	EGC40883.1	6e-141	63.2184	ribosome biogenesis protein Ssf2 [Ajellomyces capsulatus H88]	Ajellomyces capsulatus H88	Eukaryota; Fungi; Dikarya; Ascomycota; Pezizomycotina; Eurotiomycetes; Eurotiomycetidae; Onygenales; Ajellomycetaceae; Ajellomyces.
gi|397211395|gb|AJKL01000044.1.g5188.t1	EME41280.1	5e-140	59.6859	hypothetical protein DOTSEDRAFT_176327 [Dothistroma septosporum NZE10]	Dothistroma septosporum NZE10	Eukaryota; Fungi; Dikarya; Ascomycota; Pezizomycotina; Dothideomycetes; Dothideomycetidae; Capnodiales; Mycosphaerellaceae; Mycosphaerella.
gi|397211395|gb|AJKL01000044.1.g5188.t1	XP_001269530.1	9e-140	58.0214	ribosome biogenesis protein Ssf2, putative [Aspergillus clavatus NRRL 1]_x0001_gb|EAW08104.1| ribosome biogenesis protein Ssf2, putative [Aspergillus clavatus NRRL 1]	Aspergillus clavatus NRRL 1	Eukaryota; Fungi; Dikarya; Ascomycota; Pezizomycotina; Eurotiomycetes; Eurotiomycetidae; Eurotiales; Aspergillaceae; Aspergillus.
gi|397211395|gb|AJKL01000044.1.g5188.t1	XP_750372.1	2e-139	58.4	ribosome biogenesis protein Ssf2 [Aspergillus fumigatus Af293]_x0001_gb|EAL88334.1| ribosome biogenesis protein Ssf2, putative [Aspergillus fumigatus Af293]	Aspergillus fumigatus Af293	Eukaryota; Fungi; Dikarya; Ascomycota; Pezizomycotina; Eurotiomycetes; Eurotiomycetidae; Eurotiales; Aspergillaceae; Aspergillus.
gi|397211395|gb|AJKL01000044.1.g5188.t1	XP_001212168.1	3e-139	57.9365	conserved hypothetical protein [Aspergillus terreus NIH2624]_x0001_gb|EAU36264.1| conserved hypothetical protein [Aspergillus terreus NIH2624]	Aspergillus terreus NIH2624	Eukaryota; Fungi; Dikarya; Ascomycota; Pezizomycotina; Eurotiomycetes; Eurotiomycetidae; Eurotiales; Aspergillaceae; Aspergillus.
gi|397211395|gb|AJKL01000044.1.g5188.t1	XP_002479937.1	4e-139	59.1512	ribosome biogenesis protein Ssf2, putative [Talaromyces stipitatus ATCC 10500]_x0001_gb|EED19503.1| ribosome biogenesis protein Ssf2, putative [Talaromyces stipitatus ATCC 10500]	Talaromyces stipitatus ATCC 10500	Eukaryota; Fungi; Dikarya; Ascomycota; Pezizomycotina; Eurotiomycetes; Eurotiomycetidae; Eurotiales; Trichocomaceae; Talaromyces.
gi|397211395|gb|AJKL01000044.1.g5188.t1	ETS72975.1	5e-139	57.7128	hypothetical protein PFICI_15367 [Pestalotiopsis fici W106-1]	Pestalotiopsis fici W106-1	Eukaryota; Fungi; Dikarya; Ascomycota; Pezizomycotina; Sordariomycetes; Xylariomycetidae; Xylariales; Amphisphaeriaceae; mitosporic Amphisphaeriaceae; Pestalotiopsis.
gi|397211395|gb|AJKL01000044.1.g5188.t1	EMT65803.1	6e-139	60.8	Brix domain-containing protein C1B9.03c [Fusarium oxysporum f. sp. cubense race 4]_x0001_gb|EWZ96039.1| hypothetical protein FOWG_03544 [Fusarium oxysporum f. sp. lycopersici MN25]	Fusarium oxysporum f. sp. cubense race 4	Eukaryota; Fungi; Dikarya; Ascomycota; Pezizomycotina; Sordariomycetes; Hypocreomycetidae; Hypocreales; Nectriaceae; mitosporic Nectriaceae; Fusarium; Fusarium oxysporum species complex.
gi|397211395|gb|AJKL01000044.1.g5188.t1	EDP55959.1	6e-139	58.1333	ribosome biogenesis protein Ssf2, putative [Aspergillus fumigatus A1163]	Aspergillus fumigatus A1163	Eukaryota; Fungi; Dikarya; Ascomycota; Pezizomycotina; Eurotiomycetes; Eurotiomycetidae; Eurotiales; Aspergillaceae; Aspergillus.
gi|397211395|gb|AJKL01000044.1.g5188.t1	ESZ96452.1	1e-138	58.7766	putative ribosome biogenesis protein Ssf2 [Sclerotinia borealis F-4157]	Sclerotinia borealis F-4157	Eukaryota; Fungi; Dikarya; Ascomycota; Pezizomycotina; Leotiomycetes; Helotiales; Sclerotiniaceae; Sclerotinia.
gi|397211395|gb|AJKL01000044.1.g5188.t1	EMF11010.1	2e-138	58.5938	Brix-domain-containing protein [Sphaerulina musiva SO2202]	Sphaerulina musiva SO2202	Eukaryota; Fungi; Dikarya; Ascomycota; Pezizomycotina; Dothideomycetes; Dothideomycetidae; Capnodiales; Mycosphaerellaceae; Sphaerulina.
gi|397211395|gb|AJKL01000044.1.g5188.t1	CCT73730.1	2e-138	60.8	related to mating protein SSF1 [Fusarium fujikuroi IMI 58289]	Fusarium fujikuroi IMI 58289	Eukaryota; Fungi; Dikarya; Ascomycota; Pezizomycotina; Sordariomycetes; Hypocreomycetidae; Hypocreales; Nectriaceae; mitosporic Nectriaceae; Fusarium; Fusarium fujikuroi species complex.
gi|397211395|gb|AJKL01000044.1.g5188.t1	EPQ61606.1	2e-138	58.5561	Constituent of 66S pre-ribosomal particles [Blumeria graminis f. sp. tritici 96224]	Blumeria graminis f. sp. tritici 96224	Eukaryota; Fungi; Dikarya; Ascomycota; Pezizomycotina; Leotiomycetes; Erysiphales; Erysiphaceae; Blumeria.
gi|397211395|gb|AJKL01000044.1.g5188.t1	XP_002143613.1	2e-138	59.5174	ribosome biogenesis protein Ssf2, putative [Talaromyces marneffei ATCC 18224]_x0001_gb|EEA27098.1| ribosome biogenesis protein Ssf2, putative [Talaromyces marneffei ATCC 18224]	Talaromyces marneffei ATCC 18224	Eukaryota; Fungi; Dikarya; Ascomycota; Pezizomycotina; Eurotiomycetes; Eurotiomycetidae; Eurotiales; Trichocomaceae; Talaromyces.
gi|397211395|gb|AJKL01000044.1.g5188.t1	GAA89991.1	2e-138	58.6207	ribosome biogenesis protein Ssf2 [Aspergillus kawachii IFO 4308]	Aspergillus kawachii IFO 4308	Eukaryota; Fungi; Dikarya; Ascomycota; Pezizomycotina; Eurotiomycetes; Eurotiomycetidae; Eurotiales; Aspergillaceae; Aspergillus.
gi|397211395|gb|AJKL01000044.1.g5188.t1	EWG51102.1	3e-138	60.5333	hypothetical protein FVEG_10194 [Fusarium verticillioides 7600]	Fusarium verticillioides 7600	Eukaryota; Fungi; Dikarya; Ascomycota; Pezizomycotina; Sordariomycetes; Hypocreomycetidae; Hypocreales; Nectriaceae; mitosporic Nectriaceae; Fusarium; Fusarium fujikuroi species complex.
gi|397211395|gb|AJKL01000044.1.g5188.t1	EPE03805.1	4e-138	60.1583	ribosome biogenesis protein ssf1 [Ophiostoma piceae UAMH 11346]	Ophiostoma piceae UAMH 11346	Eukaryota; Fungi; Dikarya; Ascomycota; Pezizomycotina; Sordariomycetes; Sordariomycetidae; Ophiostomatales; Ophiostomataceae; Ophiostoma.
gi|397211395|gb|AJKL01000044.1.g5188.t1	XP_661836.1	4e-138	60	hypothetical protein AN4232.2 [Aspergillus nidulans FGSC A4]_x0001_gb|EAA59331.1| hypothetical protein AN4232.2 [Aspergillus nidulans FGSC A4]_x0001_tpe|CBF74432.1| TPA: ribosome biogenesis protein Ssf2, putative (AFU_orthologue; AFUA_1G06230) [Aspergillus nidulans FGSC A4]	Aspergillus nidulans FGSC A4	Eukaryota; Fungi; Dikarya; Ascomycota; Pezizomycotina; Eurotiomycetes; Eurotiomycetidae; Eurotiales; Aspergillaceae; Aspergillus.
gi|397211395|gb|AJKL01000044.1.g5188.t1	XP_003042245.1	1e-137	59.2	predicted protein [Nectria haematococca mpVI 77-13-4]_x0001_gb|EEU36532.1| predicted protein [Nectria haematococca mpVI 77-13-4]	Nectria haematococca mpVI 77-13-4	Eukaryota; Fungi; Dikarya; Ascomycota; Pezizomycotina; Sordariomycetes; Hypocreomycetidae; Hypocreales; Nectriaceae; mitosporic Nectriaceae; Fusarium; Fusarium solani species complex.
gi|397211395|gb|AJKL01000044.1.g5188.t1	XP_001398968.1	1e-137	58.6207	ribosome biogenesis protein Ssf2 [Aspergillus niger CBS 513.88]_x0001_emb|CAK43312.1| unnamed protein product [Aspergillus niger]_x0001_gb|EHA19127.1| hypothetical protein ASPNIDRAFT_187076 [Aspergillus niger ATCC 1015]	Aspergillus niger CBS 513.88	Eukaryota; Fungi; Dikarya; Ascomycota; Pezizomycotina; Eurotiomycetes; Eurotiomycetidae; Eurotiales; Aspergillaceae; Aspergillus.
gi|397211395|gb|AJKL01000044.1.g5188.t1	XP_001818949.1	3e-137	57.5597	ribosome biogenesis protein Ssf2 [Aspergillus oryzae RIB40]_x0001_dbj|BAE56947.1| unnamed protein product [Aspergillus oryzae RIB40]	Aspergillus oryzae RIB40	Eukaryota; Fungi; Dikarya; Ascomycota; Pezizomycotina; Eurotiomycetes; Eurotiomycetidae; Eurotiales; Aspergillaceae; Aspergillus.
gi|397211395|gb|AJKL01000044.1.g5188.t1	XP_002381926.1	3e-137	57.5597	ribosome biogenesis protein Ssf2, putative [Aspergillus flavus NRRL3357]_x0001_gb|EED48510.1| ribosome biogenesis protein Ssf2, putative [Aspergillus flavus NRRL3357]_x0001_gb|EIT73217.1| RNA-binding protein required for 60S ribosomal subunit biogenesis [Aspergillus oryzae 3.042]	Aspergillus flavus NRRL3357	Eukaryota; Fungi; Dikarya; Ascomycota; Pezizomycotina; Eurotiomycetes; Eurotiomycetidae; Eurotiales; Aspergillaceae; Aspergillus.
gi|397211395|gb|AJKL01000044.1.g5188.t1	EFY95025.1	5e-137	58.6667	ribosome biogenesis protein Ssf2, putative [Metarhizium anisopliae ARSEF 23]	Metarhizium anisopliae ARSEF 23	Eukaryota; Fungi; Dikarya; Ascomycota; Pezizomycotina; Sordariomycetes; Hypocreomycetidae; Hypocreales; Clavicipitaceae; mitosporic Clavicipitaceae; Metarhizium.
gi|397211395|gb|AJKL01000044.1.g5188.t1	XP_001265044.1	6e-137	57.8667	ribosome biogenesis protein Ssf2, putative [Neosartorya fischeri NRRL 181]_x0001_gb|EAW23147.1| ribosome biogenesis protein Ssf2, putative [Neosartorya fischeri NRRL 181]	Neosartorya fischeri NRRL 181	Eukaryota; Fungi; Dikarya; Ascomycota; Pezizomycotina; Eurotiomycetes; Eurotiomycetidae; Eurotiales; Aspergillaceae; Neosartorya.
gi|397211395|gb|AJKL01000044.1.g5188.t1	EHY53669.1	7e-137	58.445	purinergic receptor P2Y, G protein-coupled, 11 [Exophiala dermatitidis NIH/UT8656]	Exophiala dermatitidis NIH/UT8656	Eukaryota; Fungi; Dikarya; Ascomycota; Pezizomycotina; Eurotiomycetes; Chaetothyriomycetidae; Chaetothyriales; Herpotrichiellaceae; mitosporic Herpotrichiellaceae; Exophiala.
gi|397211395|gb|AJKL01000044.1.g5188.t1	EFX02133.1	9e-137	57.672	ribosome biogenesis protein [Grosmannia clavigera kw1407]	Grosmannia clavigera kw1407	Eukaryota; Fungi; Dikarya; Ascomycota; Pezizomycotina; Sordariomycetes; Sordariomycetidae; Ophiostomatales; Ophiostomataceae; Grosmannia.
gi|397211395|gb|AJKL01000044.1.g5188.t1	EKJ74503.1	2e-136	59.4667	hypothetical protein FPSE_05253 [Fusarium pseudograminearum CS3096]	Fusarium pseudograminearum CS3096	Eukaryota; Fungi; Dikarya; Ascomycota; Pezizomycotina; Sordariomycetes; Hypocreomycetidae; Hypocreales; Nectriaceae; mitosporic Nectriaceae; Fusarium.
gi|397211395|gb|AJKL01000044.1.g5188.t1	XP_384203.1	2e-136	59.4667	hypothetical protein FG04027.1 [Fusarium graminearum PH-1]	Fusarium graminearum PH-1	Eukaryota; Fungi; Dikarya; Ascomycota; Pezizomycotina; Sordariomycetes; Hypocreomycetidae; Hypocreales; Nectriaceae; mitosporic Nectriaceae; Fusarium.
gi|397211395|gb|AJKL01000044.1.g5188.t1	EJT78759.1	1e-135	60.4775	ribosome biogenesis protein SSF1 [Gaeumannomyces graminis var. tritici R3-111a-1]	Gaeumannomyces graminis var. tritici R3-111a-1	Eukaryota; Fungi; Dikarya; Ascomycota; Pezizomycotina; Sordariomycetes; Sordariomycetidae; Magnaporthales; Magnaporthaceae; Gaeumannomyces.
gi|397211395|gb|AJKL01000044.1.g5188.t1	EMC93091.1	4e-135	59.949	hypothetical protein BAUCODRAFT_38002 [Baudoinia compniacensis UAMH 10762]	Baudoinia compniacensis UAMH 10762	Eukaryota; Fungi; Dikarya; Ascomycota; Pezizomycotina; Dothideomycetes; Dothideomycetidae; Capnodiales; Teratosphaeriaceae; mitosporic Teratosphaeriaceae; Baudoinia.
gi|397211395|gb|AJKL01000044.1.g5188.t1	EMR62660.1	5e-135	58.4856	putative ribosome biogenesis protein ssf1 protein [Eutypa lata UCREL1]	Eutypa lata UCREL1	Eukaryota; Fungi; Dikarya; Ascomycota; Pezizomycotina; Sordariomycetes; Xylariomycetidae; Xylariales; Diatrypaceae; Eutypa.
gi|397211395|gb|AJKL01000044.1.g5188.t1	XP_003652794.1	6e-135	59.7333	hypothetical protein THITE_2114560 [Thielavia terrestris NRRL 8126]_x0001_gb|AEO66458.1| hypothetical protein THITE_2114560 [Thielavia terrestris NRRL 8126]	Thielavia terrestris NRRL 8126	Eukaryota; Fungi; Dikarya; Ascomycota; Pezizomycotina; Sordariomycetes; Sordariomycetidae; Sordariales; Chaetomiaceae; Thielavia.
gi|397211395|gb|AJKL01000044.1.g5188.t1	EFY88544.1	4e-134	57.6	ribosome biogenesis protein Ssf2, putative [Metarhizium acridum CQMa 102]	Metarhizium acridum CQMa 102	Eukaryota; Fungi; Dikarya; Ascomycota; Pezizomycotina; Sordariomycetes; Hypocreomycetidae; Hypocreales; Clavicipitaceae; mitosporic Clavicipitaceae; Metarhizium.
gi|397211395|gb|AJKL01000044.1.g5188.t1	XP_003834382.1	4e-134	62.0991	hypothetical protein LEMA_P060510.1 [Leptosphaeria maculans JN3]_x0001_emb|CBX91017.1| hypothetical protein LEMA_P060510.1 [Leptosphaeria maculans JN3]	Leptosphaeria maculans JN3	Eukaryota; Fungi; Dikarya; Ascomycota; Pezizomycotina; Dothideomycetes; Pleosporomycetidae; Pleosporales; Pleosporineae; Leptosphaeriaceae; Leptosphaeria; Leptosphaeria maculans complex.
gi|397211395|gb|AJKL01000044.1.g5188.t1	EHK24242.1	8e-134	58.6667	hypothetical protein TRIVIDRAFT_30695 [Trichoderma virens Gv29-8]	Trichoderma virens Gv29-8	Eukaryota; Fungi; Dikarya; Ascomycota; Pezizomycotina; Sordariomycetes; Hypocreomycetidae; Hypocreales; Hypocreaceae; Trichoderma.
gi|397211395|gb|AJKL01000044.1.g5188.t1	EUC35106.1	8e-134	61.5836	hypothetical protein COCCADRAFT_91673 [Bipolaris zeicola 26-R-13]	Bipolaris zeicola 26-R-13	Eukaryota; Fungi; Dikarya; Ascomycota; Pezizomycotina; Dothideomycetes; Pleosporomycetidae; Pleosporales; Pleosporineae; Pleosporaceae; Bipolaris.
gi|397211395|gb|AJKL01000044.1.g5188.t1	EMD61112.1	1e-133	61.5836	hypothetical protein COCSADRAFT_239390 [Bipolaris sorokiniana ND90Pr]	Bipolaris sorokiniana ND90Pr	Eukaryota; Fungi; Dikarya; Ascomycota; Pezizomycotina; Dothideomycetes; Pleosporomycetidae; Pleosporales; Pleosporineae; Pleosporaceae; Bipolaris.
gi|397211395|gb|AJKL01000044.1.g5188.t1	XP_006673558.1	1e-133	57.8667	ribosome biogenesis protein Ssf2, putative [Cordyceps militaris CM01]_x0001_gb|EGX88313.1| ribosome biogenesis protein Ssf2, putative [Cordyceps militaris CM01]	Cordyceps militaris CM01	Eukaryota; Fungi; Dikarya; Ascomycota; Pezizomycotina; Sordariomycetes; Hypocreomycetidae; Hypocreales; Cordycipitaceae; Cordyceps.
gi|397211395|gb|AJKL01000044.1.g5188.t1	XP_002850599.1	2e-133	58.2677	ribosome biogenesis protein SSF1 [Arthroderma otae CBS 113480]_x0001_gb|EEQ27815.1| ribosome biogenesis protein SSF1 [Arthroderma otae CBS 113480]	Arthroderma otae CBS 113480	Eukaryota; Fungi; Dikarya; Ascomycota; Pezizomycotina; Eurotiomycetes; Eurotiomycetidae; Onygenales; Arthrodermataceae; Arthroderma.
gi|397211395|gb|AJKL01000044.1.g5188.t1	XP_003177181.1	4e-133	58.9005	ribosome biogenesis protein SSF1 [Arthroderma gypseum CBS 118893]_x0001_gb|EFQ98229.1| ribosome biogenesis protein SSF1 [Arthroderma gypseum CBS 118893]	Arthroderma gypseum CBS 118893	Eukaryota; Fungi; Dikarya; Ascomycota; Pezizomycotina; Eurotiomycetes; Eurotiomycetidae; Onygenales; Arthrodermataceae; Arthroderma.
gi|397211395|gb|AJKL01000044.1.g5188.t1	XP_003719048.1	4e-133	59.1029	ribosome biogenesis protein SSF1 [Magnaporthe oryzae 70-15]_x0001_gb|EHA49464.1| ribosome biogenesis protein SSF1 [Magnaporthe oryzae 70-15]_x0001_gb|ELQ44568.1| ribosome biogenesis protein SSF1 [Magnaporthe oryzae Y34]_x0001_gb|ELQ66447.1| ribosome biogenesis protein SSF1 [Magnaporthe oryzae P131]	Magnaporthe oryzae 70-15	Eukaryota; Fungi; Dikarya; Ascomycota; Pezizomycotina; Sordariomycetes; Sordariomycetidae; Magnaporthales; Magnaporthaceae; Magnaporthe.
gi|397211395|gb|AJKL01000044.1.g5188.t1	EUC49230.1	1e-132	61.2903	hypothetical protein COCMIDRAFT_85169 [Bipolaris oryzae ATCC 44560]	Bipolaris oryzae ATCC 44560	Eukaryota; Fungi; Dikarya; Ascomycota; Pezizomycotina; Dothideomycetes; Pleosporomycetidae; Pleosporales; Pleosporineae; Pleosporaceae; Bipolaris.
gi|397211395|gb|AJKL01000044.1.g5188.t1	EMD89345.1	1e-132	61.2903	hypothetical protein COCHEDRAFT_1108767 [Bipolaris maydis C5]_x0001_gb|ENI04938.1| hypothetical protein COCC4DRAFT_168828 [Bipolaris maydis ATCC 48331]	Bipolaris maydis C5	Eukaryota; Fungi; Dikarya; Ascomycota; Pezizomycotina; Dothideomycetes; Pleosporomycetidae; Pleosporales; Pleosporineae; Pleosporaceae; Bipolaris.
gi|397211395|gb|AJKL01000044.1.g5188.t1	XP_003300103.1	2e-132	60.7038	hypothetical protein PTT_11259 [Pyrenophora teres f. teres 0-1]_x0001_gb|EFQ91781.1| hypothetical protein PTT_11259 [Pyrenophora teres f. teres 0-1]	Pyrenophora teres f. teres 0-1	Eukaryota; Fungi; Dikarya; Ascomycota; Pezizomycotina; Dothideomycetes; Pleosporomycetidae; Pleosporales; Pleosporineae; Pleosporaceae; Pyrenophora.
gi|397211395|gb|AJKL01000044.1.g5188.t1	EHK49261.1	2e-132	58.1333	hypothetical protein TRIATDRAFT_143977 [Trichoderma atroviride IMI 206040]	Trichoderma atroviride IMI 206040	Eukaryota; Fungi; Dikarya; Ascomycota; Pezizomycotina; Sordariomycetes; Hypocreomycetidae; Hypocreales; Hypocreaceae; Trichoderma.
gi|397211395|gb|AJKL01000044.1.g5188.t1	EUN27506.1	5e-132	60.9971	hypothetical protein COCVIDRAFT_26275 [Bipolaris victoriae FI3]	Bipolaris victoriae FI3	Eukaryota; Fungi; Dikarya; Ascomycota; Pezizomycotina; Dothideomycetes; Pleosporomycetidae; Pleosporales; Pleosporineae; Pleosporaceae; Bipolaris.
gi|397211395|gb|AJKL01000044.1.g5188.t1	XP_001223501.1	8e-132	57.0667	hypothetical protein CHGG_04287 [Chaetomium globosum CBS 148.51]_x0001_gb|EAQ87668.1| hypothetical protein CHGG_04287 [Chaetomium globosum CBS 148.51]	Chaetomium globosum CBS 148.51	Eukaryota; Fungi; Dikarya; Ascomycota; Pezizomycotina; Sordariomycetes; Sordariomycetidae; Sordariales; Chaetomiaceae; Chaetomium.
gi|397211395|gb|AJKL01000044.1.g5188.t1	EGY22102.1	1e-131	57.1809	ribosome biogenesis protein SSF1 [Verticillium dahliae VdLs.17]	Verticillium dahliae VdLs.17	Eukaryota; Fungi; Dikarya; Ascomycota; Pezizomycotina; Sordariomycetes; Hypocreomycetidae; Glomerellales; Plectosphaerellaceae; mitosporic Plectosphaerellaceae; Verticillium.
gi|397211395|gb|AJKL01000044.1.g5188.t1	XP_001798229.1	2e-131	59.8291	hypothetical protein SNOG_07903 [Phaeosphaeria nodorum SN15]_x0001_gb|EAT84179.1| hypothetical protein SNOG_07903 [Phaeosphaeria nodorum SN15]	Phaeosphaeria nodorum SN15	Eukaryota; Fungi; Dikarya; Ascomycota; Pezizomycotina; Dothideomycetes; Pleosporomycetidae; Pleosporales; Pleosporineae; Phaeosphaeriaceae; Parastagonospora.
gi|397211395|gb|AJKL01000044.1.g5188.t1	EGR52941.1	2e-131	60	predicted protein [Trichoderma reesei QM6a]_x0001_gb|ETS06794.1| Brix-domain-containing protein [Trichoderma reesei RUT C-30]	Trichoderma reesei QM6a	Eukaryota; Fungi; Dikarya; Ascomycota; Pezizomycotina; Sordariomycetes; Hypocreomycetidae; Hypocreales; Hypocreaceae; Trichoderma.
gi|397211395|gb|AJKL01000044.1.g5188.t1	ERF76268.1	3e-131	56.9444	hypothetical protein EPUS_04345 [Endocarpon pusillum Z07020]	Endocarpon pusillum Z07020	Eukaryota; Fungi; Dikarya; Ascomycota; Pezizomycotina; Eurotiomycetes; Chaetothyriomycetidae; Verrucariales; Verrucariaceae; Endocarpon.
gi|397211395|gb|AJKL01000044.1.g5188.t1	XP_003003950.1	6e-131	56.9149	ribosome biogenesis protein SSF1 [Verticillium alfalfae VaMs.102]_x0001_gb|EEY20283.1| ribosome biogenesis protein SSF1 [Verticillium alfalfae VaMs.102]	Verticillium alfalfae VaMs.102	Eukaryota; Fungi; Dikarya; Ascomycota; Pezizomycotina; Sordariomycetes; Hypocreomycetidae; Glomerellales; Plectosphaerellaceae; mitosporic Plectosphaerellaceae; Verticillium.
gi|397211395|gb|AJKL01000044.1.g5188.t1	ETI25643.1	1e-130	56.6489	hypothetical protein G647_02417 [Cladophialophora carrionii CBS 160.54]	Cladophialophora carrionii CBS 160.54	Eukaryota; Fungi; Dikarya; Ascomycota; Pezizomycotina; Eurotiomycetes; Chaetothyriomycetidae; Chaetothyriales; Herpotrichiellaceae; mitosporic Herpotrichiellaceae; Cladophialophora.
gi|397211395|gb|AJKL01000044.1.g5188.t1	XP_006694026.1	4e-130	57.3333	hypothetical protein CTHT_0035970 [Chaetomium thermophilum var. thermophilum DSM 1495]_x0001_gb|EGS21730.1| hypothetical protein CTHT_0035970 [Chaetomium thermophilum var. thermophilum DSM 1495]	Chaetomium thermophilum var. thermophilum DSM 1495	Eukaryota; Fungi; Dikarya; Ascomycota; Pezizomycotina; Sordariomycetes; Sordariomycetidae; Sordariales; Chaetomiaceae; Chaetomium.
gi|397211395|gb|AJKL01000044.1.g5188.t1	EOA82539.1	8e-130	61.2245	hypothetical protein SETTUDRAFT_43487 [Setosphaeria turcica Et28A]	Setosphaeria turcica Et28A	Eukaryota; Fungi; Dikarya; Ascomycota; Pezizomycotina; Dothideomycetes; Pleosporomycetidae; Pleosporales; Pleosporineae; Pleosporaceae; Setosphaeria.
gi|397211395|gb|AJKL01000044.1.g5188.t1	ENH85447.1	8e-130	56.2667	ribosome biogenesis protein ssf2 [Colletotrichum orbiculare MAFF 240422]	Colletotrichum orbiculare MAFF 240422	Eukaryota; Fungi; Dikarya; Ascomycota; Pezizomycotina; Sordariomycetes; Hypocreomycetidae; Glomerellales; Glomerellaceae; mitosporic Glomerellaceae; Colletotrichum.
gi|397211395|gb|AJKL01000044.1.g5188.t1	XP_001910615.1	2e-129	58.4	hypothetical protein [Podospora anserina S mat+]_x0001_emb|CAP71751.1| unnamed protein product [Podospora anserina S mat+]	Podospora anserina S mat+	Eukaryota; Fungi; Dikarya; Ascomycota; Pezizomycotina; Sordariomycetes; Sordariomycetidae; Sordariales; Lasiosphaeriaceae; Podospora.
gi|397211395|gb|AJKL01000044.1.g5188.t1	XP_003350205.1	6e-129	56.8	hypothetical protein SMAC_01097 [Sordaria macrospora k-hell]_x0001_emb|CCC07073.1| unnamed protein product [Sordaria macrospora k-hell]	Sordaria macrospora k-hell	Eukaryota; Fungi; Dikarya; Ascomycota; Pezizomycotina; Sordariomycetes; Sordariomycetidae; Sordariales; Sordariaceae; Sordaria.
gi|397211395|gb|AJKL01000044.1.g5188.t1	EME77409.1	3e-128	56.8421	hypothetical protein MYCFIDRAFT_158248 [Pseudocercospora fijiensis CIRAD86]	Pseudocercospora fijiensis CIRAD86	Eukaryota; Fungi; Dikarya; Ascomycota; Pezizomycotina; Dothideomycetes; Dothideomycetidae; Capnodiales; Mycosphaerellaceae; Pseudocercospora.
gi|397211395|gb|AJKL01000044.1.g5188.t1	XP_956914.1	4e-128	56.2667	hypothetical protein NCU04503 [Neurospora crassa OR74A]_x0001_gb|EAA27678.1| ribosome biogenesis protein Ssf2 [Neurospora crassa OR74A]	Neurospora crassa OR74A	Eukaryota; Fungi; Dikarya; Ascomycota; Pezizomycotina; Sordariomycetes; Sordariomycetidae; Sordariales; Sordariaceae; Neurospora.
gi|397211395|gb|AJKL01000044.1.g5188.t1	EGO59289.1	4e-128	56.2667	hypothetical protein NEUTE1DRAFT_79244 [Neurospora tetrasperma FGSC 2508]_x0001_gb|EGZ73410.1| Brix-domain-containing protein [Neurospora tetrasperma FGSC 2509]	Neurospora tetrasperma FGSC 2508	Eukaryota; Fungi; Dikarya; Ascomycota; Pezizomycotina; Sordariomycetes; Sordariomycetidae; Sordariales; Sordariaceae; Neurospora.
gi|397211395|gb|AJKL01000044.1.g5188.t1	EGU79272.1	1e-127	58.7131	hypothetical protein FOXB_10222 [Fusarium oxysporum Fo5176]	Fusarium oxysporum Fo5176	Eukaryota; Fungi; Dikarya; Ascomycota; Pezizomycotina; Sordariomycetes; Hypocreomycetidae; Hypocreales; Nectriaceae; mitosporic Nectriaceae; Fusarium; Fusarium oxysporum species complex.
gi|397211395|gb|AJKL01000044.1.g5188.t1	XP_003238260.1	6e-127	57.2178	ribosome biogenesis protein Ssf2 [Trichophyton rubrum CBS 118892]_x0001_gb|EGD83969.1| ribosome biogenesis protein Ssf2 [Trichophyton rubrum CBS 118892]	Trichophyton rubrum CBS 118892	Eukaryota; Fungi; Dikarya; Ascomycota; Pezizomycotina; Eurotiomycetes; Eurotiomycetidae; Onygenales; Arthrodermataceae; mitosporic Arthrodermataceae; Trichophyton.
gi|397211395|gb|AJKL01000044.1.g5188.t1	XP_003666194.1	3e-126	57.3333	hypothetical protein MYCTH_2310708 [Myceliophthora thermophila ATCC 42464]_x0001_gb|AEO60949.1| hypothetical protein MYCTH_2310708 [Myceliophthora thermophila ATCC 42464]	Myceliophthora thermophila ATCC 42464	Eukaryota; Fungi; Dikarya; Ascomycota; Pezizomycotina; Sordariomycetes; Sordariomycetidae; Sordariales; Chaetomiaceae; Myceliophthora.
gi|397211395|gb|AJKL01000044.1.g5188.t1	EGE00451.1	1e-125	56.9554	ribosome biogenesis protein Ssf2 [Trichophyton tonsurans CBS 112818]_x0001_gb|EGE06128.1| ribosome biogenesis protein Ssf2 [Trichophyton equinum CBS 127.97]	Trichophyton tonsurans CBS 112818	Eukaryota; Fungi; Dikarya; Ascomycota; Pezizomycotina; Eurotiomycetes; Eurotiomycetidae; Onygenales; Arthrodermataceae; mitosporic Arthrodermataceae; Trichophyton.
gi|397211395|gb|AJKL01000044.1.g5188.t1	EON97642.1	1e-125	57.5597	putative ribosome biogenesis protein ssf1 protein [Togninia minima UCRPA7]	Togninia minima UCRPA7	Eukaryota; Fungi; Dikarya; Ascomycota; Pezizomycotina; Sordariomycetes; Sordariomycetidae; Calosphaeriales; Calosphaeriaceae; Togninia.
gi|397211395|gb|AJKL01000044.1.g5188.t1	XP_003022026.1	2e-125	56.6929	hypothetical protein TRV_03843 [Trichophyton verrucosum HKI 0517]_x0001_gb|EFE41408.1| hypothetical protein TRV_03843 [Trichophyton verrucosum HKI 0517]	Trichophyton verrucosum HKI 0517	Eukaryota; Fungi; Dikarya; Ascomycota; Pezizomycotina; Eurotiomycetes; Eurotiomycetidae; Onygenales; Arthrodermataceae; mitosporic Arthrodermataceae; Trichophyton.
gi|397211389|gb|AJKL01000047.1.g5446.t1	EON65078.1	6e-157	99.6403	hypothetical protein W97_04313 [Coniosporium apollinis CBS 100218]	Coniosporium apollinis CBS 100218	Eukaryota; Fungi; Dikarya; Ascomycota; Pezizomycotina; Eurotiomycetes; Chaetothyriomycetidae; Chaetothyriales; Herpotrichiellaceae; mitosporic Herpotrichiellaceae; Coniosporium.
gi|397211389|gb|AJKL01000047.1.g5446.t1	EHY59324.1	2e-43	53.3333	hypothetical protein HMPREF1120_07316 [Exophiala dermatitidis NIH/UT8656]	Exophiala dermatitidis NIH/UT8656	Eukaryota; Fungi; Dikarya; Ascomycota; Pezizomycotina; Eurotiomycetes; Chaetothyriomycetidae; Chaetothyriales; Herpotrichiellaceae; mitosporic Herpotrichiellaceae; Exophiala.
gi|397211389|gb|AJKL01000047.1.g5446.t2	EON65078.1	6e-157	99.6403	hypothetical protein W97_04313 [Coniosporium apollinis CBS 100218]	Coniosporium apollinis CBS 100218	Eukaryota; Fungi; Dikarya; Ascomycota; Pezizomycotina; Eurotiomycetes; Chaetothyriomycetidae; Chaetothyriales; Herpotrichiellaceae; mitosporic Herpotrichiellaceae; Coniosporium.
gi|397211389|gb|AJKL01000047.1.g5446.t2	EHY59324.1	2e-43	53.3333	hypothetical protein HMPREF1120_07316 [Exophiala dermatitidis NIH/UT8656]	Exophiala dermatitidis NIH/UT8656	Eukaryota; Fungi; Dikarya; Ascomycota; Pezizomycotina; Eurotiomycetes; Chaetothyriomycetidae; Chaetothyriales; Herpotrichiellaceae; mitosporic Herpotrichiellaceae; Exophiala.
gi|397211374|gb|AJKL01000054.1.g6411.t1	EON65834.1	4e-123	100	hypothetical protein W97_05076 [Coniosporium apollinis CBS 100218]	Coniosporium apollinis CBS 100218	Eukaryota; Fungi; Dikarya; Ascomycota; Pezizomycotina; Eurotiomycetes; Chaetothyriomycetidae; Chaetothyriales; Herpotrichiellaceae; mitosporic Herpotrichiellaceae; Coniosporium.
gi|397211372|gb|AJKL01000055.1.g6642.t1	EON66022.1	0	100	ATP-binding cassette, subfamily B (MDR/TAP), member 1 [Coniosporium apollinis CBS 100218]	Coniosporium apollinis CBS 100218	Eukaryota; Fungi; Dikarya; Ascomycota; Pezizomycotina; Eurotiomycetes; Chaetothyriomycetidae; Chaetothyriales; Herpotrichiellaceae; mitosporic Herpotrichiellaceae; Coniosporium.
gi|397211372|gb|AJKL01000055.1.g6642.t1	EOD47738.1	0	74.0532	putative abc multidrug transporter mdr1 protein [Neofusicoccum parvum UCRNP2]	Neofusicoccum parvum UCRNP2	Eukaryota; Fungi; Dikarya; Ascomycota; Pezizomycotina; Dothideomycetes; Dothideomycetes incertae sedis; Botryosphaeriales; Botryosphaeriaceae; Neofusicoccum.
gi|397211372|gb|AJKL01000055.1.g6642.t1	EKG16166.1	0	72.5714	Putative ABC transporter protein [Macrophomina phaseolina MS6]	Macrophomina phaseolina MS6	Eukaryota; Fungi; Dikarya; Ascomycota; Pezizomycotina; Dothideomycetes; Dothideomycetes incertae sedis; Botryosphaeriales; Botryosphaeriaceae; Macrophomina.
gi|397211372|gb|AJKL01000055.1.g6642.t1	EMC97085.1	0	73.3333	hypothetical protein BAUCODRAFT_69121 [Baudoinia compniacensis UAMH 10762]	Baudoinia compniacensis UAMH 10762	Eukaryota; Fungi; Dikarya; Ascomycota; Pezizomycotina; Dothideomycetes; Dothideomycetidae; Capnodiales; Teratosphaeriaceae; mitosporic Teratosphaeriaceae; Baudoinia.
gi|397211372|gb|AJKL01000055.1.g6642.t1	EME42871.1	0	71.8568	hypothetical protein DOTSEDRAFT_131498 [Dothistroma septosporum NZE10]	Dothistroma septosporum NZE10	Eukaryota; Fungi; Dikarya; Ascomycota; Pezizomycotina; Dothideomycetes; Dothideomycetidae; Capnodiales; Mycosphaerellaceae; Mycosphaerella.
gi|397211372|gb|AJKL01000055.1.g6642.t1	XP_001591841.1	0	69.0287	hypothetical protein SS1G_07287 [Sclerotinia sclerotiorum 1980]_x0001_gb|EDO04804.1| hypothetical protein SS1G_07287 [Sclerotinia sclerotiorum 1980 UF-70]	Sclerotinia sclerotiorum 1980 UF-70	Eukaryota; Fungi; Dikarya; Ascomycota; Pezizomycotina; Leotiomycetes; Helotiales; Sclerotiniaceae; Sclerotinia.
gi|397211372|gb|AJKL01000055.1.g6642.t1	EME81617.1	0	68.9818	ABC transporter, ABC-B family, MDR type [Pseudocercospora fijiensis CIRAD86]	Pseudocercospora fijiensis CIRAD86	Eukaryota; Fungi; Dikarya; Ascomycota; Pezizomycotina; Dothideomycetes; Dothideomycetidae; Capnodiales; Mycosphaerellaceae; Pseudocercospora.
gi|397211372|gb|AJKL01000055.1.g6642.t1	CCD54212.1	0	69.8297	similar to ABC transporter [Botryotinia fuckeliana T4]_x0001_gb|EMR81081.1| putative leptomycin b resistance protein pmd1 protein [Botryotinia fuckeliana BcDW1]	Botryotinia fuckeliana T4	Eukaryota; Fungi; Dikarya; Ascomycota; Pezizomycotina; Leotiomycetes; Helotiales; Sclerotiniaceae; Botryotinia.
gi|397211372|gb|AJKL01000055.1.g6642.t1	ELR08505.1	0	69.8565	hypothetical protein GMDG_03204 [Pseudogymnoascus destructans 20631-21]	Pseudogymnoascus destructans 20631-21	Eukaryota; Fungi; Dikarya; Ascomycota; Pezizomycotina; Leotiomycetes; Leotiomycetes incertae sedis; Pseudeurotiaceae; Pseudogymnoascus.
gi|397211372|gb|AJKL01000055.1.g6642.t1	EPE35282.1	0	68.6757	P-loop containing nucleoside triphosphate hydrolase [Glarea lozoyensis ATCC 20868]	Glarea lozoyensis ATCC 20868	Eukaryota; Fungi; Dikarya; Ascomycota; Pezizomycotina; Leotiomycetes; Helotiales; Helotiaceae; Glarea.
gi|397211372|gb|AJKL01000055.1.g6642.t1	EHL01084.1	0	68.6757	putative Leptomycin B resistance protein pmd1 [Glarea lozoyensis 74030]	Glarea lozoyensis 74030	Eukaryota; Fungi; Dikarya; Ascomycota; Pezizomycotina; Leotiomycetes; Helotiales; Helotiaceae; Glarea.
gi|397211372|gb|AJKL01000055.1.g6642.t1	EKD12992.1	0	67.6012	ABC transporter [Marssonina brunnea f. sp. 'multigermtubi' MB_m1]	Marssonina brunnea f. sp. 'multigermtubi' MB_m1	Eukaryota; Fungi; Dikarya; Ascomycota; Pezizomycotina; Leotiomycetes; Helotiales; Dermateaceae; Marssonina.
gi|397211372|gb|AJKL01000055.1.g6642.t1	AAL57243.1	0	66.9834	ATP-binding cassette transporter ABC4 [Venturia inaequalis]	Venturia inaequalis	Eukaryota; Fungi; Dikarya; Ascomycota; Pezizomycotina; Dothideomycetes; Dothideomycetes incertae sedis; Venturiales; Venturiaceae; Venturia.
gi|397211372|gb|AJKL01000055.1.g6642.t1	EMR62773.1	0	67.0128	putative leptomycin b resistance protein pmd1 protein [Eutypa lata UCREL1]	Eutypa lata UCREL1	Eukaryota; Fungi; Dikarya; Ascomycota; Pezizomycotina; Sordariomycetes; Xylariomycetidae; Xylariales; Diatrypaceae; Eutypa.
gi|397211372|gb|AJKL01000055.1.g6642.t1	ETS76313.1	0	67.3323	hypothetical protein PFICI_11700 [Pestalotiopsis fici W106-1]	Pestalotiopsis fici W106-1	Eukaryota; Fungi; Dikarya; Ascomycota; Pezizomycotina; Sordariomycetes; Xylariomycetidae; Xylariales; Amphisphaeriaceae; mitosporic Amphisphaeriaceae; Pestalotiopsis.
gi|397211372|gb|AJKL01000055.1.g6642.t1	CCX13655.1	0	65.9218	Similar to Multidrug resistance protein 1; acc. no. P08183 [Pyronema omphalodes CBS 100304]	Pyronema omphalodes CBS 100304	Eukaryota; Fungi; Dikarya; Ascomycota; Pezizomycotina; Pezizomycetes; Pezizales; Pyronemataceae; Pyronema.
gi|397211372|gb|AJKL01000055.1.g6642.t1	EEH49756.1	0	68.6018	multidrug resistance protein [Paracoccidioides brasiliensis Pb18]	Paracoccidioides brasiliensis Pb18	Eukaryota; Fungi; Dikarya; Ascomycota; Pezizomycotina; Eurotiomycetes; Eurotiomycetidae; Onygenales; mitosporic Onygenales; Paracoccidioides.
gi|397211372|gb|AJKL01000055.1.g6642.t1	EEH23309.1	0	68.6018	multidrug resistance protein [Paracoccidioides brasiliensis Pb03]	Paracoccidioides brasiliensis Pb03	Eukaryota; Fungi; Dikarya; Ascomycota; Pezizomycotina; Eurotiomycetes; Eurotiomycetidae; Onygenales; mitosporic Onygenales; Paracoccidioides.
gi|397211372|gb|AJKL01000055.1.g6642.t1	EFY90182.1	0	66.9088	ABC multidrug transporter Mdr1 [Metarhizium acridum CQMa 102]	Metarhizium acridum CQMa 102	Eukaryota; Fungi; Dikarya; Ascomycota; Pezizomycotina; Sordariomycetes; Hypocreomycetidae; Hypocreales; Clavicipitaceae; mitosporic Clavicipitaceae; Metarhizium.
gi|397211372|gb|AJKL01000055.1.g6642.t1	XP_001273593.1	0	65.798	multidrug resistance protein 1, 2, 3 (p glycoprotein 1, 2, 3) [Aspergillus clavatus NRRL 1]_x0001_gb|EAW12167.1| multidrug resistance protein 1, 2, 3 (p glycoprotein 1, 2, 3) [Aspergillus clavatus NRRL 1]	Aspergillus clavatus NRRL 1	Eukaryota; Fungi; Dikarya; Ascomycota; Pezizomycotina; Eurotiomycetes; Eurotiomycetidae; Eurotiales; Aspergillaceae; Aspergillus.
gi|397211372|gb|AJKL01000055.1.g6642.t1	EGR45959.1	0	65.9794	abc transporter [Trichoderma reesei QM6a]_x0001_gb|ETR99185.1| ABC multidrug transporter Mdr1 [Trichoderma reesei RUT C-30]	Trichoderma reesei QM6a	Eukaryota; Fungi; Dikarya; Ascomycota; Pezizomycotina; Sordariomycetes; Hypocreomycetidae; Hypocreales; Hypocreaceae; Trichoderma.
gi|397211372|gb|AJKL01000055.1.g6642.t1	ESU12913.1	0	67.3788	multidrug resistance protein 1 [Fusarium graminearum PH-1]	Fusarium graminearum PH-1	Eukaryota; Fungi; Dikarya; Ascomycota; Pezizomycotina; Sordariomycetes; Hypocreomycetidae; Hypocreales; Nectriaceae; mitosporic Nectriaceae; Fusarium.
gi|397211372|gb|AJKL01000055.1.g6642.t1	EKJ68084.1	0	66.2379	hypothetical protein FPSE_11895 [Fusarium pseudograminearum CS3096]	Fusarium pseudograminearum CS3096	Eukaryota; Fungi; Dikarya; Ascomycota; Pezizomycotina; Sordariomycetes; Hypocreomycetidae; Hypocreales; Nectriaceae; mitosporic Nectriaceae; Fusarium.
gi|397211372|gb|AJKL01000055.1.g6642.t1	EMT63900.1	0	66.7488	Leptomycin B resistance protein pmd1 [Fusarium oxysporum f. sp. cubense race 4]	Fusarium oxysporum f. sp. cubense race 4	Eukaryota; Fungi; Dikarya; Ascomycota; Pezizomycotina; Sordariomycetes; Hypocreomycetidae; Hypocreales; Nectriaceae; mitosporic Nectriaceae; Fusarium; Fusarium oxysporum species complex.
gi|397211372|gb|AJKL01000055.1.g6642.t1	AAD43626.1	0	67.5292	multidrug resistance protein MDR [Aspergillus nidulans]_x0001_gb|AAF29805.1|AF173826_1 ABC-transporter [Aspergillus nidulans]	Aspergillus nidulans	Eukaryota; Fungi; Dikarya; Ascomycota; Pezizomycotina; Eurotiomycetes; Eurotiomycetidae; Eurotiales; Aspergillaceae; Aspergillus.
gi|397211372|gb|AJKL01000055.1.g6642.t1	EGY19306.1	0	66.0558	multidrug resistance protein [Verticillium dahliae VdLs.17]	Verticillium dahliae VdLs.17	Eukaryota; Fungi; Dikarya; Ascomycota; Pezizomycotina; Sordariomycetes; Hypocreomycetidae; Glomerellales; Plectosphaerellaceae; mitosporic Plectosphaerellaceae; Verticillium.
gi|397211372|gb|AJKL01000055.1.g6642.t1	XP_001266028.1	0	65.0679	ABC multidrug transporter Mdr1 [Neosartorya fischeri NRRL 181]_x0001_gb|EAW24131.1| ABC multidrug transporter Mdr1 [Neosartorya fischeri NRRL 181]	Neosartorya fischeri NRRL 181	Eukaryota; Fungi; Dikarya; Ascomycota; Pezizomycotina; Eurotiomycetes; Eurotiomycetidae; Eurotiales; Aspergillaceae; Neosartorya.
gi|397211372|gb|AJKL01000055.1.g6642.t1	EWG43986.1	0	66.6393	ATP-binding cassette, subfamily B (MDR/TAP), member 1 [Fusarium verticillioides 7600]	Fusarium verticillioides 7600	Eukaryota; Fungi; Dikarya; Ascomycota; Pezizomycotina; Sordariomycetes; Hypocreomycetidae; Hypocreales; Nectriaceae; mitosporic Nectriaceae; Fusarium; Fusarium fujikuroi species complex.
gi|397211372|gb|AJKL01000055.1.g6642.t1	ENH64436.1	0	66.5025	Leptomycin B resistance protein pmd1 [Fusarium oxysporum f. sp. cubense race 1]	Fusarium oxysporum f. sp. cubense race 1	Eukaryota; Fungi; Dikarya; Ascomycota; Pezizomycotina; Sordariomycetes; Hypocreomycetidae; Hypocreales; Nectriaceae; mitosporic Nectriaceae; Fusarium; Fusarium oxysporum species complex.
gi|397211372|gb|AJKL01000055.1.g6642.t1	ERF70062.1	0	67.2697	hypothetical protein EPUS_00249 [Endocarpon pusillum Z07020]	Endocarpon pusillum Z07020	Eukaryota; Fungi; Dikarya; Ascomycota; Pezizomycotina; Eurotiomycetes; Chaetothyriomycetidae; Verrucariales; Verrucariaceae; Endocarpon.
gi|397211372|gb|AJKL01000055.1.g6642.t1	EQB55958.1	0	66.7732	ABC transporter [Colletotrichum gloeosporioides Cg-14]	Colletotrichum gloeosporioides Cg-14	Eukaryota; Fungi; Dikarya; Ascomycota; Pezizomycotina; Sordariomycetes; Hypocreomycetidae; Glomerellales; Glomerellaceae; mitosporic Glomerellaceae; Colletotrichum.
gi|397211372|gb|AJKL01000055.1.g6642.t1	XP_001261790.1	0	65.122	multidrug resistance protein 1, 2, 3 (p glycoprotein 1, 2, 3) [Neosartorya fischeri NRRL 181]_x0001_gb|EAW19893.1| multidrug resistance protein 1, 2, 3 (p glycoprotein 1, 2, 3) [Neosartorya fischeri NRRL 181]	Neosartorya fischeri NRRL 181	Eukaryota; Fungi; Dikarya; Ascomycota; Pezizomycotina; Eurotiomycetes; Eurotiomycetidae; Eurotiales; Aspergillaceae; Neosartorya.
gi|397211372|gb|AJKL01000055.1.g6642.t1	EMF11739.1	0	67.3534	multidrug resistance protein 1, 2 [Sphaerulina musiva SO2202]	Sphaerulina musiva SO2202	Eukaryota; Fungi; Dikarya; Ascomycota; Pezizomycotina; Dothideomycetes; Dothideomycetidae; Capnodiales; Mycosphaerellaceae; Sphaerulina.
gi|397211372|gb|AJKL01000055.1.g6642.t1	EGE82868.1	0	67.402	multidrug resistance protein MDR [Ajellomyces dermatitidis ATCC 18188]	Ajellomyces dermatitidis ATCC 18188	Eukaryota; Fungi; Dikarya; Ascomycota; Pezizomycotina; Eurotiomycetes; Eurotiomycetidae; Onygenales; Ajellomycetaceae; Ajellomyces.
gi|397211372|gb|AJKL01000055.1.g6642.t1	EEQ85957.1	0	67.402	multidrug resistance protein MDR [Ajellomyces dermatitidis ER-3]_x0001_gb|EQL32807.1| hypothetical protein BDFG_05060 [Ajellomyces dermatitidis ATCC 26199]_x0001_gb|EQL32808.1| hypothetical protein, variant [Ajellomyces dermatitidis ATCC 26199]	Ajellomyces dermatitidis ER-3	Eukaryota; Fungi; Dikarya; Ascomycota; Pezizomycotina; Eurotiomycetes; Eurotiomycetidae; Onygenales; Ajellomycetaceae; Ajellomyces.
gi|397211372|gb|AJKL01000055.1.g6642.t1	XP_001273942.1	0	66.6667	ABC multidrug transporter Mdr1 [Aspergillus clavatus NRRL 1]_x0001_gb|EAW12516.1| ABC multidrug transporter Mdr1 [Aspergillus clavatus NRRL 1]	Aspergillus clavatus NRRL 1	Eukaryota; Fungi; Dikarya; Ascomycota; Pezizomycotina; Eurotiomycetes; Eurotiomycetidae; Eurotiales; Aspergillaceae; Aspergillus.
gi|397211372|gb|AJKL01000055.1.g6642.t1	AAB88657.1	0	66.5012	multidrug resistance protein 1 [Aspergillus fumigatus]_x0001_gb|AAB88658.1| multidrug resistance protein 1 [Aspergillus fumigatus]_x0001_gb|EDP51357.1| ABC multidrug transporter Mdr1 [Aspergillus fumigatus A1163]	Aspergillus fumigatus	Eukaryota; Fungi; Dikarya; Ascomycota; Pezizomycotina; Eurotiomycetes; Eurotiomycetidae; Eurotiales; Aspergillaceae; Aspergillus.
gi|397211372|gb|AJKL01000055.1.g6642.t1	XP_754025.1	0	66.5012	ABC multidrug transporter Mdr1 [Aspergillus fumigatus Af293]_x0001_gb|EAL91987.1| ABC multidrug transporter Mdr1 [Aspergillus fumigatus Af293]	Aspergillus fumigatus Af293	Eukaryota; Fungi; Dikarya; Ascomycota; Pezizomycotina; Eurotiomycetes; Eurotiomycetidae; Eurotiales; Aspergillaceae; Aspergillus.
gi|397211372|gb|AJKL01000055.1.g6642.t1	XP_002621139.1	0	67.3203	multidrug resistance protein MDR [Ajellomyces dermatitidis SLH14081]_x0001_gb|EEQ74297.1| multidrug resistance protein MDR [Ajellomyces dermatitidis SLH14081]	Ajellomyces dermatitidis SLH14081	Eukaryota; Fungi; Dikarya; Ascomycota; Pezizomycotina; Eurotiomycetes; Eurotiomycetidae; Onygenales; Ajellomycetaceae; Ajellomyces.
gi|397211372|gb|AJKL01000055.1.g6642.t1	XP_002790798.1	0	67.541	leptomycin B resistance protein pmd1 [Paracoccidioides sp. 'lutzii' Pb01]_x0001_gb|EEH36917.1| leptomycin B resistance protein pmd1 [Paracoccidioides sp. 'lutzii' Pb01]	Paracoccidioides sp. 'lutzii' Pb01	Eukaryota; Fungi; Dikarya; Ascomycota; Pezizomycotina; Eurotiomycetes; Eurotiomycetidae; Onygenales; mitosporic Onygenales; Paracoccidioides.
gi|397211372|gb|AJKL01000055.1.g6642.t1	EFQ27091.1	0	66.7755	ABC transporter [Colletotrichum graminicola M1.001]	Colletotrichum graminicola M1.001	Eukaryota; Fungi; Dikarya; Ascomycota; Pezizomycotina; Sordariomycetes; Hypocreomycetidae; Glomerellales; Glomerellaceae; mitosporic Glomerellaceae; Colletotrichum.
gi|397211372|gb|AJKL01000055.1.g6642.t1	ENH77936.1	0	67.4551	ABC multidrug transporter mdr1 [Colletotrichum orbiculare MAFF 240422]	Colletotrichum orbiculare MAFF 240422	Eukaryota; Fungi; Dikarya; Ascomycota; Pezizomycotina; Sordariomycetes; Hypocreomycetidae; Glomerellales; Glomerellaceae; mitosporic Glomerellaceae; Colletotrichum.
gi|397211372|gb|AJKL01000055.1.g6642.t1	EHK46204.1	0	65.4213	hypothetical protein TRIATDRAFT_88870 [Trichoderma atroviride IMI 206040]	Trichoderma atroviride IMI 206040	Eukaryota; Fungi; Dikarya; Ascomycota; Pezizomycotina; Sordariomycetes; Hypocreomycetidae; Hypocreales; Hypocreaceae; Trichoderma.
gi|397211372|gb|AJKL01000055.1.g6642.t1	XP_001242301.1	0	64.9248	hypothetical protein CIMG_06197 [Coccidioides immitis RS]_x0001_gb|EAS30973.2| multidrug resistance protein MDR [Coccidioides immitis RS]	Coccidioides immitis RS	Eukaryota; Fungi; Dikarya; Ascomycota; Pezizomycotina; Eurotiomycetes; Eurotiomycetidae; Onygenales; mitosporic Onygenales; Coccidioides.
gi|397211372|gb|AJKL01000055.1.g6642.t1	XP_002377398.1	0	66.0299	multidrug resistance protein 1, 2, putative [Aspergillus flavus NRRL3357]_x0001_gb|EED52234.1| multidrug resistance protein 1, 2, putative [Aspergillus flavus NRRL3357]	Aspergillus flavus NRRL3357	Eukaryota; Fungi; Dikarya; Ascomycota; Pezizomycotina; Eurotiomycetes; Eurotiomycetidae; Eurotiales; Aspergillaceae; Aspergillus.
[truncated: 1,134 more rows]
