# Supplementary material for: Nothing Special in the Specialist? Draft Genome Sequence of Cryomyces antarcticus, the Most Extremophilic Fungus from Antarctica
Source: PLoS One. 2014 Oct 8;9(10):e109908. doi: 10.1371/journal.pone.0109908 (PMC4190365; doi:10.1371/journal.pone.0109908)
Supplement: Table S3 — Mating gene homology analysis of C. apollinis . (XLSX) [file pone.0109908.s003.xlsx]

## Sheet: Cladosporium_sphaerospermum
Mating_Genes_Protein	Homologous_Protein_Accession_ID	E-value	Blast-similarity	Homologous_Protein_Description	Homologous_Protein_Species	Homologous_Protein_Species_Taxonomy
gi|386680486|gb|AIIA01002707.1.g72.t1	EME49695.1	5e-43	94.8718	hypothetical protein DOTSEDRAFT_40855 [Dothistroma septosporum NZE10]	Dothistroma septosporum NZE10	Eukaryota; Fungi; Dikarya; Ascomycota; Pezizomycotina; Dothideomycetes; Dothideomycetidae; Capnodiales; Mycosphaerellaceae; Mycosphaerella.
gi|386680486|gb|AIIA01002707.1.g72.t1	ACS91347.1	5e-43	97.4359	serine/threonine-protein kinase [Zymoseptoria tritici]	Zymoseptoria tritici	Eukaryota; Fungi; Dikarya; Ascomycota; Pezizomycotina; Dothideomycetes; Dothideomycetidae; Capnodiales; Mycosphaerellaceae; Zymoseptoria.
gi|386680486|gb|AIIA01002707.1.g72.t1	XP_003853454.1	2e-41	98.7179	p21-activated protein kinase [Zymoseptoria tritici IPO323]_x0001_gb|EGP88430.1| p21-activated protein kinase [Zymoseptoria tritici IPO323]	Zymoseptoria tritici IPO323	Eukaryota; Fungi; Dikarya; Ascomycota; Pezizomycotina; Dothideomycetes; Dothideomycetidae; Capnodiales; Mycosphaerellaceae; Zymoseptoria.
gi|386680486|gb|AIIA01002707.1.g72.t1	AAV84606.1	8e-41	84.6154	p21-activated protein kinase-like [Setosphaeria turcica]	Setosphaeria turcica	Eukaryota; Fungi; Dikarya; Ascomycota; Pezizomycotina; Dothideomycetes; Pleosporomycetidae; Pleosporales; Pleosporineae; Pleosporaceae; Setosphaeria.
gi|386680486|gb|AIIA01002707.1.g72.t1	EME88094.1	8e-41	97.4359	hypothetical protein MYCFIDRAFT_48302 [Pseudocercospora fijiensis CIRAD86]	Pseudocercospora fijiensis CIRAD86	Eukaryota; Fungi; Dikarya; Ascomycota; Pezizomycotina; Dothideomycetes; Dothideomycetidae; Capnodiales; Mycosphaerellaceae; Pseudocercospora.
gi|386680486|gb|AIIA01002707.1.g72.t1	EMF17347.1	9e-41	97.4359	Pkinase-domain-containing protein [Sphaerulina musiva SO2202]	Sphaerulina musiva SO2202	Eukaryota; Fungi; Dikarya; Ascomycota; Pezizomycotina; Dothideomycetes; Dothideomycetidae; Capnodiales; Mycosphaerellaceae; Sphaerulina.
gi|386680486|gb|AIIA01002707.1.g72.t1	EOD47157.1	1e-39	89.7436	putative serine threonine kinase ste20 protein [Neofusicoccum parvum UCRNP2]	Neofusicoccum parvum UCRNP2	Eukaryota; Fungi; Dikarya; Ascomycota; Pezizomycotina; Dothideomycetes; Dothideomycetes incertae sedis; Botryosphaeriales; Botryosphaeriaceae; Neofusicoccum.
gi|386680486|gb|AIIA01002707.1.g72.t1	EKG12837.1	2e-39	89.7436	PAK-box/P21-Rho-binding protein [Macrophomina phaseolina MS6]	Macrophomina phaseolina MS6	Eukaryota; Fungi; Dikarya; Ascomycota; Pezizomycotina; Dothideomycetes; Dothideomycetes incertae sedis; Botryosphaeriales; Botryosphaeriaceae; Macrophomina.
gi|386680486|gb|AIIA01002707.1.g72.t1	XP_001247465.1	4e-38	80.7692	hypothetical protein CIMG_01236 [Coccidioides immitis RS]	Coccidioides immitis RS	Eukaryota; Fungi; Dikarya; Ascomycota; Pezizomycotina; Eurotiomycetes; Eurotiomycetidae; Onygenales; mitosporic Onygenales; Coccidioides.
gi|386680486|gb|AIIA01002707.1.g72.t1	XP_003301567.1	1e-37	85.8974	hypothetical protein PTT_13099 [Pyrenophora teres f. teres 0-1]_x0001_gb|EFQ90360.1| hypothetical protein PTT_13099 [Pyrenophora teres f. teres 0-1]	Pyrenophora teres f. teres 0-1	Eukaryota; Fungi; Dikarya; Ascomycota; Pezizomycotina; Dothideomycetes; Pleosporomycetidae; Pleosporales; Pleosporineae; Pleosporaceae; Pyrenophora.
gi|386680486|gb|AIIA01002707.1.g72.t1	EUC44088.1	1e-37	85.8974	hypothetical protein COCMIDRAFT_99165 [Bipolaris oryzae ATCC 44560]	Bipolaris oryzae ATCC 44560	Eukaryota; Fungi; Dikarya; Ascomycota; Pezizomycotina; Dothideomycetes; Pleosporomycetidae; Pleosporales; Pleosporineae; Pleosporaceae; Bipolaris.
gi|386680486|gb|AIIA01002707.1.g72.t1	EMD88617.1	1e-37	85.8974	hypothetical protein COCHEDRAFT_1110585 [Bipolaris maydis C5]_x0001_gb|ENI05667.1| hypothetical protein COCC4DRAFT_137078 [Bipolaris maydis ATCC 48331]	Bipolaris maydis C5	Eukaryota; Fungi; Dikarya; Ascomycota; Pezizomycotina; Dothideomycetes; Pleosporomycetidae; Pleosporales; Pleosporineae; Pleosporaceae; Bipolaris.
gi|386680486|gb|AIIA01002707.1.g72.t1	EMD64487.1	1e-37	85.8974	hypothetical protein COCSADRAFT_325807 [Bipolaris sorokiniana ND90Pr]	Bipolaris sorokiniana ND90Pr	Eukaryota; Fungi; Dikarya; Ascomycota; Pezizomycotina; Dothideomycetes; Pleosporomycetidae; Pleosporales; Pleosporineae; Pleosporaceae; Bipolaris.
gi|386680486|gb|AIIA01002707.1.g72.t1	EUN26229.1	2e-37	85.8974	hypothetical protein COCVIDRAFT_27379 [Bipolaris victoriae FI3]	Bipolaris victoriae FI3	Eukaryota; Fungi; Dikarya; Ascomycota; Pezizomycotina; Dothideomycetes; Pleosporomycetidae; Pleosporales; Pleosporineae; Pleosporaceae; Bipolaris.
gi|386680486|gb|AIIA01002707.1.g72.t1	XP_001936951.1	2e-37	85.8974	serine/threonine-protein kinase ste20 [Pyrenophora tritici-repentis Pt-1C-BFP]_x0001_gb|EDU49538.1| serine/threonine-protein kinase ste20 [Pyrenophora tritici-repentis Pt-1C-BFP]	Pyrenophora tritici-repentis Pt-1C-BFP	Eukaryota; Fungi; Dikarya; Ascomycota; Pezizomycotina; Dothideomycetes; Pleosporomycetidae; Pleosporales; Pleosporineae; Pleosporaceae; Pyrenophora.
gi|386680486|gb|AIIA01002707.1.g72.t1	EUC27822.1	2e-37	85.8974	hypothetical protein COCCADRAFT_9683 [Bipolaris zeicola 26-R-13]	Bipolaris zeicola 26-R-13	Eukaryota; Fungi; Dikarya; Ascomycota; Pezizomycotina; Dothideomycetes; Pleosporomycetidae; Pleosporales; Pleosporineae; Pleosporaceae; Bipolaris.
gi|386680486|gb|AIIA01002707.1.g72.t1	XP_003839795.1	3e-37	85.8974	similar to serine/threonine-protein kinase ste20 [Leptosphaeria maculans JN3]_x0001_emb|CBX96316.1| similar to serine/threonine-protein kinase ste20 [Leptosphaeria maculans JN3]	Leptosphaeria maculans JN3	Eukaryota; Fungi; Dikarya; Ascomycota; Pezizomycotina; Dothideomycetes; Pleosporomycetidae; Pleosporales; Pleosporineae; Leptosphaeriaceae; Leptosphaeria; Leptosphaeria maculans complex.
gi|386680486|gb|AIIA01002707.1.g72.t1	EOA88162.1	4e-37	84.6154	hypothetical protein SETTUDRAFT_107882 [Setosphaeria turcica Et28A]	Setosphaeria turcica Et28A	Eukaryota; Fungi; Dikarya; Ascomycota; Pezizomycotina; Dothideomycetes; Pleosporomycetidae; Pleosporales; Pleosporineae; Pleosporaceae; Setosphaeria.
gi|386680486|gb|AIIA01002707.1.g72.t1	EMC99514.1	9e-37	91.0256	hypothetical protein BAUCODRAFT_571593 [Baudoinia compniacensis UAMH 10762]	Baudoinia compniacensis UAMH 10762	Eukaryota; Fungi; Dikarya; Ascomycota; Pezizomycotina; Dothideomycetes; Dothideomycetidae; Capnodiales; Teratosphaeriaceae; mitosporic Teratosphaeriaceae; Baudoinia.
gi|386680486|gb|AIIA01002707.1.g72.t1	Q2VWQ3.1	7e-36	82.0513	RecName: Full=Serine/threonine-protein kinase pakA_x0001_gb|AAU88248.1| PakA [Talaromyces marneffei]	Talaromyces marneffei	Eukaryota; Fungi; Dikarya; Ascomycota; Pezizomycotina; Eurotiomycetes; Eurotiomycetidae; Eurotiales; Trichocomaceae; Talaromyces.
gi|386680486|gb|AIIA01002707.1.g72.t1	EON69285.1	1e-35	88.4615	STE/STE20/PAKA protein kinase [Coniosporium apollinis CBS 100218]	Coniosporium apollinis CBS 100218	Eukaryota; Fungi; Dikarya; Ascomycota; Pezizomycotina; Eurotiomycetes; Chaetothyriomycetidae; Chaetothyriales; Herpotrichiellaceae; mitosporic Herpotrichiellaceae; Coniosporium.
gi|386680486|gb|AIIA01002707.1.g72.t1	EKV06296.1	1e-35	83.3333	Serine/threonine-protein kinase ste20 [Penicillium digitatum Pd1]_x0001_gb|EKV07999.1| Serine/threonine-protein kinase ste20 [Penicillium digitatum PHI26]	Penicillium digitatum Pd1	Eukaryota; Fungi; Dikarya; Ascomycota; Pezizomycotina; Eurotiomycetes; Eurotiomycetidae; Eurotiales; Aspergillaceae; Penicillium.
gi|386680486|gb|AIIA01002707.1.g72.t1	EEQ92707.1	2e-35	82.0513	serine/threonine kinase Ste20 [Ajellomyces dermatitidis ER-3]	Ajellomyces dermatitidis ER-3	Eukaryota; Fungi; Dikarya; Ascomycota; Pezizomycotina; Eurotiomycetes; Eurotiomycetidae; Onygenales; Ajellomycetaceae; Ajellomyces.
gi|386680486|gb|AIIA01002707.1.g72.t1	XP_002625463.1	3e-35	82.0513	serine/threonine kinase Ste20 [Ajellomyces dermatitidis SLH14081]_x0001_gb|EEQ78007.1| serine/threonine kinase Ste20 [Ajellomyces dermatitidis SLH14081]	Ajellomyces dermatitidis SLH14081	Eukaryota; Fungi; Dikarya; Ascomycota; Pezizomycotina; Eurotiomycetes; Eurotiomycetidae; Onygenales; Ajellomycetaceae; Ajellomyces.
gi|386680486|gb|AIIA01002707.1.g72.t1	XP_389668.1	3e-35	76.9231	hypothetical protein FG09492.1 [Fusarium graminearum PH-1]	Fusarium graminearum PH-1	Eukaryota; Fungi; Dikarya; Ascomycota; Pezizomycotina; Sordariomycetes; Hypocreomycetidae; Hypocreales; Nectriaceae; mitosporic Nectriaceae; Fusarium.
gi|386680486|gb|AIIA01002707.1.g72.t1	EGE86805.1	3e-35	82.0513	serine/threonine kinase Ste20 [Ajellomyces dermatitidis ATCC 18188]	Ajellomyces dermatitidis ATCC 18188	Eukaryota; Fungi; Dikarya; Ascomycota; Pezizomycotina; Eurotiomycetes; Eurotiomycetidae; Onygenales; Ajellomycetaceae; Ajellomyces.
gi|386680486|gb|AIIA01002707.1.g72.t1	EQL29649.1	3e-35	82.0513	STE/STE20/PAKA protein kinase [Ajellomyces dermatitidis ATCC 26199]	Ajellomyces dermatitidis ATCC 26199	Eukaryota; Fungi; Dikarya; Ascomycota; Pezizomycotina; Eurotiomycetes; Eurotiomycetidae; Onygenales; Ajellomycetaceae; Ajellomyces.
gi|386680486|gb|AIIA01002707.1.g72.t1	XP_002144741.1	4e-35	82.0513	sexual development serine/threonine kinase PakA [Talaromyces marneffei ATCC 18224]_x0001_gb|EEA28226.1| sexual development serine/threonine kinase PakA [Talaromyces marneffei ATCC 18224]	Talaromyces marneffei ATCC 18224	Eukaryota; Fungi; Dikarya; Ascomycota; Pezizomycotina; Eurotiomycetes; Eurotiomycetidae; Eurotiales; Trichocomaceae; Talaromyces.
gi|386680486|gb|AIIA01002707.1.g72.t1	XP_659671.1	4e-35	82.0513	hypothetical protein AN2067.2 [Aspergillus nidulans FGSC A4]_x0001_sp|Q5BBL3.1|STE20_EMENI RecName: Full=Serine/threonine-protein kinase ste20_x0001_gb|EAA64899.1| hypothetical protein AN2067.2 [Aspergillus nidulans FGSC A4]_x0001_tpe|CBF86111.1| TPA: Serine/threonine-protein kinase ste20 (EC 2.7.11.1) [Source:UniProtKB/Swiss-Prot;Acc:Q5BBL3] [Aspergillus nidulans FGSC A4]	Aspergillus nidulans FGSC A4	Eukaryota; Fungi; Dikarya; Ascomycota; Pezizomycotina; Eurotiomycetes; Eurotiomycetidae; Eurotiales; Aspergillaceae; Aspergillus.
gi|386680486|gb|AIIA01002707.1.g72.t1	ETS77756.1	6e-35	82.0513	Serine/threonine-protein kinase MST20 [Pestalotiopsis fici W106-1]	Pestalotiopsis fici W106-1	Eukaryota; Fungi; Dikarya; Ascomycota; Pezizomycotina; Sordariomycetes; Xylariomycetidae; Xylariales; Amphisphaeriaceae; mitosporic Amphisphaeriaceae; Pestalotiopsis.
gi|386680486|gb|AIIA01002707.1.g72.t1	EAS35974.2	7e-35	80.7692	sexual development serine/threonine kinase PakA [Coccidioides immitis RS]	Coccidioides immitis RS	Eukaryota; Fungi; Dikarya; Ascomycota; Pezizomycotina; Eurotiomycetes; Eurotiomycetidae; Onygenales; mitosporic Onygenales; Coccidioides.
gi|386680486|gb|AIIA01002707.1.g72.t1	XP_003065933.1	8e-35	80.7692	PAK kinase, putative [Coccidioides posadasii C735 delta SOWgp]_x0001_gb|EER23788.1| PAK kinase, putative [Coccidioides posadasii C735 delta SOWgp]_x0001_gb|EFW21812.1| serine/threonine kinase Ste20 [Coccidioides posadasii str. Silveira]	Coccidioides posadasii C735 delta SOWgp	Eukaryota; Fungi; Dikarya; Ascomycota; Pezizomycotina; Eurotiomycetes; Eurotiomycetidae; Onygenales; mitosporic Onygenales; Coccidioides.
gi|386680486|gb|AIIA01002707.1.g72.t1	EDP54121.1	1e-34	82.0513	serine/threonine kinase Ste20 [Aspergillus fumigatus A1163]	Aspergillus fumigatus A1163	Eukaryota; Fungi; Dikarya; Ascomycota; Pezizomycotina; Eurotiomycetes; Eurotiomycetidae; Eurotiales; Aspergillaceae; Aspergillus.
gi|386680486|gb|AIIA01002707.1.g72.t1	XP_749600.2	2e-34	82.0513	sexual development serine/threonine kinase PakA [Aspergillus fumigatus Af293]_x0001_sp|Q4WHP3.2|STE20_ASPFU RecName: Full=Serine/threonine-protein kinase ste20_x0001_gb|EAL87562.2| sexual development serine/threonine kinase PakA [Aspergillus fumigatus Af293]	Aspergillus fumigatus Af293	Eukaryota; Fungi; Dikarya; Ascomycota; Pezizomycotina; Eurotiomycetes; Eurotiomycetidae; Eurotiales; Aspergillaceae; Aspergillus.
gi|386680486|gb|AIIA01002707.1.g72.t1	EOO03713.1	2e-34	80.7692	putative ste ste20 paka protein kinase protein [Togninia minima UCRPA7]	Togninia minima UCRPA7	Eukaryota; Fungi; Dikarya; Ascomycota; Pezizomycotina; Sordariomycetes; Sordariomycetidae; Calosphaeriales; Calosphaeriaceae; Togninia.
gi|386680486|gb|AIIA01002707.1.g72.t1	XP_001272730.1	3e-34	80.7692	serine/threonine kinase Ste20 [Aspergillus clavatus NRRL 1]_x0001_gb|EAW11304.1| serine/threonine kinase Ste20 [Aspergillus clavatus NRRL 1]	Aspergillus clavatus NRRL 1	Eukaryota; Fungi; Dikarya; Ascomycota; Pezizomycotina; Eurotiomycetes; Eurotiomycetidae; Eurotiales; Aspergillaceae; Aspergillus.
gi|386680486|gb|AIIA01002707.1.g72.t1	ABH09724.1	6e-34	83.7838	STE20-like protein [Talaromyces marneffei]	Talaromyces marneffei	Eukaryota; Fungi; Dikarya; Ascomycota; Pezizomycotina; Eurotiomycetes; Eurotiomycetidae; Eurotiales; Trichocomaceae; Talaromyces.
gi|386680486|gb|AIIA01002707.1.g72.t1	EMR64246.1	7e-34	78.2051	putative ste ste20 paka protein kinase protein [Eutypa lata UCREL1]	Eutypa lata UCREL1	Eukaryota; Fungi; Dikarya; Ascomycota; Pezizomycotina; Sordariomycetes; Xylariomycetidae; Xylariales; Diatrypaceae; Eutypa.
gi|386680486|gb|AIIA01002707.1.g72.t1	XP_003169813.1	8e-34	80.7692	STE/STE20/PAKA protein kinase [Arthroderma gypseum CBS 118893]_x0001_gb|EFR04978.1| STE/STE20/PAKA protein kinase [Arthroderma gypseum CBS 118893]	Arthroderma gypseum CBS 118893	Eukaryota; Fungi; Dikarya; Ascomycota; Pezizomycotina; Eurotiomycetes; Eurotiomycetidae; Onygenales; Arthrodermataceae; Arthroderma.
gi|386680486|gb|AIIA01002707.1.g72.t1	XP_001906139.1	1e-33	79.4872	hypothetical protein [Podospora anserina S mat+]_x0001_emb|CAP66805.1| unnamed protein product [Podospora anserina S mat+]	Podospora anserina S mat+	Eukaryota; Fungi; Dikarya; Ascomycota; Pezizomycotina; Sordariomycetes; Sordariomycetidae; Sordariales; Lasiosphaeriaceae; Podospora.
gi|386680486|gb|AIIA01002707.1.g72.t1	XP_006694803.1	1e-33	80.7692	hypothetical protein CTHT_0044110 [Chaetomium thermophilum var. thermophilum DSM 1495]_x0001_gb|EGS19918.1| hypothetical protein CTHT_0044110 [Chaetomium thermophilum var. thermophilum DSM 1495]	Chaetomium thermophilum var. thermophilum DSM 1495	Eukaryota; Fungi; Dikarya; Ascomycota; Pezizomycotina; Sordariomycetes; Sordariomycetidae; Sordariales; Chaetomiaceae; Chaetomium.
gi|386680486|gb|AIIA01002707.1.g72.t1	XP_002789034.1	1e-33	83.3333	serine/threonine-protein kinase ste20 [Paracoccidioides sp. 'lutzii' Pb01]_x0001_gb|EEH40605.1| serine/threonine-protein kinase ste20 [Paracoccidioides sp. 'lutzii' Pb01]	Paracoccidioides sp. 'lutzii' Pb01	Eukaryota; Fungi; Dikarya; Ascomycota; Pezizomycotina; Eurotiomycetes; Eurotiomycetidae; Onygenales; mitosporic Onygenales; Paracoccidioides.
gi|386680486|gb|AIIA01002707.1.g72.t1	CDM34572.1	1e-33	83.3333	Serine/threonine-protein kinase ste20 [Penicillium roqueforti]	Penicillium roqueforti	Eukaryota; Fungi; Dikarya; Ascomycota; Pezizomycotina; Eurotiomycetes; Eurotiomycetidae; Eurotiales; Aspergillaceae; Penicillium.
gi|386680486|gb|AIIA01002707.1.g72.t1	EEH21351.1	1e-33	83.3333	serine/threonine-protein kinase ste20 [Paracoccidioides brasiliensis Pb03]	Paracoccidioides brasiliensis Pb03	Eukaryota; Fungi; Dikarya; Ascomycota; Pezizomycotina; Eurotiomycetes; Eurotiomycetidae; Onygenales; mitosporic Onygenales; Paracoccidioides.
gi|386680486|gb|AIIA01002707.1.g72.t1	EEH46272.1	3e-33	82.0513	serine/threonine-protein kinase pakA [Paracoccidioides brasiliensis Pb18]	Paracoccidioides brasiliensis Pb18	Eukaryota; Fungi; Dikarya; Ascomycota; Pezizomycotina; Eurotiomycetes; Eurotiomycetidae; Onygenales; mitosporic Onygenales; Paracoccidioides.
gi|386680486|gb|AIIA01002707.1.g72.t1	ESA42237.1	3e-33	79.4872	serine/threonine-protein kinase ste-20, variant 2 [Neurospora crassa OR74A]	Neurospora crassa OR74A	Eukaryota; Fungi; Dikarya; Ascomycota; Pezizomycotina; Sordariomycetes; Sordariomycetidae; Sordariales; Sordariaceae; Neurospora.
gi|386680486|gb|AIIA01002707.1.g72.t1	XP_957533.1	3e-33	79.4872	hypothetical protein NCU03894 [Neurospora crassa OR74A]_x0001_sp|Q7RZD3.1|STE20_NEUCR RecName: Full=Serine/threonine-protein kinase ste20; AltName: Full=Serine/threonine protein kinase 4_x0001_gb|ESA42235.1| serine/threonine-protein kinase ste-20 [Neurospora crassa OR74A]_x0001_gb|ESA42236.1| serine/threonine-protein kinase ste-20, variant 1 [Neurospora crassa OR74A]	Neurospora crassa OR74A	Eukaryota; Fungi; Dikarya; Ascomycota; Pezizomycotina; Sordariomycetes; Sordariomycetidae; Sordariales; Sordariaceae; Neurospora.
gi|386680486|gb|AIIA01002707.1.g72.t1	CCC13103.1	3e-33	79.4872	putative STE20 protein [Sordaria macrospora k-hell]	Sordaria macrospora k-hell	Eukaryota; Fungi; Dikarya; Ascomycota; Pezizomycotina; Sordariomycetes; Sordariomycetidae; Sordariales; Sordariaceae; Sordaria. FEATURES Location/Qualifiers source 1..920 /organism="Sordaria macrospora k-hell" /strain="k-hell" /db_xref="taxon:771870" /tissue_type="mycelium" /note="contig 2.34" Protein 1..920 /product="putative STE20 protein" Region 311..356 /region_name="CRIB_PAK_like" /note="PAK…
gi|386680486|gb|AIIA01002707.1.g72.t1	XP_003664050.1	3e-33	79.4872	hypothetical protein MYCTH_2306416 [Myceliophthora thermophila ATCC 42464]_x0001_gb|AEO58805.1| hypothetical protein MYCTH_2306416 [Myceliophthora thermophila ATCC 42464]	Myceliophthora thermophila ATCC 42464	Eukaryota; Fungi; Dikarya; Ascomycota; Pezizomycotina; Sordariomycetes; Sordariomycetidae; Sordariales; Chaetomiaceae; Myceliophthora.
gi|386680486|gb|AIIA01002707.1.g72.t1	XP_003345920.1	3e-33	79.4872	STE20 protein [Sordaria macrospora k-hell]	Sordaria macrospora k-hell	Eukaryota; Fungi; Dikarya; Ascomycota; Pezizomycotina; Sordariomycetes; Sordariomycetidae; Sordariales; Sordariaceae; Sordaria.
gi|386680486|gb|AIIA01002707.1.g72.t1	EGO54593.1	3e-33	79.4872	hypothetical protein NEUTE1DRAFT_88085 [Neurospora tetrasperma FGSC 2508]_x0001_gb|EGZ67954.1| Serine/threonine-protein kinase ste-20 [Neurospora tetrasperma FGSC 2509]	Neurospora tetrasperma FGSC 2508	Eukaryota; Fungi; Dikarya; Ascomycota; Pezizomycotina; Sordariomycetes; Sordariomycetidae; Sordariales; Sordariaceae; Neurospora.
gi|386680486|gb|AIIA01002707.1.g72.t1	XP_002541650.1	3e-33	82.0513	serine/threonine-protein kinase PAK 3 [Uncinocarpus reesii 1704]_x0001_gb|EEP76317.1| serine/threonine-protein kinase PAK 3 [Uncinocarpus reesii 1704]	Uncinocarpus reesii 1704	Eukaryota; Fungi; Dikarya; Ascomycota; Pezizomycotina; Eurotiomycetes; Eurotiomycetidae; Onygenales; Onygenaceae; Uncinocarpus.
gi|386680486|gb|AIIA01002707.1.g72.t1	XP_003650382.1	6e-33	79.4872	hypothetical protein THITE_2109765 [Thielavia terrestris NRRL 8126]_x0001_gb|AEO64046.1| hypothetical protein THITE_2109765 [Thielavia terrestris NRRL 8126]	Thielavia terrestris NRRL 8126	Eukaryota; Fungi; Dikarya; Ascomycota; Pezizomycotina; Sordariomycetes; Sordariomycetidae; Sordariales; Chaetomiaceae; Thielavia.
gi|386680486|gb|AIIA01002707.1.g72.t1	XP_003235990.1	8e-33	82.0513	STE/STE20/PAKA protein kinase [Trichophyton rubrum CBS 118892]_x0001_gb|EGD86785.1| STE/STE20/PAKA protein kinase [Trichophyton rubrum CBS 118892]	Trichophyton rubrum CBS 118892	Eukaryota; Fungi; Dikarya; Ascomycota; Pezizomycotina; Eurotiomycetes; Eurotiomycetidae; Onygenales; Arthrodermataceae; mitosporic Arthrodermataceae; Trichophyton.
gi|386680486|gb|AIIA01002707.1.g72.t1	XP_001536065.1	8e-33	82.0513	hypothetical protein HCAG_09016 [Ajellomyces capsulatus NAm1]_x0001_gb|EDN05380.1| hypothetical protein HCAG_09016 [Ajellomyces capsulatus NAm1]	Ajellomyces capsulatus NAm1	Eukaryota; Fungi; Dikarya; Ascomycota; Pezizomycotina; Eurotiomycetes; Eurotiomycetidae; Onygenales; Ajellomycetaceae; Ajellomyces.
gi|386680486|gb|AIIA01002707.1.g72.t1	XP_002340740.1	9e-33	82.0513	sexual development serine/threonine kinase PakA [Talaromyces stipitatus ATCC 10500]_x0001_gb|EED23353.1| sexual development serine/threonine kinase PakA [Talaromyces stipitatus ATCC 10500]	Talaromyces stipitatus ATCC 10500	Eukaryota; Fungi; Dikarya; Ascomycota; Pezizomycotina; Eurotiomycetes; Eurotiomycetidae; Eurotiales; Trichocomaceae; Talaromyces.
gi|386680486|gb|AIIA01002707.1.g72.t1	EEH09549.1	1e-32	82.0513	serine/threonine-protein kinase PakA [Ajellomyces capsulatus G186AR]	Ajellomyces capsulatus G186AR	Eukaryota; Fungi; Dikarya; Ascomycota; Pezizomycotina; Eurotiomycetes; Eurotiomycetidae; Onygenales; Ajellomycetaceae; Ajellomyces.
gi|386680486|gb|AIIA01002707.1.g72.t1	ELQ41939.1	1e-32	76.9231	serine/threonine-protein kinase ste-20, partial [Magnaporthe oryzae Y34]	Magnaporthe oryzae Y34	Eukaryota; Fungi; Dikarya; Ascomycota; Pezizomycotina; Sordariomycetes; Sordariomycetidae; Magnaporthales; Magnaporthaceae; Magnaporthe.
gi|386680486|gb|AIIA01002707.1.g72.t1	XP_001260088.1	2e-32	82.0513	serine/threonine kinase Ste20 [Neosartorya fischeri NRRL 181]_x0001_gb|EAW18191.1| serine/threonine kinase Ste20 [Neosartorya fischeri NRRL 181]	Neosartorya fischeri NRRL 181	Eukaryota; Fungi; Dikarya; Ascomycota; Pezizomycotina; Eurotiomycetes; Eurotiomycetidae; Eurotiales; Aspergillaceae; Neosartorya.
gi|386680486|gb|AIIA01002707.1.g72.t1	EGC49245.1	2e-32	82.0513	sexual development serine/threonine kinase PakA [Ajellomyces capsulatus H88]	Ajellomyces capsulatus H88	Eukaryota; Fungi; Dikarya; Ascomycota; Pezizomycotina; Eurotiomycetes; Eurotiomycetidae; Onygenales; Ajellomycetaceae; Ajellomyces.
gi|386680486|gb|AIIA01002707.1.g72.t1	EHA19610.1	2e-32	83.3333	hypothetical protein ASPNIDRAFT_208780 [Aspergillus niger ATCC 1015]	Aspergillus niger ATCC 1015	Eukaryota; Fungi; Dikarya; Ascomycota; Pezizomycotina; Eurotiomycetes; Eurotiomycetidae; Eurotiales; Aspergillaceae; Aspergillus.
gi|386680486|gb|AIIA01002707.1.g72.t1	XP_001394427.1	2e-32	83.3333	serine/threonine-protein kinase ste20 [Aspergillus niger CBS 513.88]_x0001_emb|CAK40664.1| unnamed protein product [Aspergillus niger]	Aspergillus niger CBS 513.88	Eukaryota; Fungi; Dikarya; Ascomycota; Pezizomycotina; Eurotiomycetes; Eurotiomycetidae; Eurotiales; Aspergillaceae; Aspergillus.
gi|386680486|gb|AIIA01002707.1.g72.t1	ERT01934.1	3e-32	78.2051	STE/STE20/PAKA protein kinase [Sporothrix schenckii ATCC 58251]	Sporothrix schenckii ATCC 58251	Eukaryota; Fungi; Dikarya; Ascomycota; Pezizomycotina; Sordariomycetes; Sordariomycetidae; Ophiostomatales; Ophiostomataceae; mitosporic Ophiostomataceae; Sporothrix.
gi|386680486|gb|AIIA01002707.1.g72.t1	XP_001802708.1	3e-32	82.0513	hypothetical protein SNOG_12486 [Phaeosphaeria nodorum SN15]_x0001_gb|EAT80299.2| hypothetical protein SNOG_12486 [Phaeosphaeria nodorum SN15]	Phaeosphaeria nodorum SN15	Eukaryota; Fungi; Dikarya; Ascomycota; Pezizomycotina; Dothideomycetes; Pleosporomycetidae; Pleosporales; Pleosporineae; Phaeosphaeriaceae; Parastagonospora.
gi|386680486|gb|AIIA01002707.1.g72.t1	GAA83827.1	4e-32	83.3333	serine/threonine kinase Ste20 [Aspergillus kawachii IFO 4308]	Aspergillus kawachii IFO 4308	Eukaryota; Fungi; Dikarya; Ascomycota; Pezizomycotina; Eurotiomycetes; Eurotiomycetidae; Eurotiales; Aspergillaceae; Aspergillus.
gi|386680486|gb|AIIA01002707.1.g72.t1	XP_002375063.1	6e-32	82.0513	serine/threonine kinase Ste20 [Aspergillus flavus NRRL3357]_x0001_sp|Q2ULU3.1|STE20_ASPOR RecName: Full=Serine/threonine-protein kinase ste20_x0001_dbj|BAE57472.1| unnamed protein product [Aspergillus oryzae RIB40]_x0001_gb|EED56281.1| serine/threonine kinase Ste20 [Aspergillus flavus NRRL3357]_x0001_gb|EIT73396.1| p21-activated serine/threonine protein kinase [Aspergillus oryzae 3.042]	Aspergillus flavus NRRL3357	Eukaryota; Fungi; Dikarya; Ascomycota; Pezizomycotina; Eurotiomycetes; Eurotiomycetidae; Eurotiales; Aspergillaceae; Aspergillus.
gi|386680486|gb|AIIA01002707.1.g72.t1	AAP93639.1	6e-32	76.9231	PAK kinase [Magnaporthe grisea]	Magnaporthe grisea	Eukaryota; Fungi; Dikarya; Ascomycota; Pezizomycotina; Sordariomycetes; Sordariomycetidae; Magnaporthales; Magnaporthaceae; Magnaporthe.
gi|386680486|gb|AIIA01002707.1.g72.t1	XP_003717065.1	6e-32	76.9231	STE/STE20/PAKA protein kinase [Magnaporthe oryzae 70-15]_x0001_sp|Q7Z8E9.3|STE20_MAGO7 RecName: Full=Serine/threonine-protein kinase MST20_x0001_gb|EHA50746.1| STE/STE20/PAKA protein kinase [Magnaporthe oryzae 70-15]	Magnaporthe oryzae 70-15	Eukaryota; Fungi; Dikarya; Ascomycota; Pezizomycotina; Sordariomycetes; Sordariomycetidae; Magnaporthales; Magnaporthaceae; Magnaporthe.
gi|386680486|gb|AIIA01002707.1.g72.t1	ELQ59101.1	6e-32	76.9231	serine/threonine-protein kinase ste-20 [Magnaporthe oryzae P131]	Magnaporthe oryzae P131	Eukaryota; Fungi; Dikarya; Ascomycota; Pezizomycotina; Sordariomycetes; Sordariomycetidae; Magnaporthales; Magnaporthaceae; Magnaporthe.
gi|386680486|gb|AIIA01002707.1.g72.t1	XP_001819474.2	7e-32	82.0513	serine/threonine-protein kinase ste20 [Aspergillus oryzae RIB40]	Aspergillus oryzae RIB40	Eukaryota; Fungi; Dikarya; Ascomycota; Pezizomycotina; Eurotiomycetes; Eurotiomycetidae; Eurotiales; Aspergillaceae; Aspergillus.
gi|386680486|gb|AIIA01002707.1.g72.t1	EHK98926.1	7e-32	75.641	putative Serine/threonine-protein kinase ste-20 [Glarea lozoyensis 74030]	Glarea lozoyensis 74030	Eukaryota; Fungi; Dikarya; Ascomycota; Pezizomycotina; Leotiomycetes; Helotiales; Helotiaceae; Glarea.
gi|386680486|gb|AIIA01002707.1.g72.t1	ELA27086.1	7e-32	80.7692	ste20-like protein [Colletotrichum gloeosporioides Nara gc5]	Colletotrichum gloeosporioides Nara gc5	Eukaryota; Fungi; Dikarya; Ascomycota; Pezizomycotina; Sordariomycetes; Hypocreomycetidae; Glomerellales; Glomerellaceae; mitosporic Glomerellaceae; Colletotrichum.
gi|386680486|gb|AIIA01002707.1.g72.t1	EQL03108.1	7e-32	79.4872	PakB [Ophiocordyceps sinensis CO18]	Ophiocordyceps sinensis CO18	Eukaryota; Fungi; Dikarya; Ascomycota; Pezizomycotina; Sordariomycetes; Hypocreomycetidae; Hypocreales; Ophiocordycipitaceae; Ophiocordyceps.
gi|386680486|gb|AIIA01002707.1.g72.t1	CCD46990.1	1e-31	79.4872	BcSTE20, mitogen-activated protein kinase : p21-activated kinase (PAK) [Botryotinia fuckeliana T4]_x0001_gb|EMR88779.1| putative serine threonine kinase ste20 protein [Botryotinia fuckeliana BcDW1]	Botryotinia fuckeliana T4	Eukaryota; Fungi; Dikarya; Ascomycota; Pezizomycotina; Leotiomycetes; Helotiales; Sclerotiniaceae; Botryotinia.
gi|386680486|gb|AIIA01002707.1.g72.t1	XP_001215213.1	1e-31	92.3077	serine/threonine-protein kinase pak1/shk1 [Aspergillus terreus NIH2624]_x0001_gb|EAU33796.1| serine/threonine-protein kinase pak1/shk1 [Aspergillus terreus NIH2624]	Aspergillus terreus NIH2624	Eukaryota; Fungi; Dikarya; Ascomycota; Pezizomycotina; Eurotiomycetes; Eurotiomycetidae; Eurotiales; Aspergillaceae; Aspergillus.
gi|386680486|gb|AIIA01002707.1.g72.t1	EGE03793.1	2e-31	80.7692	STE/STE20/PAKA protein kinase [Trichophyton equinum CBS 127.97]	Trichophyton equinum CBS 127.97	Eukaryota; Fungi; Dikarya; Ascomycota; Pezizomycotina; Eurotiomycetes; Eurotiomycetidae; Onygenales; Arthrodermataceae; mitosporic Arthrodermataceae; Trichophyton.
gi|386680486|gb|AIIA01002707.1.g72.t1	CCU83089.1	2e-31	75.641	Serine/threonine-protein kinase/serine/threonine-protein kinase [Blumeria graminis f. sp. hordei DH14]	Blumeria graminis f. sp. hordei DH14	Eukaryota; Fungi; Dikarya; Ascomycota; Pezizomycotina; Leotiomycetes; Erysiphales; Erysiphaceae; Blumeria. FEATURES Location/Qualifiers source 1..883 /organism="Blumeria graminis f. sp. hordei DH14" /strain="DH14" /isolation_source="conidia asexual spores were collected from infected barley by vacuum onto Millipore filters; conidia were not older than 24 hours" /host="Hordeum vulgare subsp. vulga…
gi|386680486|gb|AIIA01002707.1.g72.t1	EPE05761.1	2e-31	82.8571	ste20 protein [Ophiostoma piceae UAMH 11346]	Ophiostoma piceae UAMH 11346	Eukaryota; Fungi; Dikarya; Ascomycota; Pezizomycotina; Sordariomycetes; Sordariomycetidae; Ophiostomatales; Ophiostomataceae; Ophiostoma.
gi|386680486|gb|AIIA01002707.1.g72.t1	EPQ63405.1	3e-31	75.641	Signal transducing kinase of the PAK (p21-activated kinase) family [Blumeria graminis f. sp. tritici 96224]	Blumeria graminis f. sp. tritici 96224	Eukaryota; Fungi; Dikarya; Ascomycota; Pezizomycotina; Leotiomycetes; Erysiphales; Erysiphaceae; Blumeria.
gi|386680486|gb|AIIA01002707.1.g72.t1	EPS34013.1	3e-31	80.7692	hypothetical protein PDE_08975 [Penicillium oxalicum 114-2]	Penicillium oxalicum 114-2	Eukaryota; Fungi; Dikarya; Ascomycota; Pezizomycotina; Eurotiomycetes; Eurotiomycetidae; Eurotiales; Aspergillaceae; Penicillium.
gi|386680486|gb|AIIA01002707.1.g72.t1	EKD13922.1	3e-31	79.4872	putative Serine/threonine-protein kinase MST20 [Marssonina brunnea f. sp. 'multigermtubi' MB_m1]	Marssonina brunnea f. sp. 'multigermtubi' MB_m1	Eukaryota; Fungi; Dikarya; Ascomycota; Pezizomycotina; Leotiomycetes; Helotiales; Dermateaceae; Marssonina.
gi|386680486|gb|AIIA01002707.1.g72.t1	EHK50133.1	8e-31	78.2051	hypothetical protein TRIATDRAFT_133786 [Trichoderma atroviride IMI 206040]	Trichoderma atroviride IMI 206040	Eukaryota; Fungi; Dikarya; Ascomycota; Pezizomycotina; Sordariomycetes; Hypocreomycetidae; Hypocreales; Hypocreaceae; Trichoderma.
gi|386680486|gb|AIIA01002707.1.g72.t1	XP_001596232.1	9e-31	80.7692	conserved hypothetical protein [Sclerotinia sclerotiorum 1980]_x0001_gb|EDN99594.1| conserved hypothetical protein [Sclerotinia sclerotiorum 1980 UF-70]	Sclerotinia sclerotiorum 1980 UF-70	Eukaryota; Fungi; Dikarya; Ascomycota; Pezizomycotina; Leotiomycetes; Helotiales; Sclerotiniaceae; Sclerotinia.
gi|386680486|gb|AIIA01002707.1.g72.t1	EFX00999.1	1e-30	81.4286	serine/threonine-protein kinase [Grosmannia clavigera kw1407]	Grosmannia clavigera kw1407	Eukaryota; Fungi; Dikarya; Ascomycota; Pezizomycotina; Sordariomycetes; Sordariomycetidae; Ophiostomatales; Ophiostomataceae; Grosmannia.
gi|386680486|gb|AIIA01002707.1.g72.t1	EFQ30330.1	1e-30	80.7692	hypothetical protein GLRG_05474 [Colletotrichum graminicola M1.001]	Colletotrichum graminicola M1.001	Eukaryota; Fungi; Dikarya; Ascomycota; Pezizomycotina; Sordariomycetes; Hypocreomycetidae; Glomerellales; Glomerellaceae; mitosporic Glomerellaceae; Colletotrichum.
gi|386680486|gb|AIIA01002707.1.g72.t1	ESZ95670.1	2e-30	80.7692	BcSTE20, mitogen-activated protein kinase : p21-activated kinase (PAK) [Sclerotinia borealis F-4157]	Sclerotinia borealis F-4157	Eukaryota; Fungi; Dikarya; Ascomycota; Pezizomycotina; Leotiomycetes; Helotiales; Sclerotiniaceae; Sclerotinia.
gi|386680486|gb|AIIA01002707.1.g72.t1	EPE25498.1	3e-30	75.641	Protein kinase-like (PK-like) [Glarea lozoyensis ATCC 20868]	Glarea lozoyensis ATCC 20868	Eukaryota; Fungi; Dikarya; Ascomycota; Pezizomycotina; Leotiomycetes; Helotiales; Helotiaceae; Glarea.
gi|386680486|gb|AIIA01002707.1.g72.t1	XP_003001696.1	3e-30	87.6923	serine/threonine-protein kinase MST20 [Verticillium alfalfae VaMs.102]_x0001_gb|EEY21845.1| serine/threonine-protein kinase MST20 [Verticillium alfalfae VaMs.102]	Verticillium alfalfae VaMs.102	Eukaryota; Fungi; Dikarya; Ascomycota; Pezizomycotina; Sordariomycetes; Hypocreomycetidae; Glomerellales; Plectosphaerellaceae; mitosporic Plectosphaerellaceae; Verticillium.
gi|386680486|gb|AIIA01002707.1.g72.t1	EFZ02536.1	3e-30	79.4872	ste20-like protein [Metarhizium anisopliae ARSEF 23]	Metarhizium anisopliae ARSEF 23	Eukaryota; Fungi; Dikarya; Ascomycota; Pezizomycotina; Sordariomycetes; Hypocreomycetidae; Hypocreales; Clavicipitaceae; mitosporic Clavicipitaceae; Metarhizium.
gi|386680486|gb|AIIA01002707.1.g72.t1	EHY58209.1	5e-30	74.359	p21-activated kinase 1 [Exophiala dermatitidis NIH/UT8656]	Exophiala dermatitidis NIH/UT8656	Eukaryota; Fungi; Dikarya; Ascomycota; Pezizomycotina; Eurotiomycetes; Chaetothyriomycetidae; Chaetothyriales; Herpotrichiellaceae; mitosporic Herpotrichiellaceae; Exophiala.
gi|386680486|gb|AIIA01002707.1.g72.t1	EQB54106.1	8e-30	80.7692	hypothetical protein CGLO_06096 [Colletotrichum gloeosporioides Cg-14]	Colletotrichum gloeosporioides Cg-14	Eukaryota; Fungi; Dikarya; Ascomycota; Pezizomycotina; Sordariomycetes; Hypocreomycetidae; Glomerellales; Glomerellaceae; mitosporic Glomerellaceae; Colletotrichum.
gi|386680486|gb|AIIA01002707.1.g72.t1	XP_003023553.1	8e-30	87.8788	hypothetical protein TRV_02300 [Trichophyton verrucosum HKI 0517]_x0001_gb|EFE42935.1| hypothetical protein TRV_02300 [Trichophyton verrucosum HKI 0517]	Trichophyton verrucosum HKI 0517	Eukaryota; Fungi; Dikarya; Ascomycota; Pezizomycotina; Eurotiomycetes; Eurotiomycetidae; Onygenales; Arthrodermataceae; mitosporic Arthrodermataceae; Trichophyton.
gi|386680486|gb|AIIA01002707.1.g72.t1	ENH80040.1	8e-30	79.4872	ste20-like protein [Colletotrichum orbiculare MAFF 240422]	Colletotrichum orbiculare MAFF 240422	Eukaryota; Fungi; Dikarya; Ascomycota; Pezizomycotina; Sordariomycetes; Hypocreomycetidae; Glomerellales; Glomerellaceae; mitosporic Glomerellaceae; Colletotrichum.
gi|386680486|gb|AIIA01002707.1.g72.t1	XP_003016967.1	8e-30	89.2308	hypothetical protein ARB_05261 [Arthroderma benhamiae CBS 112371]_x0001_gb|EFE36322.1| hypothetical protein ARB_05261 [Arthroderma benhamiae CBS 112371]	Arthroderma benhamiae CBS 112371	Eukaryota; Fungi; Dikarya; Ascomycota; Pezizomycotina; Eurotiomycetes; Eurotiomycetidae; Onygenales; Arthrodermataceae; Arthroderma.
gi|386680486|gb|AIIA01002707.1.g72.t1	ETS04561.1	1e-29	78.2051	Pkinase-domain-containing protein, partial [Trichoderma reesei RUT C-30]	Trichoderma reesei RUT C-30	Eukaryota; Fungi; Dikarya; Ascomycota; Pezizomycotina; Sordariomycetes; Hypocreomycetidae; Hypocreales; Hypocreaceae; Trichoderma.
gi|386680486|gb|AIIA01002707.1.g72.t1	EGR51173.1	1e-29	78.2051	mitogen-activated protein kinase [Trichoderma reesei QM6a]	Trichoderma reesei QM6a	Eukaryota; Fungi; Dikarya; Ascomycota; Pezizomycotina; Sordariomycetes; Hypocreomycetidae; Hypocreales; Hypocreaceae; Trichoderma.
gi|386680486|gb|AIIA01002707.1.g72.t1	XP_001556382.1	1e-29	79.4872	conserved hypothetical protein [Botryotinia fuckeliana B05.10]	Botryotinia fuckeliana B05.10	Eukaryota; Fungi; Dikarya; Ascomycota; Pezizomycotina; Leotiomycetes; Helotiales; Sclerotiniaceae; Botryotinia.
gi|386680378|gb|AIIA01002815.1.g78.t1	EME40813.1	4e-24	52.3364	hypothetical protein DOTSEDRAFT_90918 [Dothistroma septosporum NZE10]	Dothistroma septosporum NZE10	Eukaryota; Fungi; Dikarya; Ascomycota; Pezizomycotina; Dothideomycetes; Dothideomycetidae; Capnodiales; Mycosphaerellaceae; Mycosphaerella.
gi|386680378|gb|AIIA01002815.1.g78.t1	EMC91714.1	4e-22	53.5354	hypothetical protein BAUCODRAFT_301984 [Baudoinia compniacensis UAMH 10762]	Baudoinia compniacensis UAMH 10762	Eukaryota; Fungi; Dikarya; Ascomycota; Pezizomycotina; Dothideomycetes; Dothideomycetidae; Capnodiales; Teratosphaeriaceae; mitosporic Teratosphaeriaceae; Baudoinia.
gi|386680378|gb|AIIA01002815.1.g78.t1	EME78658.1	5e-22	52.5253	hypothetical protein MYCFIDRAFT_31437 [Pseudocercospora fijiensis CIRAD86]	Pseudocercospora fijiensis CIRAD86	Eukaryota; Fungi; Dikarya; Ascomycota; Pezizomycotina; Dothideomycetes; Dothideomycetidae; Capnodiales; Mycosphaerellaceae; Pseudocercospora.
gi|386680378|gb|AIIA01002815.1.g78.t1	XP_003849316.1	2e-21	82.1429	hypothetical protein MYCGRDRAFT_75359 [Zymoseptoria tritici IPO323]_x0001_gb|EGP84292.1| hypothetical protein MYCGRDRAFT_75359 [Zymoseptoria tritici IPO323]	Zymoseptoria tritici IPO323	Eukaryota; Fungi; Dikarya; Ascomycota; Pezizomycotina; Dothideomycetes; Dothideomycetidae; Capnodiales; Mycosphaerellaceae; Zymoseptoria.
gi|386680378|gb|AIIA01002815.1.g78.t1	XP_001268164.1	6e-21	82.1429	ubiquitin-like activating enzyme (UlaA), putative [Aspergillus clavatus NRRL 1]_x0001_gb|EAW06738.1| ubiquitin-like activating enzyme (UlaA), putative [Aspergillus clavatus NRRL 1]	Aspergillus clavatus NRRL 1	Eukaryota; Fungi; Dikarya; Ascomycota; Pezizomycotina; Eurotiomycetes; Eurotiomycetidae; Eurotiales; Aspergillaceae; Aspergillus.
gi|386680378|gb|AIIA01002815.1.g78.t1	EMF09438.1	6e-21	51.9608	NEDD8-activating enzyme E1 regulatory subunit [Sphaerulina musiva SO2202]	Sphaerulina musiva SO2202	Eukaryota; Fungi; Dikarya; Ascomycota; Pezizomycotina; Dothideomycetes; Dothideomycetidae; Capnodiales; Mycosphaerellaceae; Sphaerulina.
gi|386680378|gb|AIIA01002815.1.g78.t1	EPS32956.1	2e-20	80.3571	hypothetical protein PDE_07917 [Penicillium oxalicum 114-2]	Penicillium oxalicum 114-2	Eukaryota; Fungi; Dikarya; Ascomycota; Pezizomycotina; Eurotiomycetes; Eurotiomycetidae; Eurotiales; Aspergillaceae; Penicillium.
gi|386680378|gb|AIIA01002815.1.g78.t1	EKV15812.1	5e-20	78.5714	Ubiquitin-like activating enzyme (UlaA), putative [Penicillium digitatum Pd1]_x0001_gb|EKV17877.1| Ubiquitin-like activating enzyme (UlaA), putative [Penicillium digitatum PHI26]	Penicillium digitatum Pd1	Eukaryota; Fungi; Dikarya; Ascomycota; Pezizomycotina; Eurotiomycetes; Eurotiomycetidae; Eurotiales; Aspergillaceae; Penicillium.
gi|386680378|gb|AIIA01002815.1.g78.t1	XP_002569030.1	8e-20	78.5714	Pc21g20430 [Penicillium chrysogenum Wisconsin 54-1255]_x0001_emb|CAP96940.1| Pc21g20430 [Penicillium chrysogenum Wisconsin 54-1255]	Penicillium chrysogenum Wisconsin 54-1255	Eukaryota; Fungi; Dikarya; Ascomycota; Pezizomycotina; Eurotiomycetes; Eurotiomycetidae; Eurotiales; Aspergillaceae; Penicillium; Penicillium chrysogenum complex.
gi|386680378|gb|AIIA01002815.1.g78.t1	XP_001211549.1	1e-19	76.7857	conserved hypothetical protein [Aspergillus terreus NIH2624]_x0001_gb|EAU37333.1| conserved hypothetical protein [Aspergillus terreus NIH2624]	Aspergillus terreus NIH2624	Eukaryota; Fungi; Dikarya; Ascomycota; Pezizomycotina; Eurotiomycetes; Eurotiomycetidae; Eurotiales; Aspergillaceae; Aspergillus.
gi|386680378|gb|AIIA01002815.1.g78.t1	XP_750948.1	1e-19	80.3571	ubiquitin-like activating enzyme (UlaA) [Aspergillus fumigatus Af293]_x0001_gb|EAL88910.1| ubiquitin-like activating enzyme (UlaA), putative [Aspergillus fumigatus Af293]_x0001_gb|EDP49634.1| ubiquitin-like activating enzyme (UlaA), putative [Aspergillus fumigatus A1163]	Aspergillus fumigatus Af293	Eukaryota; Fungi; Dikarya; Ascomycota; Pezizomycotina; Eurotiomycetes; Eurotiomycetidae; Eurotiales; Aspergillaceae; Aspergillus.
gi|386680378|gb|AIIA01002815.1.g78.t1	GAA84142.1	2e-19	78.5714	ubiquitin-like activating enzyme [Aspergillus kawachii IFO 4308]	Aspergillus kawachii IFO 4308	Eukaryota; Fungi; Dikarya; Ascomycota; Pezizomycotina; Eurotiomycetes; Eurotiomycetidae; Eurotiales; Aspergillaceae; Aspergillus.
gi|386680378|gb|AIIA01002815.1.g78.t1	XP_001258185.1	3e-19	80.3571	ubiquitin-like activating enzyme (UlaA), putative [Neosartorya fischeri NRRL 181]_x0001_gb|EAW16288.1| ubiquitin-like activating enzyme (UlaA), putative [Neosartorya fischeri NRRL 181]	Neosartorya fischeri NRRL 181	Eukaryota; Fungi; Dikarya; Ascomycota; Pezizomycotina; Eurotiomycetes; Eurotiomycetidae; Eurotiales; Aspergillaceae; Neosartorya.
gi|386680378|gb|AIIA01002815.1.g78.t1	XP_001394050.2	3e-19	78.5714	ubiquitin-like activating enzyme (UlaA) [Aspergillus niger CBS 513.88]	Aspergillus niger CBS 513.88	Eukaryota; Fungi; Dikarya; Ascomycota; Pezizomycotina; Eurotiomycetes; Eurotiomycetidae; Eurotiales; Aspergillaceae; Aspergillus.
gi|386680378|gb|AIIA01002815.1.g78.t1	CAK48279.1	3e-19	78.5714	unnamed protein product [Aspergillus niger]	Aspergillus niger	Eukaryota; Fungi; Dikarya; Ascomycota; Pezizomycotina; Eurotiomycetes; Eurotiomycetidae; Eurotiales; Aspergillaceae; Aspergillus.
gi|386680378|gb|AIIA01002815.1.g78.t1	EHA19306.1	3e-19	78.5714	hypothetical protein ASPNIDRAFT_52857 [Aspergillus niger ATCC 1015]	Aspergillus niger ATCC 1015	Eukaryota; Fungi; Dikarya; Ascomycota; Pezizomycotina; Eurotiomycetes; Eurotiomycetidae; Eurotiales; Aspergillaceae; Aspergillus.
gi|386680378|gb|AIIA01002815.1.g78.t1	CDM31378.1	4e-19	76.7857	NAD(P)-binding domain [Penicillium roqueforti]	Penicillium roqueforti	Eukaryota; Fungi; Dikarya; Ascomycota; Pezizomycotina; Eurotiomycetes; Eurotiomycetidae; Eurotiales; Aspergillaceae; Penicillium.
gi|386680378|gb|AIIA01002815.1.g78.t1	XP_660045.1	4e-19	76.7857	hypothetical protein AN2441.2 [Aspergillus nidulans FGSC A4]_x0001_gb|EAA64147.1| hypothetical protein AN2441.2 [Aspergillus nidulans FGSC A4]_x0001_tpe|CBF86860.1| TPA: ubiquitin-like activating enzyme (UlaA), putative (AFU_orthologue; AFUA_6G10600) [Aspergillus nidulans FGSC A4]	Aspergillus nidulans FGSC A4	Eukaryota; Fungi; Dikarya; Ascomycota; Pezizomycotina; Eurotiomycetes; Eurotiomycetidae; Eurotiales; Aspergillaceae; Aspergillus.
gi|386680378|gb|AIIA01002815.1.g78.t1	XP_001820785.2	2e-18	76.7857	ubiquitin-like activating enzyme (UlaA) [Aspergillus oryzae RIB40]	Aspergillus oryzae RIB40	Eukaryota; Fungi; Dikarya; Ascomycota; Pezizomycotina; Eurotiomycetes; Eurotiomycetidae; Eurotiales; Aspergillaceae; Aspergillus.
gi|386680378|gb|AIIA01002815.1.g78.t1	XP_002376511.1	2e-18	76.7857	ubiquitin-like activating enzyme (UlaA), putative [Aspergillus flavus NRRL3357]_x0001_gb|EED53265.1| ubiquitin-like activating enzyme (UlaA), putative [Aspergillus flavus NRRL3357]_x0001_gb|EIT75107.1| NEDD8-activating complex, APP-BP1/UBA5 component [Aspergillus oryzae 3.042]	Aspergillus flavus NRRL3357	Eukaryota; Fungi; Dikarya; Ascomycota; Pezizomycotina; Eurotiomycetes; Eurotiomycetidae; Eurotiales; Aspergillaceae; Aspergillus.
gi|386680378|gb|AIIA01002815.1.g78.t1	BAE58783.1	2e-18	76.7857	unnamed protein product [Aspergillus oryzae RIB40]	Aspergillus oryzae RIB40	Eukaryota; Fungi; Dikarya; Ascomycota; Pezizomycotina; Eurotiomycetes; Eurotiomycetidae; Eurotiales; Aspergillaceae; Aspergillus.
gi|386680378|gb|AIIA01002815.1.g78.t1	XP_002793009.1	5e-18	71.4286	NEDD8-activating enzyme E1 regulatory subunit [Paracoccidioides sp. 'lutzii' Pb01]_x0001_gb|EEH34096.1| NEDD8-activating enzyme E1 regulatory subunit [Paracoccidioides sp. 'lutzii' Pb01]	Paracoccidioides sp. 'lutzii' Pb01	Eukaryota; Fungi; Dikarya; Ascomycota; Pezizomycotina; Eurotiomycetes; Eurotiomycetidae; Onygenales; mitosporic Onygenales; Paracoccidioides.
gi|386680378|gb|AIIA01002815.1.g78.t1	EKG16754.1	6e-18	75	hypothetical protein MPH_06044 [Macrophomina phaseolina MS6]	Macrophomina phaseolina MS6	Eukaryota; Fungi; Dikarya; Ascomycota; Pezizomycotina; Dothideomycetes; Dothideomycetes incertae sedis; Botryosphaeriales; Botryosphaeriaceae; Macrophomina.
gi|386680378|gb|AIIA01002815.1.g78.t1	EOD48234.1	1e-17	75	putative ubiquitin-like activating enzyme protein [Neofusicoccum parvum UCRNP2]	Neofusicoccum parvum UCRNP2	Eukaryota; Fungi; Dikarya; Ascomycota; Pezizomycotina; Dothideomycetes; Dothideomycetes incertae sedis; Botryosphaeriales; Botryosphaeriaceae; Neofusicoccum.
gi|386680378|gb|AIIA01002815.1.g78.t1	EGD95621.1	1e-17	69.6429	NEDD8-activating enzyme E1 regulatory subunit [Trichophyton tonsurans CBS 112818]	Trichophyton tonsurans CBS 112818	Eukaryota; Fungi; Dikarya; Ascomycota; Pezizomycotina; Eurotiomycetes; Eurotiomycetidae; Onygenales; Arthrodermataceae; mitosporic Arthrodermataceae; Trichophyton.
gi|386680378|gb|AIIA01002815.1.g78.t1	EEH22378.1	2e-17	71.4286	NEDD8-activating enzyme E1 regulatory subunit [Paracoccidioides brasiliensis Pb03]	Paracoccidioides brasiliensis Pb03	Eukaryota; Fungi; Dikarya; Ascomycota; Pezizomycotina; Eurotiomycetes; Eurotiomycetidae; Onygenales; mitosporic Onygenales; Paracoccidioides.
gi|386680378|gb|AIIA01002815.1.g78.t1	EER43707.1	2e-17	60.2941	amyloid beta protein binding protein [Ajellomyces capsulatus H143]	Ajellomyces capsulatus H143	Eukaryota; Fungi; Dikarya; Ascomycota; Pezizomycotina; Eurotiomycetes; Eurotiomycetidae; Onygenales; Ajellomycetaceae; Ajellomyces.
gi|386680378|gb|AIIA01002815.1.g78.t1	EON60811.1	2e-17	75	hypothetical protein W97_00020 [Coniosporium apollinis CBS 100218]	Coniosporium apollinis CBS 100218	Eukaryota; Fungi; Dikarya; Ascomycota; Pezizomycotina; Eurotiomycetes; Chaetothyriomycetidae; Chaetothyriales; Herpotrichiellaceae; mitosporic Herpotrichiellaceae; Coniosporium.
gi|386680378|gb|AIIA01002815.1.g78.t1	XP_003011027.1	5e-17	69.6429	hypothetical protein ARB_02759 [Arthroderma benhamiae CBS 112371]_x0001_gb|EFE30387.1| hypothetical protein ARB_02759 [Arthroderma benhamiae CBS 112371]	Arthroderma benhamiae CBS 112371	Eukaryota; Fungi; Dikarya; Ascomycota; Pezizomycotina; Eurotiomycetes; Eurotiomycetidae; Onygenales; Arthrodermataceae; Arthroderma.
gi|386680378|gb|AIIA01002815.1.g78.t1	XP_002145284.1	5e-17	69.6429	ubiquitin-like activating enzyme (UlaA), putative [Talaromyces marneffei ATCC 18224]_x0001_gb|EEA28769.1| ubiquitin-like activating enzyme (UlaA), putative [Talaromyces marneffei ATCC 18224]	Talaromyces marneffei ATCC 18224	Eukaryota; Fungi; Dikarya; Ascomycota; Pezizomycotina; Eurotiomycetes; Eurotiomycetidae; Eurotiales; Trichocomaceae; Talaromyces.
gi|386680378|gb|AIIA01002815.1.g78.t1	XP_003231216.1	7e-17	69.6429	NEDD8-activating enzyme E1 regulatory subunit [Trichophyton rubrum CBS 118892]_x0001_gb|EGD92088.1| NEDD8-activating enzyme E1 regulatory subunit [Trichophyton rubrum CBS 118892]	Trichophyton rubrum CBS 118892	Eukaryota; Fungi; Dikarya; Ascomycota; Pezizomycotina; Eurotiomycetes; Eurotiomycetidae; Onygenales; Arthrodermataceae; mitosporic Arthrodermataceae; Trichophyton.
gi|386680378|gb|AIIA01002815.1.g78.t1	EEQ91808.1	8e-17	68.5185	app binding protein [Ajellomyces dermatitidis ER-3]	Ajellomyces dermatitidis ER-3	Eukaryota; Fungi; Dikarya; Ascomycota; Pezizomycotina; Eurotiomycetes; Eurotiomycetidae; Onygenales; Ajellomycetaceae; Ajellomyces.
gi|386680378|gb|AIIA01002815.1.g78.t1	EQL34845.1	9e-17	68.5185	amyloid beta protein binding protein 1 [Ajellomyces dermatitidis ATCC 26199]	Ajellomyces dermatitidis ATCC 26199	Eukaryota; Fungi; Dikarya; Ascomycota; Pezizomycotina; Eurotiomycetes; Eurotiomycetidae; Onygenales; Ajellomycetaceae; Ajellomyces.
gi|386680378|gb|AIIA01002815.1.g78.t1	EGE81114.1	9e-17	68.5185	app binding protein [Ajellomyces dermatitidis ATCC 18188]	Ajellomyces dermatitidis ATCC 18188	Eukaryota; Fungi; Dikarya; Ascomycota; Pezizomycotina; Eurotiomycetes; Eurotiomycetidae; Onygenales; Ajellomycetaceae; Ajellomyces.
gi|386680378|gb|AIIA01002815.1.g78.t1	EGC50011.1	9e-17	60.2941	amyloid beta protein binding protein [Ajellomyces capsulatus H88]	Ajellomyces capsulatus H88	Eukaryota; Fungi; Dikarya; Ascomycota; Pezizomycotina; Eurotiomycetes; Eurotiomycetidae; Onygenales; Ajellomycetaceae; Ajellomyces.
gi|386680378|gb|AIIA01002815.1.g78.t1	XP_002621711.1	9e-17	68.5185	app binding protein [Ajellomyces dermatitidis SLH14081]_x0001_gb|EEQ73715.1| app binding protein [Ajellomyces dermatitidis SLH14081]	Ajellomyces dermatitidis SLH14081	Eukaryota; Fungi; Dikarya; Ascomycota; Pezizomycotina; Eurotiomycetes; Eurotiomycetidae; Onygenales; Ajellomycetaceae; Ajellomyces.
gi|386680378|gb|AIIA01002815.1.g78.t1	XP_002487267.1	9e-17	67.8571	ubiquitin-like activating enzyme (UlaA), putative [Talaromyces stipitatus ATCC 10500]_x0001_gb|EED13156.1| ubiquitin-like activating enzyme (UlaA), putative [Talaromyces stipitatus ATCC 10500]	Talaromyces stipitatus ATCC 10500	Eukaryota; Fungi; Dikarya; Ascomycota; Pezizomycotina; Eurotiomycetes; Eurotiomycetidae; Eurotiales; Trichocomaceae; Talaromyces.
gi|386680378|gb|AIIA01002815.1.g78.t1	EMD95744.1	1e-16	73.2143	hypothetical protein COCHEDRAFT_1126764 [Bipolaris maydis C5]_x0001_gb|ENI10605.1| hypothetical protein COCC4DRAFT_156454 [Bipolaris maydis ATCC 48331]	Bipolaris maydis C5	Eukaryota; Fungi; Dikarya; Ascomycota; Pezizomycotina; Dothideomycetes; Pleosporomycetidae; Pleosporales; Pleosporineae; Pleosporaceae; Bipolaris.
gi|386680378|gb|AIIA01002815.1.g78.t1	EOA86942.1	1e-16	73.2143	hypothetical protein SETTUDRAFT_163046 [Setosphaeria turcica Et28A]	Setosphaeria turcica Et28A	Eukaryota; Fungi; Dikarya; Ascomycota; Pezizomycotina; Dothideomycetes; Pleosporomycetidae; Pleosporales; Pleosporineae; Pleosporaceae; Setosphaeria.
gi|386680378|gb|AIIA01002815.1.g78.t1	XP_003837403.1	2e-16	66.0714	similar to NEDD8-activating enzyme E1 regulatory subunit [Leptosphaeria maculans JN3]_x0001_emb|CBX93963.1| similar to NEDD8-activating enzyme E1 regulatory subunit [Leptosphaeria maculans JN3]	Leptosphaeria maculans JN3	Eukaryota; Fungi; Dikarya; Ascomycota; Pezizomycotina; Dothideomycetes; Pleosporomycetidae; Pleosporales; Pleosporineae; Leptosphaeriaceae; Leptosphaeria; Leptosphaeria maculans complex.
gi|386680378|gb|AIIA01002815.1.g78.t1	XP_002847373.1	2e-16	69.6429	NEDD8-activating enzyme E1 regulatory subunit [Arthroderma otae CBS 113480]_x0001_gb|EEQ30060.1| NEDD8-activating enzyme E1 regulatory subunit [Arthroderma otae CBS 113480]	Arthroderma otae CBS 113480	Eukaryota; Fungi; Dikarya; Ascomycota; Pezizomycotina; Eurotiomycetes; Eurotiomycetidae; Onygenales; Arthrodermataceae; Arthroderma.
gi|386680378|gb|AIIA01002815.1.g78.t1	EUC50630.1	2e-16	71.4286	hypothetical protein COCMIDRAFT_779 [Bipolaris oryzae ATCC 44560]	Bipolaris oryzae ATCC 44560	Eukaryota; Fungi; Dikarya; Ascomycota; Pezizomycotina; Dothideomycetes; Pleosporomycetidae; Pleosporales; Pleosporineae; Pleosporaceae; Bipolaris.
gi|386680378|gb|AIIA01002815.1.g78.t1	EEH05583.1	2e-16	60.2941	app binding protein [Ajellomyces capsulatus G186AR]	Ajellomyces capsulatus G186AR	Eukaryota; Fungi; Dikarya; Ascomycota; Pezizomycotina; Eurotiomycetes; Eurotiomycetidae; Onygenales; Ajellomycetaceae; Ajellomyces.
gi|386680378|gb|AIIA01002815.1.g78.t1	XP_001539473.1	2e-16	60	conserved hypothetical protein [Ajellomyces capsulatus NAm1]_x0001_gb|EDN08441.1| conserved hypothetical protein [Ajellomyces capsulatus NAm1]	Ajellomyces capsulatus NAm1	Eukaryota; Fungi; Dikarya; Ascomycota; Pezizomycotina; Eurotiomycetes; Eurotiomycetidae; Onygenales; Ajellomycetaceae; Ajellomyces.
gi|386680378|gb|AIIA01002815.1.g78.t1	EMD69382.1	2e-16	71.4286	hypothetical protein COCSADRAFT_32111 [Bipolaris sorokiniana ND90Pr]	Bipolaris sorokiniana ND90Pr	Eukaryota; Fungi; Dikarya; Ascomycota; Pezizomycotina; Dothideomycetes; Pleosporomycetidae; Pleosporales; Pleosporineae; Pleosporaceae; Bipolaris.
gi|386680378|gb|AIIA01002815.1.g78.t1	EUC35352.1	2e-16	71.4286	hypothetical protein COCCADRAFT_35085 [Bipolaris zeicola 26-R-13]	Bipolaris zeicola 26-R-13	Eukaryota; Fungi; Dikarya; Ascomycota; Pezizomycotina; Dothideomycetes; Pleosporomycetidae; Pleosporales; Pleosporineae; Pleosporaceae; Bipolaris.
gi|386680378|gb|AIIA01002815.1.g78.t1	EUN30553.1	3e-16	69.6429	hypothetical protein COCVIDRAFT_90006 [Bipolaris victoriae FI3]	Bipolaris victoriae FI3	Eukaryota; Fungi; Dikarya; Ascomycota; Pezizomycotina; Dothideomycetes; Pleosporomycetidae; Pleosporales; Pleosporineae; Pleosporaceae; Bipolaris.
gi|386680378|gb|AIIA01002815.1.g78.t1	XP_003302925.1	3e-16	69.6429	hypothetical protein PTT_14922 [Pyrenophora teres f. teres 0-1]_x0001_gb|EFQ88961.1| hypothetical protein PTT_14922 [Pyrenophora teres f. teres 0-1]	Pyrenophora teres f. teres 0-1	Eukaryota; Fungi; Dikarya; Ascomycota; Pezizomycotina; Dothideomycetes; Pleosporomycetidae; Pleosporales; Pleosporineae; Pleosporaceae; Pyrenophora.
gi|386680378|gb|AIIA01002815.1.g78.t1	EAS27418.2	3e-16	69.6429	hypothetical protein CIMG_09683 [Coccidioides immitis RS]	Coccidioides immitis RS	Eukaryota; Fungi; Dikarya; Ascomycota; Pezizomycotina; Eurotiomycetes; Eurotiomycetidae; Onygenales; mitosporic Onygenales; Coccidioides.
gi|386680378|gb|AIIA01002815.1.g78.t1	XP_001590667.1	5e-16	70.3704	hypothetical protein SS1G_08407 [Sclerotinia sclerotiorum 1980]_x0001_gb|EDN92544.1| hypothetical protein SS1G_08407 [Sclerotinia sclerotiorum 1980 UF-70]	Sclerotinia sclerotiorum 1980 UF-70	Eukaryota; Fungi; Dikarya; Ascomycota; Pezizomycotina; Leotiomycetes; Helotiales; Sclerotiniaceae; Sclerotinia.
gi|386680378|gb|AIIA01002815.1.g78.t1	XP_003714851.1	5e-16	66.6667	hypothetical protein MGG_01832 [Magnaporthe oryzae 70-15]_x0001_gb|EHA55044.1| hypothetical protein MGG_01832 [Magnaporthe oryzae 70-15]_x0001_gb|ELQ68372.1| NEDD8-activating enzyme E1 regulatory subunit [Magnaporthe oryzae P131]	Magnaporthe oryzae 70-15	Eukaryota; Fungi; Dikarya; Ascomycota; Pezizomycotina; Sordariomycetes; Sordariomycetidae; Magnaporthales; Magnaporthaceae; Magnaporthe.
gi|386680378|gb|AIIA01002815.1.g78.t1	XP_001799036.1	7e-16	67.8571	hypothetical protein SNOG_08728 [Phaeosphaeria nodorum SN15]_x0001_gb|EAT83896.2| hypothetical protein SNOG_08728 [Phaeosphaeria nodorum SN15]	Phaeosphaeria nodorum SN15	Eukaryota; Fungi; Dikarya; Ascomycota; Pezizomycotina; Dothideomycetes; Pleosporomycetidae; Pleosporales; Pleosporineae; Phaeosphaeriaceae; Parastagonospora.
gi|386680378|gb|AIIA01002815.1.g78.t1	EMR81894.1	8e-16	68.5185	putative nedd8-activating enzyme e1 regulatory subunit protein [Botryotinia fuckeliana BcDW1]	Botryotinia fuckeliana BcDW1	Eukaryota; Fungi; Dikarya; Ascomycota; Pezizomycotina; Leotiomycetes; Helotiales; Sclerotiniaceae; Botryotinia.
gi|386680378|gb|AIIA01002815.1.g78.t1	XP_003069163.1	9e-16	67.8571	ThiF family protein [Coccidioides posadasii C735 delta SOWgp]_x0001_gb|EER27018.1| ThiF family protein [Coccidioides posadasii C735 delta SOWgp]	Coccidioides posadasii C735 delta SOWgp	Eukaryota; Fungi; Dikarya; Ascomycota; Pezizomycotina; Eurotiomycetes; Eurotiomycetidae; Onygenales; mitosporic Onygenales; Coccidioides.
gi|386680378|gb|AIIA01002815.1.g78.t1	XP_001558062.1	9e-16	68.5185	hypothetical protein BC1G_03094 [Botryotinia fuckeliana B05.10]	Botryotinia fuckeliana B05.10	Eukaryota; Fungi; Dikarya; Ascomycota; Pezizomycotina; Leotiomycetes; Helotiales; Sclerotiniaceae; Botryotinia.
gi|386680378|gb|AIIA01002815.1.g78.t1	CCD51978.1	9e-16	68.5185	similar to NEDD8-activating enzyme E1 regulatory subunit [Botryotinia fuckeliana T4]	Botryotinia fuckeliana T4	Eukaryota; Fungi; Dikarya; Ascomycota; Pezizomycotina; Leotiomycetes; Helotiales; Sclerotiniaceae; Botryotinia.
gi|386680378|gb|AIIA01002815.1.g78.t1	XP_001939157.1	1e-15	67.8571	NEDD8-activating enzyme E1 regulatory subunit [Pyrenophora tritici-repentis Pt-1C-BFP]_x0001_gb|EDU41876.1| NEDD8-activating enzyme E1 regulatory subunit [Pyrenophora tritici-repentis Pt-1C-BFP]	Pyrenophora tritici-repentis Pt-1C-BFP	Eukaryota; Fungi; Dikarya; Ascomycota; Pezizomycotina; Dothideomycetes; Pleosporomycetidae; Pleosporales; Pleosporineae; Pleosporaceae; Pyrenophora.
gi|386680378|gb|AIIA01002815.1.g78.t1	XP_003019772.1	1e-15	71.6981	hypothetical protein TRV_06195 [Trichophyton verrucosum HKI 0517]_x0001_gb|EFE39148.1| hypothetical protein TRV_06195 [Trichophyton verrucosum HKI 0517]	Trichophyton verrucosum HKI 0517	Eukaryota; Fungi; Dikarya; Ascomycota; Pezizomycotina; Eurotiomycetes; Eurotiomycetidae; Onygenales; Arthrodermataceae; mitosporic Arthrodermataceae; Trichophyton.
gi|386680378|gb|AIIA01002815.1.g78.t1	XP_003175955.1	4e-15	67.8571	NEDD8-activating enzyme E1 regulatory subunit [Arthroderma gypseum CBS 118893]_x0001_gb|EFQ97003.1| NEDD8-activating enzyme E1 regulatory subunit [Arthroderma gypseum CBS 118893]	Arthroderma gypseum CBS 118893	Eukaryota; Fungi; Dikarya; Ascomycota; Pezizomycotina; Eurotiomycetes; Eurotiomycetidae; Onygenales; Arthrodermataceae; Arthroderma.
gi|386680378|gb|AIIA01002815.1.g78.t1	ERF71934.1	4e-15	66.6667	hypothetical protein EPUS_06493 [Endocarpon pusillum Z07020]	Endocarpon pusillum Z07020	Eukaryota; Fungi; Dikarya; Ascomycota; Pezizomycotina; Eurotiomycetes; Chaetothyriomycetidae; Verrucariales; Verrucariaceae; Endocarpon.
gi|386680378|gb|AIIA01002815.1.g78.t1	CCX07335.1	4e-15	64.9123	Similar to NEDD8-activating enzyme E1 regulatory subunit; acc. no. Q6NTW6 [Pyronema omphalodes CBS 100304]	Pyronema omphalodes CBS 100304	Eukaryota; Fungi; Dikarya; Ascomycota; Pezizomycotina; Pezizomycetes; Pezizales; Pyronemataceae; Pyronema.
gi|386680378|gb|AIIA01002815.1.g78.t1	XP_001240062.1	5e-15	69.6429	hypothetical protein CIMG_09683 [Coccidioides immitis RS]	Coccidioides immitis RS	Eukaryota; Fungi; Dikarya; Ascomycota; Pezizomycotina; Eurotiomycetes; Eurotiomycetidae; Onygenales; mitosporic Onygenales; Coccidioides.
gi|386680378|gb|AIIA01002815.1.g78.t1	XP_002545107.1	6e-15	67.8571	hypothetical protein UREG_04624 [Uncinocarpus reesii 1704]_x0001_gb|EEP79778.1| hypothetical protein UREG_04624 [Uncinocarpus reesii 1704]	Uncinocarpus reesii 1704	Eukaryota; Fungi; Dikarya; Ascomycota; Pezizomycotina; Eurotiomycetes; Eurotiomycetidae; Onygenales; Onygenaceae; Uncinocarpus.
gi|386680378|gb|AIIA01002815.1.g78.t1	ETN41877.1	7e-15	66.6667	hypothetical protein HMPREF1541_03816 [Cyphellophora europaea CBS 101466]	Cyphellophora europaea CBS 101466	Eukaryota; Fungi; Dikarya; Ascomycota; Pezizomycotina; Eurotiomycetes; Chaetothyriomycetidae; Chaetothyriales; Cyphellophoraceae; Cyphellophora.
gi|386680378|gb|AIIA01002815.1.g78.t1	ENH84301.1	9e-15	66.6667	ubiquitin-like activating enzyme [Colletotrichum orbiculare MAFF 240422]	Colletotrichum orbiculare MAFF 240422	Eukaryota; Fungi; Dikarya; Ascomycota; Pezizomycotina; Sordariomycetes; Hypocreomycetidae; Glomerellales; Glomerellaceae; mitosporic Glomerellaceae; Colletotrichum.
gi|386680378|gb|AIIA01002815.1.g78.t1	EJT74968.1	1e-14	66.6667	hypothetical protein GGTG_08806 [Gaeumannomyces graminis var. tritici R3-111a-1]	Gaeumannomyces graminis var. tritici R3-111a-1	Eukaryota; Fungi; Dikarya; Ascomycota; Pezizomycotina; Sordariomycetes; Sordariomycetidae; Magnaporthales; Magnaporthaceae; Gaeumannomyces.
gi|386680378|gb|AIIA01002815.1.g78.t1	EKD21694.1	1e-14	68.5185	ThiF family protein [Marssonina brunnea f. sp. 'multigermtubi' MB_m1]	Marssonina brunnea f. sp. 'multigermtubi' MB_m1	Eukaryota; Fungi; Dikarya; Ascomycota; Pezizomycotina; Leotiomycetes; Helotiales; Dermateaceae; Marssonina.
gi|386680378|gb|AIIA01002815.1.g78.t1	EOO04012.1	1e-14	66.6667	putative family protein [Togninia minima UCRPA7]	Togninia minima UCRPA7	Eukaryota; Fungi; Dikarya; Ascomycota; Pezizomycotina; Sordariomycetes; Sordariomycetidae; Calosphaeriales; Calosphaeriaceae; Togninia.
gi|386680378|gb|AIIA01002815.1.g78.t1	ELA25989.1	2e-14	66.6667	ubiquitin-like activating enzyme [Colletotrichum gloeosporioides Nara gc5]	Colletotrichum gloeosporioides Nara gc5	Eukaryota; Fungi; Dikarya; Ascomycota; Pezizomycotina; Sordariomycetes; Hypocreomycetidae; Glomerellales; Glomerellaceae; mitosporic Glomerellaceae; Colletotrichum.
gi|386680378|gb|AIIA01002815.1.g78.t1	EHY52924.1	2e-14	66.6667	amyloid beta protein binding protein 1 [Exophiala dermatitidis NIH/UT8656]	Exophiala dermatitidis NIH/UT8656	Eukaryota; Fungi; Dikarya; Ascomycota; Pezizomycotina; Eurotiomycetes; Chaetothyriomycetidae; Chaetothyriales; Herpotrichiellaceae; mitosporic Herpotrichiellaceae; Exophiala.
gi|386680378|gb|AIIA01002815.1.g78.t1	EPQ61477.1	2e-14	64.8148	hypothetical protein BGT96224_2290 [Blumeria graminis f. sp. tritici 96224]	Blumeria graminis f. sp. tritici 96224	Eukaryota; Fungi; Dikarya; Ascomycota; Pezizomycotina; Leotiomycetes; Erysiphales; Erysiphaceae; Blumeria.
gi|386680378|gb|AIIA01002815.1.g78.t1	ESZ95398.1	2e-14	70.3704	hypothetical protein SBOR_4254 [Sclerotinia borealis F-4157]	Sclerotinia borealis F-4157	Eukaryota; Fungi; Dikarya; Ascomycota; Pezizomycotina; Leotiomycetes; Helotiales; Sclerotiniaceae; Sclerotinia.
gi|386680378|gb|AIIA01002815.1.g78.t1	EQB43885.1	2e-14	66.6667	ThiF family protein [Colletotrichum gloeosporioides Cg-14]	Colletotrichum gloeosporioides Cg-14	Eukaryota; Fungi; Dikarya; Ascomycota; Pezizomycotina; Sordariomycetes; Hypocreomycetidae; Glomerellales; Glomerellaceae; mitosporic Glomerellaceae; Colletotrichum.
gi|386680378|gb|AIIA01002815.1.g78.t1	EFQ33149.1	3e-14	64.8148	ThiF family protein [Colletotrichum graminicola M1.001]	Colletotrichum graminicola M1.001	Eukaryota; Fungi; Dikarya; Ascomycota; Pezizomycotina; Sordariomycetes; Hypocreomycetidae; Glomerellales; Glomerellaceae; mitosporic Glomerellaceae; Colletotrichum.
gi|386680378|gb|AIIA01002815.1.g78.t1	EOR01109.1	4e-14	64.9123	NEDD8-activating enzyme E1 regulatory subunit [Wallemia ichthyophaga EXF-994]	Wallemia ichthyophaga EXF-994	Eukaryota; Fungi; Dikarya; Basidiomycota; Basidiomycota incertae sedis; Wallemiomycetes; Wallemiales; Wallemiales incertae sedis; Wallemia.
gi|386680378|gb|AIIA01002815.1.g78.t1	EPE08883.1	6e-14	66.0377	hypothetical protein F503_04470 [Ophiostoma piceae UAMH 11346]	Ophiostoma piceae UAMH 11346	Eukaryota; Fungi; Dikarya; Ascomycota; Pezizomycotina; Sordariomycetes; Sordariomycetidae; Ophiostomatales; Ophiostomataceae; Ophiostoma.
gi|386680378|gb|AIIA01002815.1.g78.t1	EGX53595.1	7e-14	59.6491	hypothetical protein AOL_s00006g461 [Arthrobotrys oligospora ATCC 24927]	Arthrobotrys oligospora ATCC 24927	Eukaryota; Fungi; Dikarya; Ascomycota; Pezizomycotina; Orbiliomycetes; Orbiliales; Orbiliaceae; Orbilia.
gi|386680378|gb|AIIA01002815.1.g78.t1	ERS96424.1	7e-14	66.0377	hypothetical protein HMPREF1624_07334 [Sporothrix schenckii ATCC 58251]	Sporothrix schenckii ATCC 58251	Eukaryota; Fungi; Dikarya; Ascomycota; Pezizomycotina; Sordariomycetes; Sordariomycetidae; Ophiostomatales; Ophiostomataceae; mitosporic Ophiostomataceae; Sporothrix.
gi|386680378|gb|AIIA01002815.1.g78.t1	EGY13710.1	1e-13	68.5185	NEDD8-activating enzyme E1 regulatory subunit [Verticillium dahliae VdLs.17]	Verticillium dahliae VdLs.17	Eukaryota; Fungi; Dikarya; Ascomycota; Pezizomycotina; Sordariomycetes; Hypocreomycetidae; Glomerellales; Plectosphaerellaceae; mitosporic Plectosphaerellaceae; Verticillium.
gi|386680378|gb|AIIA01002815.1.g78.t1	XP_003009099.1	1e-13	68.5185	NEDD8-activating enzyme E1 regulatory subunit [Verticillium alfalfae VaMs.102]_x0001_gb|EEY14673.1| NEDD8-activating enzyme E1 regulatory subunit [Verticillium alfalfae VaMs.102]	Verticillium alfalfae VaMs.102	Eukaryota; Fungi; Dikarya; Ascomycota; Pezizomycotina; Sordariomycetes; Hypocreomycetidae; Glomerellales; Plectosphaerellaceae; mitosporic Plectosphaerellaceae; Verticillium.
gi|386680378|gb|AIIA01002815.1.g78.t1	EPS43368.1	1e-13	59.6491	hypothetical protein H072_2649 [Dactylellina haptotyla CBS 200.50]	Dactylellina haptotyla CBS 200.50	Eukaryota; Fungi; Dikarya; Ascomycota; Pezizomycotina; Orbiliomycetes; Orbiliales; Orbiliaceae; mitosporic Orbiliaceae; Dactylellina.
gi|386680378|gb|AIIA01002815.1.g78.t1	ELR03771.1	1e-13	66.0714	hypothetical protein GMDG_06398 [Pseudogymnoascus destructans 20631-21]	Pseudogymnoascus destructans 20631-21	Eukaryota; Fungi; Dikarya; Ascomycota; Pezizomycotina; Leotiomycetes; Leotiomycetes incertae sedis; Pseudeurotiaceae; Pseudogymnoascus.
gi|386680378|gb|AIIA01002815.1.g78.t1	EKJ71055.1	2e-13	62.963	hypothetical protein FPSE_08719 [Fusarium pseudograminearum CS3096]	Fusarium pseudograminearum CS3096	Eukaryota; Fungi; Dikarya; Ascomycota; Pezizomycotina; Sordariomycetes; Hypocreomycetidae; Hypocreales; Nectriaceae; mitosporic Nectriaceae; Fusarium.
gi|386680378|gb|AIIA01002815.1.g78.t1	XP_003045033.1	2e-13	62.963	predicted protein [Nectria haematococca mpVI 77-13-4]_x0001_gb|EEU39320.1| predicted protein [Nectria haematococca mpVI 77-13-4]	Nectria haematococca mpVI 77-13-4	Eukaryota; Fungi; Dikarya; Ascomycota; Pezizomycotina; Sordariomycetes; Hypocreomycetidae; Hypocreales; Nectriaceae; mitosporic Nectriaceae; Fusarium; Fusarium solani species complex.
gi|386680378|gb|AIIA01002815.1.g78.t1	XP_001875731.1	2e-13	67.2414	predicted protein [Laccaria bicolor S238N-H82]_x0001_gb|EDR13233.1| predicted protein [Laccaria bicolor S238N-H82]	Laccaria bicolor S238N-H82	Eukaryota; Fungi; Dikarya; Basidiomycota; Agaricomycotina; Agaricomycetes; Agaricomycetidae; Agaricales; Tricholomataceae; Laccaria.
gi|386680378|gb|AIIA01002815.1.g78.t1	XP_006676865.1	2e-13	59.6491	hypothetical protein BATDEDRAFT_36669 [Batrachochytrium dendrobatidis JAM81]_x0001_gb|EGF82558.1| hypothetical protein BATDEDRAFT_36669 [Batrachochytrium dendrobatidis JAM81]	Batrachochytrium dendrobatidis JAM81	Eukaryota; Fungi; Chytridiomycota; Chytridiomycetes; Rhizophydiales; Rhizophydiales incertae sedis; Batrachochytrium.
gi|386680378|gb|AIIA01002815.1.g78.t1	EHK15811.1	3e-13	62.963	hypothetical protein TRIVIDRAFT_40269 [Trichoderma virens Gv29-8]	Trichoderma virens Gv29-8	Eukaryota; Fungi; Dikarya; Ascomycota; Pezizomycotina; Sordariomycetes; Hypocreomycetidae; Hypocreales; Hypocreaceae; Trichoderma.
gi|386680378|gb|AIIA01002815.1.g78.t1	XP_384444.1	4e-13	62.963	hypothetical protein FG04268.1 [Fusarium graminearum PH-1]_x0001_gb|ESU08853.1| hypothetical protein FGSG_04268 [Fusarium graminearum PH-1]	Fusarium graminearum PH-1	Eukaryota; Fungi; Dikarya; Ascomycota; Pezizomycotina; Sordariomycetes; Hypocreomycetidae; Hypocreales; Nectriaceae; mitosporic Nectriaceae; Fusarium.
gi|386680378|gb|AIIA01002815.1.g78.t1	EMR66273.1	4e-13	62.5	putative nedd8-activating enzyme e1 regulatory subunit protein [Eutypa lata UCREL1]	Eutypa lata UCREL1	Eukaryota; Fungi; Dikarya; Ascomycota; Pezizomycotina; Sordariomycetes; Xylariomycetidae; Xylariales; Diatrypaceae; Eutypa.
gi|386680378|gb|AIIA01002815.1.g78.t1	EWG51517.1	5e-13	61.1111	amyloid beta protein binding protein 1 [Fusarium verticillioides 7600]_x0001_gb|EWG51518.1| amyloid beta protein binding protein 1 [Fusarium verticillioides 7600]	Fusarium verticillioides 7600	Eukaryota; Fungi; Dikarya; Ascomycota; Pezizomycotina; Sordariomycetes; Hypocreomycetidae; Hypocreales; Nectriaceae; mitosporic Nectriaceae; Fusarium; Fusarium fujikuroi species complex.
gi|386680378|gb|AIIA01002815.1.g78.t1	CCT73476.1	5e-13	62.963	related to auxin-resistance protein [Fusarium fujikuroi IMI 58289]	Fusarium fujikuroi IMI 58289	Eukaryota; Fungi; Dikarya; Ascomycota; Pezizomycotina; Sordariomycetes; Hypocreomycetidae; Hypocreales; Nectriaceae; mitosporic Nectriaceae; Fusarium; Fusarium fujikuroi species complex.
gi|386680378|gb|AIIA01002815.1.g78.t1	ETI21386.1	5e-13	63.1579	hypothetical protein G647_07733 [Cladophialophora carrionii CBS 160.54]	Cladophialophora carrionii CBS 160.54	Eukaryota; Fungi; Dikarya; Ascomycota; Pezizomycotina; Eurotiomycetes; Chaetothyriomycetidae; Chaetothyriales; Herpotrichiellaceae; mitosporic Herpotrichiellaceae; Cladophialophora.
gi|386680378|gb|AIIA01002815.1.g78.t1	EFX03050.1	7e-13	65.3846	ubiquitin-like activating enzyme [Grosmannia clavigera kw1407]	Grosmannia clavigera kw1407	Eukaryota; Fungi; Dikarya; Ascomycota; Pezizomycotina; Sordariomycetes; Sordariomycetidae; Ophiostomatales; Ophiostomataceae; Grosmannia.
gi|386680378|gb|AIIA01002815.1.g78.t1	XP_003660437.1	7e-13	61.1111	hypothetical protein MYCTH_59946 [Myceliophthora thermophila ATCC 42464]_x0001_gb|AEO55192.1| hypothetical protein MYCTH_59946 [Myceliophthora thermophila ATCC 42464]	Myceliophthora thermophila ATCC 42464	Eukaryota; Fungi; Dikarya; Ascomycota; Pezizomycotina; Sordariomycetes; Sordariomycetidae; Sordariales; Chaetomiaceae; Myceliophthora.
gi|386680378|gb|AIIA01002815.1.g78.t1	CCU74358.1	9e-13	64.8148	NEDD8-activating enzyme E1 regulatory subunit/ubiquitin-like activating enzyme/UlaA [Blumeria graminis f. sp. hordei DH14]	Blumeria graminis f. sp. hordei DH14	Eukaryota; Fungi; Dikarya; Ascomycota; Pezizomycotina; Leotiomycetes; Erysiphales; Erysiphaceae; Blumeria. FEATURES Location/Qualifiers source 1..518 /organism="Blumeria graminis f. sp. hordei DH14" /strain="DH14" /isolation_source="conidia asexual spores were collected from infected barley by vacuum onto Millipore filters; conidia were not older than 24 hours" /host="Hordeum vulgare subsp. vulga…
gi|386679958|gb|AIIA01003235.1.g143.t1	EON69163.1	2e-37	82.0513	hypothetical protein W97_08521 [Coniosporium apollinis CBS 100218]	Coniosporium apollinis CBS 100218	Eukaryota; Fungi; Dikarya; Ascomycota; Pezizomycotina; Eurotiomycetes; Chaetothyriomycetidae; Chaetothyriales; Herpotrichiellaceae; mitosporic Herpotrichiellaceae; Coniosporium.
gi|386679958|gb|AIIA01003235.1.g143.t1	XP_003850746.1	2e-36	82.0513	hypothetical protein MYCGRDRAFT_74131 [Zymoseptoria tritici IPO323]_x0001_gb|EGP85722.1| hypothetical protein MYCGRDRAFT_74131 [Zymoseptoria tritici IPO323]	Zymoseptoria tritici IPO323	Eukaryota; Fungi; Dikarya; Ascomycota; Pezizomycotina; Dothideomycetes; Dothideomycetidae; Capnodiales; Mycosphaerellaceae; Zymoseptoria.
gi|386679958|gb|AIIA01003235.1.g143.t1	EME39141.1	3e-36	82.0513	hypothetical protein DOTSEDRAFT_66216 [Dothistroma septosporum NZE10]	Dothistroma septosporum NZE10	Eukaryota; Fungi; Dikarya; Ascomycota; Pezizomycotina; Dothideomycetes; Dothideomycetidae; Capnodiales; Mycosphaerellaceae; Mycosphaerella.
gi|386679958|gb|AIIA01003235.1.g143.t1	XP_001794180.1	8e-36	79.4872	hypothetical protein SNOG_03625 [Phaeosphaeria nodorum SN15]_x0001_gb|EAT88830.2| hypothetical protein SNOG_03625 [Phaeosphaeria nodorum SN15]	Phaeosphaeria nodorum SN15	Eukaryota; Fungi; Dikarya; Ascomycota; Pezizomycotina; Dothideomycetes; Pleosporomycetidae; Pleosporales; Pleosporineae; Phaeosphaeriaceae; Parastagonospora.
gi|386679958|gb|AIIA01003235.1.g143.t1	EME80221.1	1e-35	80.7692	hypothetical protein MYCFIDRAFT_104048, partial [Pseudocercospora fijiensis CIRAD86]	Pseudocercospora fijiensis CIRAD86	Eukaryota; Fungi; Dikarya; Ascomycota; Pezizomycotina; Dothideomycetes; Dothideomycetidae; Capnodiales; Mycosphaerellaceae; Pseudocercospora.
gi|386679958|gb|AIIA01003235.1.g143.t1	EOA80986.1	3e-35	83.3333	hypothetical protein SETTUDRAFT_144170 [Setosphaeria turcica Et28A]	Setosphaeria turcica Et28A	Eukaryota; Fungi; Dikarya; Ascomycota; Pezizomycotina; Dothideomycetes; Pleosporomycetidae; Pleosporales; Pleosporineae; Pleosporaceae; Setosphaeria.
gi|386679958|gb|AIIA01003235.1.g143.t1	EKG14935.1	4e-35	78.2051	Armadillo-like helical [Macrophomina phaseolina MS6]	Macrophomina phaseolina MS6	Eukaryota; Fungi; Dikarya; Ascomycota; Pezizomycotina; Dothideomycetes; Dothideomycetes incertae sedis; Botryosphaeriales; Botryosphaeriaceae; Macrophomina.
gi|386679958|gb|AIIA01003235.1.g143.t1	EMD62112.1	8e-35	82.0513	hypothetical protein COCSADRAFT_147562 [Bipolaris sorokiniana ND90Pr]	Bipolaris sorokiniana ND90Pr	Eukaryota; Fungi; Dikarya; Ascomycota; Pezizomycotina; Dothideomycetes; Pleosporomycetidae; Pleosporales; Pleosporineae; Pleosporaceae; Bipolaris.
gi|386679958|gb|AIIA01003235.1.g143.t1	EUN31892.1	1e-34	82.0513	hypothetical protein COCVIDRAFT_86419 [Bipolaris victoriae FI3]	Bipolaris victoriae FI3	Eukaryota; Fungi; Dikarya; Ascomycota; Pezizomycotina; Dothideomycetes; Pleosporomycetidae; Pleosporales; Pleosporineae; Pleosporaceae; Bipolaris.
gi|386679958|gb|AIIA01003235.1.g143.t1	XP_003304587.1	1e-34	82.0513	hypothetical protein PTT_17225 [Pyrenophora teres f. teres 0-1]_x0001_gb|EFQ87325.1| hypothetical protein PTT_17225 [Pyrenophora teres f. teres 0-1]	Pyrenophora teres f. teres 0-1	Eukaryota; Fungi; Dikarya; Ascomycota; Pezizomycotina; Dothideomycetes; Pleosporomycetidae; Pleosporales; Pleosporineae; Pleosporaceae; Pyrenophora.
gi|386679958|gb|AIIA01003235.1.g143.t1	EUC38681.1	1e-34	82.0513	hypothetical protein COCCADRAFT_82635 [Bipolaris zeicola 26-R-13]	Bipolaris zeicola 26-R-13	Eukaryota; Fungi; Dikarya; Ascomycota; Pezizomycotina; Dothideomycetes; Pleosporomycetidae; Pleosporales; Pleosporineae; Pleosporaceae; Bipolaris.
gi|386679958|gb|AIIA01003235.1.g143.t1	EMD91091.1	1e-34	82.0513	hypothetical protein COCHEDRAFT_1176911 [Bipolaris maydis C5]_x0001_gb|ENI05826.1| hypothetical protein COCC4DRAFT_39749 [Bipolaris maydis ATCC 48331]	Bipolaris maydis C5	Eukaryota; Fungi; Dikarya; Ascomycota; Pezizomycotina; Dothideomycetes; Pleosporomycetidae; Pleosporales; Pleosporineae; Pleosporaceae; Bipolaris.
gi|386679958|gb|AIIA01003235.1.g143.t1	EMF10303.1	2e-34	78.2051	ARM repeat-containing protein [Sphaerulina musiva SO2202]	Sphaerulina musiva SO2202	Eukaryota; Fungi; Dikarya; Ascomycota; Pezizomycotina; Dothideomycetes; Dothideomycetidae; Capnodiales; Mycosphaerellaceae; Sphaerulina.
gi|386679958|gb|AIIA01003235.1.g143.t1	EUC45300.1	2e-34	82.0513	hypothetical protein COCMIDRAFT_5501 [Bipolaris oryzae ATCC 44560]	Bipolaris oryzae ATCC 44560	Eukaryota; Fungi; Dikarya; Ascomycota; Pezizomycotina; Dothideomycetes; Pleosporomycetidae; Pleosporales; Pleosporineae; Pleosporaceae; Bipolaris.
gi|386679958|gb|AIIA01003235.1.g143.t1	EMC91411.1	2e-34	75.641	hypothetical protein BAUCODRAFT_80415 [Baudoinia compniacensis UAMH 10762]	Baudoinia compniacensis UAMH 10762	Eukaryota; Fungi; Dikarya; Ascomycota; Pezizomycotina; Dothideomycetes; Dothideomycetidae; Capnodiales; Teratosphaeriaceae; mitosporic Teratosphaeriaceae; Baudoinia.
gi|386679958|gb|AIIA01003235.1.g143.t1	XP_003833613.1	5e-34	79.4872	similar to proteasome component ECM29 [Leptosphaeria maculans JN3]_x0001_emb|CBX90248.1| similar to proteasome component ECM29 [Leptosphaeria maculans JN3]	Leptosphaeria maculans JN3	Eukaryota; Fungi; Dikarya; Ascomycota; Pezizomycotina; Dothideomycetes; Pleosporomycetidae; Pleosporales; Pleosporineae; Leptosphaeriaceae; Leptosphaeria; Leptosphaeria maculans complex.
gi|386679958|gb|AIIA01003235.1.g143.t1	XP_001939112.1	2e-33	80.7692	major component of the proteasome [Pyrenophora tritici-repentis Pt-1C-BFP]_x0001_gb|EDU41831.1| major component of the proteasome [Pyrenophora tritici-repentis Pt-1C-BFP]	Pyrenophora tritici-repentis Pt-1C-BFP	Eukaryota; Fungi; Dikarya; Ascomycota; Pezizomycotina; Dothideomycetes; Pleosporomycetidae; Pleosporales; Pleosporineae; Pleosporaceae; Pyrenophora.
gi|386679958|gb|AIIA01003235.1.g143.t1	XP_001586342.1	9e-32	75.3247	hypothetical protein SS1G_12920 [Sclerotinia sclerotiorum 1980]_x0001_gb|EDN98063.1| hypothetical protein SS1G_12920 [Sclerotinia sclerotiorum 1980 UF-70]	Sclerotinia sclerotiorum 1980 UF-70	Eukaryota; Fungi; Dikarya; Ascomycota; Pezizomycotina; Leotiomycetes; Helotiales; Sclerotiniaceae; Sclerotinia.
gi|386679958|gb|AIIA01003235.1.g143.t1	EMR87456.1	1e-30	74.026	putative proteasome component ecm29 protein [Botryotinia fuckeliana BcDW1]	Botryotinia fuckeliana BcDW1	Eukaryota; Fungi; Dikarya; Ascomycota; Pezizomycotina; Leotiomycetes; Helotiales; Sclerotiniaceae; Botryotinia.
gi|386679958|gb|AIIA01003235.1.g143.t1	XP_001553569.1	1e-30	74.026	hypothetical protein BC1G_08293 [Botryotinia fuckeliana B05.10]	Botryotinia fuckeliana B05.10	Eukaryota; Fungi; Dikarya; Ascomycota; Pezizomycotina; Leotiomycetes; Helotiales; Sclerotiniaceae; Botryotinia.
gi|386679958|gb|AIIA01003235.1.g143.t1	CCD42284.1	1e-30	74.026	similar to proteasome component ECM29 [Botryotinia fuckeliana T4]	Botryotinia fuckeliana T4	Eukaryota; Fungi; Dikarya; Ascomycota; Pezizomycotina; Leotiomycetes; Helotiales; Sclerotiniaceae; Botryotinia.
gi|386679958|gb|AIIA01003235.1.g143.t1	ELR03409.1	2e-30	72.7273	hypothetical protein GMDG_06146 [Pseudogymnoascus destructans 20631-21]	Pseudogymnoascus destructans 20631-21	Eukaryota; Fungi; Dikarya; Ascomycota; Pezizomycotina; Leotiomycetes; Leotiomycetes incertae sedis; Pseudeurotiaceae; Pseudogymnoascus.
gi|386679958|gb|AIIA01003235.1.g143.t1	EKD11876.1	3e-30	75.3247	proteasome component [Marssonina brunnea f. sp. 'multigermtubi' MB_m1]	Marssonina brunnea f. sp. 'multigermtubi' MB_m1	Eukaryota; Fungi; Dikarya; Ascomycota; Pezizomycotina; Leotiomycetes; Helotiales; Dermateaceae; Marssonina.
gi|386679958|gb|AIIA01003235.1.g143.t1	ESZ95349.1	2e-29	71.4286	hypothetical protein SBOR_4283 [Sclerotinia borealis F-4157]	Sclerotinia borealis F-4157	Eukaryota; Fungi; Dikarya; Ascomycota; Pezizomycotina; Leotiomycetes; Helotiales; Sclerotiniaceae; Sclerotinia.
gi|386679958|gb|AIIA01003235.1.g143.t1	XP_001243384.1	4e-29	74.359	hypothetical protein CIMG_07280 [Coccidioides immitis RS]	Coccidioides immitis RS	Eukaryota; Fungi; Dikarya; Ascomycota; Pezizomycotina; Eurotiomycetes; Eurotiomycetidae; Onygenales; mitosporic Onygenales; Coccidioides.
gi|386679958|gb|AIIA01003235.1.g143.t1	EOO04235.1	5e-29	68.8312	putative proteasome component protein [Togninia minima UCRPA7]	Togninia minima UCRPA7	Eukaryota; Fungi; Dikarya; Ascomycota; Pezizomycotina; Sordariomycetes; Sordariomycetidae; Calosphaeriales; Calosphaeriaceae; Togninia.
gi|386679958|gb|AIIA01003235.1.g143.t1	EFW99889.1	6e-29	72.7273	proteasome component [Grosmannia clavigera kw1407]	Grosmannia clavigera kw1407	Eukaryota; Fungi; Dikarya; Ascomycota; Pezizomycotina; Sordariomycetes; Sordariomycetidae; Ophiostomatales; Ophiostomataceae; Grosmannia.
gi|386679958|gb|AIIA01003235.1.g143.t1	EPE06844.1	9e-29	71.4286	proteasome component [Ophiostoma piceae UAMH 11346]	Ophiostoma piceae UAMH 11346	Eukaryota; Fungi; Dikarya; Ascomycota; Pezizomycotina; Sordariomycetes; Sordariomycetidae; Ophiostomatales; Ophiostomataceae; Ophiostoma.
gi|386679958|gb|AIIA01003235.1.g143.t1	EFW14537.1	2e-28	74.359	conserved hypothetical protein [Coccidioides posadasii str. Silveira]	Coccidioides posadasii str. Silveira	Eukaryota; Fungi; Dikarya; Ascomycota; Pezizomycotina; Eurotiomycetes; Eurotiomycetidae; Onygenales; mitosporic Onygenales; Coccidioides.
gi|386679958|gb|AIIA01003235.1.g143.t1	EAS28876.2	2e-28	74.359	proteasome component [Coccidioides immitis RS]	Coccidioides immitis RS	Eukaryota; Fungi; Dikarya; Ascomycota; Pezizomycotina; Eurotiomycetes; Eurotiomycetidae; Onygenales; mitosporic Onygenales; Coccidioides.
gi|386679958|gb|AIIA01003235.1.g143.t1	XP_003066888.1	2e-28	74.359	HEAT repeat containing protein [Coccidioides posadasii C735 delta SOWgp]_x0001_gb|EER24743.1| HEAT repeat containing protein [Coccidioides posadasii C735 delta SOWgp]	Coccidioides posadasii C735 delta SOWgp	Eukaryota; Fungi; Dikarya; Ascomycota; Pezizomycotina; Eurotiomycetes; Eurotiomycetidae; Onygenales; mitosporic Onygenales; Coccidioides.
gi|386679958|gb|AIIA01003235.1.g143.t1	EGC42769.1	3e-28	73.0769	proteasome component [Ajellomyces capsulatus H88]	Ajellomyces capsulatus H88	Eukaryota; Fungi; Dikarya; Ascomycota; Pezizomycotina; Eurotiomycetes; Eurotiomycetidae; Onygenales; Ajellomycetaceae; Ajellomyces.
gi|386679958|gb|AIIA01003235.1.g143.t1	EER42677.1	3e-28	73.0769	proteasome component [Ajellomyces capsulatus H143]	Ajellomyces capsulatus H143	Eukaryota; Fungi; Dikarya; Ascomycota; Pezizomycotina; Eurotiomycetes; Eurotiomycetidae; Onygenales; Ajellomycetaceae; Ajellomyces.
gi|386679958|gb|AIIA01003235.1.g143.t1	XP_001540292.1	3e-28	73.0769	conserved hypothetical protein [Ajellomyces capsulatus NAm1]_x0001_gb|EDN07622.1| conserved hypothetical protein [Ajellomyces capsulatus NAm1]	Ajellomyces capsulatus NAm1	Eukaryota; Fungi; Dikarya; Ascomycota; Pezizomycotina; Eurotiomycetes; Eurotiomycetidae; Onygenales; Ajellomycetaceae; Ajellomyces.
gi|386679958|gb|AIIA01003235.1.g143.t1	EEH10551.1	3e-28	73.0769	proteasome component ECM29 [Ajellomyces capsulatus G186AR]	Ajellomyces capsulatus G186AR	Eukaryota; Fungi; Dikarya; Ascomycota; Pezizomycotina; Eurotiomycetes; Eurotiomycetidae; Onygenales; Ajellomycetaceae; Ajellomyces.
gi|386679958|gb|AIIA01003235.1.g143.t1	EEH47869.1	3e-28	73.0769	conserved hypothetical protein [Paracoccidioides brasiliensis Pb18]	Paracoccidioides brasiliensis Pb18	Eukaryota; Fungi; Dikarya; Ascomycota; Pezizomycotina; Eurotiomycetes; Eurotiomycetidae; Onygenales; mitosporic Onygenales; Paracoccidioides.
gi|386679958|gb|AIIA01003235.1.g143.t1	EEH19042.1	3e-28	73.0769	major component of the proteasome [Paracoccidioides brasiliensis Pb03]	Paracoccidioides brasiliensis Pb03	Eukaryota; Fungi; Dikarya; Ascomycota; Pezizomycotina; Eurotiomycetes; Eurotiomycetidae; Onygenales; mitosporic Onygenales; Paracoccidioides.
gi|386679958|gb|AIIA01003235.1.g143.t1	XP_002797023.1	4e-28	73.0769	proteasome component ECM29 [Paracoccidioides sp. 'lutzii' Pb01]_x0001_gb|EEH37961.1| proteasome component ECM29 [Paracoccidioides sp. 'lutzii' Pb01]	Paracoccidioides sp. 'lutzii' Pb01	Eukaryota; Fungi; Dikarya; Ascomycota; Pezizomycotina; Eurotiomycetes; Eurotiomycetidae; Onygenales; mitosporic Onygenales; Paracoccidioides.
gi|386679958|gb|AIIA01003235.1.g143.t1	XP_001220428.1	4e-28	67.5325	hypothetical protein CHGG_01207 [Chaetomium globosum CBS 148.51]_x0001_gb|EAQ92972.1| hypothetical protein CHGG_01207 [Chaetomium globosum CBS 148.51]	Chaetomium globosum CBS 148.51	Eukaryota; Fungi; Dikarya; Ascomycota; Pezizomycotina; Sordariomycetes; Sordariomycetidae; Sordariales; Chaetomiaceae; Chaetomium.
gi|386679958|gb|AIIA01003235.1.g143.t1	ERF75070.1	5e-28	68.3544	hypothetical protein EPUS_04852 [Endocarpon pusillum Z07020]	Endocarpon pusillum Z07020	Eukaryota; Fungi; Dikarya; Ascomycota; Pezizomycotina; Eurotiomycetes; Chaetothyriomycetidae; Verrucariales; Verrucariaceae; Endocarpon.
gi|386679958|gb|AIIA01003235.1.g143.t1	EHL03339.1	7e-28	71.4286	putative proteasome component ECM29 [Glarea lozoyensis 74030]	Glarea lozoyensis 74030	Eukaryota; Fungi; Dikarya; Ascomycota; Pezizomycotina; Leotiomycetes; Helotiales; Helotiaceae; Glarea.
gi|386679958|gb|AIIA01003235.1.g143.t1	XP_002583068.1	8e-28	73.0769	predicted protein [Uncinocarpus reesii 1704]_x0001_gb|EEP82976.1| predicted protein [Uncinocarpus reesii 1704]	Uncinocarpus reesii 1704	Eukaryota; Fungi; Dikarya; Ascomycota; Pezizomycotina; Eurotiomycetes; Eurotiomycetidae; Onygenales; Onygenaceae; Uncinocarpus.
gi|386679958|gb|AIIA01003235.1.g143.t1	EPS42704.1	1e-27	67.5325	hypothetical protein H072_3307 [Dactylellina haptotyla CBS 200.50]	Dactylellina haptotyla CBS 200.50	Eukaryota; Fungi; Dikarya; Ascomycota; Pezizomycotina; Orbiliomycetes; Orbiliales; Orbiliaceae; mitosporic Orbiliaceae; Dactylellina.
gi|386679958|gb|AIIA01003235.1.g143.t1	EPE29251.1	2e-27	71.4286	ARM repeat-containing protein [Glarea lozoyensis ATCC 20868]	Glarea lozoyensis ATCC 20868	Eukaryota; Fungi; Dikarya; Ascomycota; Pezizomycotina; Leotiomycetes; Helotiales; Helotiaceae; Glarea.
gi|386679958|gb|AIIA01003235.1.g143.t1	EFY86463.1	2e-27	64.9351	proteasome component ECM29 [Metarhizium acridum CQMa 102]	Metarhizium acridum CQMa 102	Eukaryota; Fungi; Dikarya; Ascomycota; Pezizomycotina; Sordariomycetes; Hypocreomycetidae; Hypocreales; Clavicipitaceae; mitosporic Clavicipitaceae; Metarhizium.
gi|386679958|gb|AIIA01003235.1.g143.t1	EFY97179.1	4e-27	63.6364	proteasome component [Metarhizium anisopliae ARSEF 23]	Metarhizium anisopliae ARSEF 23	Eukaryota; Fungi; Dikarya; Ascomycota; Pezizomycotina; Sordariomycetes; Hypocreomycetidae; Hypocreales; Clavicipitaceae; mitosporic Clavicipitaceae; Metarhizium.
gi|386679958|gb|AIIA01003235.1.g143.t1	ERS99637.1	4e-27	70.1299	hypothetical protein HMPREF1624_02997 [Sporothrix schenckii ATCC 58251]	Sporothrix schenckii ATCC 58251	Eukaryota; Fungi; Dikarya; Ascomycota; Pezizomycotina; Sordariomycetes; Sordariomycetidae; Ophiostomatales; Ophiostomataceae; mitosporic Ophiostomataceae; Sporothrix.
gi|386679958|gb|AIIA01003235.1.g143.t1	EEQ88692.1	6e-27	70.5128	proteasome component [Ajellomyces dermatitidis ER-3]	Ajellomyces dermatitidis ER-3	Eukaryota; Fungi; Dikarya; Ascomycota; Pezizomycotina; Eurotiomycetes; Eurotiomycetidae; Onygenales; Ajellomycetaceae; Ajellomyces.
gi|386679958|gb|AIIA01003235.1.g143.t1	EJP68154.1	6e-27	64.9351	ECM29 protein [Beauveria bassiana ARSEF 2860]	Beauveria bassiana ARSEF 2860	Eukaryota; Fungi; Dikarya; Ascomycota; Pezizomycotina; Sordariomycetes; Hypocreomycetidae; Hypocreales; Cordycipitaceae; mitosporic Cordycipitaceae; Beauveria.
gi|386679958|gb|AIIA01003235.1.g143.t1	EGE77136.1	6e-27	70.5128	proteasome component [Ajellomyces dermatitidis ATCC 18188]	Ajellomyces dermatitidis ATCC 18188	Eukaryota; Fungi; Dikarya; Ascomycota; Pezizomycotina; Eurotiomycetes; Eurotiomycetidae; Onygenales; Ajellomycetaceae; Ajellomyces.
gi|386679958|gb|AIIA01003235.1.g143.t1	EWC46169.1	6e-27	67.5325	hypothetical protein DRE_04547 [Drechslerella stenobrocha 248]	Drechslerella stenobrocha 248	Eukaryota; Fungi; Dikarya; Ascomycota; Pezizomycotina; Orbiliomycetes; Orbiliales; Orbiliaceae; mitosporic Orbiliaceae; Drechslerella.
gi|386679958|gb|AIIA01003235.1.g143.t1	XP_002627073.1	6e-27	70.5128	proteasome component [Ajellomyces dermatitidis SLH14081]_x0001_gb|EEQ74713.1| proteasome component [Ajellomyces dermatitidis SLH14081]	Ajellomyces dermatitidis SLH14081	Eukaryota; Fungi; Dikarya; Ascomycota; Pezizomycotina; Eurotiomycetes; Eurotiomycetidae; Onygenales; Ajellomycetaceae; Ajellomyces.
gi|386679958|gb|AIIA01003235.1.g143.t1	EQL38812.1	6e-27	70.5128	hypothetical protein BDFG_00340 [Ajellomyces dermatitidis ATCC 26199]	Ajellomyces dermatitidis ATCC 26199	Eukaryota; Fungi; Dikarya; Ascomycota; Pezizomycotina; Eurotiomycetes; Eurotiomycetidae; Onygenales; Ajellomycetaceae; Ajellomyces.
gi|386679958|gb|AIIA01003235.1.g143.t1	EGX43723.1	6e-27	64.9351	hypothetical protein AOL_s00215g459 [Arthrobotrys oligospora ATCC 24927]	Arthrobotrys oligospora ATCC 24927	Eukaryota; Fungi; Dikarya; Ascomycota; Pezizomycotina; Orbiliomycetes; Orbiliales; Orbiliaceae; Orbilia.
gi|386679958|gb|AIIA01003235.1.g143.t1	XP_003659006.1	7e-27	66.2338	hypothetical protein MYCTH_2051640 [Myceliophthora thermophila ATCC 42464]_x0001_gb|AEO53761.1| hypothetical protein MYCTH_2051640 [Myceliophthora thermophila ATCC 42464]	Myceliophthora thermophila ATCC 42464	Eukaryota; Fungi; Dikarya; Ascomycota; Pezizomycotina; Sordariomycetes; Sordariomycetidae; Sordariales; Chaetomiaceae; Myceliophthora.
gi|386679958|gb|AIIA01003235.1.g143.t1	XP_002843464.1	8e-27	69.2308	proteasome component ECM29 [Arthroderma otae CBS 113480]_x0001_gb|EEQ34428.1| proteasome component ECM29 [Arthroderma otae CBS 113480]	Arthroderma otae CBS 113480	Eukaryota; Fungi; Dikarya; Ascomycota; Pezizomycotina; Eurotiomycetes; Eurotiomycetidae; Onygenales; Arthrodermataceae; Arthroderma.
gi|386679958|gb|AIIA01003235.1.g143.t1	EGO51993.1	2e-26	67.5325	hypothetical protein NEUTE1DRAFT_149627 [Neurospora tetrasperma FGSC 2508]	Neurospora tetrasperma FGSC 2508	Eukaryota; Fungi; Dikarya; Ascomycota; Pezizomycotina; Sordariomycetes; Sordariomycetidae; Sordariales; Sordariaceae; Neurospora.
gi|386679958|gb|AIIA01003235.1.g143.t1	XP_964926.1	2e-26	67.5325	hypothetical protein NCU00770 [Neurospora crassa OR74A]_x0001_gb|EAA35690.1| hypothetical protein NCU00770 [Neurospora crassa OR74A]_x0001_emb|CAE81947.1| related to ECM29 protein [Neurospora crassa]	Neurospora crassa OR74A	Eukaryota; Fungi; Dikarya; Ascomycota; Pezizomycotina; Sordariomycetes; Sordariomycetidae; Sordariales; Sordariaceae; Neurospora.
gi|386679958|gb|AIIA01003235.1.g143.t1	CDM34980.1	2e-26	65.8228	Armadillo-type fold [Penicillium roqueforti]	Penicillium roqueforti	Eukaryota; Fungi; Dikarya; Ascomycota; Pezizomycotina; Eurotiomycetes; Eurotiomycetidae; Eurotiales; Aspergillaceae; Penicillium.
gi|386679958|gb|AIIA01003235.1.g143.t1	XP_002151841.1	3e-26	65.8228	proteasome component (Ecm29), putative [Talaromyces marneffei ATCC 18224]_x0001_gb|EEA20841.1| proteasome component (Ecm29), putative [Talaromyces marneffei ATCC 18224]	Talaromyces marneffei ATCC 18224	Eukaryota; Fungi; Dikarya; Ascomycota; Pezizomycotina; Eurotiomycetes; Eurotiomycetidae; Eurotiales; Trichocomaceae; Talaromyces.
gi|386679958|gb|AIIA01003235.1.g143.t1	EHY52177.1	4e-26	65.8228	hypothetical protein HMPREF1120_00393 [Exophiala dermatitidis NIH/UT8656]	Exophiala dermatitidis NIH/UT8656	Eukaryota; Fungi; Dikarya; Ascomycota; Pezizomycotina; Eurotiomycetes; Chaetothyriomycetidae; Chaetothyriales; Herpotrichiellaceae; mitosporic Herpotrichiellaceae; Exophiala.
gi|386679958|gb|AIIA01003235.1.g143.t1	XP_006668796.1	4e-26	62.3377	proteasome component [Cordyceps militaris CM01]_x0001_gb|EGX95310.1| proteasome component [Cordyceps militaris CM01]	Cordyceps militaris CM01	Eukaryota; Fungi; Dikarya; Ascomycota; Pezizomycotina; Sordariomycetes; Hypocreomycetidae; Hypocreales; Cordycipitaceae; Cordyceps.
gi|386679958|gb|AIIA01003235.1.g143.t1	XP_003046388.1	5e-26	63.6364	hypothetical protein NECHADRAFT_90729 [Nectria haematococca mpVI 77-13-4]_x0001_gb|EEU40675.1| hypothetical protein NECHADRAFT_90729 [Nectria haematococca mpVI 77-13-4]	Nectria haematococca mpVI 77-13-4	Eukaryota; Fungi; Dikarya; Ascomycota; Pezizomycotina; Sordariomycetes; Hypocreomycetidae; Hypocreales; Nectriaceae; mitosporic Nectriaceae; Fusarium; Fusarium solani species complex.
gi|386679958|gb|AIIA01003235.1.g143.t1	XP_002560132.1	5e-26	65.8228	Pc14g01380 [Penicillium chrysogenum Wisconsin 54-1255]_x0001_emb|CAP74279.1| Pc14g01380 [Penicillium chrysogenum Wisconsin 54-1255]	Penicillium chrysogenum Wisconsin 54-1255	Eukaryota; Fungi; Dikarya; Ascomycota; Pezizomycotina; Eurotiomycetes; Eurotiomycetidae; Eurotiales; Aspergillaceae; Penicillium; Penicillium chrysogenum complex.
gi|386679958|gb|AIIA01003235.1.g143.t1	EGZ76800.1	8e-26	66.2338	ARM repeat-containing protein [Neurospora tetrasperma FGSC 2509]	Neurospora tetrasperma FGSC 2509	Eukaryota; Fungi; Dikarya; Ascomycota; Pezizomycotina; Sordariomycetes; Sordariomycetidae; Sordariales; Sordariaceae; Neurospora.
gi|386679958|gb|AIIA01003235.1.g143.t1	XP_002480810.1	9e-26	65.8228	proteasome component (Ecm29), putative [Talaromyces stipitatus ATCC 10500]_x0001_gb|EED20376.1| proteasome component (Ecm29), putative [Talaromyces stipitatus ATCC 10500]	Talaromyces stipitatus ATCC 10500	Eukaryota; Fungi; Dikarya; Ascomycota; Pezizomycotina; Eurotiomycetes; Eurotiomycetidae; Eurotiales; Trichocomaceae; Talaromyces.
gi|386679958|gb|AIIA01003235.1.g143.t1	XP_003352620.1	1e-25	66.2338	hypothetical protein SMAC_01454 [Sordaria macrospora k-hell]_x0001_emb|CCC07890.1| unnamed protein product [Sordaria macrospora k-hell]	Sordaria macrospora k-hell	Eukaryota; Fungi; Dikarya; Ascomycota; Pezizomycotina; Sordariomycetes; Sordariomycetidae; Sordariales; Sordariaceae; Sordaria.
gi|386679958|gb|AIIA01003235.1.g143.t1	ETI29067.1	1e-25	62.0253	hypothetical protein G647_01520 [Cladophialophora carrionii CBS 160.54]	Cladophialophora carrionii CBS 160.54	Eukaryota; Fungi; Dikarya; Ascomycota; Pezizomycotina; Eurotiomycetes; Chaetothyriomycetidae; Chaetothyriales; Herpotrichiellaceae; mitosporic Herpotrichiellaceae; Cladophialophora.
gi|386679958|gb|AIIA01003235.1.g143.t1	EKV08540.1	1e-25	63.2911	Proteasome component (Ecm29), putative [Penicillium digitatum Pd1]	Penicillium digitatum Pd1	Eukaryota; Fungi; Dikarya; Ascomycota; Pezizomycotina; Eurotiomycetes; Eurotiomycetidae; Eurotiales; Aspergillaceae; Penicillium.
gi|386679958|gb|AIIA01003235.1.g143.t1	EKV10196.1	1e-25	63.2911	Proteasome component (Ecm29), putative [Penicillium digitatum PHI26]	Penicillium digitatum PHI26	Eukaryota; Fungi; Dikarya; Ascomycota; Pezizomycotina; Eurotiomycetes; Eurotiomycetidae; Eurotiales; Aspergillaceae; Penicillium.
gi|386679958|gb|AIIA01003235.1.g143.t1	EQB53647.1	2e-25	61.039	proteasome component ECM29 [Colletotrichum gloeosporioides Cg-14]	Colletotrichum gloeosporioides Cg-14	Eukaryota; Fungi; Dikarya; Ascomycota; Pezizomycotina; Sordariomycetes; Hypocreomycetidae; Glomerellales; Glomerellaceae; mitosporic Glomerellaceae; Colletotrichum.
gi|386679958|gb|AIIA01003235.1.g143.t1	EFQ33856.1	2e-25	61.039	proteasome component ECM29 [Colletotrichum graminicola M1.001]	Colletotrichum graminicola M1.001	Eukaryota; Fungi; Dikarya; Ascomycota; Pezizomycotina; Sordariomycetes; Hypocreomycetidae; Glomerellales; Glomerellaceae; mitosporic Glomerellaceae; Colletotrichum.
gi|386679958|gb|AIIA01003235.1.g143.t1	ELA35626.1	2e-25	61.039	proteasome component ecm29 [Colletotrichum gloeosporioides Nara gc5]	Colletotrichum gloeosporioides Nara gc5	Eukaryota; Fungi; Dikarya; Ascomycota; Pezizomycotina; Sordariomycetes; Hypocreomycetidae; Glomerellales; Glomerellaceae; mitosporic Glomerellaceae; Colletotrichum.
gi|386679958|gb|AIIA01003235.1.g143.t1	XP_003657002.1	3e-25	62.3377	hypothetical protein THITE_2070453 [Thielavia terrestris NRRL 8126]_x0001_gb|AEO70666.1| hypothetical protein THITE_2070453 [Thielavia terrestris NRRL 8126]	Thielavia terrestris NRRL 8126	Eukaryota; Fungi; Dikarya; Ascomycota; Pezizomycotina; Sordariomycetes; Sordariomycetidae; Sordariales; Chaetomiaceae; Thielavia.
gi|386679958|gb|AIIA01003235.1.g143.t1	ELQ32665.1	3e-25	62.3377	hypothetical protein OOU_Y34scaffold01075g21 [Magnaporthe oryzae Y34]_x0001_gb|ELQ69453.1| hypothetical protein OOW_P131scaffold00152g3 [Magnaporthe oryzae P131]	Magnaporthe oryzae Y34	Eukaryota; Fungi; Dikarya; Ascomycota; Pezizomycotina; Sordariomycetes; Sordariomycetidae; Magnaporthales; Magnaporthaceae; Magnaporthe.
gi|386679958|gb|AIIA01003235.1.g143.t1	XP_003719241.1	3e-25	62.3377	hypothetical protein MGG_08744 [Magnaporthe oryzae 70-15]_x0001_gb|EHA46874.1| hypothetical protein MGG_08744 [Magnaporthe oryzae 70-15]	Magnaporthe oryzae 70-15	Eukaryota; Fungi; Dikarya; Ascomycota; Pezizomycotina; Sordariomycetes; Sordariomycetidae; Magnaporthales; Magnaporthaceae; Magnaporthe.
gi|386679958|gb|AIIA01003235.1.g143.t1	EQL00882.1	4e-25	62.3377	proteasome component ECM29 [Ophiocordyceps sinensis CO18]	Ophiocordyceps sinensis CO18	Eukaryota; Fungi; Dikarya; Ascomycota; Pezizomycotina; Sordariomycetes; Hypocreomycetidae; Hypocreales; Ophiocordycipitaceae; Ophiocordyceps.
gi|386679958|gb|AIIA01003235.1.g143.t1	EJT72347.1	4e-25	61.039	hypothetical protein GGTG_09213 [Gaeumannomyces graminis var. tritici R3-111a-1]	Gaeumannomyces graminis var. tritici R3-111a-1	Eukaryota; Fungi; Dikarya; Ascomycota; Pezizomycotina; Sordariomycetes; Sordariomycetidae; Magnaporthales; Magnaporthaceae; Gaeumannomyces.
gi|386679958|gb|AIIA01003235.1.g143.t1	XP_001257771.1	5e-25	65.8228	proteasome component (Ecm29), putative [Neosartorya fischeri NRRL 181]_x0001_gb|EAW15874.1| proteasome component (Ecm29), putative [Neosartorya fischeri NRRL 181]	Neosartorya fischeri NRRL 181	Eukaryota; Fungi; Dikarya; Ascomycota; Pezizomycotina; Eurotiomycetes; Eurotiomycetidae; Eurotiales; Aspergillaceae; Neosartorya.
gi|386679958|gb|AIIA01003235.1.g143.t1	XP_750546.1	6e-25	65.8228	proteasome component (Ecm29) [Aspergillus fumigatus Af293]_x0001_gb|EAL88508.1| proteasome component (Ecm29), putative [Aspergillus fumigatus Af293]	Aspergillus fumigatus Af293	Eukaryota; Fungi; Dikarya; Ascomycota; Pezizomycotina; Eurotiomycetes; Eurotiomycetidae; Eurotiales; Aspergillaceae; Aspergillus.
gi|386679958|gb|AIIA01003235.1.g143.t1	CAK47320.1	6e-25	64.557	unnamed protein product [Aspergillus niger]	Aspergillus niger	Eukaryota; Fungi; Dikarya; Ascomycota; Pezizomycotina; Eurotiomycetes; Eurotiomycetidae; Eurotiales; Aspergillaceae; Aspergillus.
gi|386679958|gb|AIIA01003235.1.g143.t1	EDP49221.1	7e-25	65.8228	proteasome component (Ecm29), putative [Aspergillus fumigatus A1163]	Aspergillus fumigatus A1163	Eukaryota; Fungi; Dikarya; Ascomycota; Pezizomycotina; Eurotiomycetes; Eurotiomycetidae; Eurotiales; Aspergillaceae; Aspergillus.
gi|386679958|gb|AIIA01003235.1.g143.t1	ETN38924.1	1e-24	62.0253	hypothetical protein HMPREF1541_06966 [Cyphellophora europaea CBS 101466]	Cyphellophora europaea CBS 101466	Eukaryota; Fungi; Dikarya; Ascomycota; Pezizomycotina; Eurotiomycetes; Chaetothyriomycetidae; Chaetothyriales; Cyphellophoraceae; Cyphellophora.
gi|386679958|gb|AIIA01003235.1.g143.t1	EPQ66051.1	1e-24	63.6364	component of the proteasome [Blumeria graminis f. sp. tritici 96224]	Blumeria graminis f. sp. tritici 96224	Eukaryota; Fungi; Dikarya; Ascomycota; Pezizomycotina; Leotiomycetes; Erysiphales; Erysiphaceae; Blumeria.
gi|386679958|gb|AIIA01003235.1.g143.t1	ENH88778.1	1e-24	59.7403	proteasome component ecm29 [Colletotrichum orbiculare MAFF 240422]	Colletotrichum orbiculare MAFF 240422	Eukaryota; Fungi; Dikarya; Ascomycota; Pezizomycotina; Sordariomycetes; Hypocreomycetidae; Glomerellales; Glomerellaceae; mitosporic Glomerellaceae; Colletotrichum.
gi|386679958|gb|AIIA01003235.1.g143.t1	XP_001399105.2	1e-24	64.557	proteasome component (Ecm29) [Aspergillus niger CBS 513.88]	Aspergillus niger CBS 513.88	Eukaryota; Fungi; Dikarya; Ascomycota; Pezizomycotina; Eurotiomycetes; Eurotiomycetidae; Eurotiales; Aspergillaceae; Aspergillus.
gi|386679958|gb|AIIA01003235.1.g143.t1	EHA19231.1	1e-24	64.557	hypothetical protein ASPNIDRAFT_43035 [Aspergillus niger ATCC 1015]	Aspergillus niger ATCC 1015	Eukaryota; Fungi; Dikarya; Ascomycota; Pezizomycotina; Eurotiomycetes; Eurotiomycetidae; Eurotiales; Aspergillaceae; Aspergillus.
gi|386679958|gb|AIIA01003235.1.g143.t1	GAA90095.1	2e-24	64.557	proteasome component, partial [Aspergillus kawachii IFO 4308]	Aspergillus kawachii IFO 4308	Eukaryota; Fungi; Dikarya; Ascomycota; Pezizomycotina; Eurotiomycetes; Eurotiomycetidae; Eurotiales; Aspergillaceae; Aspergillus.
gi|386679958|gb|AIIA01003235.1.g143.t1	XP_001272569.1	3e-24	64.557	proteasome component (Ecm29), putative [Aspergillus clavatus NRRL 1]_x0001_gb|EAW11143.1| proteasome component (Ecm29), putative [Aspergillus clavatus NRRL 1]	Aspergillus clavatus NRRL 1	Eukaryota; Fungi; Dikarya; Ascomycota; Pezizomycotina; Eurotiomycetes; Eurotiomycetidae; Eurotiales; Aspergillaceae; Aspergillus.
gi|386679958|gb|AIIA01003235.1.g143.t1	XP_002375283.1	3e-24	64.557	proteasome component (Ecm29), putative [Aspergillus flavus NRRL3357]_x0001_gb|EED56501.1| proteasome component (Ecm29), putative [Aspergillus flavus NRRL3357]	Aspergillus flavus NRRL3357	Eukaryota; Fungi; Dikarya; Ascomycota; Pezizomycotina; Eurotiomycetes; Eurotiomycetidae; Eurotiales; Aspergillaceae; Aspergillus.
gi|386679958|gb|AIIA01003235.1.g143.t1	EPS27576.1	3e-24	62.0253	hypothetical protein PDE_02519 [Penicillium oxalicum 114-2]	Penicillium oxalicum 114-2	Eukaryota; Fungi; Dikarya; Ascomycota; Pezizomycotina; Eurotiomycetes; Eurotiomycetidae; Eurotiales; Aspergillaceae; Penicillium.
gi|386679958|gb|AIIA01003235.1.g143.t1	XP_006695912.1	4e-24	58.4416	hypothetical protein CTHT_0055840 [Chaetomium thermophilum var. thermophilum DSM 1495]_x0001_gb|EGS18967.1| hypothetical protein CTHT_0055840 [Chaetomium thermophilum var. thermophilum DSM 1495]	Chaetomium thermophilum var. thermophilum DSM 1495	Eukaryota; Fungi; Dikarya; Ascomycota; Pezizomycotina; Sordariomycetes; Sordariomycetidae; Sordariales; Chaetomiaceae; Chaetomium.
gi|386679958|gb|AIIA01003235.1.g143.t1	XP_003008217.1	4e-24	59.7403	proteasome component ECM29 [Verticillium alfalfae VaMs.102]_x0001_gb|EEY16296.1| proteasome component ECM29 [Verticillium alfalfae VaMs.102]	Verticillium alfalfae VaMs.102	Eukaryota; Fungi; Dikarya; Ascomycota; Pezizomycotina; Sordariomycetes; Hypocreomycetidae; Glomerellales; Plectosphaerellaceae; mitosporic Plectosphaerellaceae; Verticillium.
gi|386679958|gb|AIIA01003235.1.g143.t1	EWG44948.1	4e-24	62.3377	hypothetical protein FVEG_05908 [Fusarium verticillioides 7600]_x0001_gb|EWG44949.1| hypothetical protein FVEG_05908 [Fusarium verticillioides 7600]	Fusarium verticillioides 7600	Eukaryota; Fungi; Dikarya; Ascomycota; Pezizomycotina; Sordariomycetes; Hypocreomycetidae; Hypocreales; Nectriaceae; mitosporic Nectriaceae; Fusarium; Fusarium fujikuroi species complex.
gi|386679958|gb|AIIA01003235.1.g143.t1	XP_001819267.1	4e-24	64.557	proteasome component (Ecm29) [Aspergillus oryzae RIB40]_x0001_dbj|BAE57265.1| unnamed protein product [Aspergillus oryzae RIB40]	Aspergillus oryzae RIB40	Eukaryota; Fungi; Dikarya; Ascomycota; Pezizomycotina; Eurotiomycetes; Eurotiomycetidae; Eurotiales; Aspergillaceae; Aspergillus.
gi|386679958|gb|AIIA01003235.1.g143.t1	EIT72827.1	4e-24	64.557	proteasome component [Aspergillus oryzae 3.042]	Aspergillus oryzae 3.042	Eukaryota; Fungi; Dikarya; Ascomycota; Pezizomycotina; Eurotiomycetes; Eurotiomycetidae; Eurotiales; Aspergillaceae; Aspergillus.
gi|386679958|gb|AIIA01003235.1.g143.t1	CCU76239.1	7e-24	62.3377	proteasome component ECM29/major component of the proteasome [Blumeria graminis f. sp. hordei DH14]	Blumeria graminis f. sp. hordei DH14	Eukaryota; Fungi; Dikarya; Ascomycota; Pezizomycotina; Leotiomycetes; Erysiphales; Erysiphaceae; Blumeria. FEATURES Location/Qualifiers source 1..1834 /organism="Blumeria graminis f. sp. hordei DH14" /strain="DH14" /isolation_source="conidia asexual spores were collected from infected barley by vacuum onto Millipore filters; conidia were not older than 24 hours" /host="Hordeum vulgare subsp. vulg…
gi|386673311|gb|AIIA01006759.1.g1753.t1	EMC93533.1	2e-31	53.5714	hypothetical protein BAUCODRAFT_76271 [Baudoinia compniacensis UAMH 10762]	Baudoinia compniacensis UAMH 10762	Eukaryota; Fungi; Dikarya; Ascomycota; Pezizomycotina; Dothideomycetes; Dothideomycetidae; Capnodiales; Teratosphaeriaceae; mitosporic Teratosphaeriaceae; Baudoinia.
gi|386673311|gb|AIIA01006759.1.g1753.t1	EON66068.1	2e-20	50.2674	hypothetical protein W97_05311 [Coniosporium apollinis CBS 100218]	Coniosporium apollinis CBS 100218	Eukaryota; Fungi; Dikarya; Ascomycota; Pezizomycotina; Eurotiomycetes; Chaetothyriomycetidae; Chaetothyriales; Herpotrichiellaceae; mitosporic Herpotrichiellaceae; Coniosporium.
gi|386673311|gb|AIIA01006759.1.g1753.t1	EPQ66539.1	2e-18	66.6667	hypothetical protein BGT96224_5100 [Blumeria graminis f. sp. tritici 96224]	Blumeria graminis f. sp. tritici 96224	Eukaryota; Fungi; Dikarya; Ascomycota; Pezizomycotina; Leotiomycetes; Erysiphales; Erysiphaceae; Blumeria.
gi|386673311|gb|AIIA01006759.1.g1753.t1	ERT02510.1	7e-17	52.8302	hypothetical protein HMPREF1624_00809 [Sporothrix schenckii ATCC 58251]	Sporothrix schenckii ATCC 58251	Eukaryota; Fungi; Dikarya; Ascomycota; Pezizomycotina; Sordariomycetes; Sordariomycetidae; Ophiostomatales; Ophiostomataceae; mitosporic Ophiostomataceae; Sporothrix.
gi|386673311|gb|AIIA01006759.1.g1753.t1	XP_003299267.1	8e-17	53.271	hypothetical protein PTT_10225 [Pyrenophora teres f. teres 0-1]_x0001_gb|EFQ92618.1| hypothetical protein PTT_10225 [Pyrenophora teres f. teres 0-1]	Pyrenophora teres f. teres 0-1	Eukaryota; Fungi; Dikarya; Ascomycota; Pezizomycotina; Dothideomycetes; Pleosporomycetidae; Pleosporales; Pleosporineae; Pleosporaceae; Pyrenophora.
gi|386673311|gb|AIIA01006759.1.g1753.t1	XP_002840564.1	7e-16	59.4937	hypothetical protein [Tuber melanosporum Mel28]_x0001_emb|CAZ84755.1| unnamed protein product [Tuber melanosporum]	Tuber melanosporum Mel28	Eukaryota; Fungi; Dikarya; Ascomycota; Pezizomycotina; Pezizomycetes; Pezizales; Tuberaceae; Tuber.
gi|386673311|gb|AIIA01006759.1.g1753.t1	CCX09753.1	1e-15	50.9615	Similar to THP3 homolog C2A9.11c; acc. no. Q1MTP1 [Pyronema omphalodes CBS 100304]	Pyronema omphalodes CBS 100304	Eukaryota; Fungi; Dikarya; Ascomycota; Pezizomycotina; Pezizomycetes; Pezizales; Pyronemataceae; Pyronema.
gi|386673311|gb|AIIA01006759.1.g1753.t1	EGX51680.1	2e-15	53.5354	hypothetical protein AOL_s00054g79 [Arthrobotrys oligospora ATCC 24927]	Arthrobotrys oligospora ATCC 24927	Eukaryota; Fungi; Dikarya; Ascomycota; Pezizomycotina; Orbiliomycetes; Orbiliales; Orbiliaceae; Orbilia.
gi|386673311|gb|AIIA01006759.1.g1753.t1	XP_006677722.1	6e-15	63.7681	hypothetical protein BATDEDRAFT_10437, partial [Batrachochytrium dendrobatidis JAM81]_x0001_gb|EGF81184.1| hypothetical protein BATDEDRAFT_10437, partial [Batrachochytrium dendrobatidis JAM81]	Batrachochytrium dendrobatidis JAM81	Eukaryota; Fungi; Chytridiomycota; Chytridiomycetes; Rhizophydiales; Rhizophydiales incertae sedis; Batrachochytrium.
gi|386673311|gb|AIIA01006759.1.g1753.t1	EPS41669.1	1e-14	52	hypothetical protein H072_4435 [Dactylellina haptotyla CBS 200.50]	Dactylellina haptotyla CBS 200.50	Eukaryota; Fungi; Dikarya; Ascomycota; Pezizomycotina; Orbiliomycetes; Orbiliales; Orbiliaceae; mitosporic Orbiliaceae; Dactylellina.
gi|386673311|gb|AIIA01006759.1.g1753.t1	ESW97763.1	4e-14	51.5152	hypothetical protein HPODL_01847 [Ogataea parapolymorpha DL-1]	Ogataea parapolymorpha DL-1	Eukaryota; Fungi; Dikarya; Ascomycota; Saccharomycotina; Saccharomycetes; Saccharomycetales; Saccharomycetales incertae sedis; Ogataea.
gi|386673311|gb|AIIA01006759.1.g1753.t1	EST08838.1	5e-14	62.3188	nucleus protein [Pseudozyma sp. GHG001]	Pseudozyma sp. GHG001	Eukaryota; Fungi; Dikarya; Basidiomycota; Ustilaginomycotina; Ustilaginomycetes; Ustilaginales; Ustilaginaceae; mitosporic Ustilaginaceae; Pseudozyma.
gi|386673311|gb|AIIA01006759.1.g1753.t1	XP_760743.1	6e-14	62.3188	hypothetical protein UM04596.1 [Ustilago maydis 521]_x0001_gb|EAK85406.1| hypothetical protein UM04596.1 [Ustilago maydis 521]	Ustilago maydis 521	Eukaryota; Fungi; Dikarya; Basidiomycota; Ustilaginomycotina; Ustilaginomycetes; Ustilaginales; Ustilaginaceae; Ustilago.
gi|386672745|gb|AIIA01007042.1.g1978.t1	XP_003655213.1	5e-88	57.8358	hypothetical protein THITE_2118647 [Thielavia terrestris NRRL 8126]_x0001_gb|AEO68877.1| hypothetical protein THITE_2118647 [Thielavia terrestris NRRL 8126]	Thielavia terrestris NRRL 8126	Eukaryota; Fungi; Dikarya; Ascomycota; Pezizomycotina; Sordariomycetes; Sordariomycetidae; Sordariales; Chaetomiaceae; Thielavia.
gi|386672745|gb|AIIA01007042.1.g1978.t1	EIW68508.1	2e-86	54.8736	hypothetical protein TREMEDRAFT_39463 [Tremella mesenterica DSM 1558]	Tremella mesenterica DSM 1558	Eukaryota; Fungi; Dikarya; Basidiomycota; Agaricomycotina; Tremellomycetes; Tremellales; Tremellaceae; Tremella.
gi|386672745|gb|AIIA01007042.1.g1978.t1	EOO02730.1	3e-86	55.2239	putative leptomycin b resistance protein pmd1 protein [Togninia minima UCRPA7]	Togninia minima UCRPA7	Eukaryota; Fungi; Dikarya; Ascomycota; Pezizomycotina; Sordariomycetes; Sordariomycetidae; Calosphaeriales; Calosphaeriaceae; Togninia.
gi|386672745|gb|AIIA01007042.1.g1978.t1	XP_001908137.1	6e-86	56.0886	hypothetical protein [Podospora anserina S mat+]_x0001_emb|CAP68810.1| unnamed protein product [Podospora anserina S mat+]	Podospora anserina S mat+	Eukaryota; Fungi; Dikarya; Ascomycota; Pezizomycotina; Sordariomycetes; Sordariomycetidae; Sordariales; Lasiosphaeriaceae; Podospora.
gi|386672745|gb|AIIA01007042.1.g1978.t1	XP_006693029.1	7e-86	54.5126	mating factor A secretion protein STE6-like protein [Chaetomium thermophilum var. thermophilum DSM 1495]_x0001_gb|EGS20733.1| mating factor A secretion protein STE6-like protein [Chaetomium thermophilum var. thermophilum DSM 1495]	Chaetomium thermophilum var. thermophilum DSM 1495	Eukaryota; Fungi; Dikarya; Ascomycota; Pezizomycotina; Sordariomycetes; Sordariomycetidae; Sordariales; Chaetomiaceae; Chaetomium.
gi|386672745|gb|AIIA01007042.1.g1978.t1	XP_003663244.1	2e-85	55.9701	hypothetical protein MYCTH_2304921 [Myceliophthora thermophila ATCC 42464]_x0001_gb|AEO57999.1| hypothetical protein MYCTH_2304921 [Myceliophthora thermophila ATCC 42464]	Myceliophthora thermophila ATCC 42464	Eukaryota; Fungi; Dikarya; Ascomycota; Pezizomycotina; Sordariomycetes; Sordariomycetidae; Sordariales; Chaetomiaceae; Myceliophthora.
gi|386672745|gb|AIIA01007042.1.g1978.t1	XP_003663244.1	2e-64	50	hypothetical protein MYCTH_2304921 [Myceliophthora thermophila ATCC 42464]_x0001_gb|AEO57999.1| hypothetical protein MYCTH_2304921 [Myceliophthora thermophila ATCC 42464]	Myceliophthora thermophila ATCC 42464	Eukaryota; Fungi; Dikarya; Ascomycota; Pezizomycotina; Sordariomycetes; Sordariomycetidae; Sordariales; Chaetomiaceae; Myceliophthora.
gi|386672745|gb|AIIA01007042.1.g1978.t1	AAL57243.1	7e-85	55.2347	ATP-binding cassette transporter ABC4 [Venturia inaequalis]	Venturia inaequalis	Eukaryota; Fungi; Dikarya; Ascomycota; Pezizomycotina; Dothideomycetes; Dothideomycetes incertae sedis; Venturiales; Venturiaceae; Venturia.
gi|386672745|gb|AIIA01007042.1.g1978.t1	EGO58291.1	9e-85	56.015	hypothetical protein NEUTE1DRAFT_122557 [Neurospora tetrasperma FGSC 2508]_x0001_gb|EGZ71391.1| P-loop containing nucleoside triphosphate hydrolase protein [Neurospora tetrasperma FGSC 2509]	Neurospora tetrasperma FGSC 2508	Eukaryota; Fungi; Dikarya; Ascomycota; Pezizomycotina; Sordariomycetes; Sordariomycetidae; Sordariales; Sordariaceae; Neurospora.
gi|386672745|gb|AIIA01007042.1.g1978.t1	CCG81794.1	1e-84	55.4307	ABC multidrug transporter Mdr1 [Taphrina deformans PYCC 5710]	Taphrina deformans PYCC 5710	Eukaryota; Fungi; Dikarya; Ascomycota; Taphrinomycotina; Taphrinomycetes; Taphrinales; Taphrinaceae; Taphrina. FEATURES Location/Qualifiers source 1..1310 /organism="Taphrina deformans PYCC 5710" /strain="PYCC 5710" /db_xref="taxon:1097556" /note="contig 00058" Protein 1..1310 /product="ABC multidrug transporter Mdr1" Region 70..1301 /region_name="PTZ00265" /note="multidrug resistance protein (md…
gi|386672745|gb|AIIA01007042.1.g1978.t1	XP_003348988.1	1e-84	56.391	hypothetical protein SMAC_02009 [Sordaria macrospora k-hell]_x0001_emb|CCC08465.1| unnamed protein product [Sordaria macrospora k-hell]	Sordaria macrospora k-hell	Eukaryota; Fungi; Dikarya; Ascomycota; Pezizomycotina; Sordariomycetes; Sordariomycetidae; Sordariales; Sordariaceae; Sordaria.
gi|386672745|gb|AIIA01007042.1.g1978.t1	XP_505651.1	2e-84	56.7164	YALI0F20174p [Yarrowia lipolytica]_x0001_emb|CAG78460.1| YALI0F20174p [Yarrowia lipolytica CLIB122]	Yarrowia lipolytica CLIB122	Eukaryota; Fungi; Dikarya; Ascomycota; Saccharomycotina; Saccharomycetes; Saccharomycetales; Dipodascaceae; Yarrowia.
gi|386672745|gb|AIIA01007042.1.g1978.t1	XP_505651.1	2e-67	53.9474	YALI0F20174p [Yarrowia lipolytica]_x0001_emb|CAG78460.1| YALI0F20174p [Yarrowia lipolytica CLIB122]	Yarrowia lipolytica CLIB122	Eukaryota; Fungi; Dikarya; Ascomycota; Saccharomycotina; Saccharomycetes; Saccharomycetales; Dipodascaceae; Yarrowia.
gi|386672745|gb|AIIA01007042.1.g1978.t1	EJC99282.1	2e-84	54.6816	P-loop containing nucleoside triphosphate hydrolase protein [Fomitiporia mediterranea MF3/22]	Fomitiporia mediterranea MF3/22	Eukaryota; Fungi; Dikarya; Basidiomycota; Agaricomycotina; Agaricomycetes; Hymenochaetales; Hymenochaetaceae; Fomitiporia.
gi|386672745|gb|AIIA01007042.1.g1978.t1	EJC99282.1	1e-63	51.3393	P-loop containing nucleoside triphosphate hydrolase protein [Fomitiporia mediterranea MF3/22]	Fomitiporia mediterranea MF3/22	Eukaryota; Fungi; Dikarya; Basidiomycota; Agaricomycotina; Agaricomycetes; Hymenochaetales; Hymenochaetaceae; Fomitiporia.
gi|386672745|gb|AIIA01007042.1.g1978.t1	EME81617.1	3e-84	55.0186	ABC transporter, ABC-B family, MDR type [Pseudocercospora fijiensis CIRAD86]	Pseudocercospora fijiensis CIRAD86	Eukaryota; Fungi; Dikarya; Ascomycota; Pezizomycotina; Dothideomycetes; Dothideomycetidae; Capnodiales; Mycosphaerellaceae; Pseudocercospora.
gi|386672745|gb|AIIA01007042.1.g1978.t1	EME81617.1	1e-63	50.655	ABC transporter, ABC-B family, MDR type [Pseudocercospora fijiensis CIRAD86]	Pseudocercospora fijiensis CIRAD86	Eukaryota; Fungi; Dikarya; Ascomycota; Pezizomycotina; Dothideomycetes; Dothideomycetidae; Capnodiales; Mycosphaerellaceae; Pseudocercospora.
gi|386672745|gb|AIIA01007042.1.g1978.t1	XP_001591841.1	3e-84	54.9815	hypothetical protein SS1G_07287 [Sclerotinia sclerotiorum 1980]_x0001_gb|EDO04804.1| hypothetical protein SS1G_07287 [Sclerotinia sclerotiorum 1980 UF-70]	Sclerotinia sclerotiorum 1980 UF-70	Eukaryota; Fungi; Dikarya; Ascomycota; Pezizomycotina; Leotiomycetes; Helotiales; Sclerotiniaceae; Sclerotinia.
gi|386672745|gb|AIIA01007042.1.g1978.t1	XP_001546258.1	3e-84	54.9815	conserved hypothetical protein [Botryotinia fuckeliana B05.10]	Botryotinia fuckeliana B05.10	Eukaryota; Fungi; Dikarya; Ascomycota; Pezizomycotina; Leotiomycetes; Helotiales; Sclerotiniaceae; Botryotinia.
gi|386672745|gb|AIIA01007042.1.g1978.t1	CCD54212.1	4e-84	54.9815	similar to ABC transporter [Botryotinia fuckeliana T4]_x0001_gb|EMR81081.1| putative leptomycin b resistance protein pmd1 protein [Botryotinia fuckeliana BcDW1]	Botryotinia fuckeliana T4	Eukaryota; Fungi; Dikarya; Ascomycota; Pezizomycotina; Leotiomycetes; Helotiales; Sclerotiniaceae; Botryotinia.
gi|386672745|gb|AIIA01007042.1.g1978.t1	EKM79477.1	4e-84	53.1835	hypothetical protein AGABI1DRAFT_74549 [Agaricus bisporus var. burnettii JB137-S8]	Agaricus bisporus var. burnettii JB137-S8	Eukaryota; Fungi; Dikarya; Basidiomycota; Agaricomycotina; Agaricomycetes; Agaricomycetidae; Agaricales; Agaricaceae; Agaricus.
gi|386672745|gb|AIIA01007042.1.g1978.t1	ETS76313.1	5e-84	54.6125	hypothetical protein PFICI_11700 [Pestalotiopsis fici W106-1]	Pestalotiopsis fici W106-1	Eukaryota; Fungi; Dikarya; Ascomycota; Pezizomycotina; Sordariomycetes; Xylariomycetidae; Xylariales; Amphisphaeriaceae; mitosporic Amphisphaeriaceae; Pestalotiopsis.
gi|386672745|gb|AIIA01007042.1.g1978.t1	ETS76313.1	5e-61	50	hypothetical protein PFICI_11700 [Pestalotiopsis fici W106-1]	Pestalotiopsis fici W106-1	Eukaryota; Fungi; Dikarya; Ascomycota; Pezizomycotina; Sordariomycetes; Xylariomycetidae; Xylariales; Amphisphaeriaceae; mitosporic Amphisphaeriaceae; Pestalotiopsis.
gi|386672745|gb|AIIA01007042.1.g1978.t1	XP_959059.2	5e-84	55.6391	hypothetical protein NCU07546 [Neurospora crassa OR74A]_x0001_gb|EAA29823.2| multidrug resistance protein MDR [Neurospora crassa OR74A]	Neurospora crassa OR74A	Eukaryota; Fungi; Dikarya; Ascomycota; Pezizomycotina; Sordariomycetes; Sordariomycetidae; Sordariales; Sordariaceae; Neurospora.
gi|386672745|gb|AIIA01007042.1.g1978.t1	EON66022.1	6e-84	55.9701	ATP-binding cassette, subfamily B (MDR/TAP), member 1 [Coniosporium apollinis CBS 100218]	Coniosporium apollinis CBS 100218	Eukaryota; Fungi; Dikarya; Ascomycota; Pezizomycotina; Eurotiomycetes; Chaetothyriomycetidae; Chaetothyriales; Herpotrichiellaceae; mitosporic Herpotrichiellaceae; Coniosporium.
gi|386672745|gb|AIIA01007042.1.g1978.t1	XP_006462775.1	7e-84	53.1835	hypothetical protein AGABI2DRAFT_207384 [Agaricus bisporus var. bisporus H97]_x0001_gb|EKV45955.1| hypothetical protein AGABI2DRAFT_207384 [Agaricus bisporus var. bisporus H97]	Agaricus bisporus var. bisporus H97	Eukaryota; Fungi; Dikarya; Basidiomycota; Agaricomycotina; Agaricomycetes; Agaricomycetidae; Agaricales; Agaricaceae; Agaricus.
gi|386672745|gb|AIIA01007042.1.g1978.t1	EWC45624.1	9e-84	54.8507	hypothetical protein DRE_05185 [Drechslerella stenobrocha 248]	Drechslerella stenobrocha 248	Eukaryota; Fungi; Dikarya; Ascomycota; Pezizomycotina; Orbiliomycetes; Orbiliales; Orbiliaceae; mitosporic Orbiliaceae; Drechslerella.
gi|386672745|gb|AIIA01007042.1.g1978.t1	XP_003006433.1	1e-83	54.5113	multidrug resistance protein [Verticillium alfalfae VaMs.102]_x0001_gb|EEY16463.1| multidrug resistance protein [Verticillium alfalfae VaMs.102]	Verticillium alfalfae VaMs.102	Eukaryota; Fungi; Dikarya; Ascomycota; Pezizomycotina; Sordariomycetes; Hypocreomycetidae; Glomerellales; Plectosphaerellaceae; mitosporic Plectosphaerellaceae; Verticillium.
gi|386672745|gb|AIIA01007042.1.g1978.t1	XP_003006433.1	2e-62	51.0917	multidrug resistance protein [Verticillium alfalfae VaMs.102]_x0001_gb|EEY16463.1| multidrug resistance protein [Verticillium alfalfae VaMs.102]	Verticillium alfalfae VaMs.102	Eukaryota; Fungi; Dikarya; Ascomycota; Pezizomycotina; Sordariomycetes; Hypocreomycetidae; Glomerellales; Plectosphaerellaceae; mitosporic Plectosphaerellaceae; Verticillium.
gi|386672745|gb|AIIA01007042.1.g1978.t1	XP_003034540.1	2e-83	52.4345	ste6-like protein [Schizophyllum commune H4-8]_x0001_gb|EFI99637.1| ste6-like protein [Schizophyllum commune H4-8]	Schizophyllum commune H4-8	Eukaryota; Fungi; Dikarya; Basidiomycota; Agaricomycotina; Agaricomycetes; Agaricomycetidae; Agaricales; Schizophyllaceae; Schizophyllum.
gi|386672745|gb|AIIA01007042.1.g1978.t1	XP_003034540.1	4e-67	50	ste6-like protein [Schizophyllum commune H4-8]_x0001_gb|EFI99637.1| ste6-like protein [Schizophyllum commune H4-8]	Schizophyllum commune H4-8	Eukaryota; Fungi; Dikarya; Basidiomycota; Agaricomycotina; Agaricomycetes; Agaricomycetidae; Agaricales; Schizophyllaceae; Schizophyllum.
gi|386672745|gb|AIIA01007042.1.g1978.t1	EJC98056.1	2e-83	52.809	multidrug resistance protein 1 [Fomitiporia mediterranea MF3/22]	Fomitiporia mediterranea MF3/22	Eukaryota; Fungi; Dikarya; Basidiomycota; Agaricomycotina; Agaricomycetes; Hymenochaetales; Hymenochaetaceae; Fomitiporia.
gi|386672745|gb|AIIA01007042.1.g1978.t1	EJC98056.1	3e-65	51.7544	multidrug resistance protein 1 [Fomitiporia mediterranea MF3/22]	Fomitiporia mediterranea MF3/22	Eukaryota; Fungi; Dikarya; Basidiomycota; Agaricomycotina; Agaricomycetes; Hymenochaetales; Hymenochaetaceae; Fomitiporia.
gi|386672745|gb|AIIA01007042.1.g1978.t1	EQB55958.1	2e-83	54.9815	ABC transporter [Colletotrichum gloeosporioides Cg-14]	Colletotrichum gloeosporioides Cg-14	Eukaryota; Fungi; Dikarya; Ascomycota; Pezizomycotina; Sordariomycetes; Hypocreomycetidae; Glomerellales; Glomerellaceae; mitosporic Glomerellaceae; Colletotrichum.
gi|386672745|gb|AIIA01007042.1.g1978.t1	EJT82036.1	2e-83	54.9815	hypothetical protein GGTG_02010 [Gaeumannomyces graminis var. tritici R3-111a-1]	Gaeumannomyces graminis var. tritici R3-111a-1	Eukaryota; Fungi; Dikarya; Ascomycota; Pezizomycotina; Sordariomycetes; Sordariomycetidae; Magnaporthales; Magnaporthaceae; Gaeumannomyces.
gi|386672745|gb|AIIA01007042.1.g1978.t1	XP_001832249.2	2e-83	54.2751	multidrug resistance protein 1 [Coprinopsis cinerea okayama7#130]_x0001_gb|EAU89622.2| multidrug resistance protein 1 [Coprinopsis cinerea okayama7#130]	Coprinopsis cinerea okayama7#130	Eukaryota; Fungi; Dikarya; Basidiomycota; Agaricomycotina; Agaricomycetes; Agaricomycetidae; Agaricales; Psathyrellaceae; Coprinopsis.
gi|386672745|gb|AIIA01007042.1.g1978.t1	XP_001832249.2	3e-63	51.7544	multidrug resistance protein 1 [Coprinopsis cinerea okayama7#130]_x0001_gb|EAU89622.2| multidrug resistance protein 1 [Coprinopsis cinerea okayama7#130]	Coprinopsis cinerea okayama7#130	Eukaryota; Fungi; Dikarya; Basidiomycota; Agaricomycotina; Agaricomycetes; Agaricomycetidae; Agaricales; Psathyrellaceae; Coprinopsis.
gi|386672745|gb|AIIA01007042.1.g1978.t1	EGY19306.1	2e-83	54.5113	multidrug resistance protein [Verticillium dahliae VdLs.17]	Verticillium dahliae VdLs.17	Eukaryota; Fungi; Dikarya; Ascomycota; Pezizomycotina; Sordariomycetes; Hypocreomycetidae; Glomerellales; Plectosphaerellaceae; mitosporic Plectosphaerellaceae; Verticillium.
gi|386672745|gb|AIIA01007042.1.g1978.t1	EGY19306.1	2e-62	50	multidrug resistance protein [Verticillium dahliae VdLs.17]	Verticillium dahliae VdLs.17	Eukaryota; Fungi; Dikarya; Ascomycota; Pezizomycotina; Sordariomycetes; Hypocreomycetidae; Glomerellales; Plectosphaerellaceae; mitosporic Plectosphaerellaceae; Verticillium.
gi|386672745|gb|AIIA01007042.1.g1978.t1	EPE35282.1	2e-83	53.8745	P-loop containing nucleoside triphosphate hydrolase [Glarea lozoyensis ATCC 20868]	Glarea lozoyensis ATCC 20868	Eukaryota; Fungi; Dikarya; Ascomycota; Pezizomycotina; Leotiomycetes; Helotiales; Helotiaceae; Glarea.
gi|386672745|gb|AIIA01007042.1.g1978.t1	EPE35282.1	1e-60	50.6608	P-loop containing nucleoside triphosphate hydrolase [Glarea lozoyensis ATCC 20868]	Glarea lozoyensis ATCC 20868	Eukaryota; Fungi; Dikarya; Ascomycota; Pezizomycotina; Leotiomycetes; Helotiales; Helotiaceae; Glarea.
gi|386672745|gb|AIIA01007042.1.g1978.t1	ESA19353.1	2e-83	53.6122	hypothetical protein GLOINDRAFT_75635 [Rhizophagus irregularis DAOM 181602]	Rhizophagus irregularis DAOM 181602	Eukaryota; Fungi; Glomeromycota; Glomeromycetes; Glomerales; Glomeraceae; Rhizophagus.
gi|386672745|gb|AIIA01007042.1.g1978.t1	ESA19353.1	1e-63	51.7544	hypothetical protein GLOINDRAFT_75635 [Rhizophagus irregularis DAOM 181602]	Rhizophagus irregularis DAOM 181602	Eukaryota; Fungi; Glomeromycota; Glomeromycetes; Glomerales; Glomeraceae; Rhizophagus.
gi|386672745|gb|AIIA01007042.1.g1978.t1	CDM38296.1	3e-83	51.8657	Sulphonylurea receptor [Penicillium roqueforti]	Penicillium roqueforti	Eukaryota; Fungi; Dikarya; Ascomycota; Pezizomycotina; Eurotiomycetes; Eurotiomycetidae; Eurotiales; Aspergillaceae; Penicillium.
gi|386672745|gb|AIIA01007042.1.g1978.t1	EME42871.1	3e-83	54.2751	hypothetical protein DOTSEDRAFT_131498 [Dothistroma septosporum NZE10]	Dothistroma septosporum NZE10	Eukaryota; Fungi; Dikarya; Ascomycota; Pezizomycotina; Dothideomycetes; Dothideomycetidae; Capnodiales; Mycosphaerellaceae; Mycosphaerella.
gi|386672745|gb|AIIA01007042.1.g1978.t1	EME42871.1	9e-65	50.4065	hypothetical protein DOTSEDRAFT_131498 [Dothistroma septosporum NZE10]	Dothistroma septosporum NZE10	Eukaryota; Fungi; Dikarya; Ascomycota; Pezizomycotina; Dothideomycetes; Dothideomycetidae; Capnodiales; Mycosphaerellaceae; Mycosphaerella.
gi|386672745|gb|AIIA01007042.1.g1978.t1	ERZ99387.1	3e-83	53.7879	hypothetical protein GLOINDRAFT_9544 [Rhizophagus irregularis DAOM 181602]	Rhizophagus irregularis DAOM 181602	Eukaryota; Fungi; Glomeromycota; Glomeromycetes; Glomerales; Glomeraceae; Rhizophagus.
gi|386672745|gb|AIIA01007042.1.g1978.t1	CCF40443.1	3e-83	54.6125	ABC transporter [Colletotrichum higginsianum]	Colletotrichum higginsianum	Eukaryota; Fungi; Dikarya; Ascomycota; Pezizomycotina; Sordariomycetes; Hypocreomycetidae; Glomerellales; Glomerellaceae; mitosporic Glomerellaceae; Colletotrichum. FEATURES Location/Qualifiers source 1..1150 /organism="Colletotrichum higginsianum" /strain="IMI 349063" /db_xref="taxon:80884" /note="contig cont1.4468" Protein 1..1150 /product="ABC transporter" Region <1..170 /region_name="ABC_memb…
gi|386672745|gb|AIIA01007042.1.g1978.t1	CCF40443.1	5e-65	50.4065	ABC transporter [Colletotrichum higginsianum]	Colletotrichum higginsianum	Eukaryota; Fungi; Dikarya; Ascomycota; Pezizomycotina; Sordariomycetes; Hypocreomycetidae; Glomerellales; Glomerellaceae; mitosporic Glomerellaceae; Colletotrichum. FEATURES Location/Qualifiers source 1..1150 /organism="Colletotrichum higginsianum" /strain="IMI 349063" /db_xref="taxon:80884" /note="contig cont1.4468" Protein 1..1150 /product="ABC transporter" Region <1..170 /region_name="ABC_memb…
gi|386672745|gb|AIIA01007042.1.g1978.t1	EHL01084.1	3e-83	53.8745	putative Leptomycin B resistance protein pmd1 [Glarea lozoyensis 74030]	Glarea lozoyensis 74030	Eukaryota; Fungi; Dikarya; Ascomycota; Pezizomycotina; Leotiomycetes; Helotiales; Helotiaceae; Glarea.
gi|386672745|gb|AIIA01007042.1.g1978.t1	EHL01084.1	2e-60	50.6608	putative Leptomycin B resistance protein pmd1 [Glarea lozoyensis 74030]	Glarea lozoyensis 74030	Eukaryota; Fungi; Dikarya; Ascomycota; Pezizomycotina; Leotiomycetes; Helotiales; Helotiaceae; Glarea.
gi|386672745|gb|AIIA01007042.1.g1978.t1	EPS39306.1	3e-83	55.8052	hypothetical protein H072_6948 [Dactylellina haptotyla CBS 200.50]	Dactylellina haptotyla CBS 200.50	Eukaryota; Fungi; Dikarya; Ascomycota; Pezizomycotina; Orbiliomycetes; Orbiliales; Orbiliaceae; mitosporic Orbiliaceae; Dactylellina.
gi|386672745|gb|AIIA01007042.1.g1978.t1	EGX43096.1	4e-83	54.8507	hypothetical protein AOL_s00215g705 [Arthrobotrys oligospora ATCC 24927]	Arthrobotrys oligospora ATCC 24927	Eukaryota; Fungi; Dikarya; Ascomycota; Pezizomycotina; Orbiliomycetes; Orbiliales; Orbiliaceae; Orbilia.
gi|386672745|gb|AIIA01007042.1.g1978.t1	XP_001261790.1	5e-83	53.3582	multidrug resistance protein 1, 2, 3 (p glycoprotein 1, 2, 3) [Neosartorya fischeri NRRL 181]_x0001_gb|EAW19893.1| multidrug resistance protein 1, 2, 3 (p glycoprotein 1, 2, 3) [Neosartorya fischeri NRRL 181]	Neosartorya fischeri NRRL 181	Eukaryota; Fungi; Dikarya; Ascomycota; Pezizomycotina; Eurotiomycetes; Eurotiomycetidae; Eurotiales; Aspergillaceae; Neosartorya.
gi|386672745|gb|AIIA01007042.1.g1978.t1	XP_001817075.1	5e-83	53.6232	ABC multidrug transporter Mdr1 [Aspergillus oryzae RIB40]_x0001_ref|XP_002382981.1| ABC multidrug transporter Mdr1 [Aspergillus flavus NRRL3357]_x0001_dbj|BAE55073.1| unnamed protein product [Aspergillus oryzae RIB40]_x0001_gb|EED46801.1| ABC multidrug transporter Mdr1 [Aspergillus flavus NRRL3357]_x0001_gb|EIT72725.1| multidrug/pheromone exporter, ABC superfamily [Aspergillus oryzae 3.042]	Aspergillus oryzae RIB40	Eukaryota; Fungi; Dikarya; Ascomycota; Pezizomycotina; Eurotiomycetes; Eurotiomycetidae; Eurotiales; Aspergillaceae; Aspergillus.
gi|386672745|gb|AIIA01007042.1.g1978.t1	XP_001817075.1	2e-67	53.304	ABC multidrug transporter Mdr1 [Aspergillus oryzae RIB40]_x0001_ref|XP_002382981.1| ABC multidrug transporter Mdr1 [Aspergillus flavus NRRL3357]_x0001_dbj|BAE55073.1| unnamed protein product [Aspergillus oryzae RIB40]_x0001_gb|EED46801.1| ABC multidrug transporter Mdr1 [Aspergillus flavus NRRL3357]_x0001_gb|EIT72725.1| multidrug/pheromone exporter, ABC superfamily [Aspergillus oryzae 3.042]	Aspergillus oryzae RIB40	Eukaryota; Fungi; Dikarya; Ascomycota; Pezizomycotina; Eurotiomycetes; Eurotiomycetidae; Eurotiales; Aspergillaceae; Aspergillus.
gi|386672745|gb|AIIA01007042.1.g1978.t1	XP_003012246.1	6e-83	53.3835	hypothetical protein ARB_01506 [Arthroderma benhamiae CBS 112371]_x0001_gb|EFE31606.1| hypothetical protein ARB_01506 [Arthroderma benhamiae CBS 112371]	Arthroderma benhamiae CBS 112371	Eukaryota; Fungi; Dikarya; Ascomycota; Pezizomycotina; Eurotiomycetes; Eurotiomycetidae; Onygenales; Arthrodermataceae; Arthroderma.
gi|386672745|gb|AIIA01007042.1.g1978.t1	XP_001825800.1	9e-83	53.3582	ABC multidrug transporter Mdr1 [Aspergillus oryzae RIB40]_x0001_dbj|BAE64667.1| unnamed protein product [Aspergillus oryzae RIB40]	Aspergillus oryzae RIB40	Eukaryota; Fungi; Dikarya; Ascomycota; Pezizomycotina; Eurotiomycetes; Eurotiomycetidae; Eurotiales; Aspergillaceae; Aspergillus.
gi|386672745|gb|AIIA01007042.1.g1978.t1	XP_001889044.1	1e-82	52.963	predicted protein [Laccaria bicolor S238N-H82]_x0001_gb|EDR00292.1| predicted protein [Laccaria bicolor S238N-H82]	Laccaria bicolor S238N-H82	Eukaryota; Fungi; Dikarya; Basidiomycota; Agaricomycotina; Agaricomycetes; Agaricomycetidae; Agaricales; Tricholomataceae; Laccaria.
gi|386672745|gb|AIIA01007042.1.g1978.t1	XP_001889044.1	2e-67	54.386	predicted protein [Laccaria bicolor S238N-H82]_x0001_gb|EDR00292.1| predicted protein [Laccaria bicolor S238N-H82]	Laccaria bicolor S238N-H82	Eukaryota; Fungi; Dikarya; Basidiomycota; Agaricomycotina; Agaricomycetes; Agaricomycetidae; Agaricales; Tricholomataceae; Laccaria.
gi|386672745|gb|AIIA01007042.1.g1978.t1	EIT74466.1	1e-82	53.3582	multidrug/pheromone exporter, ABC superfamily [Aspergillus oryzae 3.042]	Aspergillus oryzae 3.042	Eukaryota; Fungi; Dikarya; Ascomycota; Pezizomycotina; Eurotiomycetes; Eurotiomycetidae; Eurotiales; Aspergillaceae; Aspergillus.
gi|386672745|gb|AIIA01007042.1.g1978.t1	EMF11739.1	1e-82	55.0562	multidrug resistance protein 1, 2 [Sphaerulina musiva SO2202]	Sphaerulina musiva SO2202	Eukaryota; Fungi; Dikarya; Ascomycota; Pezizomycotina; Dothideomycetes; Dothideomycetidae; Capnodiales; Mycosphaerellaceae; Sphaerulina.
gi|386672745|gb|AIIA01007042.1.g1978.t1	EGE82868.1	1e-82	53.7906	multidrug resistance protein MDR [Ajellomyces dermatitidis ATCC 18188]	Ajellomyces dermatitidis ATCC 18188	Eukaryota; Fungi; Dikarya; Ascomycota; Pezizomycotina; Eurotiomycetes; Eurotiomycetidae; Onygenales; Ajellomycetaceae; Ajellomyces.
gi|386672745|gb|AIIA01007042.1.g1978.t1	EGE82868.1	2e-63	51.0549	multidrug resistance protein MDR [Ajellomyces dermatitidis ATCC 18188]	Ajellomyces dermatitidis ATCC 18188	Eukaryota; Fungi; Dikarya; Ascomycota; Pezizomycotina; Eurotiomycetes; Eurotiomycetidae; Onygenales; Ajellomycetaceae; Ajellomyces.
gi|386672745|gb|AIIA01007042.1.g1978.t1	EEQ85957.1	1e-82	53.7906	multidrug resistance protein MDR [Ajellomyces dermatitidis ER-3]_x0001_gb|EQL32807.1| hypothetical protein BDFG_05060 [Ajellomyces dermatitidis ATCC 26199]_x0001_gb|EQL32808.1| hypothetical protein, variant [Ajellomyces dermatitidis ATCC 26199]	Ajellomyces dermatitidis ER-3	Eukaryota; Fungi; Dikarya; Ascomycota; Pezizomycotina; Eurotiomycetes; Eurotiomycetidae; Onygenales; Ajellomycetaceae; Ajellomyces.
gi|386672745|gb|AIIA01007042.1.g1978.t1	EEQ85957.1	2e-63	51.0549	multidrug resistance protein MDR [Ajellomyces dermatitidis ER-3]_x0001_gb|EQL32807.1| hypothetical protein BDFG_05060 [Ajellomyces dermatitidis ATCC 26199]_x0001_gb|EQL32808.1| hypothetical protein, variant [Ajellomyces dermatitidis ATCC 26199]	Ajellomyces dermatitidis ER-3	Eukaryota; Fungi; Dikarya; Ascomycota; Pezizomycotina; Eurotiomycetes; Eurotiomycetidae; Onygenales; Ajellomycetaceae; Ajellomyces.
gi|386672745|gb|AIIA01007042.1.g1978.t1	EKD12992.1	1e-82	55.8052	ABC transporter [Marssonina brunnea f. sp. 'multigermtubi' MB_m1]	Marssonina brunnea f. sp. 'multigermtubi' MB_m1	Eukaryota; Fungi; Dikarya; Ascomycota; Pezizomycotina; Leotiomycetes; Helotiales; Dermateaceae; Marssonina.
gi|386672745|gb|AIIA01007042.1.g1978.t1	EKD12992.1	4e-60	51.1013	ABC transporter [Marssonina brunnea f. sp. 'multigermtubi' MB_m1]	Marssonina brunnea f. sp. 'multigermtubi' MB_m1	Eukaryota; Fungi; Dikarya; Ascomycota; Pezizomycotina; Leotiomycetes; Helotiales; Dermateaceae; Marssonina.
gi|386672745|gb|AIIA01007042.1.g1978.t1	XP_002621139.1	1e-82	53.7906	multidrug resistance protein MDR [Ajellomyces dermatitidis SLH14081]_x0001_gb|EEQ74297.1| multidrug resistance protein MDR [Ajellomyces dermatitidis SLH14081]	Ajellomyces dermatitidis SLH14081	Eukaryota; Fungi; Dikarya; Ascomycota; Pezizomycotina; Eurotiomycetes; Eurotiomycetidae; Onygenales; Ajellomycetaceae; Ajellomyces.
gi|386672745|gb|AIIA01007042.1.g1978.t1	XP_002621139.1	2e-63	51.0549	multidrug resistance protein MDR [Ajellomyces dermatitidis SLH14081]_x0001_gb|EEQ74297.1| multidrug resistance protein MDR [Ajellomyces dermatitidis SLH14081]	Ajellomyces dermatitidis SLH14081	Eukaryota; Fungi; Dikarya; Ascomycota; Pezizomycotina; Eurotiomycetes; Eurotiomycetidae; Onygenales; Ajellomycetaceae; Ajellomyces.
gi|386672745|gb|AIIA01007042.1.g1978.t1	AAC49889.1	1e-82	52.6119	multidrug resistance protein 1 [Cryptococcus neoformans]_x0001_gb|AAC49890.1| multidrug resistance protein 1 [Cryptococcus neoformans]_x0001_gb|ABI53711.1| multidrug efflux pump [Cryptococcus neoformans var. grubii]_x0001_gb|AFR92927.1| ATP-binding cassette, subfamily B (MDR/TAP), member 1 [Cryptococcus neoformans var. grubii H99]	Cryptococcus neoformans	Eukaryota; Fungi; Dikarya; Basidiomycota; Agaricomycotina; Tremellomycetes; Tremellales; Tremellaceae; Filobasidiella; Filobasidiella/Cryptococcus neoformans species complex.
gi|386672745|gb|AIIA01007042.1.g1978.t1	XP_002557969.1	1e-82	51.8657	Pc12g11510 [Penicillium chrysogenum Wisconsin 54-1255]_x0001_emb|CAP80778.1| Pc12g11510 [Penicillium chrysogenum Wisconsin 54-1255]	Penicillium chrysogenum Wisconsin 54-1255	Eukaryota; Fungi; Dikarya; Ascomycota; Pezizomycotina; Eurotiomycetes; Eurotiomycetidae; Eurotiales; Aspergillaceae; Penicillium; Penicillium chrysogenum complex.
gi|386672745|gb|AIIA01007042.1.g1978.t1	XP_659904.1	2e-82	53.9855	hypothetical protein AN2300.2 [Aspergillus nidulans FGSC A4]_x0001_gb|EAA64411.1| hypothetical protein AN2300.2 [Aspergillus nidulans FGSC A4]_x0001_tpe|CBF86562.1| TPA: ABC-transporterMultidrug resistance protein MDR ; [Source:UniProtKB/TrEMBL;Acc:Q9Y8G1] [Aspergillus nidulans FGSC A4]	Aspergillus nidulans FGSC A4	Eukaryota; Fungi; Dikarya; Ascomycota; Pezizomycotina; Eurotiomycetes; Eurotiomycetidae; Eurotiales; Aspergillaceae; Aspergillus.
gi|386672745|gb|AIIA01007042.1.g1978.t1	XP_659904.1	1e-64	51.9824	hypothetical protein AN2300.2 [Aspergillus nidulans FGSC A4]_x0001_gb|EAA64411.1| hypothetical protein AN2300.2 [Aspergillus nidulans FGSC A4]_x0001_tpe|CBF86562.1| TPA: ABC-transporterMultidrug resistance protein MDR ; [Source:UniProtKB/TrEMBL;Acc:Q9Y8G1] [Aspergillus nidulans FGSC A4]	Aspergillus nidulans FGSC A4	Eukaryota; Fungi; Dikarya; Ascomycota; Pezizomycotina; Eurotiomycetes; Eurotiomycetidae; Eurotiales; Aspergillaceae; Aspergillus.
gi|386672745|gb|AIIA01007042.1.g1978.t1	AAD43626.1	2e-82	53.9855	multidrug resistance protein MDR [Aspergillus nidulans]_x0001_gb|AAF29805.1|AF173826_1 ABC-transporter [Aspergillus nidulans]	Aspergillus nidulans	Eukaryota; Fungi; Dikarya; Ascomycota; Pezizomycotina; Eurotiomycetes; Eurotiomycetidae; Eurotiales; Aspergillaceae; Aspergillus.
gi|386672745|gb|AIIA01007042.1.g1978.t1	AAD43626.1	2e-64	51.9824	multidrug resistance protein MDR [Aspergillus nidulans]_x0001_gb|AAF29805.1|AF173826_1 ABC-transporter [Aspergillus nidulans]	Aspergillus nidulans	Eukaryota; Fungi; Dikarya; Ascomycota; Pezizomycotina; Eurotiomycetes; Eurotiomycetidae; Eurotiales; Aspergillaceae; Aspergillus.
gi|386672745|gb|AIIA01007042.1.g1978.t1	EHK46204.1	2e-82	53.4545	hypothetical protein TRIATDRAFT_88870 [Trichoderma atroviride IMI 206040]	Trichoderma atroviride IMI 206040	Eukaryota; Fungi; Dikarya; Ascomycota; Pezizomycotina; Sordariomycetes; Hypocreomycetidae; Hypocreales; Hypocreaceae; Trichoderma.
gi|386672745|gb|AIIA01007042.1.g1978.t1	XP_002377398.1	3e-82	53.3582	multidrug resistance protein 1, 2, putative [Aspergillus flavus NRRL3357]_x0001_gb|EED52234.1| multidrug resistance protein 1, 2, putative [Aspergillus flavus NRRL3357]	Aspergillus flavus NRRL3357	Eukaryota; Fungi; Dikarya; Ascomycota; Pezizomycotina; Eurotiomycetes; Eurotiomycetidae; Eurotiales; Aspergillaceae; Aspergillus.
gi|386672745|gb|AIIA01007042.1.g1978.t1	EMC97085.1	3e-82	55.0186	hypothetical protein BAUCODRAFT_69121 [Baudoinia compniacensis UAMH 10762]	Baudoinia compniacensis UAMH 10762	Eukaryota; Fungi; Dikarya; Ascomycota; Pezizomycotina; Dothideomycetes; Dothideomycetidae; Capnodiales; Teratosphaeriaceae; mitosporic Teratosphaeriaceae; Baudoinia.
gi|386672745|gb|AIIA01007042.1.g1978.t1	ENH77936.1	3e-82	54.2435	ABC multidrug transporter mdr1 [Colletotrichum orbiculare MAFF 240422]	Colletotrichum orbiculare MAFF 240422	Eukaryota; Fungi; Dikarya; Ascomycota; Pezizomycotina; Sordariomycetes; Hypocreomycetidae; Glomerellales; Glomerellaceae; mitosporic Glomerellaceae; Colletotrichum.
gi|386672745|gb|AIIA01007042.1.g1978.t1	ENH77936.1	3e-64	50.6122	ABC multidrug transporter mdr1 [Colletotrichum orbiculare MAFF 240422]	Colletotrichum orbiculare MAFF 240422	Eukaryota; Fungi; Dikarya; Ascomycota; Pezizomycotina; Sordariomycetes; Hypocreomycetidae; Glomerellales; Glomerellaceae; mitosporic Glomerellaceae; Colletotrichum.
gi|386672745|gb|AIIA01007042.1.g1978.t1	EGR45959.1	4e-82	54.8872	abc transporter [Trichoderma reesei QM6a]_x0001_gb|ETR99185.1| ABC multidrug transporter Mdr1 [Trichoderma reesei RUT C-30]	Trichoderma reesei QM6a	Eukaryota; Fungi; Dikarya; Ascomycota; Pezizomycotina; Sordariomycetes; Hypocreomycetidae; Hypocreales; Hypocreaceae; Trichoderma.
gi|386672745|gb|AIIA01007042.1.g1978.t1	XP_567121.1	4e-82	52.6119	multidrug resistance protein 1 [Cryptococcus neoformans var. neoformans JEC21]_x0001_ref|XP_777636.1| hypothetical protein CNBA7570 [Cryptococcus neoformans var. neoformans B-3501A]_x0001_gb|EAL22989.1| hypothetical protein CNBA7570 [Cryptococcus neoformans var. neoformans B-3501A]_x0001_gb|AAW41302.1| multidrug resistance protein 1, putative [Cryptococcus neoformans var. neoformans JEC21]	Cryptococcus neoformans var. neoformans JEC21	Eukaryota; Fungi; Dikarya; Basidiomycota; Agaricomycotina; Tremellomycetes; Tremellales; Tremellaceae; Filobasidiella; Filobasidiella/Cryptococcus neoformans species complex.
gi|386672745|gb|AIIA01007042.1.g1978.t1	EGU84154.1	5e-82	52.7076	hypothetical protein FOXB_05331 [Fusarium oxysporum Fo5176]	Fusarium oxysporum Fo5176	Eukaryota; Fungi; Dikarya; Ascomycota; Pezizomycotina; Sordariomycetes; Hypocreomycetidae; Hypocreales; Nectriaceae; mitosporic Nectriaceae; Fusarium; Fusarium oxysporum species complex.
gi|386672745|gb|AIIA01007042.1.g1978.t1	EOR04953.1	5e-82	52.7881	Leptomycin B resistance protein pmd1 [Wallemia ichthyophaga EXF-994]	Wallemia ichthyophaga EXF-994	Eukaryota; Fungi; Dikarya; Basidiomycota; Basidiomycota incertae sedis; Wallemiomycetes; Wallemiales; Wallemiales incertae sedis; Wallemia.
gi|386672745|gb|AIIA01007042.1.g1978.t1	XP_001273593.1	5e-82	52.9851	multidrug resistance protein 1, 2, 3 (p glycoprotein 1, 2, 3) [Aspergillus clavatus NRRL 1]_x0001_gb|EAW12167.1| multidrug resistance protein 1, 2, 3 (p glycoprotein 1, 2, 3) [Aspergillus clavatus NRRL 1]	Aspergillus clavatus NRRL 1	Eukaryota; Fungi; Dikarya; Ascomycota; Pezizomycotina; Eurotiomycetes; Eurotiomycetidae; Eurotiales; Aspergillaceae; Aspergillus.
gi|386672745|gb|AIIA01007042.1.g1978.t1	CCX13655.1	6e-82	55.597	Similar to Multidrug resistance protein 1; acc. no. P08183 [Pyronema omphalodes CBS 100304]	Pyronema omphalodes CBS 100304	Eukaryota; Fungi; Dikarya; Ascomycota; Pezizomycotina; Pezizomycetes; Pezizales; Pyronemataceae; Pyronema.
gi|386672745|gb|AIIA01007042.1.g1978.t1	CCX13655.1	1e-66	51.4523	Similar to Multidrug resistance protein 1; acc. no. P08183 [Pyronema omphalodes CBS 100304]	Pyronema omphalodes CBS 100304	Eukaryota; Fungi; Dikarya; Ascomycota; Pezizomycotina; Pezizomycetes; Pezizales; Pyronemataceae; Pyronema.
gi|386672745|gb|AIIA01007042.1.g1978.t1	ENH64436.1	6e-82	52.7076	Leptomycin B resistance protein pmd1 [Fusarium oxysporum f. sp. cubense race 1]	Fusarium oxysporum f. sp. cubense race 1	Eukaryota; Fungi; Dikarya; Ascomycota; Pezizomycotina; Sordariomycetes; Hypocreomycetidae; Hypocreales; Nectriaceae; mitosporic Nectriaceae; Fusarium; Fusarium oxysporum species complex.
gi|386672745|gb|AIIA01007042.1.g1978.t1	XP_003173294.1	6e-82	52.8736	leptomycin B resistance protein pmd1 [Arthroderma gypseum CBS 118893]_x0001_gb|EFR00464.1| leptomycin B resistance protein pmd1 [Arthroderma gypseum CBS 118893]	Arthroderma gypseum CBS 118893	Eukaryota; Fungi; Dikarya; Ascomycota; Pezizomycotina; Eurotiomycetes; Eurotiomycetidae; Onygenales; Arthrodermataceae; Arthroderma.
gi|386672745|gb|AIIA01007042.1.g1978.t1	EMT63900.1	6e-82	52.7076	Leptomycin B resistance protein pmd1 [Fusarium oxysporum f. sp. cubense race 4]	Fusarium oxysporum f. sp. cubense race 4	Eukaryota; Fungi; Dikarya; Ascomycota; Pezizomycotina; Sordariomycetes; Hypocreomycetidae; Hypocreales; Nectriaceae; mitosporic Nectriaceae; Fusarium; Fusarium oxysporum species complex.
gi|386672745|gb|AIIA01007042.1.g1978.t1	ETN40911.1	7e-82	53.3333	hypothetical protein HMPREF1541_05191 [Cyphellophora europaea CBS 101466]	Cyphellophora europaea CBS 101466	Eukaryota; Fungi; Dikarya; Ascomycota; Pezizomycotina; Eurotiomycetes; Chaetothyriomycetidae; Chaetothyriales; Cyphellophoraceae; Cyphellophora.
gi|386672745|gb|AIIA01007042.1.g1978.t1	XP_003020313.1	7e-82	54.1353	hypothetical protein TRV_05587 [Trichophyton verrucosum HKI 0517]_x0001_gb|EFE39695.1| hypothetical protein TRV_05587 [Trichophyton verrucosum HKI 0517]	Trichophyton verrucosum HKI 0517	Eukaryota; Fungi; Dikarya; Ascomycota; Pezizomycotina; Eurotiomycetes; Eurotiomycetidae; Onygenales; Arthrodermataceae; mitosporic Arthrodermataceae; Trichophyton.
gi|386672745|gb|AIIA01007042.1.g1978.t1	EHK18823.1	7e-82	52.3636	hypothetical protein TRIVIDRAFT_80699 [Trichoderma virens Gv29-8]	Trichoderma virens Gv29-8	Eukaryota; Fungi; Dikarya; Ascomycota; Pezizomycotina; Sordariomycetes; Hypocreomycetidae; Hypocreales; Hypocreaceae; Trichoderma.
gi|386672745|gb|AIIA01007042.1.g1978.t1	EFY90182.1	7e-82	53.7313	ABC multidrug transporter Mdr1 [Metarhizium acridum CQMa 102]	Metarhizium acridum CQMa 102	Eukaryota; Fungi; Dikarya; Ascomycota; Pezizomycotina; Sordariomycetes; Hypocreomycetidae; Hypocreales; Clavicipitaceae; mitosporic Clavicipitaceae; Metarhizium.
gi|386672745|gb|AIIA01007042.1.g1978.t1	EFY90182.1	2e-64	50.2041	ABC multidrug transporter Mdr1 [Metarhizium acridum CQMa 102]	Metarhizium acridum CQMa 102	Eukaryota; Fungi; Dikarya; Ascomycota; Pezizomycotina; Sordariomycetes; Hypocreomycetidae; Hypocreales; Clavicipitaceae; mitosporic Clavicipitaceae; Metarhizium.
gi|386672745|gb|AIIA01007042.1.g1978.t1	EMR62773.1	8e-82	54.6816	putative leptomycin b resistance protein pmd1 protein [Eutypa lata UCREL1]	Eutypa lata UCREL1	Eukaryota; Fungi; Dikarya; Ascomycota; Pezizomycotina; Sordariomycetes; Xylariomycetidae; Xylariales; Diatrypaceae; Eutypa.
gi|386672745|gb|AIIA01007042.1.g1978.t1	EMR62773.1	2e-63	50.2165	putative leptomycin b resistance protein pmd1 protein [Eutypa lata UCREL1]	Eutypa lata UCREL1	Eukaryota; Fungi; Dikarya; Ascomycota; Pezizomycotina; Sordariomycetes; Xylariomycetidae; Xylariales; Diatrypaceae; Eutypa.
gi|386672745|gb|AIIA01007042.1.g1978.t1	EOD47738.1	1e-81	54.4776	putative abc multidrug transporter mdr1 protein [Neofusicoccum parvum UCRNP2]	Neofusicoccum parvum UCRNP2	Eukaryota; Fungi; Dikarya; Ascomycota; Pezizomycotina; Dothideomycetes; Dothideomycetes incertae sedis; Botryosphaeriales; Botryosphaeriaceae; Neofusicoccum.
gi|386672745|gb|AIIA01007042.1.g1978.t1	XP_003239483.1	1e-81	54.1353	hypothetical protein TERG_08693 [Trichophyton rubrum CBS 118892]_x0001_gb|EGD85192.1| hypothetical protein TERG_08693 [Trichophyton rubrum CBS 118892]	Trichophyton rubrum CBS 118892	Eukaryota; Fungi; Dikarya; Ascomycota; Pezizomycotina; Eurotiomycetes; Eurotiomycetidae; Onygenales; Arthrodermataceae; mitosporic Arthrodermataceae; Trichophyton.
gi|386672745|gb|AIIA01007042.1.g1978.t1	XP_003191799.1	1e-81	52.6119	multidrug resistance protein 1 [Cryptococcus gattii WM276]_x0001_gb|ADV20012.1| Multidrug resistance protein 1, putative [Cryptococcus gattii WM276]	Cryptococcus gattii WM276	Eukaryota; Fungi; Dikarya; Basidiomycota; Agaricomycotina; Tremellomycetes; Tremellales; Tremellaceae; Filobasidiella; Filobasidiella/Cryptococcus neoformans species complex.
gi|386672745|gb|AIIA01007042.1.g1978.t1	EFQ27091.1	1e-81	53.7313	ABC transporter [Colletotrichum graminicola M1.001]	Colletotrichum graminicola M1.001	Eukaryota; Fungi; Dikarya; Ascomycota; Pezizomycotina; Sordariomycetes; Hypocreomycetidae; Glomerellales; Glomerellaceae; mitosporic Glomerellaceae; Colletotrichum.
gi|386672745|gb|AIIA01007042.1.g1978.t1	EFQ27091.1	2e-65	51.2195	ABC transporter [Colletotrichum graminicola M1.001]	Colletotrichum graminicola M1.001	Eukaryota; Fungi; Dikarya; Ascomycota; Pezizomycotina; Sordariomycetes; Hypocreomycetidae; Glomerellales; Glomerellaceae; mitosporic Glomerellaceae; Colletotrichum.
gi|386672745|gb|AIIA01007042.1.g1978.t1	EIN12716.1	2e-81	53.0075	P-loop containing nucleoside triphosphate hydrolase protein [Punctularia strigosozonata HHB-11173 SS5]	Punctularia strigosozonata HHB-11173 SS5	Eukaryota; Fungi; Dikarya; Basidiomycota; Agaricomycotina; Agaricomycetes; Corticiales; Punctulariaceae; Punctularia.
gi|386672745|gb|AIIA01007042.1.g1978.t1	EIN12716.1	5e-64	53.125	P-loop containing nucleoside triphosphate hydrolase protein [Punctularia strigosozonata HHB-11173 SS5]	Punctularia strigosozonata HHB-11173 SS5	Eukaryota; Fungi; Dikarya; Basidiomycota; Agaricomycotina; Agaricomycetes; Corticiales; Punctulariaceae; Punctularia.
gi|386672745|gb|AIIA01007042.1.g1978.t1	EIN12733.1	2e-81	52.809	P-loop containing nucleoside triphosphate hydrolase protein [Punctularia strigosozonata HHB-11173 SS5]	Punctularia strigosozonata HHB-11173 SS5	Eukaryota; Fungi; Dikarya; Basidiomycota; Agaricomycotina; Agaricomycetes; Corticiales; Punctulariaceae; Punctularia.
gi|386672745|gb|AIIA01007042.1.g1978.t1	XP_003718990.1	2e-81	55.2239	leptomycin B resistance protein pmd1 [Magnaporthe oryzae 70-15]_x0001_gb|EHA49406.1| leptomycin B resistance protein pmd1 [Magnaporthe oryzae 70-15]_x0001_gb|ELQ41594.1| leptomycin B resistance protein pmd1 [Magnaporthe oryzae Y34]_x0001_gb|ELQ65131.1| leptomycin B resistance protein pmd1 [Magnaporthe oryzae P131]	Magnaporthe oryzae 70-15	Eukaryota; Fungi; Dikarya; Ascomycota; Pezizomycotina; Sordariomycetes; Sordariomycetidae; Magnaporthales; Magnaporthaceae; Magnaporthe.
gi|386672745|gb|AIIA01007042.1.g1978.t1	EHK21618.1	3e-81	54.3478	hypothetical protein TRIVIDRAFT_192022 [Trichoderma virens Gv29-8]	Trichoderma virens Gv29-8	Eukaryota; Fungi; Dikarya; Ascomycota; Pezizomycotina; Sordariomycetes; Hypocreomycetidae; Hypocreales; Hypocreaceae; Trichoderma.
gi|386672745|gb|AIIA01007042.1.g1978.t1	EHK21618.1	2e-69	54.065	hypothetical protein TRIVIDRAFT_192022 [Trichoderma virens Gv29-8]	Trichoderma virens Gv29-8	Eukaryota; Fungi; Dikarya; Ascomycota; Pezizomycotina; Sordariomycetes; Hypocreomycetidae; Hypocreales; Hypocreaceae; Trichoderma.
gi|386672745|gb|AIIA01007042.1.g1978.t1	XP_002843707.1	3e-81	52.9851	multidrug resistance protein 1 [Arthroderma otae CBS 113480]_x0001_gb|EEQ34671.1| multidrug resistance protein 1 [Arthroderma otae CBS 113480]	Arthroderma otae CBS 113480	Eukaryota; Fungi; Dikarya; Ascomycota; Pezizomycotina; Eurotiomycetes; Eurotiomycetidae; Onygenales; Arthrodermataceae; Arthroderma.
gi|386672745|gb|AIIA01007042.1.g1978.t1	XP_002843707.1	1e-64	51.2605	multidrug resistance protein 1 [Arthroderma otae CBS 113480]_x0001_gb|EEQ34671.1| multidrug resistance protein 1 [Arthroderma otae CBS 113480]	Arthroderma otae CBS 113480	Eukaryota; Fungi; Dikarya; Ascomycota; Pezizomycotina; Eurotiomycetes; Eurotiomycetidae; Onygenales; Arthrodermataceae; Arthroderma.
gi|386672745|gb|AIIA01007042.1.g1978.t1	EIW69891.1	3e-81	53.5055	hypothetical protein TREMEDRAFT_43544 [Tremella mesenterica DSM 1558]	Tremella mesenterica DSM 1558	Eukaryota; Fungi; Dikarya; Basidiomycota; Agaricomycotina; Tremellomycetes; Tremellales; Tremellaceae; Tremella.
gi|386672745|gb|AIIA01007042.1.g1978.t1	EIW69891.1	3e-64	50.4167	hypothetical protein TREMEDRAFT_43544 [Tremella mesenterica DSM 1558]	Tremella mesenterica DSM 1558	Eukaryota; Fungi; Dikarya; Basidiomycota; Agaricomycotina; Tremellomycetes; Tremellales; Tremellaceae; Tremella.
gi|386672745|gb|AIIA01007042.1.g1978.t1	XP_001542833.1	4e-81	56.5022	multidrug resistance protein 4 [Ajellomyces capsulatus NAm1]_x0001_gb|EDN06401.1| multidrug resistance protein 4 [Ajellomyces capsulatus NAm1]	Ajellomyces capsulatus NAm1	Eukaryota; Fungi; Dikarya; Ascomycota; Pezizomycotina; Eurotiomycetes; Eurotiomycetidae; Onygenales; Ajellomycetaceae; Ajellomyces.
gi|386672745|gb|AIIA01007042.1.g1978.t1	XP_001266028.1	4e-81	51.8116	ABC multidrug transporter Mdr1 [Neosartorya fischeri NRRL 181]_x0001_gb|EAW24131.1| ABC multidrug transporter Mdr1 [Neosartorya fischeri NRRL 181]	Neosartorya fischeri NRRL 181	Eukaryota; Fungi; Dikarya; Ascomycota; Pezizomycotina; Eurotiomycetes; Eurotiomycetidae; Eurotiales; Aspergillaceae; Neosartorya.
gi|386672745|gb|AIIA01007042.1.g1978.t1	EWG43986.1	4e-81	53.0686	ATP-binding cassette, subfamily B (MDR/TAP), member 1 [Fusarium verticillioides 7600]	Fusarium verticillioides 7600	Eukaryota; Fungi; Dikarya; Ascomycota; Pezizomycotina; Sordariomycetes; Hypocreomycetidae; Hypocreales; Nectriaceae; mitosporic Nectriaceae; Fusarium; Fusarium fujikuroi species complex.
gi|386672739|gb|AIIA01007045.1.g1981.t1	EMD00666.1	3e-57	58.2888	glycoside hydrolase family 5 protein [Baudoinia compniacensis UAMH 10762]	Baudoinia compniacensis UAMH 10762	Eukaryota; Fungi; Dikarya; Ascomycota; Pezizomycotina; Dothideomycetes; Dothideomycetidae; Capnodiales; Teratosphaeriaceae; mitosporic Teratosphaeriaceae; Baudoinia.
gi|386672739|gb|AIIA01007045.1.g1981.t1	XP_003852663.1	3e-55	57.4713	hypothetical protein MYCGRDRAFT_42189 [Zymoseptoria tritici IPO323]_x0001_gb|EGP87639.1| hypothetical protein MYCGRDRAFT_42189 [Zymoseptoria tritici IPO323]	Zymoseptoria tritici IPO323	Eukaryota; Fungi; Dikarya; Ascomycota; Pezizomycotina; Dothideomycetes; Dothideomycetidae; Capnodiales; Mycosphaerellaceae; Zymoseptoria.
gi|386672739|gb|AIIA01007045.1.g1981.t1	EME48905.1	3e-55	54.5455	glycoside hydrolase family 5 protein [Dothistroma septosporum NZE10]	Dothistroma septosporum NZE10	Eukaryota; Fungi; Dikarya; Ascomycota; Pezizomycotina; Dothideomycetes; Dothideomycetidae; Capnodiales; Mycosphaerellaceae; Mycosphaerella.
gi|386672739|gb|AIIA01007045.1.g1981.t1	EME89117.1	3e-53	58.3784	glycoside hydrolase family 5 protein [Pseudocercospora fijiensis CIRAD86]	Pseudocercospora fijiensis CIRAD86	Eukaryota; Fungi; Dikarya; Ascomycota; Pezizomycotina; Dothideomycetes; Dothideomycetidae; Capnodiales; Mycosphaerellaceae; Pseudocercospora.
gi|386672739|gb|AIIA01007045.1.g1981.t1	EMD60651.1	8e-44	50	glycoside hydrolase family 5 protein [Bipolaris sorokiniana ND90Pr]	Bipolaris sorokiniana ND90Pr	Eukaryota; Fungi; Dikarya; Ascomycota; Pezizomycotina; Dothideomycetes; Pleosporomycetidae; Pleosporales; Pleosporineae; Pleosporaceae; Bipolaris.
gi|386672739|gb|AIIA01007045.1.g1981.t1	EOA90102.1	3e-39	59.0909	glycoside hydrolase family 5 protein [Setosphaeria turcica Et28A]	Setosphaeria turcica Et28A	Eukaryota; Fungi; Dikarya; Ascomycota; Pezizomycotina; Dothideomycetes; Pleosporomycetidae; Pleosporales; Pleosporineae; Pleosporaceae; Setosphaeria.
gi|386672739|gb|AIIA01007045.1.g1981.t1	XP_002144137.1	1e-35	50	glucan 1,3-beta-glucosidase precursor, putative [Talaromyces marneffei ATCC 18224]_x0001_gb|EEA27622.1| glucan 1,3-beta-glucosidase precursor, putative [Talaromyces marneffei ATCC 18224]	Talaromyces marneffei ATCC 18224	Eukaryota; Fungi; Dikarya; Ascomycota; Pezizomycotina; Eurotiomycetes; Eurotiomycetidae; Eurotiales; Trichocomaceae; Talaromyces.
gi|386672739|gb|AIIA01007045.1.g1981.t1	XP_001930359.1	8e-24	52.2523	glucan 1,3-beta-glucosidase [Pyrenophora tritici-repentis Pt-1C-BFP]_x0001_gb|EDU39464.1| glucan 1,3-beta-glucosidase [Pyrenophora tritici-repentis Pt-1C-BFP]	Pyrenophora tritici-repentis Pt-1C-BFP	Eukaryota; Fungi; Dikarya; Ascomycota; Pezizomycotina; Dothideomycetes; Pleosporomycetidae; Pleosporales; Pleosporineae; Pleosporaceae; Pyrenophora.
gi|386672739|gb|AIIA01007045.1.g1981.t1	EON63553.1	2e-20	54.4444	hypothetical protein W97_02781 [Coniosporium apollinis CBS 100218]	Coniosporium apollinis CBS 100218	Eukaryota; Fungi; Dikarya; Ascomycota; Pezizomycotina; Eurotiomycetes; Chaetothyriomycetidae; Chaetothyriales; Herpotrichiellaceae; mitosporic Herpotrichiellaceae; Coniosporium.
gi|386672091|gb|AIIA01007369.1.g2260.t1	EMC99692.1	1e-71	67.0455	hypothetical protein BAUCODRAFT_119262 [Baudoinia compniacensis UAMH 10762]	Baudoinia compniacensis UAMH 10762	Eukaryota; Fungi; Dikarya; Ascomycota; Pezizomycotina; Dothideomycetes; Dothideomycetidae; Capnodiales; Teratosphaeriaceae; mitosporic Teratosphaeriaceae; Baudoinia.
gi|386672091|gb|AIIA01007369.1.g2260.t1	XP_001796671.1	1e-58	56.8182	hypothetical protein SNOG_06294 [Phaeosphaeria nodorum SN15]_x0001_gb|EAT86125.1| hypothetical protein SNOG_06294 [Phaeosphaeria nodorum SN15]	Phaeosphaeria nodorum SN15	Eukaryota; Fungi; Dikarya; Ascomycota; Pezizomycotina; Dothideomycetes; Pleosporomycetidae; Pleosporales; Pleosporineae; Phaeosphaeriaceae; Parastagonospora.
gi|386672091|gb|AIIA01007369.1.g2260.t1	EON68153.1	2e-57	58.1921	SIR2 family histone deacetylase [Coniosporium apollinis CBS 100218]	Coniosporium apollinis CBS 100218	Eukaryota; Fungi; Dikarya; Ascomycota; Pezizomycotina; Eurotiomycetes; Chaetothyriomycetidae; Chaetothyriales; Herpotrichiellaceae; mitosporic Herpotrichiellaceae; Coniosporium.
gi|386672091|gb|AIIA01007369.1.g2260.t1	EOA91603.1	4e-57	55.1136	hypothetical protein SETTUDRAFT_162272 [Setosphaeria turcica Et28A]	Setosphaeria turcica Et28A	Eukaryota; Fungi; Dikarya; Ascomycota; Pezizomycotina; Dothideomycetes; Pleosporomycetidae; Pleosporales; Pleosporineae; Pleosporaceae; Setosphaeria.
gi|386672091|gb|AIIA01007369.1.g2260.t1	EMF16746.1	4e-57	59.0909	DHS-like NAD/FAD-binding domain-containing protein [Sphaerulina musiva SO2202]	Sphaerulina musiva SO2202	Eukaryota; Fungi; Dikarya; Ascomycota; Pezizomycotina; Dothideomycetes; Dothideomycetidae; Capnodiales; Mycosphaerellaceae; Sphaerulina.
gi|386672091|gb|AIIA01007369.1.g2260.t1	ETI27710.1	4e-57	56.4972	hypothetical protein G647_00159 [Cladophialophora carrionii CBS 160.54]	Cladophialophora carrionii CBS 160.54	Eukaryota; Fungi; Dikarya; Ascomycota; Pezizomycotina; Eurotiomycetes; Chaetothyriomycetidae; Chaetothyriales; Herpotrichiellaceae; mitosporic Herpotrichiellaceae; Cladophialophora.
gi|386672091|gb|AIIA01007369.1.g2260.t1	XP_003834892.1	2e-55	57.0621	similar to NAD-dependent deacetylase sirtuin-5 [Leptosphaeria maculans JN3]_x0001_emb|CBX91527.1| similar to NAD-dependent deacetylase sirtuin-5 [Leptosphaeria maculans JN3]	Leptosphaeria maculans JN3	Eukaryota; Fungi; Dikarya; Ascomycota; Pezizomycotina; Dothideomycetes; Pleosporomycetidae; Pleosporales; Pleosporineae; Leptosphaeriaceae; Leptosphaeria; Leptosphaeria maculans complex.
gi|386672091|gb|AIIA01007369.1.g2260.t1	XP_003301803.1	3e-55	54.2373	hypothetical protein PTT_13395 [Pyrenophora teres f. teres 0-1]_x0001_gb|EFQ90077.1| hypothetical protein PTT_13395 [Pyrenophora teres f. teres 0-1]	Pyrenophora teres f. teres 0-1	Eukaryota; Fungi; Dikarya; Ascomycota; Pezizomycotina; Dothideomycetes; Pleosporomycetidae; Pleosporales; Pleosporineae; Pleosporaceae; Pyrenophora.
gi|386672091|gb|AIIA01007369.1.g2260.t1	EME89520.1	6e-55	56	hypothetical protein MYCFIDRAFT_76862 [Pseudocercospora fijiensis CIRAD86]	Pseudocercospora fijiensis CIRAD86	Eukaryota; Fungi; Dikarya; Ascomycota; Pezizomycotina; Dothideomycetes; Dothideomycetidae; Capnodiales; Mycosphaerellaceae; Pseudocercospora.
gi|386672091|gb|AIIA01007369.1.g2260.t1	EMD97848.1	1e-54	53.9773	hypothetical protein COCHEDRAFT_1165191 [Bipolaris maydis C5]_x0001_gb|ENI02755.1| hypothetical protein COCC4DRAFT_200794 [Bipolaris maydis ATCC 48331]	Bipolaris maydis C5	Eukaryota; Fungi; Dikarya; Ascomycota; Pezizomycotina; Dothideomycetes; Pleosporomycetidae; Pleosporales; Pleosporineae; Pleosporaceae; Bipolaris.
gi|386672091|gb|AIIA01007369.1.g2260.t1	EUN27373.1	2e-54	53.4091	hypothetical protein COCVIDRAFT_37490 [Bipolaris victoriae FI3]	Bipolaris victoriae FI3	Eukaryota; Fungi; Dikarya; Ascomycota; Pezizomycotina; Dothideomycetes; Pleosporomycetidae; Pleosporales; Pleosporineae; Pleosporaceae; Bipolaris.
gi|386672091|gb|AIIA01007369.1.g2260.t1	EUC50000.1	3e-54	53.4091	hypothetical protein COCMIDRAFT_22338 [Bipolaris oryzae ATCC 44560]	Bipolaris oryzae ATCC 44560	Eukaryota; Fungi; Dikarya; Ascomycota; Pezizomycotina; Dothideomycetes; Pleosporomycetidae; Pleosporales; Pleosporineae; Pleosporaceae; Bipolaris.
gi|386672091|gb|AIIA01007369.1.g2260.t1	EMD60185.1	4e-54	52.8409	hypothetical protein COCSADRAFT_126551 [Bipolaris sorokiniana ND90Pr]	Bipolaris sorokiniana ND90Pr	Eukaryota; Fungi; Dikarya; Ascomycota; Pezizomycotina; Dothideomycetes; Pleosporomycetidae; Pleosporales; Pleosporineae; Pleosporaceae; Bipolaris.
gi|386672091|gb|AIIA01007369.1.g2260.t1	EUC28528.1	6e-54	53.4091	hypothetical protein COCCADRAFT_9109 [Bipolaris zeicola 26-R-13]	Bipolaris zeicola 26-R-13	Eukaryota; Fungi; Dikarya; Ascomycota; Pezizomycotina; Dothideomycetes; Pleosporomycetidae; Pleosporales; Pleosporineae; Pleosporaceae; Bipolaris.
gi|386672091|gb|AIIA01007369.1.g2260.t1	XP_003169779.1	7e-53	54.0107	NAD-dependent deacetylase sirtuin-5 [Arthroderma gypseum CBS 118893]_x0001_gb|EFR04944.1| NAD-dependent deacetylase sirtuin-5 [Arthroderma gypseum CBS 118893]	Arthroderma gypseum CBS 118893	Eukaryota; Fungi; Dikarya; Ascomycota; Pezizomycotina; Eurotiomycetes; Eurotiomycetidae; Onygenales; Arthrodermataceae; Arthroderma.
gi|386672091|gb|AIIA01007369.1.g2260.t1	XP_003023580.1	9e-53	54.0107	hypothetical protein TRV_02327 [Trichophyton verrucosum HKI 0517]_x0001_gb|EFE42962.1| hypothetical protein TRV_02327 [Trichophyton verrucosum HKI 0517]	Trichophyton verrucosum HKI 0517	Eukaryota; Fungi; Dikarya; Ascomycota; Pezizomycotina; Eurotiomycetes; Eurotiomycetidae; Onygenales; Arthrodermataceae; mitosporic Arthrodermataceae; Trichophyton.
gi|386672091|gb|AIIA01007369.1.g2260.t1	XP_003016996.1	4e-52	54.0107	hypothetical protein ARB_05290 [Arthroderma benhamiae CBS 112371]_x0001_gb|EFE36351.1| hypothetical protein ARB_05290 [Arthroderma benhamiae CBS 112371]	Arthroderma benhamiae CBS 112371	Eukaryota; Fungi; Dikarya; Ascomycota; Pezizomycotina; Eurotiomycetes; Eurotiomycetidae; Onygenales; Arthrodermataceae; Arthroderma.
gi|386672091|gb|AIIA01007369.1.g2260.t1	EHY57796.1	5e-52	53.0726	hypothetical protein HMPREF1120_05820 [Exophiala dermatitidis NIH/UT8656]	Exophiala dermatitidis NIH/UT8656	Eukaryota; Fungi; Dikarya; Ascomycota; Pezizomycotina; Eurotiomycetes; Chaetothyriomycetidae; Chaetothyriales; Herpotrichiellaceae; mitosporic Herpotrichiellaceae; Exophiala.
gi|386672091|gb|AIIA01007369.1.g2260.t1	XP_003235956.1	1e-51	54.0107	SIR2 family histone deacetylase [Trichophyton rubrum CBS 118892]_x0001_gb|EGD86751.1| SIR2 family histone deacetylase [Trichophyton rubrum CBS 118892]	Trichophyton rubrum CBS 118892	Eukaryota; Fungi; Dikarya; Ascomycota; Pezizomycotina; Eurotiomycetes; Eurotiomycetidae; Onygenales; Arthrodermataceae; mitosporic Arthrodermataceae; Trichophyton.
gi|386672091|gb|AIIA01007369.1.g2260.t1	EGD95077.1	1e-51	53.4759	SIR2 family histone deacetylase [Trichophyton tonsurans CBS 112818]_x0001_gb|EGE03761.1| SIR2 family histone deacetylase [Trichophyton equinum CBS 127.97]	Trichophyton tonsurans CBS 112818	Eukaryota; Fungi; Dikarya; Ascomycota; Pezizomycotina; Eurotiomycetes; Eurotiomycetidae; Onygenales; Arthrodermataceae; mitosporic Arthrodermataceae; Trichophyton.
gi|386672091|gb|AIIA01007369.1.g2260.t1	XP_003852724.1	2e-51	53.9773	hypothetical protein MYCGRDRAFT_42036 [Zymoseptoria tritici IPO323]_x0001_gb|EGP87700.1| hypothetical protein MYCGRDRAFT_42036 [Zymoseptoria tritici IPO323]	Zymoseptoria tritici IPO323	Eukaryota; Fungi; Dikarya; Ascomycota; Pezizomycotina; Dothideomycetes; Dothideomycetidae; Capnodiales; Mycosphaerellaceae; Zymoseptoria.
gi|386672091|gb|AIIA01007369.1.g2260.t1	XP_001931986.1	5e-50	53.6723	NAD-dependent deacetylase sirtuin-5 [Pyrenophora tritici-repentis Pt-1C-BFP]_x0001_gb|EDU41091.1| NAD-dependent deacetylase sirtuin-5 [Pyrenophora tritici-repentis Pt-1C-BFP]	Pyrenophora tritici-repentis Pt-1C-BFP	Eukaryota; Fungi; Dikarya; Ascomycota; Pezizomycotina; Dothideomycetes; Pleosporomycetidae; Pleosporales; Pleosporineae; Pleosporaceae; Pyrenophora.
gi|386672091|gb|AIIA01007369.1.g2260.t1	EFW21849.1	1e-48	50.7853	sirtuin [Coccidioides posadasii str. Silveira]	Coccidioides posadasii str. Silveira	Eukaryota; Fungi; Dikarya; Ascomycota; Pezizomycotina; Eurotiomycetes; Eurotiomycetidae; Onygenales; mitosporic Onygenales; Coccidioides.
gi|386672091|gb|AIIA01007369.1.g2260.t1	XP_003065961.1	1e-48	51.3089	Sir2 family transcription regulator [Coccidioides posadasii C735 delta SOWgp]_x0001_gb|EER23816.1| Sir2 family transcription regulator [Coccidioides posadasii C735 delta SOWgp]	Coccidioides posadasii C735 delta SOWgp	Eukaryota; Fungi; Dikarya; Ascomycota; Pezizomycotina; Eurotiomycetes; Eurotiomycetidae; Onygenales; mitosporic Onygenales; Coccidioides.
gi|386672091|gb|AIIA01007369.1.g2260.t1	XP_002340765.1	2e-48	54.5455	SIR2 family histone deacetylase, putative [Talaromyces stipitatus ATCC 10500]_x0001_gb|EED23378.1| SIR2 family histone deacetylase, putative [Talaromyces stipitatus ATCC 10500]	Talaromyces stipitatus ATCC 10500	Eukaryota; Fungi; Dikarya; Ascomycota; Pezizomycotina; Eurotiomycetes; Eurotiomycetidae; Eurotiales; Trichocomaceae; Talaromyces.
gi|386672091|gb|AIIA01007369.1.g2260.t1	XP_001247430.1	2e-48	51.3089	hypothetical protein CIMG_01201 [Coccidioides immitis RS]	Coccidioides immitis RS	Eukaryota; Fungi; Dikarya; Ascomycota; Pezizomycotina; Eurotiomycetes; Eurotiomycetidae; Onygenales; mitosporic Onygenales; Coccidioides.
gi|386672091|gb|AIIA01007369.1.g2260.t1	CDM35312.1	2e-48	53.0387	NAD-dependent deacetylase, sirtuin family [Penicillium roqueforti]	Penicillium roqueforti	Eukaryota; Fungi; Dikarya; Ascomycota; Pezizomycotina; Eurotiomycetes; Eurotiomycetidae; Eurotiales; Aspergillaceae; Penicillium.
gi|386672091|gb|AIIA01007369.1.g2260.t1	XP_001215861.1	3e-48	50.8197	conserved hypothetical protein [Aspergillus terreus NIH2624]_x0001_gb|EAU33227.1| conserved hypothetical protein [Aspergillus terreus NIH2624]	Aspergillus terreus NIH2624	Eukaryota; Fungi; Dikarya; Ascomycota; Pezizomycotina; Eurotiomycetes; Eurotiomycetidae; Eurotiales; Aspergillaceae; Aspergillus.
gi|386672091|gb|AIIA01007369.1.g2260.t1	XP_001258039.1	3e-48	53.2967	SIR2 family histone deacetylase, putative [Neosartorya fischeri NRRL 181]_x0001_gb|EAW16142.1| SIR2 family histone deacetylase, putative [Neosartorya fischeri NRRL 181]	Neosartorya fischeri NRRL 181	Eukaryota; Fungi; Dikarya; Ascomycota; Pezizomycotina; Eurotiomycetes; Eurotiomycetidae; Eurotiales; Aspergillaceae; Neosartorya.
gi|386672091|gb|AIIA01007369.1.g2260.t1	EAS35937.2	3e-48	51.3089	SIR2 family histone deacetylase [Coccidioides immitis RS]	Coccidioides immitis RS	Eukaryota; Fungi; Dikarya; Ascomycota; Pezizomycotina; Eurotiomycetes; Eurotiomycetidae; Onygenales; mitosporic Onygenales; Coccidioides.
gi|386672091|gb|AIIA01007369.1.g2260.t1	XP_750809.1	1e-47	53.8462	SIR2 family histone deacetylase [Aspergillus fumigatus Af293]_x0001_gb|EAL88771.1| SIR2 family histone deacetylase, putative [Aspergillus fumigatus Af293]_x0001_gb|EDP49490.1| SIR2 family histone deacetylase, putative [Aspergillus fumigatus A1163]	Aspergillus fumigatus Af293	Eukaryota; Fungi; Dikarya; Ascomycota; Pezizomycotina; Eurotiomycetes; Eurotiomycetidae; Eurotiales; Aspergillaceae; Aspergillus.
gi|386672091|gb|AIIA01007369.1.g2260.t1	XP_002144717.1	4e-47	51.8717	SIR2 family histone deacetylase, putative [Talaromyces marneffei ATCC 18224]_x0001_gb|EEA28202.1| SIR2 family histone deacetylase, putative [Talaromyces marneffei ATCC 18224]	Talaromyces marneffei ATCC 18224	Eukaryota; Fungi; Dikarya; Ascomycota; Pezizomycotina; Eurotiomycetes; Eurotiomycetidae; Eurotiales; Trichocomaceae; Talaromyces.
gi|386672091|gb|AIIA01007369.1.g2260.t1	XP_001819107.1	9e-47	50.2732	SIR2 family histone deacetylase [Aspergillus oryzae RIB40]_x0001_dbj|BAE57105.1| unnamed protein product [Aspergillus oryzae RIB40]_x0001_gb|EIT73175.1| sirtuin 5 [Aspergillus oryzae 3.042]	Aspergillus oryzae RIB40	Eukaryota; Fungi; Dikarya; Ascomycota; Pezizomycotina; Eurotiomycetes; Eurotiomycetidae; Eurotiales; Aspergillaceae; Aspergillus.
gi|386672091|gb|AIIA01007369.1.g2260.t1	XP_002847192.1	1e-46	50.2591	NAD-dependent deacetylase sirtuin-5 [Arthroderma otae CBS 113480]_x0001_gb|EEQ32110.1| NAD-dependent deacetylase sirtuin-5 [Arthroderma otae CBS 113480]	Arthroderma otae CBS 113480	Eukaryota; Fungi; Dikarya; Ascomycota; Pezizomycotina; Eurotiomycetes; Eurotiomycetidae; Onygenales; Arthrodermataceae; Arthroderma.
gi|386672091|gb|AIIA01007369.1.g2260.t1	XP_002382099.1	2e-46	50.2732	SIR2 family histone deacetylase, putative [Aspergillus flavus NRRL3357]_x0001_gb|EED48683.1| SIR2 family histone deacetylase, putative [Aspergillus flavus NRRL3357]	Aspergillus flavus NRRL3357	Eukaryota; Fungi; Dikarya; Ascomycota; Pezizomycotina; Eurotiomycetes; Eurotiomycetidae; Eurotiales; Aspergillaceae; Aspergillus.
gi|386672091|gb|AIIA01007369.1.g2260.t1	XP_001394675.2	2e-46	51.9553	SIR2 family histone deacetylase [Aspergillus niger CBS 513.88]	Aspergillus niger CBS 513.88	Eukaryota; Fungi; Dikarya; Ascomycota; Pezizomycotina; Eurotiomycetes; Eurotiomycetidae; Eurotiales; Aspergillaceae; Aspergillus.
gi|386672091|gb|AIIA01007369.1.g2260.t1	EHA19801.1	2e-46	51.9553	silent information regulator protein Sir2p [Aspergillus niger ATCC 1015]	Aspergillus niger ATCC 1015	Eukaryota; Fungi; Dikarya; Ascomycota; Pezizomycotina; Eurotiomycetes; Eurotiomycetidae; Eurotiales; Aspergillaceae; Aspergillus.
gi|386672091|gb|AIIA01007369.1.g2260.t1	GAA85960.1	3e-46	51.6667	SIR2 family histone deacetylase [Aspergillus kawachii IFO 4308]	Aspergillus kawachii IFO 4308	Eukaryota; Fungi; Dikarya; Ascomycota; Pezizomycotina; Eurotiomycetes; Eurotiomycetidae; Eurotiales; Aspergillaceae; Aspergillus.
gi|386672091|gb|AIIA01007369.1.g2260.t1	EPS33779.1	7e-46	51.6304	hypothetical protein PDE_08741 [Penicillium oxalicum 114-2]	Penicillium oxalicum 114-2	Eukaryota; Fungi; Dikarya; Ascomycota; Pezizomycotina; Eurotiomycetes; Eurotiomycetidae; Eurotiales; Aspergillaceae; Penicillium.
gi|386672091|gb|AIIA01007369.1.g2260.t1	XP_002541624.1	9e-46	50.5319	conserved hypothetical protein [Uncinocarpus reesii 1704]_x0001_gb|EEP76291.1| conserved hypothetical protein [Uncinocarpus reesii 1704]	Uncinocarpus reesii 1704	Eukaryota; Fungi; Dikarya; Ascomycota; Pezizomycotina; Eurotiomycetes; Eurotiomycetidae; Onygenales; Onygenaceae; Uncinocarpus.
gi|386672091|gb|AIIA01007369.1.g2260.t1	XP_001268049.1	8e-44	50.2732	SIR2 family histone deacetylase, putative [Aspergillus clavatus NRRL 1]_x0001_gb|EAW06623.1| SIR2 family histone deacetylase, putative [Aspergillus clavatus NRRL 1]	Aspergillus clavatus NRRL 1	Eukaryota; Fungi; Dikarya; Ascomycota; Pezizomycotina; Eurotiomycetes; Eurotiomycetidae; Eurotiales; Aspergillaceae; Aspergillus.
gi|386670451|gb|AIIA01008186.1.g3056.t1	EMD00957.1	5e-90	79.3939	hypothetical protein BAUCODRAFT_44173, partial [Baudoinia compniacensis UAMH 10762]	Baudoinia compniacensis UAMH 10762	Eukaryota; Fungi; Dikarya; Ascomycota; Pezizomycotina; Dothideomycetes; Dothideomycetidae; Capnodiales; Teratosphaeriaceae; mitosporic Teratosphaeriaceae; Baudoinia.
gi|386670451|gb|AIIA01008186.1.g3056.t1	EME49288.1	2e-88	78.882	hypothetical protein DOTSEDRAFT_84711 [Dothistroma septosporum NZE10]	Dothistroma septosporum NZE10	Eukaryota; Fungi; Dikarya; Ascomycota; Pezizomycotina; Dothideomycetes; Dothideomycetidae; Capnodiales; Mycosphaerellaceae; Mycosphaerella.
gi|386670451|gb|AIIA01008186.1.g3056.t1	XP_003856805.1	2e-85	76.5432	hypothetical protein MYCGRDRAFT_24762, partial [Zymoseptoria tritici IPO323]_x0001_gb|EGP91781.1| hypothetical protein MYCGRDRAFT_24762 [Zymoseptoria tritici IPO323]	Zymoseptoria tritici IPO323	Eukaryota; Fungi; Dikarya; Ascomycota; Pezizomycotina; Dothideomycetes; Dothideomycetidae; Capnodiales; Mycosphaerellaceae; Zymoseptoria.
gi|386670451|gb|AIIA01008186.1.g3056.t1	EME87364.1	9e-83	68.5714	hypothetical protein MYCFIDRAFT_201097 [Pseudocercospora fijiensis CIRAD86]	Pseudocercospora fijiensis CIRAD86	Eukaryota; Fungi; Dikarya; Ascomycota; Pezizomycotina; Dothideomycetes; Dothideomycetidae; Capnodiales; Mycosphaerellaceae; Pseudocercospora.
gi|386670451|gb|AIIA01008186.1.g3056.t1	EMF18005.1	1e-80	74.375	hypothetical protein SEPMUDRAFT_146885 [Sphaerulina musiva SO2202]	Sphaerulina musiva SO2202	Eukaryota; Fungi; Dikarya; Ascomycota; Pezizomycotina; Dothideomycetes; Dothideomycetidae; Capnodiales; Mycosphaerellaceae; Sphaerulina.
gi|386670451|gb|AIIA01008186.1.g3056.t1	EON61354.1	1e-70	68.4211	hypothetical protein W97_00568 [Coniosporium apollinis CBS 100218]	Coniosporium apollinis CBS 100218	Eukaryota; Fungi; Dikarya; Ascomycota; Pezizomycotina; Eurotiomycetes; Chaetothyriomycetidae; Chaetothyriales; Herpotrichiellaceae; mitosporic Herpotrichiellaceae; Coniosporium.
gi|386670451|gb|AIIA01008186.1.g3056.t1	EOA82200.1	1e-67	71.3235	hypothetical protein SETTUDRAFT_44081 [Setosphaeria turcica Et28A]	Setosphaeria turcica Et28A	Eukaryota; Fungi; Dikarya; Ascomycota; Pezizomycotina; Dothideomycetes; Pleosporomycetidae; Pleosporales; Pleosporineae; Pleosporaceae; Setosphaeria.
gi|386670451|gb|AIIA01008186.1.g3056.t1	EKG19327.1	2e-67	60.5556	DNA repair protein rad10 [Macrophomina phaseolina MS6]	Macrophomina phaseolina MS6	Eukaryota; Fungi; Dikarya; Ascomycota; Pezizomycotina; Dothideomycetes; Dothideomycetes incertae sedis; Botryosphaeriales; Botryosphaeriaceae; Macrophomina.
gi|386670451|gb|AIIA01008186.1.g3056.t1	EMD91698.1	4e-67	74.0458	hypothetical protein COCHEDRAFT_1175927 [Bipolaris maydis C5]_x0001_gb|ENI08544.1| hypothetical protein COCC4DRAFT_57282 [Bipolaris maydis ATCC 48331]	Bipolaris maydis C5	Eukaryota; Fungi; Dikarya; Ascomycota; Pezizomycotina; Dothideomycetes; Pleosporomycetidae; Pleosporales; Pleosporineae; Pleosporaceae; Bipolaris.
gi|386670451|gb|AIIA01008186.1.g3056.t1	EUN25072.1	9e-67	73.2824	hypothetical protein COCVIDRAFT_104492 [Bipolaris victoriae FI3]	Bipolaris victoriae FI3	Eukaryota; Fungi; Dikarya; Ascomycota; Pezizomycotina; Dothideomycetes; Pleosporomycetidae; Pleosporales; Pleosporineae; Pleosporaceae; Bipolaris.
gi|386670451|gb|AIIA01008186.1.g3056.t1	EMD61433.1	1e-66	73.2824	hypothetical protein COCSADRAFT_39164 [Bipolaris sorokiniana ND90Pr]	Bipolaris sorokiniana ND90Pr	Eukaryota; Fungi; Dikarya; Ascomycota; Pezizomycotina; Dothideomycetes; Pleosporomycetidae; Pleosporales; Pleosporineae; Pleosporaceae; Bipolaris.
gi|386670451|gb|AIIA01008186.1.g3056.t1	EOD50937.1	2e-66	57.6087	putative mating-type switching protein swi10 protein [Neofusicoccum parvum UCRNP2]	Neofusicoccum parvum UCRNP2	Eukaryota; Fungi; Dikarya; Ascomycota; Pezizomycotina; Dothideomycetes; Dothideomycetes incertae sedis; Botryosphaeriales; Botryosphaeriaceae; Neofusicoccum.
gi|386670451|gb|AIIA01008186.1.g3056.t1	XP_001797080.1	5e-66	62.5767	hypothetical protein SNOG_06717 [Phaeosphaeria nodorum SN15]_x0001_gb|EAT85368.2| hypothetical protein SNOG_06717 [Phaeosphaeria nodorum SN15]	Phaeosphaeria nodorum SN15	Eukaryota; Fungi; Dikarya; Ascomycota; Pezizomycotina; Dothideomycetes; Pleosporomycetidae; Pleosporales; Pleosporineae; Phaeosphaeriaceae; Parastagonospora.
gi|386670451|gb|AIIA01008186.1.g3056.t1	EUC37678.1	6e-66	72.5191	hypothetical protein COCCADRAFT_1540 [Bipolaris zeicola 26-R-13]	Bipolaris zeicola 26-R-13	Eukaryota; Fungi; Dikarya; Ascomycota; Pezizomycotina; Dothideomycetes; Pleosporomycetidae; Pleosporales; Pleosporineae; Pleosporaceae; Bipolaris.
gi|386670451|gb|AIIA01008186.1.g3056.t1	EUC50157.1	1e-65	71.7557	hypothetical protein COCMIDRAFT_82667 [Bipolaris oryzae ATCC 44560]	Bipolaris oryzae ATCC 44560	Eukaryota; Fungi; Dikarya; Ascomycota; Pezizomycotina; Dothideomycetes; Pleosporomycetidae; Pleosporales; Pleosporineae; Pleosporaceae; Bipolaris.
gi|386670451|gb|AIIA01008186.1.g3056.t1	XP_003303225.1	1e-64	71.5385	hypothetical protein PTT_15356 [Pyrenophora teres f. teres 0-1]_x0001_ref|XP_003305727.1| hypothetical protein PTT_18642 [Pyrenophora teres f. teres 0-1]_x0001_gb|EFQ86194.1| hypothetical protein PTT_18642 [Pyrenophora teres f. teres 0-1]_x0001_gb|EFQ88672.1| hypothetical protein PTT_15356 [Pyrenophora teres f. teres 0-1]	Pyrenophora teres f. teres 0-1	Eukaryota; Fungi; Dikarya; Ascomycota; Pezizomycotina; Dothideomycetes; Pleosporomycetidae; Pleosporales; Pleosporineae; Pleosporaceae; Pyrenophora.
gi|386670451|gb|AIIA01008186.1.g3056.t1	XP_001931139.1	2e-64	71.5385	mating-type switching protein swi10 [Pyrenophora tritici-repentis Pt-1C-BFP]_x0001_gb|EDU40244.1| mating-type switching protein swi10 [Pyrenophora tritici-repentis Pt-1C-BFP]	Pyrenophora tritici-repentis Pt-1C-BFP	Eukaryota; Fungi; Dikarya; Ascomycota; Pezizomycotina; Dothideomycetes; Pleosporomycetidae; Pleosporales; Pleosporineae; Pleosporaceae; Pyrenophora.
gi|386670451|gb|AIIA01008186.1.g3056.t1	XP_003836205.1	2e-61	60.479	hypothetical protein LEMA_P055460.1 [Leptosphaeria maculans JN3]_x0001_emb|CBX92840.1| hypothetical protein LEMA_P055460.1 [Leptosphaeria maculans JN3]	Leptosphaeria maculans JN3	Eukaryota; Fungi; Dikarya; Ascomycota; Pezizomycotina; Dothideomycetes; Pleosporomycetidae; Pleosporales; Pleosporineae; Leptosphaeriaceae; Leptosphaeria; Leptosphaeria maculans complex.
gi|386670451|gb|AIIA01008186.1.g3056.t1	ETN36315.1	3e-60	63.9098	hypothetical protein HMPREF1541_08592 [Cyphellophora europaea CBS 101466]	Cyphellophora europaea CBS 101466	Eukaryota; Fungi; Dikarya; Ascomycota; Pezizomycotina; Eurotiomycetes; Chaetothyriomycetidae; Chaetothyriales; Cyphellophoraceae; Cyphellophora.
gi|386670451|gb|AIIA01008186.1.g3056.t1	EMR70268.1	1e-59	54.6512	putative mating-type switching protein swi10 protein [Eutypa lata UCREL1]	Eutypa lata UCREL1	Eukaryota; Fungi; Dikarya; Ascomycota; Pezizomycotina; Sordariomycetes; Xylariomycetidae; Xylariales; Diatrypaceae; Eutypa.
gi|386670451|gb|AIIA01008186.1.g3056.t1	EHL03206.1	2e-59	54.7486	putative Mating-type switching protein swi10 [Glarea lozoyensis 74030]_x0001_gb|EPE29012.1| Restriction endonuclease-like protein [Glarea lozoyensis ATCC 20868]	Glarea lozoyensis 74030	Eukaryota; Fungi; Dikarya; Ascomycota; Pezizomycotina; Leotiomycetes; Helotiales; Helotiaceae; Glarea.
gi|386670451|gb|AIIA01008186.1.g3056.t1	ETS74484.1	6e-59	63.7584	hypothetical protein PFICI_14350 [Pestalotiopsis fici W106-1]	Pestalotiopsis fici W106-1	Eukaryota; Fungi; Dikarya; Ascomycota; Pezizomycotina; Sordariomycetes; Xylariomycetidae; Xylariales; Amphisphaeriaceae; mitosporic Amphisphaeriaceae; Pestalotiopsis.
gi|386670451|gb|AIIA01008186.1.g3056.t1	EON99780.1	9e-59	64.2336	putative mating-type switching protein swi10 protein [Togninia minima UCRPA7]	Togninia minima UCRPA7	Eukaryota; Fungi; Dikarya; Ascomycota; Pezizomycotina; Sordariomycetes; Sordariomycetidae; Calosphaeriales; Calosphaeriaceae; Togninia.
gi|386670451|gb|AIIA01008186.1.g3056.t1	EKD16037.1	2e-57	67.6923	DNA repair protein rad10 [Marssonina brunnea f. sp. 'multigermtubi' MB_m1]	Marssonina brunnea f. sp. 'multigermtubi' MB_m1	Eukaryota; Fungi; Dikarya; Ascomycota; Pezizomycotina; Leotiomycetes; Helotiales; Dermateaceae; Marssonina.
gi|386670451|gb|AIIA01008186.1.g3056.t1	XP_001584634.1	4e-57	65.4135	hypothetical protein SS1G_14403 [Sclerotinia sclerotiorum 1980]_x0001_gb|EDO00533.1| hypothetical protein SS1G_14403 [Sclerotinia sclerotiorum 1980 UF-70]	Sclerotinia sclerotiorum 1980 UF-70	Eukaryota; Fungi; Dikarya; Ascomycota; Pezizomycotina; Leotiomycetes; Helotiales; Sclerotiniaceae; Sclerotinia.
gi|386670451|gb|AIIA01008186.1.g3056.t1	XP_001552435.1	7e-57	63.5036	hypothetical protein BC1G_09665 [Botryotinia fuckeliana B05.10]_x0001_emb|CCD34434.1| similar to mating-type switching protein swi10 [Botryotinia fuckeliana T4]_x0001_gb|EMR87140.1| putative mating-type switching protein swi10 protein [Botryotinia fuckeliana BcDW1]	Botryotinia fuckeliana B05.10	Eukaryota; Fungi; Dikarya; Ascomycota; Pezizomycotina; Leotiomycetes; Helotiales; Sclerotiniaceae; Botryotinia.
gi|386670451|gb|AIIA01008186.1.g3056.t1	EPS34079.1	2e-55	55.9748	hypothetical protein PDE_09041 [Penicillium oxalicum 114-2]	Penicillium oxalicum 114-2	Eukaryota; Fungi; Dikarya; Ascomycota; Pezizomycotina; Eurotiomycetes; Eurotiomycetidae; Eurotiales; Aspergillaceae; Penicillium.
gi|386670451|gb|AIIA01008186.1.g3056.t1	ESZ89477.1	4e-55	60.5839	mating-type switching protein swi10 [Sclerotinia borealis F-4157]	Sclerotinia borealis F-4157	Eukaryota; Fungi; Dikarya; Ascomycota; Pezizomycotina; Leotiomycetes; Helotiales; Sclerotiniaceae; Sclerotinia.
gi|386670451|gb|AIIA01008186.1.g3056.t1	ERF70683.1	8e-55	61.0687	hypothetical protein EPUS_02549 [Endocarpon pusillum Z07020]	Endocarpon pusillum Z07020	Eukaryota; Fungi; Dikarya; Ascomycota; Pezizomycotina; Eurotiomycetes; Chaetothyriomycetidae; Verrucariales; Verrucariaceae; Endocarpon.
gi|386670451|gb|AIIA01008186.1.g3056.t1	EFY90630.1	9e-55	57.4468	mating-type switching protein swi10 [Metarhizium acridum CQMa 102]	Metarhizium acridum CQMa 102	Eukaryota; Fungi; Dikarya; Ascomycota; Pezizomycotina; Sordariomycetes; Hypocreomycetidae; Hypocreales; Clavicipitaceae; mitosporic Clavicipitaceae; Metarhizium.
gi|386670451|gb|AIIA01008186.1.g3056.t1	EHY55690.1	5e-54	61.2403	DNA excision repair protein ERCC-1 [Exophiala dermatitidis NIH/UT8656]	Exophiala dermatitidis NIH/UT8656	Eukaryota; Fungi; Dikarya; Ascomycota; Pezizomycotina; Eurotiomycetes; Chaetothyriomycetidae; Chaetothyriales; Herpotrichiellaceae; mitosporic Herpotrichiellaceae; Exophiala.
gi|386670451|gb|AIIA01008186.1.g3056.t1	EEH08702.1	9e-54	62.5954	mating-type switching protein swi10 [Ajellomyces capsulatus G186AR]	Ajellomyces capsulatus G186AR	Eukaryota; Fungi; Dikarya; Ascomycota; Pezizomycotina; Eurotiomycetes; Eurotiomycetidae; Onygenales; Ajellomycetaceae; Ajellomyces.
gi|386670451|gb|AIIA01008186.1.g3056.t1	EHK40544.1	1e-53	50.9317	hypothetical protein TRIATDRAFT_320874 [Trichoderma atroviride IMI 206040]	Trichoderma atroviride IMI 206040	Eukaryota; Fungi; Dikarya; Ascomycota; Pezizomycotina; Sordariomycetes; Hypocreomycetidae; Hypocreales; Hypocreaceae; Trichoderma.
gi|386670451|gb|AIIA01008186.1.g3056.t1	ETI21870.1	1e-53	60.1504	hypothetical protein G647_05939 [Cladophialophora carrionii CBS 160.54]	Cladophialophora carrionii CBS 160.54	Eukaryota; Fungi; Dikarya; Ascomycota; Pezizomycotina; Eurotiomycetes; Chaetothyriomycetidae; Chaetothyriales; Herpotrichiellaceae; mitosporic Herpotrichiellaceae; Cladophialophora.
gi|386670451|gb|AIIA01008186.1.g3056.t1	EHK21504.1	2e-53	58.3333	hypothetical protein TRIVIDRAFT_152287 [Trichoderma virens Gv29-8]	Trichoderma virens Gv29-8	Eukaryota; Fungi; Dikarya; Ascomycota; Pezizomycotina; Sordariomycetes; Hypocreomycetidae; Hypocreales; Hypocreaceae; Trichoderma.
gi|386670451|gb|AIIA01008186.1.g3056.t1	EER43480.1	2e-53	63.0769	mating-type switching protein swi10 [Ajellomyces capsulatus H143]_x0001_gb|EGC42003.1| mating-type switching protein swi10 [Ajellomyces capsulatus H88]	Ajellomyces capsulatus H143	Eukaryota; Fungi; Dikarya; Ascomycota; Pezizomycotina; Eurotiomycetes; Eurotiomycetidae; Onygenales; Ajellomycetaceae; Ajellomyces.
gi|386670451|gb|AIIA01008186.1.g3056.t1	EFZ02423.1	2e-53	58.156	mating-type switching protein swi10 [Metarhizium anisopliae ARSEF 23]	Metarhizium anisopliae ARSEF 23	Eukaryota; Fungi; Dikarya; Ascomycota; Pezizomycotina; Sordariomycetes; Hypocreomycetidae; Hypocreales; Clavicipitaceae; mitosporic Clavicipitaceae; Metarhizium.
gi|386670451|gb|AIIA01008186.1.g3056.t1	XP_661935.1	7e-53	60.4651	hypothetical protein AN4331.2 [Aspergillus nidulans FGSC A4]_x0001_gb|EAA60492.1| hypothetical protein AN4331.2 [Aspergillus nidulans FGSC A4]_x0001_tpe|CBF77745.1| TPA: DNA repair endonuclease (Eurofung) [Aspergillus nidulans FGSC A4]	Aspergillus nidulans FGSC A4	Eukaryota; Fungi; Dikarya; Ascomycota; Pezizomycotina; Eurotiomycetes; Eurotiomycetidae; Eurotiales; Aspergillaceae; Aspergillus.
gi|386670451|gb|AIIA01008186.1.g3056.t1	XP_002584923.1	9e-53	61.5385	mating-type switching protein swi10 [Uncinocarpus reesii 1704]_x0001_gb|EEP80770.1| mating-type switching protein swi10 [Uncinocarpus reesii 1704]	Uncinocarpus reesii 1704	Eukaryota; Fungi; Dikarya; Ascomycota; Pezizomycotina; Eurotiomycetes; Eurotiomycetidae; Onygenales; Onygenaceae; Uncinocarpus.
gi|386670451|gb|AIIA01008186.1.g3056.t1	XP_001227051.1	1e-52	60.3053	hypothetical protein CHGG_09124 [Chaetomium globosum CBS 148.51]_x0001_gb|EAQ85110.1| hypothetical protein CHGG_09124 [Chaetomium globosum CBS 148.51]	Chaetomium globosum CBS 148.51	Eukaryota; Fungi; Dikarya; Ascomycota; Pezizomycotina; Sordariomycetes; Sordariomycetidae; Sordariales; Chaetomiaceae; Chaetomium.
gi|386670451|gb|AIIA01008186.1.g3056.t1	XP_001267391.1	2e-52	59.5588	mating-type switch/DNA repair protein Swi10/Rad10, putative [Neosartorya fischeri NRRL 181]_x0001_gb|EAW25494.1| mating-type switch/DNA repair protein Swi10/Rad10, putative [Neosartorya fischeri NRRL 181]	Neosartorya fischeri NRRL 181	Eukaryota; Fungi; Dikarya; Ascomycota; Pezizomycotina; Eurotiomycetes; Eurotiomycetidae; Eurotiales; Aspergillaceae; Neosartorya.
gi|386670451|gb|AIIA01008186.1.g3056.t1	XP_001271519.1	2e-52	60.4651	mating-type switch/DNA repair protein Swi10/Rad10, putative [Aspergillus clavatus NRRL 1]_x0001_gb|EAW10093.1| mating-type switch/DNA repair protein Swi10/Rad10, putative [Aspergillus clavatus NRRL 1]	Aspergillus clavatus NRRL 1	Eukaryota; Fungi; Dikarya; Ascomycota; Pezizomycotina; Eurotiomycetes; Eurotiomycetidae; Eurotiales; Aspergillaceae; Aspergillus.
gi|386670451|gb|AIIA01008186.1.g3056.t1	XP_752198.1	3e-52	62.0155	mating-type switch/DNA repair protein Swi10/Rad10 [Aspergillus fumigatus Af293]_x0001_gb|EAL90160.1| mating-type switch/DNA repair protein Swi10/Rad10, putative [Aspergillus fumigatus Af293]_x0001_gb|EDP50006.1| mating-type switch/DNA repair protein Swi10/Rad10, putative [Aspergillus fumigatus A1163]	Aspergillus fumigatus Af293	Eukaryota; Fungi; Dikarya; Ascomycota; Pezizomycotina; Eurotiomycetes; Eurotiomycetidae; Eurotiales; Aspergillaceae; Aspergillus.
gi|386670451|gb|AIIA01008186.1.g3056.t1	XP_001214774.1	3e-52	61.194	mating-type switching protein swi10 [Aspergillus terreus NIH2624]_x0001_gb|EAU34665.1| mating-type switching protein swi10 [Aspergillus terreus NIH2624]	Aspergillus terreus NIH2624	Eukaryota; Fungi; Dikarya; Ascomycota; Pezizomycotina; Eurotiomycetes; Eurotiomycetidae; Eurotiales; Aspergillaceae; Aspergillus.
gi|386670451|gb|AIIA01008186.1.g3056.t1	XP_001821455.1	9e-52	57.047	mating-type switch/DNA repair protein Swi10/Rad10 [Aspergillus oryzae RIB40]_x0001_ref|XP_002377240.1| mating-type switch/DNA repair protein Swi10/Rad10, putative [Aspergillus flavus NRRL3357]_x0001_dbj|BAE59453.1| unnamed protein product [Aspergillus oryzae RIB40]_x0001_gb|EED53994.1| mating-type switch/DNA repair protein Swi10/Rad10, putative [Aspergillus flavus NRRL3357]_x0001_gb|EIT78318.1| s…	Aspergillus oryzae RIB40	Eukaryota; Fungi; Dikarya; Ascomycota; Pezizomycotina; Eurotiomycetes; Eurotiomycetidae; Eurotiales; Aspergillaceae; Aspergillus.
gi|386670451|gb|AIIA01008186.1.g3056.t1	EKV19497.1	1e-51	60.8	Mating-type switch/DNA repair protein Swi10/Rad10, putative [Penicillium digitatum PHI26]_x0001_gb|EKV20658.1| Mating-type switch/DNA repair protein Swi10/Rad10, putative [Penicillium digitatum Pd1]	Penicillium digitatum PHI26	Eukaryota; Fungi; Dikarya; Ascomycota; Pezizomycotina; Eurotiomycetes; Eurotiomycetidae; Eurotiales; Aspergillaceae; Penicillium.
gi|386670451|gb|AIIA01008186.1.g3056.t1	EGR51574.1	1e-51	58.3333	hypothetical protein TRIREDRAFT_57198 [Trichoderma reesei QM6a]	Trichoderma reesei QM6a	Eukaryota; Fungi; Dikarya; Ascomycota; Pezizomycotina; Sordariomycetes; Hypocreomycetidae; Hypocreales; Hypocreaceae; Trichoderma.
gi|386670451|gb|AIIA01008186.1.g3056.t1	XP_003001931.1	1e-51	58.3942	mating-type switching protein swi10 [Verticillium alfalfae VaMs.102]_x0001_gb|EEY22080.1| mating-type switching protein swi10 [Verticillium alfalfae VaMs.102]	Verticillium alfalfae VaMs.102	Eukaryota; Fungi; Dikarya; Ascomycota; Pezizomycotina; Sordariomycetes; Hypocreomycetidae; Glomerellales; Plectosphaerellaceae; mitosporic Plectosphaerellaceae; Verticillium.
gi|386670451|gb|AIIA01008186.1.g3056.t1	EGY20454.1	1e-51	58.3942	mating-type switching protein swi10 [Verticillium dahliae VdLs.17]	Verticillium dahliae VdLs.17	Eukaryota; Fungi; Dikarya; Ascomycota; Pezizomycotina; Sordariomycetes; Hypocreomycetidae; Glomerellales; Plectosphaerellaceae; mitosporic Plectosphaerellaceae; Verticillium.
gi|386670451|gb|AIIA01008186.1.g3056.t1	GAA82555.1	1e-51	58.4615	mating-type switching protein Swi10 [Aspergillus kawachii IFO 4308]	Aspergillus kawachii IFO 4308	Eukaryota; Fungi; Dikarya; Ascomycota; Pezizomycotina; Eurotiomycetes; Eurotiomycetidae; Eurotiales; Aspergillaceae; Aspergillus.
gi|386670451|gb|AIIA01008186.1.g3056.t1	CDM28023.1	1e-51	58.9147	DNA repair protein rad10 [Penicillium roqueforti]	Penicillium roqueforti	Eukaryota; Fungi; Dikarya; Ascomycota; Pezizomycotina; Eurotiomycetes; Eurotiomycetidae; Eurotiales; Aspergillaceae; Penicillium.
gi|386670451|gb|AIIA01008186.1.g3056.t1	XP_006665545.1	2e-51	58.4615	mating-type switching protein swi10 [Cordyceps militaris CM01]_x0001_gb|EGX95668.1| mating-type switching protein swi10 [Cordyceps militaris CM01]	Cordyceps militaris CM01	Eukaryota; Fungi; Dikarya; Ascomycota; Pezizomycotina; Sordariomycetes; Hypocreomycetidae; Hypocreales; Cordycipitaceae; Cordyceps.
gi|386670451|gb|AIIA01008186.1.g3056.t1	XP_003650454.1	3e-51	60	hypothetical protein THITE_2109933 [Thielavia terrestris NRRL 8126]_x0001_gb|AEO64118.1| hypothetical protein THITE_2109933 [Thielavia terrestris NRRL 8126]	Thielavia terrestris NRRL 8126	Eukaryota; Fungi; Dikarya; Ascomycota; Pezizomycotina; Sordariomycetes; Sordariomycetidae; Sordariales; Chaetomiaceae; Thielavia.
gi|386670451|gb|AIIA01008186.1.g3056.t1	ENH79688.1	4e-51	52.349	mating-type switching protein swi10 [Colletotrichum orbiculare MAFF 240422]	Colletotrichum orbiculare MAFF 240422	Eukaryota; Fungi; Dikarya; Ascomycota; Pezizomycotina; Sordariomycetes; Hypocreomycetidae; Glomerellales; Glomerellaceae; mitosporic Glomerellaceae; Colletotrichum.
gi|386670451|gb|AIIA01008186.1.g3056.t1	ETS04309.1	4e-51	58.3333	mating-type switching protein swi10 [Trichoderma reesei RUT C-30]	Trichoderma reesei RUT C-30	Eukaryota; Fungi; Dikarya; Ascomycota; Pezizomycotina; Sordariomycetes; Hypocreomycetidae; Hypocreales; Hypocreaceae; Trichoderma.
gi|386670451|gb|AIIA01008186.1.g3056.t1	XP_002565603.1	4e-51	60.8	Pc22g16900 [Penicillium chrysogenum Wisconsin 54-1255]_x0001_emb|CAP98978.1| Pc22g16900 [Penicillium chrysogenum Wisconsin 54-1255]	Penicillium chrysogenum Wisconsin 54-1255	Eukaryota; Fungi; Dikarya; Ascomycota; Pezizomycotina; Eurotiomycetes; Eurotiomycetidae; Eurotiales; Aspergillaceae; Penicillium; Penicillium chrysogenum complex.
gi|386670451|gb|AIIA01008186.1.g3056.t1	XP_003664120.1	5e-51	61.1111	hypothetical protein MYCTH_2306581 [Myceliophthora thermophila ATCC 42464]_x0001_gb|AEO58875.1| hypothetical protein MYCTH_2306581 [Myceliophthora thermophila ATCC 42464]	Myceliophthora thermophila ATCC 42464	Eukaryota; Fungi; Dikarya; Ascomycota; Pezizomycotina; Sordariomycetes; Sordariomycetidae; Sordariales; Chaetomiaceae; Myceliophthora.
gi|386670451|gb|AIIA01008186.1.g3056.t1	CCT64610.1	7e-51	58.7786	related to switching protein SWI10 [Fusarium fujikuroi IMI 58289]	Fusarium fujikuroi IMI 58289	Eukaryota; Fungi; Dikarya; Ascomycota; Pezizomycotina; Sordariomycetes; Hypocreomycetidae; Hypocreales; Nectriaceae; mitosporic Nectriaceae; Fusarium; Fusarium fujikuroi species complex.
gi|386670451|gb|AIIA01008186.1.g3056.t1	EHA20357.1	8e-51	59.6899	hypothetical protein ASPNIDRAFT_190953 [Aspergillus niger ATCC 1015]	Aspergillus niger ATCC 1015	Eukaryota; Fungi; Dikarya; Ascomycota; Pezizomycotina; Eurotiomycetes; Eurotiomycetidae; Eurotiales; Aspergillaceae; Aspergillus.
gi|386670451|gb|AIIA01008186.1.g3056.t1	EEH48478.1	1e-50	61.5385	mating-type switching protein swi10 [Paracoccidioides brasiliensis Pb18]	Paracoccidioides brasiliensis Pb18	Eukaryota; Fungi; Dikarya; Ascomycota; Pezizomycotina; Eurotiomycetes; Eurotiomycetidae; Onygenales; mitosporic Onygenales; Paracoccidioides.
gi|386670451|gb|AIIA01008186.1.g3056.t1	EJT80204.1	2e-50	61.2903	mating-type switching protein swi10 [Gaeumannomyces graminis var. tritici R3-111a-1]	Gaeumannomyces graminis var. tritici R3-111a-1	Eukaryota; Fungi; Dikarya; Ascomycota; Pezizomycotina; Sordariomycetes; Sordariomycetidae; Magnaporthales; Magnaporthaceae; Gaeumannomyces.
gi|386670451|gb|AIIA01008186.1.g3056.t1	EEH21981.1	2e-50	61.5385	mating-type switching protein swi10 [Paracoccidioides brasiliensis Pb03]	Paracoccidioides brasiliensis Pb03	Eukaryota; Fungi; Dikarya; Ascomycota; Pezizomycotina; Eurotiomycetes; Eurotiomycetidae; Onygenales; mitosporic Onygenales; Paracoccidioides.
gi|386670451|gb|AIIA01008186.1.g3056.t1	XP_003717950.1	2e-50	59.375	mating-type switching protein swi10 [Magnaporthe oryzae 70-15]_x0001_gb|EHA48366.1| mating-type switching protein swi10 [Magnaporthe oryzae 70-15]	Magnaporthe oryzae 70-15	Eukaryota; Fungi; Dikarya; Ascomycota; Pezizomycotina; Sordariomycetes; Sordariomycetidae; Magnaporthales; Magnaporthaceae; Magnaporthe.
gi|386670451|gb|AIIA01008186.1.g3056.t1	XP_002623026.1	3e-50	59.2308	mating-type switching protein swi10 [Ajellomyces dermatitidis SLH14081]_x0001_gb|EEQ71804.1| mating-type switching protein swi10 [Ajellomyces dermatitidis SLH14081]_x0001_gb|EGE85705.1| mating-type switching protein swi10 [Ajellomyces dermatitidis ATCC 18188]_x0001_gb|EQL28702.1| DNA excision repair protein ERCC-1 [Ajellomyces dermatitidis ATCC 26199]	Ajellomyces dermatitidis SLH14081	Eukaryota; Fungi; Dikarya; Ascomycota; Pezizomycotina; Eurotiomycetes; Eurotiomycetidae; Onygenales; Ajellomycetaceae; Ajellomyces.
gi|386670451|gb|AIIA01008186.1.g3056.t1	EEQ83549.1	3e-50	59.2308	mating-type switching protein swi10 [Ajellomyces dermatitidis ER-3]	Ajellomyces dermatitidis ER-3	Eukaryota; Fungi; Dikarya; Ascomycota; Pezizomycotina; Eurotiomycetes; Eurotiomycetidae; Onygenales; Ajellomycetaceae; Ajellomyces.
gi|386670451|gb|AIIA01008186.1.g3056.t1	EQB45613.1	4e-50	56.3758	DNA repair protein rad10 [Colletotrichum gloeosporioides Cg-14]	Colletotrichum gloeosporioides Cg-14	Eukaryota; Fungi; Dikarya; Ascomycota; Pezizomycotina; Sordariomycetes; Hypocreomycetidae; Glomerellales; Glomerellaceae; mitosporic Glomerellaceae; Colletotrichum.
gi|386670451|gb|AIIA01008186.1.g3056.t1	XP_002793479.1	5e-50	61.5385	mating-type switching protein swi10 [Paracoccidioides sp. 'lutzii' Pb01]_x0001_gb|EEH33339.1| mating-type switching protein swi10 [Paracoccidioides sp. 'lutzii' Pb01]	Paracoccidioides sp. 'lutzii' Pb01	Eukaryota; Fungi; Dikarya; Ascomycota; Pezizomycotina; Eurotiomycetes; Eurotiomycetidae; Onygenales; mitosporic Onygenales; Paracoccidioides.
gi|386670451|gb|AIIA01008186.1.g3056.t1	XP_003235548.1	5e-50	61.4173	mating-type switching protein swi10 [Trichophyton rubrum CBS 118892]_x0001_gb|EGD88353.1| mating-type switching protein swi10 [Trichophyton rubrum CBS 118892]	Trichophyton rubrum CBS 118892	Eukaryota; Fungi; Dikarya; Ascomycota; Pezizomycotina; Eurotiomycetes; Eurotiomycetidae; Onygenales; Arthrodermataceae; mitosporic Arthrodermataceae; Trichophyton.
gi|386670451|gb|AIIA01008186.1.g3056.t1	XP_001401422.1	6e-50	58.9147	mating-type switch/DNA repair protein Swi10/Rad10 [Aspergillus niger CBS 513.88]_x0001_emb|CAK38514.1| unnamed protein product [Aspergillus niger]	Aspergillus niger CBS 513.88	Eukaryota; Fungi; Dikarya; Ascomycota; Pezizomycotina; Eurotiomycetes; Eurotiomycetidae; Eurotiales; Aspergillaceae; Aspergillus.
gi|386670451|gb|AIIA01008186.1.g3056.t1	EGE08118.1	7e-50	60.6299	mating-type switching protein swi10 [Trichophyton equinum CBS 127.97]	Trichophyton equinum CBS 127.97	Eukaryota; Fungi; Dikarya; Ascomycota; Pezizomycotina; Eurotiomycetes; Eurotiomycetidae; Onygenales; Arthrodermataceae; mitosporic Arthrodermataceae; Trichophyton.
gi|386670451|gb|AIIA01008186.1.g3056.t1	ELA34254.1	7e-50	56.9343	mating-type switching protein swi10 [Colletotrichum gloeosporioides Nara gc5]	Colletotrichum gloeosporioides Nara gc5	Eukaryota; Fungi; Dikarya; Ascomycota; Pezizomycotina; Sordariomycetes; Hypocreomycetidae; Glomerellales; Glomerellaceae; mitosporic Glomerellaceae; Colletotrichum.
gi|386670451|gb|AIIA01008186.1.g3056.t1	XP_002341093.1	8e-50	59.0551	mating-type switch/DNA repair protein Swi10/Rad10, putative [Talaromyces stipitatus ATCC 10500]_x0001_gb|EED23706.1| mating-type switch/DNA repair protein Swi10/Rad10, putative [Talaromyces stipitatus ATCC 10500]	Talaromyces stipitatus ATCC 10500	Eukaryota; Fungi; Dikarya; Ascomycota; Pezizomycotina; Eurotiomycetes; Eurotiomycetidae; Eurotiales; Trichocomaceae; Talaromyces.
gi|386670451|gb|AIIA01008186.1.g3056.t1	EFQ33499.1	8e-50	53.8462	DNA repair protein rad10 [Colletotrichum graminicola M1.001]	Colletotrichum graminicola M1.001	Eukaryota; Fungi; Dikarya; Ascomycota; Pezizomycotina; Sordariomycetes; Hypocreomycetidae; Glomerellales; Glomerellaceae; mitosporic Glomerellaceae; Colletotrichum.
gi|386670451|gb|AIIA01008186.1.g3056.t1	ELQ40089.1	1e-49	59.375	mating-type switching protein swi10 [Magnaporthe oryzae Y34]_x0001_gb|ELQ61967.1| mating-type switching protein swi10 [Magnaporthe oryzae P131]	Magnaporthe oryzae Y34	Eukaryota; Fungi; Dikarya; Ascomycota; Pezizomycotina; Sordariomycetes; Sordariomycetidae; Magnaporthales; Magnaporthaceae; Magnaporthe.
gi|386670451|gb|AIIA01008186.1.g3056.t1	XP_002144442.1	1e-49	57.6923	mating-type switch/DNA repair protein Swi10/Rad10, putative [Talaromyces marneffei ATCC 18224]_x0001_gb|EEA27927.1| mating-type switch/DNA repair protein Swi10/Rad10, putative [Talaromyces marneffei ATCC 18224]	Talaromyces marneffei ATCC 18224	Eukaryota; Fungi; Dikarya; Ascomycota; Pezizomycotina; Eurotiomycetes; Eurotiomycetidae; Eurotiales; Trichocomaceae; Talaromyces.
gi|386670451|gb|AIIA01008186.1.g3056.t1	XP_003068208.1	3e-49	62.6016	DNA repair protein rad10 containing protein [Coccidioides posadasii C735 delta SOWgp]_x0001_gb|EER26063.1| DNA repair protein rad10 containing protein [Coccidioides posadasii C735 delta SOWgp]_x0001_gb|EFW19890.1| mating-type switching protein swi10 [Coccidioides posadasii str. Silveira]	Coccidioides posadasii C735 delta SOWgp	Eukaryota; Fungi; Dikarya; Ascomycota; Pezizomycotina; Eurotiomycetes; Eurotiomycetidae; Onygenales; mitosporic Onygenales; Coccidioides.
gi|386670451|gb|AIIA01008186.1.g3056.t1	XP_001244757.1	3e-49	62.6016	hypothetical protein CIMG_04198 [Coccidioides immitis RS]_x0001_gb|EAS33386.2| DNA repair protein rad10 [Coccidioides immitis RS]	Coccidioides immitis RS	Eukaryota; Fungi; Dikarya; Ascomycota; Pezizomycotina; Eurotiomycetes; Eurotiomycetidae; Onygenales; mitosporic Onygenales; Coccidioides.
gi|386670451|gb|AIIA01008186.1.g3056.t1	CCF41448.1	6e-49	54.7445	DNA repair protein rad10 [Colletotrichum higginsianum]	Colletotrichum higginsianum	Eukaryota; Fungi; Dikarya; Ascomycota; Pezizomycotina; Sordariomycetes; Hypocreomycetidae; Glomerellales; Glomerellaceae; mitosporic Glomerellaceae; Colletotrichum. FEATURES Location/Qualifiers source 1..412 /organism="Colletotrichum higginsianum" /strain="IMI 349063" /db_xref="taxon:80884" /note="contig cont1.5017" Protein 1..412 /product="DNA repair protein rad10" Region 80..190 /region_name="R…
gi|386670451|gb|AIIA01008186.1.g3056.t1	EGD93994.1	9e-49	59.8425	mating-type switch/DNA repair protein Swi10/Rad10 [Trichophyton tonsurans CBS 112818]	Trichophyton tonsurans CBS 112818	Eukaryota; Fungi; Dikarya; Ascomycota; Pezizomycotina; Eurotiomycetes; Eurotiomycetidae; Onygenales; Arthrodermataceae; mitosporic Arthrodermataceae; Trichophyton.
gi|386670451|gb|AIIA01008186.1.g3056.t1	XP_003177807.1	9e-49	59.8425	mating-type switching protein swi10 [Arthroderma gypseum CBS 118893]_x0001_gb|EFQ98855.1| mating-type switching protein swi10 [Arthroderma gypseum CBS 118893]	Arthroderma gypseum CBS 118893	Eukaryota; Fungi; Dikarya; Ascomycota; Pezizomycotina; Eurotiomycetes; Eurotiomycetidae; Onygenales; Arthrodermataceae; Arthroderma.
gi|386670451|gb|AIIA01008186.1.g3056.t1	EPQ62132.1	1e-48	59.375	hypothetical protein BGT96224_A20206 [Blumeria graminis f. sp. tritici 96224]	Blumeria graminis f. sp. tritici 96224	Eukaryota; Fungi; Dikarya; Ascomycota; Pezizomycotina; Leotiomycetes; Erysiphales; Erysiphaceae; Blumeria.
gi|386670451|gb|AIIA01008186.1.g3056.t1	XP_003020474.1	1e-48	59.8425	hypothetical protein TRV_05441 [Trichophyton verrucosum HKI 0517]_x0001_gb|EFE39856.1| hypothetical protein TRV_05441 [Trichophyton verrucosum HKI 0517]	Trichophyton verrucosum HKI 0517	Eukaryota; Fungi; Dikarya; Ascomycota; Pezizomycotina; Eurotiomycetes; Eurotiomycetidae; Onygenales; Arthrodermataceae; mitosporic Arthrodermataceae; Trichophyton.
gi|386670451|gb|AIIA01008186.1.g3056.t1	XP_003046812.1	3e-48	60.4839	hypothetical protein NECHADRAFT_33938 [Nectria haematococca mpVI 77-13-4]_x0001_gb|EEU41099.1| hypothetical protein NECHADRAFT_33938 [Nectria haematococca mpVI 77-13-4]	Nectria haematococca mpVI 77-13-4	Eukaryota; Fungi; Dikarya; Ascomycota; Pezizomycotina; Sordariomycetes; Hypocreomycetidae; Hypocreales; Nectriaceae; mitosporic Nectriaceae; Fusarium; Fusarium solani species complex.
gi|386670451|gb|AIIA01008186.1.g3056.t1	XP_389435.1	4e-48	59.6774	hypothetical protein FG09259.1 [Fusarium graminearum PH-1]_x0001_gb|ESU15807.1| mating-type switching protein swi10 [Fusarium graminearum PH-1]	Fusarium graminearum PH-1	Eukaryota; Fungi; Dikarya; Ascomycota; Pezizomycotina; Sordariomycetes; Hypocreomycetidae; Hypocreales; Nectriaceae; mitosporic Nectriaceae; Fusarium.
gi|386670451|gb|AIIA01008186.1.g3056.t1	XP_002851223.1	4e-48	59.5238	mating-type switching protein swi10 [Arthroderma otae CBS 113480]_x0001_gb|EEQ28439.1| mating-type switching protein swi10 [Arthroderma otae CBS 113480]	Arthroderma otae CBS 113480	Eukaryota; Fungi; Dikarya; Ascomycota; Pezizomycotina; Eurotiomycetes; Eurotiomycetidae; Onygenales; Arthrodermataceae; Arthroderma.
gi|386670451|gb|AIIA01008186.1.g3056.t1	XP_003011158.1	5e-48	58.1395	hypothetical protein ARB_02680 [Arthroderma benhamiae CBS 112371]_x0001_gb|EFE30518.1| hypothetical protein ARB_02680 [Arthroderma benhamiae CBS 112371]	Arthroderma benhamiae CBS 112371	Eukaryota; Fungi; Dikarya; Ascomycota; Pezizomycotina; Eurotiomycetes; Eurotiomycetidae; Onygenales; Arthrodermataceae; Arthroderma.
gi|386670451|gb|AIIA01008186.1.g3056.t1	EKJ70125.1	5e-48	59.6774	hypothetical protein FPSE_09651 [Fusarium pseudograminearum CS3096]	Fusarium pseudograminearum CS3096	Eukaryota; Fungi; Dikarya; Ascomycota; Pezizomycotina; Sordariomycetes; Hypocreomycetidae; Hypocreales; Nectriaceae; mitosporic Nectriaceae; Fusarium.
gi|386670451|gb|AIIA01008186.1.g3056.t1	ENH69647.1	1e-47	58.871	Mating-type switching protein swi10 [Fusarium oxysporum f. sp. cubense race 1]	Fusarium oxysporum f. sp. cubense race 1	Eukaryota; Fungi; Dikarya; Ascomycota; Pezizomycotina; Sordariomycetes; Hypocreomycetidae; Hypocreales; Nectriaceae; mitosporic Nectriaceae; Fusarium; Fusarium oxysporum species complex.
gi|386670451|gb|AIIA01008186.1.g3056.t1	EGO53972.1	2e-47	53.2374	hypothetical protein NEUTE1DRAFT_68281 [Neurospora tetrasperma FGSC 2508]_x0001_gb|EGZ68607.1| DNA repair protein rad10, partial [Neurospora tetrasperma FGSC 2509]	Neurospora tetrasperma FGSC 2508	Eukaryota; Fungi; Dikarya; Ascomycota; Pezizomycotina; Sordariomycetes; Sordariomycetidae; Sordariales; Sordariaceae; Neurospora.
gi|386670451|gb|AIIA01008186.1.g3056.t1	EWG41849.1	3e-47	58.871	DNA excision repair protein ERCC-1 [Fusarium verticillioides 7600]	Fusarium verticillioides 7600	Eukaryota; Fungi; Dikarya; Ascomycota; Pezizomycotina; Sordariomycetes; Hypocreomycetidae; Hypocreales; Nectriaceae; mitosporic Nectriaceae; Fusarium; Fusarium fujikuroi species complex.
gi|386670451|gb|AIIA01008186.1.g3056.t1	EGU81382.1	3e-47	58.871	hypothetical protein FOXB_08111 [Fusarium oxysporum Fo5176]_x0001_gb|EWZ42797.1| DNA excision repair protein ERCC-1 [Fusarium oxysporum Fo47]_x0001_gb|EXA46924.1| DNA excision repair protein ERCC-1 [Fusarium oxysporum f. sp. pisi HDV247]	Fusarium oxysporum Fo5176	Eukaryota; Fungi; Dikarya; Ascomycota; Pezizomycotina; Sordariomycetes; Hypocreomycetidae; Hypocreales; Nectriaceae; mitosporic Nectriaceae; Fusarium; Fusarium oxysporum species complex.
gi|386670451|gb|AIIA01008186.1.g3056.t1	EPE08966.1	3e-47	57.037	mating-type switching protein swi10 [Ophiostoma piceae UAMH 11346]	Ophiostoma piceae UAMH 11346	Eukaryota; Fungi; Dikarya; Ascomycota; Pezizomycotina; Sordariomycetes; Sordariomycetidae; Ophiostomatales; Ophiostomataceae; Ophiostoma.
gi|386670451|gb|AIIA01008186.1.g3056.t1	XP_960331.1	4e-46	52.518	mating-type switching protein swi10 [Neurospora crassa OR74A]_x0001_gb|EAA31095.1| mating-type switching protein swi10 [Neurospora crassa OR74A]	Neurospora crassa OR74A	Eukaryota; Fungi; Dikarya; Ascomycota; Pezizomycotina; Sordariomycetes; Sordariomycetidae; Sordariales; Sordariaceae; Neurospora.
gi|386670451|gb|AIIA01008186.1.g3056.t1	ERS98087.1	8e-45	57.1429	hypothetical protein HMPREF1624_04866 [Sporothrix schenckii ATCC 58251]	Sporothrix schenckii ATCC 58251	Eukaryota; Fungi; Dikarya; Ascomycota; Pezizomycotina; Sordariomycetes; Sordariomycetidae; Ophiostomatales; Ophiostomataceae; mitosporic Ophiostomataceae; Sporothrix.
gi|386670263|gb|AIIA01008280.1.g3158.t1	EME82738.1	4e-104	72.3881	ABC transporter, ABC-B family, HMT-ATM type [Pseudocercospora fijiensis CIRAD86]	Pseudocercospora fijiensis CIRAD86	Eukaryota; Fungi; Dikarya; Ascomycota; Pezizomycotina; Dothideomycetes; Dothideomycetidae; Capnodiales; Mycosphaerellaceae; Pseudocercospora.
gi|386670263|gb|AIIA01008280.1.g3158.t1	EMF14751.1	7e-102	71.161	hypothetical protein SEPMUDRAFT_148376 [Sphaerulina musiva SO2202]	Sphaerulina musiva SO2202	Eukaryota; Fungi; Dikarya; Ascomycota; Pezizomycotina; Dothideomycetes; Dothideomycetidae; Capnodiales; Mycosphaerellaceae; Sphaerulina.
gi|386670263|gb|AIIA01008280.1.g3158.t1	XP_003857723.1	9e-102	73.3577	putative ABC transporter [Zymoseptoria tritici IPO323]_x0001_gb|EGP92699.1| putative ABC transporter [Zymoseptoria tritici IPO323]	Zymoseptoria tritici IPO323	Eukaryota; Fungi; Dikarya; Ascomycota; Pezizomycotina; Dothideomycetes; Dothideomycetidae; Capnodiales; Mycosphaerellaceae; Zymoseptoria.
gi|386670263|gb|AIIA01008280.1.g3158.t1	EME45981.1	9e-99	70.3008	hypothetical protein DOTSEDRAFT_70104 [Dothistroma septosporum NZE10]	Dothistroma septosporum NZE10	Eukaryota; Fungi; Dikarya; Ascomycota; Pezizomycotina; Dothideomycetes; Dothideomycetidae; Capnodiales; Mycosphaerellaceae; Mycosphaerella.
gi|386670263|gb|AIIA01008280.1.g3158.t1	EMC99723.1	3e-96	70.1493	hypothetical protein BAUCODRAFT_83046 [Baudoinia compniacensis UAMH 10762]	Baudoinia compniacensis UAMH 10762	Eukaryota; Fungi; Dikarya; Ascomycota; Pezizomycotina; Dothideomycetes; Dothideomycetidae; Capnodiales; Teratosphaeriaceae; mitosporic Teratosphaeriaceae; Baudoinia.
gi|386670263|gb|AIIA01008280.1.g3158.t1	EKG13169.1	3e-81	85.9649	Putative ABC transporter protein [Macrophomina phaseolina MS6]	Macrophomina phaseolina MS6	Eukaryota; Fungi; Dikarya; Ascomycota; Pezizomycotina; Dothideomycetes; Dothideomycetes incertae sedis; Botryosphaeriales; Botryosphaeriaceae; Macrophomina.
gi|386670263|gb|AIIA01008280.1.g3158.t1	EOD50323.1	9e-80	84.7953	putative vacuolar abc heavy metal transporter protein [Neofusicoccum parvum UCRNP2]	Neofusicoccum parvum UCRNP2	Eukaryota; Fungi; Dikarya; Ascomycota; Pezizomycotina; Dothideomycetes; Dothideomycetes incertae sedis; Botryosphaeriales; Botryosphaeriaceae; Neofusicoccum.
gi|386670263|gb|AIIA01008280.1.g3158.t1	EON67304.1	2e-78	76.5625	hypothetical protein W97_06557 [Coniosporium apollinis CBS 100218]	Coniosporium apollinis CBS 100218	Eukaryota; Fungi; Dikarya; Ascomycota; Pezizomycotina; Eurotiomycetes; Chaetothyriomycetidae; Chaetothyriales; Herpotrichiellaceae; mitosporic Herpotrichiellaceae; Coniosporium.
gi|386670263|gb|AIIA01008280.1.g3158.t1	EGE07397.1	2e-76	74.4792	vacuolar ABC heavy metal transporter [Trichophyton equinum CBS 127.97]	Trichophyton equinum CBS 127.97	Eukaryota; Fungi; Dikarya; Ascomycota; Pezizomycotina; Eurotiomycetes; Eurotiomycetidae; Onygenales; Arthrodermataceae; mitosporic Arthrodermataceae; Trichophyton.
gi|386670263|gb|AIIA01008280.1.g3158.t1	EGE00181.1	3e-76	74.4792	vacuolar ABC heavy metal transporter (Hmt1) [Trichophyton tonsurans CBS 112818]	Trichophyton tonsurans CBS 112818	Eukaryota; Fungi; Dikarya; Ascomycota; Pezizomycotina; Eurotiomycetes; Eurotiomycetidae; Onygenales; Arthrodermataceae; mitosporic Arthrodermataceae; Trichophyton.
gi|386670263|gb|AIIA01008280.1.g3158.t1	EKV07816.1	3e-76	83.7349	Vacuolar ABC heavy metal transporter (Hmt1), putative [Penicillium digitatum Pd1]_x0001_gb|EKV09306.1| Vacuolar ABC heavy metal transporter (Hmt1), putative [Penicillium digitatum PHI26]	Penicillium digitatum Pd1	Eukaryota; Fungi; Dikarya; Ascomycota; Pezizomycotina; Eurotiomycetes; Eurotiomycetidae; Eurotiales; Aspergillaceae; Penicillium.
gi|386670263|gb|AIIA01008280.1.g3158.t1	XP_003171526.1	6e-76	74.4792	heavy metal tolerance protein [Arthroderma gypseum CBS 118893]_x0001_gb|EFR03072.1| heavy metal tolerance protein [Arthroderma gypseum CBS 118893]	Arthroderma gypseum CBS 118893	Eukaryota; Fungi; Dikarya; Ascomycota; Pezizomycotina; Eurotiomycetes; Eurotiomycetidae; Onygenales; Arthrodermataceae; Arthroderma.
gi|386670263|gb|AIIA01008280.1.g3158.t1	XP_003834649.1	7e-76	79.7688	similar to vacuolar ABC heavy metal transporter (Hmt1) [Leptosphaeria maculans JN3]_x0001_emb|CBX91284.1| similar to vacuolar ABC heavy metal transporter (Hmt1) [Leptosphaeria maculans JN3]	Leptosphaeria maculans JN3	Eukaryota; Fungi; Dikarya; Ascomycota; Pezizomycotina; Dothideomycetes; Pleosporomycetidae; Pleosporales; Pleosporineae; Leptosphaeriaceae; Leptosphaeria; Leptosphaeria maculans complex.
gi|386670263|gb|AIIA01008280.1.g3158.t1	XP_003233217.1	8e-76	74.4792	vacuolar ABC heavy metal transporter [Trichophyton rubrum CBS 118892]_x0001_gb|EGD89976.1| vacuolar ABC heavy metal transporter [Trichophyton rubrum CBS 118892]	Trichophyton rubrum CBS 118892	Eukaryota; Fungi; Dikarya; Ascomycota; Pezizomycotina; Eurotiomycetes; Eurotiomycetidae; Onygenales; Arthrodermataceae; mitosporic Arthrodermataceae; Trichophyton.
gi|386670263|gb|AIIA01008280.1.g3158.t1	XP_001791195.1	2e-75	79.7688	hypothetical protein SNOG_00511 [Phaeosphaeria nodorum SN15]_x0001_gb|EAT92006.1| hypothetical protein SNOG_00511 [Phaeosphaeria nodorum SN15]	Phaeosphaeria nodorum SN15	Eukaryota; Fungi; Dikarya; Ascomycota; Pezizomycotina; Dothideomycetes; Pleosporomycetidae; Pleosporales; Pleosporineae; Phaeosphaeriaceae; Parastagonospora.
gi|386670263|gb|AIIA01008280.1.g3158.t1	XP_662121.1	3e-75	78.2609	hypothetical protein AN4517.2 [Aspergillus nidulans FGSC A4]_x0001_gb|EAA60860.1| hypothetical protein AN4517.2 [Aspergillus nidulans FGSC A4]_x0001_tpe|CBF77345.1| TPA: ABC heavy metal ion transporter (Eurofung) [Aspergillus nidulans FGSC A4]	Aspergillus nidulans FGSC A4	Eukaryota; Fungi; Dikarya; Ascomycota; Pezizomycotina; Eurotiomycetes; Eurotiomycetidae; Eurotiales; Aspergillaceae; Aspergillus.
gi|386670263|gb|AIIA01008280.1.g3158.t1	EMD88467.1	4e-75	79.1908	hypothetical protein COCHEDRAFT_119615 [Bipolaris maydis C5]_x0001_gb|ENI00694.1| hypothetical protein COCC4DRAFT_205262 [Bipolaris maydis ATCC 48331]	Bipolaris maydis C5	Eukaryota; Fungi; Dikarya; Ascomycota; Pezizomycotina; Dothideomycetes; Pleosporomycetidae; Pleosporales; Pleosporineae; Pleosporaceae; Bipolaris.
gi|386670263|gb|AIIA01008280.1.g3158.t1	EUC28156.1	4e-75	79.1908	hypothetical protein COCCADRAFT_109905 [Bipolaris zeicola 26-R-13]	Bipolaris zeicola 26-R-13	Eukaryota; Fungi; Dikarya; Ascomycota; Pezizomycotina; Dothideomycetes; Pleosporomycetidae; Pleosporales; Pleosporineae; Pleosporaceae; Bipolaris.
gi|386670263|gb|AIIA01008280.1.g3158.t1	XP_002791239.1	4e-75	73.9583	heavy metal tolerance protein [Paracoccidioides sp. 'lutzii' Pb01]_x0001_gb|EEH36367.1| heavy metal tolerance protein [Paracoccidioides sp. 'lutzii' Pb01]	Paracoccidioides sp. 'lutzii' Pb01	Eukaryota; Fungi; Dikarya; Ascomycota; Pezizomycotina; Eurotiomycetes; Eurotiomycetidae; Onygenales; mitosporic Onygenales; Paracoccidioides.
gi|386670263|gb|AIIA01008280.1.g3158.t1	EEH48326.1	4e-75	73.9583	heavy metal tolerance protein [Paracoccidioides brasiliensis Pb18]	Paracoccidioides brasiliensis Pb18	Eukaryota; Fungi; Dikarya; Ascomycota; Pezizomycotina; Eurotiomycetes; Eurotiomycetidae; Onygenales; mitosporic Onygenales; Paracoccidioides.
gi|386670263|gb|AIIA01008280.1.g3158.t1	EUN27878.1	4e-75	79.1908	hypothetical protein COCVIDRAFT_97221 [Bipolaris victoriae FI3]	Bipolaris victoriae FI3	Eukaryota; Fungi; Dikarya; Ascomycota; Pezizomycotina; Dothideomycetes; Pleosporomycetidae; Pleosporales; Pleosporineae; Pleosporaceae; Bipolaris.
gi|386670263|gb|AIIA01008280.1.g3158.t1	XP_002846032.1	6e-75	82.5301	heavy metal tolerance protein [Arthroderma otae CBS 113480]_x0001_gb|EEQ33082.1| heavy metal tolerance protein [Arthroderma otae CBS 113480]	Arthroderma otae CBS 113480	Eukaryota; Fungi; Dikarya; Ascomycota; Pezizomycotina; Eurotiomycetes; Eurotiomycetidae; Onygenales; Arthrodermataceae; Arthroderma.
gi|386670263|gb|AIIA01008280.1.g3158.t1	EEH18753.1	8e-75	73.9583	heavy metal tolerance protein [Paracoccidioides brasiliensis Pb03]	Paracoccidioides brasiliensis Pb03	Eukaryota; Fungi; Dikarya; Ascomycota; Pezizomycotina; Eurotiomycetes; Eurotiomycetidae; Onygenales; mitosporic Onygenales; Paracoccidioides.
gi|386670263|gb|AIIA01008280.1.g3158.t1	EOA86579.1	9e-75	78.6127	hypothetical protein SETTUDRAFT_153393 [Setosphaeria turcica Et28A]	Setosphaeria turcica Et28A	Eukaryota; Fungi; Dikarya; Ascomycota; Pezizomycotina; Dothideomycetes; Pleosporomycetidae; Pleosporales; Pleosporineae; Pleosporaceae; Setosphaeria.
gi|386670263|gb|AIIA01008280.1.g3158.t1	EMD64102.1	2e-74	78.6127	hypothetical protein COCSADRAFT_90163 [Bipolaris sorokiniana ND90Pr]	Bipolaris sorokiniana ND90Pr	Eukaryota; Fungi; Dikarya; Ascomycota; Pezizomycotina; Dothideomycetes; Pleosporomycetidae; Pleosporales; Pleosporineae; Pleosporaceae; Bipolaris.
gi|386670263|gb|AIIA01008280.1.g3158.t1	EUC45127.1	2e-74	78.6127	hypothetical protein COCMIDRAFT_96318 [Bipolaris oryzae ATCC 44560]	Bipolaris oryzae ATCC 44560	Eukaryota; Fungi; Dikarya; Ascomycota; Pezizomycotina; Dothideomycetes; Pleosporomycetidae; Pleosporales; Pleosporineae; Pleosporaceae; Bipolaris.
gi|386670263|gb|AIIA01008280.1.g3158.t1	XP_001540711.1	6e-74	76.5625	hypothetical protein HCAG_04551 [Ajellomyces capsulatus NAm1]_x0001_gb|EDN08041.1| hypothetical protein HCAG_04551 [Ajellomyces capsulatus NAm1]	Ajellomyces capsulatus NAm1	Eukaryota; Fungi; Dikarya; Ascomycota; Pezizomycotina; Eurotiomycetes; Eurotiomycetidae; Onygenales; Ajellomycetaceae; Ajellomyces.
gi|386670263|gb|AIIA01008280.1.g3158.t1	XP_003302631.1	2e-73	78.0347	hypothetical protein PTT_14526 [Pyrenophora teres f. teres 0-1]_x0001_gb|EFQ89272.1| hypothetical protein PTT_14526 [Pyrenophora teres f. teres 0-1]	Pyrenophora teres f. teres 0-1	Eukaryota; Fungi; Dikarya; Ascomycota; Pezizomycotina; Dothideomycetes; Pleosporomycetidae; Pleosporales; Pleosporineae; Pleosporaceae; Pyrenophora.
gi|386670263|gb|AIIA01008280.1.g3158.t1	XP_001940951.1	3e-73	78.0347	heavy metal tolerance protein precursor [Pyrenophora tritici-repentis Pt-1C-BFP]_x0001_gb|EDU43670.1| heavy metal tolerance protein precursor [Pyrenophora tritici-repentis Pt-1C-BFP]	Pyrenophora tritici-repentis Pt-1C-BFP	Eukaryota; Fungi; Dikarya; Ascomycota; Pezizomycotina; Dothideomycetes; Pleosporomycetidae; Pleosporales; Pleosporineae; Pleosporaceae; Pyrenophora.
gi|386670263|gb|AIIA01008280.1.g3158.t1	EQL37095.1	8e-73	76.0417	hypothetical protein BDFG_01392 [Ajellomyces dermatitidis ATCC 26199]	Ajellomyces dermatitidis ATCC 26199	Eukaryota; Fungi; Dikarya; Ascomycota; Pezizomycotina; Eurotiomycetes; Eurotiomycetidae; Onygenales; Ajellomycetaceae; Ajellomyces.
gi|386670263|gb|AIIA01008280.1.g3158.t1	EER43065.1	1e-72	75.5208	heavy metal tolerance protein [Ajellomyces capsulatus H143]	Ajellomyces capsulatus H143	Eukaryota; Fungi; Dikarya; Ascomycota; Pezizomycotina; Eurotiomycetes; Eurotiomycetidae; Onygenales; Ajellomycetaceae; Ajellomyces.
gi|386670263|gb|AIIA01008280.1.g3158.t1	CDM33598.1	2e-72	83.1325	Heavy metal tolerance protein [Penicillium roqueforti]	Penicillium roqueforti	Eukaryota; Fungi; Dikarya; Ascomycota; Pezizomycotina; Eurotiomycetes; Eurotiomycetidae; Eurotiales; Aspergillaceae; Penicillium.
gi|386670263|gb|AIIA01008280.1.g3158.t1	XP_001595113.1	7e-72	74.7253	hypothetical protein SS1G_03201 [Sclerotinia sclerotiorum 1980]_x0001_gb|EDO00728.1| hypothetical protein SS1G_03201 [Sclerotinia sclerotiorum 1980 UF-70]	Sclerotinia sclerotiorum 1980 UF-70	Eukaryota; Fungi; Dikarya; Ascomycota; Pezizomycotina; Leotiomycetes; Helotiales; Sclerotiniaceae; Sclerotinia.
gi|386670263|gb|AIIA01008280.1.g3158.t1	XP_001272903.1	8e-72	72.8155	vacuolar ABC heavy metal transporter (Hmt1), putative [Aspergillus clavatus NRRL 1]_x0001_gb|EAW11477.1| vacuolar ABC heavy metal transporter (Hmt1), putative [Aspergillus clavatus NRRL 1]	Aspergillus clavatus NRRL 1	Eukaryota; Fungi; Dikarya; Ascomycota; Pezizomycotina; Eurotiomycetes; Eurotiomycetidae; Eurotiales; Aspergillaceae; Aspergillus.
gi|386670263|gb|AIIA01008280.1.g3158.t1	EGC45999.1	1e-71	76.5625	heavy metal tolerance protein [Ajellomyces capsulatus H88]	Ajellomyces capsulatus H88	Eukaryota; Fungi; Dikarya; Ascomycota; Pezizomycotina; Eurotiomycetes; Eurotiomycetidae; Onygenales; Ajellomycetaceae; Ajellomyces.
gi|386670263|gb|AIIA01008280.1.g3158.t1	EEH11030.1	1e-71	76.5625	heavy metal tolerance protein [Ajellomyces capsulatus G186AR]	Ajellomyces capsulatus G186AR	Eukaryota; Fungi; Dikarya; Ascomycota; Pezizomycotina; Eurotiomycetes; Eurotiomycetidae; Onygenales; Ajellomycetaceae; Ajellomyces.
gi|386670263|gb|AIIA01008280.1.g3158.t1	XP_002562253.1	4e-71	81.9277	Pc18g04170 [Penicillium chrysogenum Wisconsin 54-1255]_x0001_emb|CAP94641.1| Pc18g04170 [Penicillium chrysogenum Wisconsin 54-1255]	Penicillium chrysogenum Wisconsin 54-1255	Eukaryota; Fungi; Dikarya; Ascomycota; Pezizomycotina; Eurotiomycetes; Eurotiomycetidae; Eurotiales; Aspergillaceae; Penicillium; Penicillium chrysogenum complex.
gi|386670263|gb|AIIA01008280.1.g3158.t1	CCD54073.1	4e-71	74.1758	similar to ABC transporter [Botryotinia fuckeliana T4]_x0001_gb|EMR80701.1| putative vacuolar abc heavy metal transporter protein [Botryotinia fuckeliana BcDW1]	Botryotinia fuckeliana T4	Eukaryota; Fungi; Dikarya; Ascomycota; Pezizomycotina; Leotiomycetes; Helotiales; Sclerotiniaceae; Botryotinia.
gi|386670263|gb|AIIA01008280.1.g3158.t1	XP_001554599.1	4e-71	74.1758	hypothetical protein BC1G_06742 [Botryotinia fuckeliana B05.10]	Botryotinia fuckeliana B05.10	Eukaryota; Fungi; Dikarya; Ascomycota; Pezizomycotina; Leotiomycetes; Helotiales; Sclerotiniaceae; Botryotinia.
gi|386670263|gb|AIIA01008280.1.g3158.t1	EDP53969.1	8e-71	83.432	vacuolar ABC heavy metal transporter (Hmt1), putative [Aspergillus fumigatus A1163]	Aspergillus fumigatus A1163	Eukaryota; Fungi; Dikarya; Ascomycota; Pezizomycotina; Eurotiomycetes; Eurotiomycetidae; Eurotiales; Aspergillaceae; Aspergillus.
gi|386670263|gb|AIIA01008280.1.g3158.t1	XP_749444.1	9e-71	83.432	vacuolar ABC heavy metal transporter (Hmt1) [Aspergillus fumigatus Af293]_x0001_gb|EAL87406.1| vacuolar ABC heavy metal transporter (Hmt1), putative [Aspergillus fumigatus Af293]	Aspergillus fumigatus Af293	Eukaryota; Fungi; Dikarya; Ascomycota; Pezizomycotina; Eurotiomycetes; Eurotiomycetidae; Eurotiales; Aspergillaceae; Aspergillus.
gi|386670263|gb|AIIA01008280.1.g3158.t1	XP_002624793.1	1e-70	76.0417	vacuolar ABC heavy metal transporter [Ajellomyces dermatitidis SLH14081]_x0001_gb|EEQ78619.1| vacuolar ABC heavy metal transporter [Ajellomyces dermatitidis SLH14081]_x0001_gb|EEQ86605.1| vacuolar ABC heavy metal transporter [Ajellomyces dermatitidis ER-3]_x0001_gb|EGE78997.1| heavy metal tolerance protein [Ajellomyces dermatitidis ATCC 18188]	Ajellomyces dermatitidis SLH14081	Eukaryota; Fungi; Dikarya; Ascomycota; Pezizomycotina; Eurotiomycetes; Eurotiomycetidae; Onygenales; Ajellomycetaceae; Ajellomyces.
gi|386670263|gb|AIIA01008280.1.g3158.t1	XP_001265873.1	1e-70	83.432	vacuolar ABC heavy metal transporter (Hmt1), putative [Neosartorya fischeri NRRL 181]_x0001_gb|EAW23976.1| vacuolar ABC heavy metal transporter (Hmt1), putative [Neosartorya fischeri NRRL 181]	Neosartorya fischeri NRRL 181	Eukaryota; Fungi; Dikarya; Ascomycota; Pezizomycotina; Eurotiomycetes; Eurotiomycetidae; Eurotiales; Aspergillaceae; Neosartorya.
gi|386670263|gb|AIIA01008280.1.g3158.t1	GAA85398.1	2e-70	80.4598	heavy metal tolerance protein precursor [Aspergillus kawachii IFO 4308]	Aspergillus kawachii IFO 4308	Eukaryota; Fungi; Dikarya; Ascomycota; Pezizomycotina; Eurotiomycetes; Eurotiomycetidae; Eurotiales; Aspergillaceae; Aspergillus.
gi|386670263|gb|AIIA01008280.1.g3158.t1	ESZ98407.1	2e-70	73.0769	putative Heavy metal tolerance protein [Sclerotinia borealis F-4157]	Sclerotinia borealis F-4157	Eukaryota; Fungi; Dikarya; Ascomycota; Pezizomycotina; Leotiomycetes; Helotiales; Sclerotiniaceae; Sclerotinia.
gi|386670263|gb|AIIA01008280.1.g3158.t1	EPS30309.1	3e-70	81.9876	hypothetical protein PDE_05260 [Penicillium oxalicum 114-2]	Penicillium oxalicum 114-2	Eukaryota; Fungi; Dikarya; Ascomycota; Pezizomycotina; Eurotiomycetes; Eurotiomycetidae; Eurotiales; Aspergillaceae; Penicillium.
gi|386670263|gb|AIIA01008280.1.g3158.t1	XP_001218207.1	4e-70	82.8402	heavy metal tolerance protein precursor [Aspergillus terreus NIH2624]_x0001_gb|EAU29776.1| heavy metal tolerance protein precursor [Aspergillus terreus NIH2624]	Aspergillus terreus NIH2624	Eukaryota; Fungi; Dikarya; Ascomycota; Pezizomycotina; Eurotiomycetes; Eurotiomycetidae; Eurotiales; Aspergillaceae; Aspergillus.
gi|386670263|gb|AIIA01008280.1.g3158.t1	XP_002542255.1	7e-70	75.3927	heavy metal tolerance protein [Uncinocarpus reesii 1704]_x0001_gb|EEP76922.1| heavy metal tolerance protein [Uncinocarpus reesii 1704]	Uncinocarpus reesii 1704	Eukaryota; Fungi; Dikarya; Ascomycota; Pezizomycotina; Eurotiomycetes; Eurotiomycetidae; Onygenales; Onygenaceae; Uncinocarpus.
gi|386670263|gb|AIIA01008280.1.g3158.t1	XP_001391824.1	8e-70	80.4598	vacuolar ABC heavy metal transporter (Hmt1) [Aspergillus niger CBS 513.88]_x0001_emb|CAK39565.1| unnamed protein product [Aspergillus niger]_x0001_gb|EHA24176.1| hypothetical protein ASPNIDRAFT_181053 [Aspergillus niger ATCC 1015]	Aspergillus niger CBS 513.88	Eukaryota; Fungi; Dikarya; Ascomycota; Pezizomycotina; Eurotiomycetes; Eurotiomycetidae; Eurotiales; Aspergillaceae; Aspergillus.
gi|386670263|gb|AIIA01008280.1.g3158.t1	EAS33754.2	1e-69	75	heavy metal tolerance protein [Coccidioides immitis RS]	Coccidioides immitis RS	Eukaryota; Fungi; Dikarya; Ascomycota; Pezizomycotina; Eurotiomycetes; Eurotiomycetidae; Onygenales; mitosporic Onygenales; Coccidioides.
gi|386670263|gb|AIIA01008280.1.g3158.t1	XP_002379308.1	2e-69	82.8402	vacuolar ABC heavy metal transporter (Hmt1), putative [Aspergillus flavus NRRL3357]_x0001_dbj|BAE60078.1| unnamed protein product [Aspergillus oryzae RIB40]_x0001_gb|EED50532.1| vacuolar ABC heavy metal transporter (Hmt1), putative [Aspergillus flavus NRRL3357]_x0001_gb|EIT82111.1| heavy metal exporter HMT1, ABC superfamily [Aspergillus oryzae 3.042]	Aspergillus flavus NRRL3357	Eukaryota; Fungi; Dikarya; Ascomycota; Pezizomycotina; Eurotiomycetes; Eurotiomycetidae; Eurotiales; Aspergillaceae; Aspergillus.
gi|386670263|gb|AIIA01008280.1.g3158.t1	EFW17143.1	2e-69	75	vacuolar ABC heavy metal transporter [Coccidioides posadasii str. Silveira]	Coccidioides posadasii str. Silveira	Eukaryota; Fungi; Dikarya; Ascomycota; Pezizomycotina; Eurotiomycetes; Eurotiomycetidae; Onygenales; mitosporic Onygenales; Coccidioides.
gi|386670263|gb|AIIA01008280.1.g3158.t1	XP_003071687.1	2e-69	75	ABC transporter family protein [Coccidioides posadasii C735 delta SOWgp]_x0001_gb|EER29542.1| ABC transporter family protein [Coccidioides posadasii C735 delta SOWgp]	Coccidioides posadasii C735 delta SOWgp	Eukaryota; Fungi; Dikarya; Ascomycota; Pezizomycotina; Eurotiomycetes; Eurotiomycetidae; Onygenales; mitosporic Onygenales; Coccidioides.
gi|386670263|gb|AIIA01008280.1.g3158.t1	XP_001822080.2	2e-69	82.8402	hypothetical protein AOR_1_1188014 [Aspergillus oryzae RIB40]	Aspergillus oryzae RIB40	Eukaryota; Fungi; Dikarya; Ascomycota; Pezizomycotina; Eurotiomycetes; Eurotiomycetidae; Eurotiales; Aspergillaceae; Aspergillus.
gi|386670263|gb|AIIA01008280.1.g3158.t1	XP_001245124.1	4e-69	75	hypothetical protein CIMG_04565 [Coccidioides immitis RS]	Coccidioides immitis RS	Eukaryota; Fungi; Dikarya; Ascomycota; Pezizomycotina; Eurotiomycetes; Eurotiomycetidae; Onygenales; mitosporic Onygenales; Coccidioides.
gi|386670263|gb|AIIA01008280.1.g3158.t1	XP_003017615.1	6e-69	73.9583	hypothetical protein ARB_04497 [Arthroderma benhamiae CBS 112371]_x0001_gb|EFE36970.1| hypothetical protein ARB_04497 [Arthroderma benhamiae CBS 112371]	Arthroderma benhamiae CBS 112371	Eukaryota; Fungi; Dikarya; Ascomycota; Pezizomycotina; Eurotiomycetes; Eurotiomycetidae; Onygenales; Arthrodermataceae; Arthroderma.
gi|386670263|gb|AIIA01008280.1.g3158.t1	XP_003022255.1	5e-68	73.4375	hypothetical protein TRV_03658 [Trichophyton verrucosum HKI 0517]_x0001_gb|EFE41637.1| hypothetical protein TRV_03658 [Trichophyton verrucosum HKI 0517]	Trichophyton verrucosum HKI 0517	Eukaryota; Fungi; Dikarya; Ascomycota; Pezizomycotina; Eurotiomycetes; Eurotiomycetidae; Onygenales; Arthrodermataceae; mitosporic Arthrodermataceae; Trichophyton.
gi|386670263|gb|AIIA01008280.1.g3158.t1	EKD20460.1	4e-67	67.0103	heavy metal tolerance protein precursor [Marssonina brunnea f. sp. 'multigermtubi' MB_m1]	Marssonina brunnea f. sp. 'multigermtubi' MB_m1	Eukaryota; Fungi; Dikarya; Ascomycota; Pezizomycotina; Leotiomycetes; Helotiales; Dermateaceae; Marssonina.
gi|386670263|gb|AIIA01008280.1.g3158.t1	EHL02529.1	2e-66	71.1111	putative Heavy metal tolerance protein [Glarea lozoyensis 74030]_x0001_gb|EPE25987.1| P-loop containing nucleoside triphosphate hydrolase [Glarea lozoyensis ATCC 20868]	Glarea lozoyensis 74030	Eukaryota; Fungi; Dikarya; Ascomycota; Pezizomycotina; Leotiomycetes; Helotiales; Helotiaceae; Glarea.
gi|386670263|gb|AIIA01008280.1.g3158.t1	ELR05253.1	2e-66	72.3958	hypothetical protein GMDG_01691 [Pseudogymnoascus destructans 20631-21]	Pseudogymnoascus destructans 20631-21	Eukaryota; Fungi; Dikarya; Ascomycota; Pezizomycotina; Leotiomycetes; Leotiomycetes incertae sedis; Pseudeurotiaceae; Pseudogymnoascus.
gi|386670263|gb|AIIA01008280.1.g3158.t1	XP_002150389.1	4e-65	83.6601	vacuolar ABC heavy metal transporter (Hmt1), putative [Talaromyces marneffei ATCC 18224]_x0001_gb|EEA21780.1| vacuolar ABC heavy metal transporter (Hmt1), putative [Talaromyces marneffei ATCC 18224]	Talaromyces marneffei ATCC 18224	Eukaryota; Fungi; Dikarya; Ascomycota; Pezizomycotina; Eurotiomycetes; Eurotiomycetidae; Eurotiales; Trichocomaceae; Talaromyces.
gi|386670263|gb|AIIA01008280.1.g3158.t1	XP_002382308.1	3e-64	75.1634	ABC transporter, putative [Aspergillus flavus NRRL3357]_x0001_gb|EED47466.1| ABC transporter, putative [Aspergillus flavus NRRL3357]	Aspergillus flavus NRRL3357	Eukaryota; Fungi; Dikarya; Ascomycota; Pezizomycotina; Eurotiomycetes; Eurotiomycetidae; Eurotiales; Aspergillaceae; Aspergillus.
gi|386670263|gb|AIIA01008280.1.g3158.t1	ERF72177.1	5e-64	76.2195	hypothetical protein EPUS_02968 [Endocarpon pusillum Z07020]	Endocarpon pusillum Z07020	Eukaryota; Fungi; Dikarya; Ascomycota; Pezizomycotina; Eurotiomycetes; Chaetothyriomycetidae; Verrucariales; Verrucariaceae; Endocarpon.
gi|386670263|gb|AIIA01008280.1.g3158.t1	EIT79957.1	1e-63	75.1634	ABC transporter [Aspergillus oryzae 3.042]	Aspergillus oryzae 3.042	Eukaryota; Fungi; Dikarya; Ascomycota; Pezizomycotina; Eurotiomycetes; Eurotiomycetidae; Eurotiales; Aspergillaceae; Aspergillus.
gi|386670263|gb|AIIA01008280.1.g3158.t1	XP_001822848.1	2e-63	75.1634	ABC transporter [Aspergillus oryzae RIB40]_x0001_dbj|BAE61715.1| unnamed protein product [Aspergillus oryzae RIB40]	Aspergillus oryzae RIB40	Eukaryota; Fungi; Dikarya; Ascomycota; Pezizomycotina; Eurotiomycetes; Eurotiomycetidae; Eurotiales; Aspergillaceae; Aspergillus.
gi|386670263|gb|AIIA01008280.1.g3158.t1	XP_006693184.1	7e-63	62.9268	putative heavy metal protein [Chaetomium thermophilum var. thermophilum DSM 1495]_x0001_gb|EGS20888.1| putative heavy metal protein [Chaetomium thermophilum var. thermophilum DSM 1495]	Chaetomium thermophilum var. thermophilum DSM 1495	Eukaryota; Fungi; Dikarya; Ascomycota; Pezizomycotina; Sordariomycetes; Sordariomycetidae; Sordariales; Chaetomiaceae; Chaetomium.
gi|386670263|gb|AIIA01008280.1.g3158.t1	CDM31356.1	9e-63	79.1946	Sulphonylurea receptor [Penicillium roqueforti]	Penicillium roqueforti	Eukaryota; Fungi; Dikarya; Ascomycota; Pezizomycotina; Eurotiomycetes; Eurotiomycetidae; Eurotiales; Aspergillaceae; Penicillium.
gi|386670263|gb|AIIA01008280.1.g3158.t1	XP_002483820.1	1e-62	81.0458	vacuolar ABC heavy metal transporter (Hmt1), putative [Talaromyces stipitatus ATCC 10500]_x0001_gb|EED16586.1| vacuolar ABC heavy metal transporter (Hmt1), putative [Talaromyces stipitatus ATCC 10500]	Talaromyces stipitatus ATCC 10500	Eukaryota; Fungi; Dikarya; Ascomycota; Pezizomycotina; Eurotiomycetes; Eurotiomycetidae; Eurotiales; Trichocomaceae; Talaromyces.
gi|386670263|gb|AIIA01008280.1.g3158.t1	EWG46503.1	2e-62	69.0058	hypothetical protein FVEG_06970 [Fusarium verticillioides 7600]	Fusarium verticillioides 7600	Eukaryota; Fungi; Dikarya; Ascomycota; Pezizomycotina; Sordariomycetes; Hypocreomycetidae; Hypocreales; Nectriaceae; mitosporic Nectriaceae; Fusarium; Fusarium fujikuroi species complex.
gi|386670263|gb|AIIA01008280.1.g3158.t1	EGU76177.1	3e-62	69.0058	hypothetical protein FOXB_13301 [Fusarium oxysporum Fo5176]	Fusarium oxysporum Fo5176	Eukaryota; Fungi; Dikarya; Ascomycota; Pezizomycotina; Sordariomycetes; Hypocreomycetidae; Hypocreales; Nectriaceae; mitosporic Nectriaceae; Fusarium; Fusarium oxysporum species complex.
gi|386670263|gb|AIIA01008280.1.g3158.t1	ENH73208.1	4e-62	69.0058	Heavy metal tolerance protein [Fusarium oxysporum f. sp. cubense race 1]_x0001_gb|EXA38785.1| hypothetical protein FOVG_10587 [Fusarium oxysporum f. sp. pisi HDV247]_x0001_gb|EXA38786.1| hypothetical protein FOVG_10587 [Fusarium oxysporum f. sp. pisi HDV247]_x0001_gb|EXA38787.1| hypothetical protein FOVG_10587 [Fusarium oxysporum f. sp. pisi HDV247]_x0001_gb|EXA38788.1| hypothetical protein FOVG_…	Fusarium oxysporum f. sp. cubense race 1	Eukaryota; Fungi; Dikarya; Ascomycota; Pezizomycotina; Sordariomycetes; Hypocreomycetidae; Hypocreales; Nectriaceae; mitosporic Nectriaceae; Fusarium; Fusarium oxysporum species complex.
gi|386670263|gb|AIIA01008280.1.g3158.t1	EMT70189.1	4e-62	69.0058	Heavy metal tolerance protein [Fusarium oxysporum f. sp. cubense race 4]	Fusarium oxysporum f. sp. cubense race 4	Eukaryota; Fungi; Dikarya; Ascomycota; Pezizomycotina; Sordariomycetes; Hypocreomycetidae; Hypocreales; Nectriaceae; mitosporic Nectriaceae; Fusarium; Fusarium oxysporum species complex.
gi|386670263|gb|AIIA01008280.1.g3158.t1	CCT71280.1	1e-61	68.4211	related to vacuolar membrane protein HMT1 (heavy metal tolerance protein) [Fusarium fujikuroi IMI 58289]	Fusarium fujikuroi IMI 58289	Eukaryota; Fungi; Dikarya; Ascomycota; Pezizomycotina; Sordariomycetes; Hypocreomycetidae; Hypocreales; Nectriaceae; mitosporic Nectriaceae; Fusarium; Fusarium fujikuroi species complex.
gi|386670263|gb|AIIA01008280.1.g3158.t1	ETN37587.1	2e-61	65.7609	hypothetical protein HMPREF1541_07209 [Cyphellophora europaea CBS 101466]	Cyphellophora europaea CBS 101466	Eukaryota; Fungi; Dikarya; Ascomycota; Pezizomycotina; Eurotiomycetes; Chaetothyriomycetidae; Chaetothyriales; Cyphellophoraceae; Cyphellophora.
gi|386670263|gb|AIIA01008280.1.g3158.t1	XP_002569006.1	3e-61	78.5235	Pc21g20160 [Penicillium chrysogenum Wisconsin 54-1255]_x0001_emb|CAP96913.1| Pc21g20160 [Penicillium chrysogenum Wisconsin 54-1255]	Penicillium chrysogenum Wisconsin 54-1255	Eukaryota; Fungi; Dikarya; Ascomycota; Pezizomycotina; Eurotiomycetes; Eurotiomycetidae; Eurotiales; Aspergillaceae; Penicillium; Penicillium chrysogenum complex.
gi|386670263|gb|AIIA01008280.1.g3158.t1	EPQ65090.1	3e-61	67.5393	Mitochondrial inner membrane ATP-binding cassette transporter [Blumeria graminis f. sp. tritici 96224]	Blumeria graminis f. sp. tritici 96224	Eukaryota; Fungi; Dikarya; Ascomycota; Pezizomycotina; Leotiomycetes; Erysiphales; Erysiphaceae; Blumeria.
gi|386670263|gb|AIIA01008280.1.g3158.t1	EJP68849.1	4e-61	67.8363	heavy metal tolerance protein [Beauveria bassiana ARSEF 2860]	Beauveria bassiana ARSEF 2860	Eukaryota; Fungi; Dikarya; Ascomycota; Pezizomycotina; Sordariomycetes; Hypocreomycetidae; Hypocreales; Cordycipitaceae; mitosporic Cordycipitaceae; Beauveria.
gi|386670263|gb|AIIA01008280.1.g3158.t1	XP_002841798.1	8e-61	72.2543	hypothetical protein [Tuber melanosporum Mel28]_x0001_emb|CAZ85989.1| unnamed protein product [Tuber melanosporum]	Tuber melanosporum Mel28	Eukaryota; Fungi; Dikarya; Ascomycota; Pezizomycotina; Pezizomycetes; Pezizales; Tuberaceae; Tuber.
gi|386670263|gb|AIIA01008280.1.g3158.t1	XP_006666189.1	1e-60	67.4556	heavy metal tolerance protein precursor [Cordyceps militaris CM01]_x0001_gb|EGX96312.1| heavy metal tolerance protein precursor [Cordyceps militaris CM01]	Cordyceps militaris CM01	Eukaryota; Fungi; Dikarya; Ascomycota; Pezizomycotina; Sordariomycetes; Hypocreomycetidae; Hypocreales; Cordycipitaceae; Cordyceps.
gi|386670263|gb|AIIA01008280.1.g3158.t1	XP_385703.1	1e-60	71.1538	hypothetical protein FG05527.1 [Fusarium graminearum PH-1]_x0001_gb|ESU11498.1| hypothetical protein FGSG_05527 [Fusarium graminearum PH-1]	Fusarium graminearum PH-1	Eukaryota; Fungi; Dikarya; Ascomycota; Pezizomycotina; Sordariomycetes; Hypocreomycetidae; Hypocreales; Nectriaceae; mitosporic Nectriaceae; Fusarium.
gi|386670263|gb|AIIA01008280.1.g3158.t1	EKV17860.1	1e-60	77.1812	hypothetical protein PDIG_12480 [Penicillium digitatum PHI26]	Penicillium digitatum PHI26	Eukaryota; Fungi; Dikarya; Ascomycota; Pezizomycotina; Eurotiomycetes; Eurotiomycetidae; Eurotiales; Aspergillaceae; Penicillium.
gi|386670263|gb|AIIA01008280.1.g3158.t1	EKV15795.1	1e-60	77.1812	hypothetical protein PDIP_38700 [Penicillium digitatum Pd1]	Penicillium digitatum Pd1	Eukaryota; Fungi; Dikarya; Ascomycota; Pezizomycotina; Eurotiomycetes; Eurotiomycetidae; Eurotiales; Aspergillaceae; Penicillium.
gi|386670263|gb|AIIA01008280.1.g3158.t1	EFY91390.1	3e-60	67.6301	heavy metal tolerance protein precursor [Metarhizium acridum CQMa 102]	Metarhizium acridum CQMa 102	Eukaryota; Fungi; Dikarya; Ascomycota; Pezizomycotina; Sordariomycetes; Hypocreomycetidae; Hypocreales; Clavicipitaceae; mitosporic Clavicipitaceae; Metarhizium.
gi|386670263|gb|AIIA01008280.1.g3158.t1	CCX31545.1	3e-60	72.3926	Similar to Heavy metal tolerance protein; acc. no. Q02592 [Pyronema omphalodes CBS 100304]	Pyronema omphalodes CBS 100304	Eukaryota; Fungi; Dikarya; Ascomycota; Pezizomycotina; Pezizomycetes; Pezizales; Pyronemataceae; Pyronema.
gi|386670263|gb|AIIA01008280.1.g3158.t1	CCE33772.1	3e-60	65.896	related to vacuolar membrane protein HMT1 (heavy metal tolerance protein) [Claviceps purpurea 20.1]	Claviceps purpurea 20.1	Eukaryota; Fungi; Dikarya; Ascomycota; Pezizomycotina; Sordariomycetes; Hypocreomycetidae; Hypocreales; Clavicipitaceae; Claviceps. FEATURES Location/Qualifiers source 1..1032 /organism="Claviceps purpurea 20.1" /strain="20.1" /db_xref="taxon:1111077" /clone="scaffold00069" Protein 1..1032 /product="related to vacuolar membrane protein HMT1 (heavy metal tolerance protein)" Region 364..648 /region…
gi|386670263|gb|AIIA01008280.1.g3158.t1	EKJ73501.1	4e-60	70.5128	hypothetical protein FPSE_06119 [Fusarium pseudograminearum CS3096]	Fusarium pseudograminearum CS3096	Eukaryota; Fungi; Dikarya; Ascomycota; Pezizomycotina; Sordariomycetes; Hypocreomycetidae; Hypocreales; Nectriaceae; mitosporic Nectriaceae; Fusarium.
gi|386670263|gb|AIIA01008280.1.g3158.t1	XP_003048761.1	4e-60	64.8352	predicted protein [Nectria haematococca mpVI 77-13-4]_x0001_gb|EEU43048.1| predicted protein [Nectria haematococca mpVI 77-13-4]	Nectria haematococca mpVI 77-13-4	Eukaryota; Fungi; Dikarya; Ascomycota; Pezizomycotina; Sordariomycetes; Hypocreomycetidae; Hypocreales; Nectriaceae; mitosporic Nectriaceae; Fusarium; Fusarium solani species complex.
gi|386670263|gb|AIIA01008280.1.g3158.t1	EHY56880.1	8e-60	68	mitochondrial ABC transporter ATM [Exophiala dermatitidis NIH/UT8656]	Exophiala dermatitidis NIH/UT8656	Eukaryota; Fungi; Dikarya; Ascomycota; Pezizomycotina; Eurotiomycetes; Chaetothyriomycetidae; Chaetothyriales; Herpotrichiellaceae; mitosporic Herpotrichiellaceae; Exophiala.
gi|386670263|gb|AIIA01008280.1.g3158.t1	EWC45196.1	2e-59	71.875	hypothetical protein DRE_06084 [Drechslerella stenobrocha 248]	Drechslerella stenobrocha 248	Eukaryota; Fungi; Dikarya; Ascomycota; Pezizomycotina; Orbiliomycetes; Orbiliales; Orbiliaceae; mitosporic Orbiliaceae; Drechslerella.
gi|386670263|gb|AIIA01008280.1.g3158.t1	EFZ00883.1	3e-59	67.052	heavy metal tolerance protein precursor [Metarhizium anisopliae ARSEF 23]	Metarhizium anisopliae ARSEF 23	Eukaryota; Fungi; Dikarya; Ascomycota; Pezizomycotina; Sordariomycetes; Hypocreomycetidae; Hypocreales; Clavicipitaceae; mitosporic Clavicipitaceae; Metarhizium.
gi|386670263|gb|AIIA01008280.1.g3158.t1	XP_001907917.1	5e-59	59.7087	hypothetical protein [Podospora anserina S mat+]_x0001_emb|CAP68590.1| unnamed protein product [Podospora anserina S mat+]	Podospora anserina S mat+	Eukaryota; Fungi; Dikarya; Ascomycota; Pezizomycotina; Sordariomycetes; Sordariomycetidae; Sordariales; Lasiosphaeriaceae; Podospora.
gi|386670263|gb|AIIA01008280.1.g3158.t1	XP_001229531.1	9e-59	69.4611	hypothetical protein CHGG_03015 [Chaetomium globosum CBS 148.51]_x0001_gb|EAQ91080.1| hypothetical protein CHGG_03015 [Chaetomium globosum CBS 148.51]	Chaetomium globosum CBS 148.51	Eukaryota; Fungi; Dikarya; Ascomycota; Pezizomycotina; Sordariomycetes; Sordariomycetidae; Sordariales; Chaetomiaceae; Chaetomium.
gi|386670263|gb|AIIA01008280.1.g3158.t1	EQK98634.1	1e-58	67.2515	heavy metal tolerance protein precursor [Ophiocordyceps sinensis CO18]	Ophiocordyceps sinensis CO18	Eukaryota; Fungi; Dikarya; Ascomycota; Pezizomycotina; Sordariomycetes; Hypocreomycetidae; Hypocreales; Ophiocordycipitaceae; Ophiocordyceps.
gi|386670263|gb|AIIA01008280.1.g3158.t1	XP_956997.2	1e-58	59.5238	hypothetical protein NCU00010 [Neurospora crassa OR74A]	Neurospora crassa OR74A	Eukaryota; Fungi; Dikarya; Ascomycota; Pezizomycotina; Sordariomycetes; Sordariomycetidae; Sordariales; Sordariaceae; Neurospora.
gi|386670263|gb|AIIA01008280.1.g3158.t1	EGO57701.1	1e-58	59.5238	hypothetical protein NEUTE1DRAFT_81506 [Neurospora tetrasperma FGSC 2508]_x0001_gb|EGZ72029.1| hypothetical protein NEUTE2DRAFT_111229 [Neurospora tetrasperma FGSC 2509]	Neurospora tetrasperma FGSC 2508	Eukaryota; Fungi; Dikarya; Ascomycota; Pezizomycotina; Sordariomycetes; Sordariomycetidae; Sordariales; Sordariaceae; Neurospora.
gi|386670263|gb|AIIA01008280.1.g3158.t1	EAA27761.3	1e-58	59.5238	heavy metal tolerance protein [Neurospora crassa OR74A]	Neurospora crassa OR74A	Eukaryota; Fungi; Dikarya; Ascomycota; Pezizomycotina; Sordariomycetes; Sordariomycetidae; Sordariales; Sordariaceae; Neurospora.
gi|386669544|gb|AIIA01008640.1.g3566.t1	XP_748663.1	0	79.3011	ABC multidrug transporter SitT [Aspergillus fumigatus Af293]_x0001_gb|EAL86625.1| ABC multidrug transporter SitT [Aspergillus fumigatus Af293]	Aspergillus fumigatus Af293	Eukaryota; Fungi; Dikarya; Ascomycota; Pezizomycotina; Eurotiomycetes; Eurotiomycetidae; Eurotiales; Aspergillaceae; Aspergillus.
gi|386669544|gb|AIIA01008640.1.g3566.t1	EDP53309.1	0	79.3011	ABC multidrug transporter SitT [Aspergillus fumigatus A1163]	Aspergillus fumigatus A1163	Eukaryota; Fungi; Dikarya; Ascomycota; Pezizomycotina; Eurotiomycetes; Eurotiomycetidae; Eurotiales; Aspergillaceae; Aspergillus.
gi|386669544|gb|AIIA01008640.1.g3566.t1	XP_001259094.1	0	79.5699	ABC multidrug transporter SitT [Neosartorya fischeri NRRL 181]_x0001_gb|EAW17197.1| ABC multidrug transporter SitT [Neosartorya fischeri NRRL 181]	Neosartorya fischeri NRRL 181	Eukaryota; Fungi; Dikarya; Ascomycota; Pezizomycotina; Eurotiomycetes; Eurotiomycetidae; Eurotiales; Aspergillaceae; Neosartorya.
gi|386669544|gb|AIIA01008640.1.g3566.t1	XP_001273565.1	0	78.0161	ABC multidrug transporter SitT [Aspergillus clavatus NRRL 1]_x0001_gb|EAW12139.1| ABC multidrug transporter SitT [Aspergillus clavatus NRRL 1]	Aspergillus clavatus NRRL 1	Eukaryota; Fungi; Dikarya; Ascomycota; Pezizomycotina; Eurotiomycetes; Eurotiomycetidae; Eurotiales; Aspergillaceae; Aspergillus.
gi|386669544|gb|AIIA01008640.1.g3566.t1	XP_002152437.1	0	75.4617	ABC multidrug transporter SitT [Talaromyces marneffei ATCC 18224]_x0001_gb|EEA19500.1| ABC multidrug transporter SitT [Talaromyces marneffei ATCC 18224]	Talaromyces marneffei ATCC 18224	Eukaryota; Fungi; Dikarya; Ascomycota; Pezizomycotina; Eurotiomycetes; Eurotiomycetidae; Eurotiales; Trichocomaceae; Talaromyces.
gi|386669544|gb|AIIA01008640.1.g3566.t1	XP_001594445.1	0	76.3441	hypothetical protein SS1G_04252 [Sclerotinia sclerotiorum 1980]_x0001_gb|EDO01777.1| hypothetical protein SS1G_04252 [Sclerotinia sclerotiorum 1980 UF-70]	Sclerotinia sclerotiorum 1980 UF-70	Eukaryota; Fungi; Dikarya; Ascomycota; Pezizomycotina; Leotiomycetes; Helotiales; Sclerotiniaceae; Sclerotinia.
gi|386669544|gb|AIIA01008640.1.g3566.t1	XP_002486022.1	0	75.266	ABC multidrug transporter SitT [Talaromyces stipitatus ATCC 10500]_x0001_gb|EED13784.1| ABC multidrug transporter SitT [Talaromyces stipitatus ATCC 10500]	Talaromyces stipitatus ATCC 10500	Eukaryota; Fungi; Dikarya; Ascomycota; Pezizomycotina; Eurotiomycetes; Eurotiomycetidae; Eurotiales; Trichocomaceae; Talaromyces.
gi|386669544|gb|AIIA01008640.1.g3566.t1	XP_002385308.1	0	76.2667	ABC multidrug transporter SidT [Aspergillus flavus NRRL3357]_x0001_gb|EED45179.1| ABC multidrug transporter SidT [Aspergillus flavus NRRL3357]	Aspergillus flavus NRRL3357	Eukaryota; Fungi; Dikarya; Ascomycota; Pezizomycotina; Eurotiomycetes; Eurotiomycetidae; Eurotiales; Aspergillaceae; Aspergillus.
gi|386669544|gb|AIIA01008640.1.g3566.t1	XP_001826762.1	0	76.2667	multidrug resistance protein 1, 2, 3 (p glycoprotein 1, 2, 3) [Aspergillus oryzae RIB40]_x0001_dbj|BAE65629.1| unnamed protein product [Aspergillus oryzae RIB40]	Aspergillus oryzae RIB40	Eukaryota; Fungi; Dikarya; Ascomycota; Pezizomycotina; Eurotiomycetes; Eurotiomycetidae; Eurotiales; Aspergillaceae; Aspergillus.
gi|386669544|gb|AIIA01008640.1.g3566.t1	EIT73539.1	0	76.2667	multidrug/pheromone exporter, ABC superfamily [Aspergillus oryzae 3.042]	Aspergillus oryzae 3.042	Eukaryota; Fungi; Dikarya; Ascomycota; Pezizomycotina; Eurotiomycetes; Eurotiomycetidae; Eurotiales; Aspergillaceae; Aspergillus.
gi|386669544|gb|AIIA01008640.1.g3566.t1	ESZ92371.1	0	75.6032	ABC multidrug transporter SitT [Sclerotinia borealis F-4157]	Sclerotinia borealis F-4157	Eukaryota; Fungi; Dikarya; Ascomycota; Pezizomycotina; Leotiomycetes; Helotiales; Sclerotiniaceae; Sclerotinia.
gi|386669544|gb|AIIA01008640.1.g3566.t1	XP_001551009.1	0	76.1394	hypothetical protein BC1G_10568 [Botryotinia fuckeliana B05.10]_x0001_emb|CCD54959.1| similar to ABC transporter [Botryotinia fuckeliana T4]_x0001_gb|EMR90611.1| putative abc multidrug transporter protein [Botryotinia fuckeliana BcDW1]	Botryotinia fuckeliana B05.10	Eukaryota; Fungi; Dikarya; Ascomycota; Pezizomycotina; Leotiomycetes; Helotiales; Sclerotiniaceae; Botryotinia.
gi|386669544|gb|AIIA01008640.1.g3566.t1	BAC78652.1	0	75.7333	ABC transporter [Aspergillus oryzae]	Aspergillus oryzae	Eukaryota; Fungi; Dikarya; Ascomycota; Pezizomycotina; Eurotiomycetes; Eurotiomycetidae; Eurotiales; Aspergillaceae; Aspergillus.
gi|386669544|gb|AIIA01008640.1.g3566.t1	ETI25547.1	0	74.7989	hypothetical protein G647_02320 [Cladophialophora carrionii CBS 160.54]	Cladophialophora carrionii CBS 160.54	Eukaryota; Fungi; Dikarya; Ascomycota; Pezizomycotina; Eurotiomycetes; Chaetothyriomycetidae; Chaetothyriales; Herpotrichiellaceae; mitosporic Herpotrichiellaceae; Cladophialophora.
gi|386669544|gb|AIIA01008640.1.g3566.t1	ELR06334.1	0	73.1183	hypothetical protein GMDG_07925 [Pseudogymnoascus destructans 20631-21]	Pseudogymnoascus destructans 20631-21	Eukaryota; Fungi; Dikarya; Ascomycota; Pezizomycotina; Leotiomycetes; Leotiomycetes incertae sedis; Pseudeurotiaceae; Pseudogymnoascus.
gi|386669544|gb|AIIA01008640.1.g3566.t1	XP_002565939.1	0	74.4624	Pc22g20390 [Penicillium chrysogenum Wisconsin 54-1255]_x0001_emb|CAP99327.1| Pc22g20390 [Penicillium chrysogenum Wisconsin 54-1255]	Penicillium chrysogenum Wisconsin 54-1255	Eukaryota; Fungi; Dikarya; Ascomycota; Pezizomycotina; Eurotiomycetes; Eurotiomycetidae; Eurotiales; Aspergillaceae; Penicillium; Penicillium chrysogenum complex.
gi|386669544|gb|AIIA01008640.1.g3566.t1	AAL57242.1	0	72.043	ATP-binding cassette transporter ABC3 [Venturia inaequalis]	Venturia inaequalis	Eukaryota; Fungi; Dikarya; Ascomycota; Pezizomycotina; Dothideomycetes; Dothideomycetes incertae sedis; Venturiales; Venturiaceae; Venturia.
gi|386669544|gb|AIIA01008640.1.g3566.t1	XP_663841.1	0	75.8065	hypothetical protein AN6237.2 [Aspergillus nidulans FGSC A4]_x0001_gb|EAA58621.1| hypothetical protein AN6237.2 [Aspergillus nidulans FGSC A4]_x0001_tpe|CBF69884.1| TPA: ABC multidrug transporter (Eurofung) [Aspergillus nidulans FGSC A4]	Aspergillus nidulans FGSC A4	Eukaryota; Fungi; Dikarya; Ascomycota; Pezizomycotina; Eurotiomycetes; Eurotiomycetidae; Eurotiales; Aspergillaceae; Aspergillus.
gi|386669544|gb|AIIA01008640.1.g3566.t1	CDM27692.1	0	72.5806	Sulphonylurea receptor [Penicillium roqueforti]	Penicillium roqueforti	Eukaryota; Fungi; Dikarya; Ascomycota; Pezizomycotina; Eurotiomycetes; Eurotiomycetidae; Eurotiales; Aspergillaceae; Penicillium.
gi|386669544|gb|AIIA01008640.1.g3566.t1	EPS28469.1	0	71.8499	hypothetical protein PDE_03415 [Penicillium oxalicum 114-2]	Penicillium oxalicum 114-2	Eukaryota; Fungi; Dikarya; Ascomycota; Pezizomycotina; Eurotiomycetes; Eurotiomycetidae; Eurotiales; Aspergillaceae; Penicillium.
gi|386669544|gb|AIIA01008640.1.g3566.t1	EKV09474.1	0	72.3118	ABC multidrug transporter SitT [Penicillium digitatum Pd1]_x0001_gb|EKV14920.1| ABC multidrug transporter SitT [Penicillium digitatum PHI26]	Penicillium digitatum Pd1	Eukaryota; Fungi; Dikarya; Ascomycota; Pezizomycotina; Eurotiomycetes; Eurotiomycetidae; Eurotiales; Aspergillaceae; Penicillium.
gi|386669544|gb|AIIA01008640.1.g3566.t1	EHK21209.1	0	70.8556	hypothetical protein TRIVIDRAFT_51890 [Trichoderma virens Gv29-8]	Trichoderma virens Gv29-8	Eukaryota; Fungi; Dikarya; Ascomycota; Pezizomycotina; Sordariomycetes; Hypocreomycetidae; Hypocreales; Hypocreaceae; Trichoderma.
gi|386669544|gb|AIIA01008640.1.g3566.t1	XP_001227401.1	8e-180	70.557	hypothetical protein CHGG_09474 [Chaetomium globosum CBS 148.51]_x0001_gb|EAQ85460.1| hypothetical protein CHGG_09474 [Chaetomium globosum CBS 148.51]	Chaetomium globosum CBS 148.51	Eukaryota; Fungi; Dikarya; Ascomycota; Pezizomycotina; Sordariomycetes; Sordariomycetidae; Sordariales; Chaetomiaceae; Chaetomium.
gi|386669544|gb|AIIA01008640.1.g3566.t1	EGR44133.1	2e-178	68.5333	predicted protein [Trichoderma reesei QM6a]_x0001_gb|ETR97881.1| ABC multidrug transporter SitT [Trichoderma reesei RUT C-30]	Trichoderma reesei QM6a	Eukaryota; Fungi; Dikarya; Ascomycota; Pezizomycotina; Sordariomycetes; Hypocreomycetidae; Hypocreales; Hypocreaceae; Trichoderma.
gi|386669544|gb|AIIA01008640.1.g3566.t1	XP_001390244.1	3e-175	71.2366	multidrug resistance protein 1, 2, 3 (p glycoprotein 1, 2, 3) [Aspergillus niger CBS 513.88]_x0001_emb|CAK47802.1| unnamed protein product [Aspergillus niger]	Aspergillus niger CBS 513.88	Eukaryota; Fungi; Dikarya; Ascomycota; Pezizomycotina; Eurotiomycetes; Eurotiomycetidae; Eurotiales; Aspergillaceae; Aspergillus.
gi|386669544|gb|AIIA01008640.1.g3566.t1	EHA21170.1	3e-175	71.2366	hypothetical protein ASPNIDRAFT_191742 [Aspergillus niger ATCC 1015]	Aspergillus niger ATCC 1015	Eukaryota; Fungi; Dikarya; Ascomycota; Pezizomycotina; Eurotiomycetes; Eurotiomycetidae; Eurotiales; Aspergillaceae; Aspergillus.
gi|386669544|gb|AIIA01008640.1.g3566.t1	GAA92769.1	2e-174	71.2366	ABC multidrug transporter SidT [Aspergillus kawachii IFO 4308]	Aspergillus kawachii IFO 4308	Eukaryota; Fungi; Dikarya; Ascomycota; Pezizomycotina; Eurotiomycetes; Eurotiomycetidae; Eurotiales; Aspergillaceae; Aspergillus.
gi|386669544|gb|AIIA01008640.1.g3566.t1	XP_006694386.1	3e-171	70.9677	mating factor A secretion protein STE6-like protein [Chaetomium thermophilum var. thermophilum DSM 1495]_x0001_gb|EGS22090.1| mating factor A secretion protein STE6-like protein [Chaetomium thermophilum var. thermophilum DSM 1495]	Chaetomium thermophilum var. thermophilum DSM 1495	Eukaryota; Fungi; Dikarya; Ascomycota; Pezizomycotina; Sordariomycetes; Sordariomycetidae; Sordariales; Chaetomiaceae; Chaetomium.
gi|386669544|gb|AIIA01008640.1.g3566.t1	XP_003660947.1	2e-169	63.6816	ABC transporter-like protein [Myceliophthora thermophila ATCC 42464]_x0001_gb|AEO55702.1| ABC transporter-like protein [Myceliophthora thermophila ATCC 42464]	Myceliophthora thermophila ATCC 42464	Eukaryota; Fungi; Dikarya; Ascomycota; Pezizomycotina; Sordariomycetes; Sordariomycetidae; Sordariales; Chaetomiaceae; Myceliophthora.
gi|386669544|gb|AIIA01008640.1.g3566.t1	EOD49064.1	1e-155	64.8794	putative abc multidrug transporter protein [Neofusicoccum parvum UCRNP2]	Neofusicoccum parvum UCRNP2	Eukaryota; Fungi; Dikarya; Ascomycota; Pezizomycotina; Dothideomycetes; Dothideomycetes incertae sedis; Botryosphaeriales; Botryosphaeriaceae; Neofusicoccum.
gi|386669544|gb|AIIA01008640.1.g3566.t1	XP_003834927.1	4e-141	54.2105	hypothetical protein LEMA_P070700.1 [Leptosphaeria maculans JN3]_x0001_emb|CBX91562.1| hypothetical protein LEMA_P070700.1 [Leptosphaeria maculans JN3]	Leptosphaeria maculans JN3	Eukaryota; Fungi; Dikarya; Ascomycota; Pezizomycotina; Dothideomycetes; Pleosporomycetidae; Pleosporales; Pleosporineae; Leptosphaeriaceae; Leptosphaeria; Leptosphaeria maculans complex.
gi|386669544|gb|AIIA01008640.1.g3566.t1	CCE31307.1	9e-140	56.9892	related to multidrug resistance protein [Claviceps purpurea 20.1]	Claviceps purpurea 20.1	Eukaryota; Fungi; Dikarya; Ascomycota; Pezizomycotina; Sordariomycetes; Hypocreomycetidae; Hypocreales; Clavicipitaceae; Claviceps. FEATURES Location/Qualifiers source 1..1320 /organism="Claviceps purpurea 20.1" /strain="20.1" /db_xref="taxon:1111077" /clone="scaffold00031" Protein 1..1320 /product="related to multidrug resistance protein" Region 26..1302 /region_name="PTZ00265" /note="multidrug …
gi|386669544|gb|AIIA01008640.1.g3566.t1	ELR08096.1	1e-139	57.9235	hypothetical protein GMDG_02923 [Pseudogymnoascus destructans 20631-21]	Pseudogymnoascus destructans 20631-21	Eukaryota; Fungi; Dikarya; Ascomycota; Pezizomycotina; Leotiomycetes; Leotiomycetes incertae sedis; Pseudeurotiaceae; Pseudogymnoascus.
gi|386669544|gb|AIIA01008640.1.g3566.t1	XP_001216110.1	1e-138	58.9812	hypothetical protein ATEG_07489 [Aspergillus terreus NIH2624]_x0001_gb|EAU31751.1| hypothetical protein ATEG_07489 [Aspergillus terreus NIH2624]	Aspergillus terreus NIH2624	Eukaryota; Fungi; Dikarya; Ascomycota; Pezizomycotina; Eurotiomycetes; Eurotiomycetidae; Eurotiales; Aspergillaceae; Aspergillus.
gi|386669544|gb|AIIA01008640.1.g3566.t1	EMR69896.1	2e-137	57.2581	putative abc multidrug transporter protein [Eutypa lata UCREL1]	Eutypa lata UCREL1	Eukaryota; Fungi; Dikarya; Ascomycota; Pezizomycotina; Sordariomycetes; Xylariomycetidae; Xylariales; Diatrypaceae; Eutypa.
gi|386669544|gb|AIIA01008640.1.g3566.t1	XP_002560744.1	4e-136	57.4468	Pc16g03870 [Penicillium chrysogenum Wisconsin 54-1255]_x0001_emb|CAP93057.1| Pc16g03870 [Penicillium chrysogenum Wisconsin 54-1255]	Penicillium chrysogenum Wisconsin 54-1255	Eukaryota; Fungi; Dikarya; Ascomycota; Pezizomycotina; Eurotiomycetes; Eurotiomycetidae; Eurotiales; Aspergillaceae; Penicillium; Penicillium chrysogenum complex.
gi|386669544|gb|AIIA01008640.1.g3566.t1	EQB53687.1	4e-135	54.9333	hypothetical protein CGLO_06567 [Colletotrichum gloeosporioides Cg-14]	Colletotrichum gloeosporioides Cg-14	Eukaryota; Fungi; Dikarya; Ascomycota; Pezizomycotina; Sordariomycetes; Hypocreomycetidae; Glomerellales; Glomerellaceae; mitosporic Glomerellaceae; Colletotrichum.
gi|386669544|gb|AIIA01008640.1.g3566.t1	EEH02752.1	8e-135	58.2447	conserved hypothetical protein [Ajellomyces capsulatus G186AR]	Ajellomyces capsulatus G186AR	Eukaryota; Fungi; Dikarya; Ascomycota; Pezizomycotina; Eurotiomycetes; Eurotiomycetidae; Onygenales; Ajellomycetaceae; Ajellomyces.
gi|386669544|gb|AIIA01008640.1.g3566.t1	XP_002848751.1	2e-134	56.0209	multidrug resistance protein 1 [Arthroderma otae CBS 113480]_x0001_gb|EEQ28866.1| multidrug resistance protein 1 [Arthroderma otae CBS 113480]	Arthroderma otae CBS 113480	Eukaryota; Fungi; Dikarya; Ascomycota; Pezizomycotina; Eurotiomycetes; Eurotiomycetidae; Onygenales; Arthrodermataceae; Arthroderma.
gi|386669544|gb|AIIA01008640.1.g3566.t1	EEH43814.1	2e-134	58.2888	leptomycin B resistance protein pmd1 [Paracoccidioides brasiliensis Pb18]	Paracoccidioides brasiliensis Pb18	Eukaryota; Fungi; Dikarya; Ascomycota; Pezizomycotina; Eurotiomycetes; Eurotiomycetidae; Onygenales; mitosporic Onygenales; Paracoccidioides.
gi|386669544|gb|AIIA01008640.1.g3566.t1	ACC64447.1	3e-134	57.754	ATP-binding cassette transporter [Ajellomyces capsulatus]	Ajellomyces capsulatus	Eukaryota; Fungi; Dikarya; Ascomycota; Pezizomycotina; Eurotiomycetes; Eurotiomycetidae; Onygenales; Ajellomycetaceae; Ajellomyces.
gi|386669544|gb|AIIA01008640.1.g3566.t1	EEH21509.1	3e-134	58.2888	leptomycin B resistance protein pmd1 [Paracoccidioides brasiliensis Pb03]	Paracoccidioides brasiliensis Pb03	Eukaryota; Fungi; Dikarya; Ascomycota; Pezizomycotina; Eurotiomycetes; Eurotiomycetidae; Onygenales; mitosporic Onygenales; Paracoccidioides.
gi|386669544|gb|AIIA01008640.1.g3566.t1	EGC40705.1	4e-134	57.9787	ABC multidrug transporter [Ajellomyces capsulatus H88]	Ajellomyces capsulatus H88	Eukaryota; Fungi; Dikarya; Ascomycota; Pezizomycotina; Eurotiomycetes; Eurotiomycetidae; Onygenales; Ajellomycetaceae; Ajellomyces.
gi|386669544|gb|AIIA01008640.1.g3566.t1	EER37012.1	5e-134	57.9787	ABC multidrug transporter [Ajellomyces capsulatus H143]	Ajellomyces capsulatus H143	Eukaryota; Fungi; Dikarya; Ascomycota; Pezizomycotina; Eurotiomycetes; Eurotiomycetidae; Onygenales; Ajellomycetaceae; Ajellomyces.
gi|386669544|gb|AIIA01008640.1.g3566.t1	XP_001536532.1	1e-133	57.9787	hypothetical protein HCAG_08314 [Ajellomyces capsulatus NAm1]_x0001_gb|EDN04652.1| hypothetical protein HCAG_08314 [Ajellomyces capsulatus NAm1]	Ajellomyces capsulatus NAm1	Eukaryota; Fungi; Dikarya; Ascomycota; Pezizomycotina; Eurotiomycetes; Eurotiomycetidae; Onygenales; Ajellomycetaceae; Ajellomyces.
gi|386669544|gb|AIIA01008640.1.g3566.t1	EGE09384.1	1e-133	55.6136	multidrug resistance protein 1 [Trichophyton equinum CBS 127.97]	Trichophyton equinum CBS 127.97	Eukaryota; Fungi; Dikarya; Ascomycota; Pezizomycotina; Eurotiomycetes; Eurotiomycetidae; Onygenales; Arthrodermataceae; mitosporic Arthrodermataceae; Trichophyton.
gi|386669544|gb|AIIA01008640.1.g3566.t1	CDM30375.1	1e-133	57.0667	Sulphonylurea receptor [Penicillium roqueforti]	Penicillium roqueforti	Eukaryota; Fungi; Dikarya; Ascomycota; Pezizomycotina; Eurotiomycetes; Eurotiomycetidae; Eurotiales; Aspergillaceae; Penicillium.
gi|386669544|gb|AIIA01008640.1.g3566.t1	XP_002796670.1	4e-133	57.8667	leptomycin B resistance protein pmd1 [Paracoccidioides sp. 'lutzii' Pb01]_x0001_gb|EEH39216.1| leptomycin B resistance protein pmd1 [Paracoccidioides sp. 'lutzii' Pb01]	Paracoccidioides sp. 'lutzii' Pb01	Eukaryota; Fungi; Dikarya; Ascomycota; Pezizomycotina; Eurotiomycetes; Eurotiomycetidae; Onygenales; mitosporic Onygenales; Paracoccidioides.
gi|386669544|gb|AIIA01008640.1.g3566.t1	XP_003231502.1	6e-133	55.0649	ABC multidrug transporter Mdr4 [Trichophyton rubrum CBS 118892]_x0001_gb|EGD91583.1| ABC multidrug transporter Mdr4 [Trichophyton rubrum CBS 118892]	Trichophyton rubrum CBS 118892	Eukaryota; Fungi; Dikarya; Ascomycota; Pezizomycotina; Eurotiomycetes; Eurotiomycetidae; Onygenales; Arthrodermataceae; mitosporic Arthrodermataceae; Trichophyton.
gi|386669544|gb|AIIA01008640.1.g3566.t1	XP_003014950.1	7e-133	55.6136	ABC multidrug transporter SitT [Arthroderma benhamiae CBS 112371]_x0001_gb|EFE34310.1| ABC multidrug transporter SitT [Arthroderma benhamiae CBS 112371]	Arthroderma benhamiae CBS 112371	Eukaryota; Fungi; Dikarya; Ascomycota; Pezizomycotina; Eurotiomycetes; Eurotiomycetidae; Onygenales; Arthrodermataceae; Arthroderma.
gi|386669544|gb|AIIA01008640.1.g3566.t1	XP_003021874.1	8e-133	55.6136	ABC multidrug transporter SitT [Trichophyton verrucosum HKI 0517]_x0001_gb|EFE41256.1| ABC multidrug transporter SitT [Trichophyton verrucosum HKI 0517]	Trichophyton verrucosum HKI 0517	Eukaryota; Fungi; Dikarya; Ascomycota; Pezizomycotina; Eurotiomycetes; Eurotiomycetidae; Onygenales; Arthrodermataceae; mitosporic Arthrodermataceae; Trichophyton.
gi|386669544|gb|AIIA01008640.1.g3566.t1	XP_003174206.1	1e-132	54.6875	multidrug resistance protein 1 [Arthroderma gypseum CBS 118893]_x0001_gb|EFR01376.1| multidrug resistance protein 1 [Arthroderma gypseum CBS 118893]	Arthroderma gypseum CBS 118893	Eukaryota; Fungi; Dikarya; Ascomycota; Pezizomycotina; Eurotiomycetes; Eurotiomycetidae; Onygenales; Arthrodermataceae; Arthroderma.
gi|386669544|gb|AIIA01008640.1.g3566.t1	CCF44108.1	1e-132	53.9683	leptomycin B resistance protein pmd1 [Colletotrichum higginsianum]	Colletotrichum higginsianum	Eukaryota; Fungi; Dikarya; Ascomycota; Pezizomycotina; Sordariomycetes; Hypocreomycetidae; Glomerellales; Glomerellaceae; mitosporic Glomerellaceae; Colletotrichum. FEATURES Location/Qualifiers source 1..537 /organism="Colletotrichum higginsianum" /strain="IMI 349063" /db_xref="taxon:80884" /note="contig cont1.6754" Protein 1..537 /product="leptomycin B resistance protein pmd1" Region 1..227 /reg…
gi|386669544|gb|AIIA01008640.1.g3566.t1	XP_002628801.1	3e-132	57.9787	AtrH [Ajellomyces dermatitidis SLH14081]_x0001_gb|EEQ69229.1| AtrH [Ajellomyces dermatitidis SLH14081]	Ajellomyces dermatitidis SLH14081	Eukaryota; Fungi; Dikarya; Ascomycota; Pezizomycotina; Eurotiomycetes; Eurotiomycetidae; Onygenales; Ajellomycetaceae; Ajellomyces.
gi|386669544|gb|AIIA01008640.1.g3566.t1	EGE78438.1	4e-132	57.9787	AtrH protein [Ajellomyces dermatitidis ATCC 18188]	Ajellomyces dermatitidis ATCC 18188	Eukaryota; Fungi; Dikarya; Ascomycota; Pezizomycotina; Eurotiomycetes; Eurotiomycetidae; Onygenales; Ajellomycetaceae; Ajellomyces.
gi|386669544|gb|AIIA01008640.1.g3566.t1	EEQ85365.1	4e-132	57.9787	AtrH [Ajellomyces dermatitidis ER-3]	Ajellomyces dermatitidis ER-3	Eukaryota; Fungi; Dikarya; Ascomycota; Pezizomycotina; Eurotiomycetes; Eurotiomycetidae; Onygenales; Ajellomycetaceae; Ajellomyces.
gi|386669544|gb|AIIA01008640.1.g3566.t1	EOA91570.1	5e-132	54.2781	hypothetical protein SETTUDRAFT_133267 [Setosphaeria turcica Et28A]	Setosphaeria turcica Et28A	Eukaryota; Fungi; Dikarya; Ascomycota; Pezizomycotina; Dothideomycetes; Pleosporomycetidae; Pleosporales; Pleosporineae; Pleosporaceae; Setosphaeria.
gi|386669544|gb|AIIA01008640.1.g3566.t1	EQL37469.1	5e-132	57.9787	ATPase [Ajellomyces dermatitidis ATCC 26199]	Ajellomyces dermatitidis ATCC 26199	Eukaryota; Fungi; Dikarya; Ascomycota; Pezizomycotina; Eurotiomycetes; Eurotiomycetidae; Onygenales; Ajellomycetaceae; Ajellomyces.
gi|386669544|gb|AIIA01008640.1.g3566.t1	XP_002541831.1	8e-132	56.8365	hypothetical protein UREG_01347 [Uncinocarpus reesii 1704]_x0001_gb|EEP76498.1| hypothetical protein UREG_01347 [Uncinocarpus reesii 1704]	Uncinocarpus reesii 1704	Eukaryota; Fungi; Dikarya; Ascomycota; Pezizomycotina; Eurotiomycetes; Eurotiomycetidae; Onygenales; Onygenaceae; Uncinocarpus.
gi|386669544|gb|AIIA01008640.1.g3566.t1	ETS83911.1	2e-131	57.754	hypothetical protein PFICI_05787 [Pestalotiopsis fici W106-1]	Pestalotiopsis fici W106-1	Eukaryota; Fungi; Dikarya; Ascomycota; Pezizomycotina; Sordariomycetes; Xylariomycetidae; Xylariales; Amphisphaeriaceae; mitosporic Amphisphaeriaceae; Pestalotiopsis.
gi|386669544|gb|AIIA01008640.1.g3566.t1	BAE62055.1	2e-131	57.4866	unnamed protein product [Aspergillus oryzae RIB40]	Aspergillus oryzae RIB40	Eukaryota; Fungi; Dikarya; Ascomycota; Pezizomycotina; Eurotiomycetes; Eurotiomycetidae; Eurotiales; Aspergillaceae; Aspergillus.
gi|386669544|gb|AIIA01008640.1.g3566.t1	XP_001823188.2	4e-131	57.4866	multidrug resistance protein 1, 2, 3 (p glycoprotein 1, 2, 3) [Aspergillus oryzae RIB40]	Aspergillus oryzae RIB40	Eukaryota; Fungi; Dikarya; Ascomycota; Pezizomycotina; Eurotiomycetes; Eurotiomycetidae; Eurotiales; Aspergillaceae; Aspergillus.
gi|386669544|gb|AIIA01008640.1.g3566.t1	XP_002378527.1	5e-131	57.2193	ABC multidrug transporter, putative [Aspergillus flavus NRRL3357]_x0001_gb|EED51520.1| ABC multidrug transporter, putative [Aspergillus flavus NRRL3357]_x0001_gb|EIT80690.1| multidrug/pheromone exporter, ABC superfamily [Aspergillus oryzae 3.042]	Aspergillus flavus NRRL3357	Eukaryota; Fungi; Dikarya; Ascomycota; Pezizomycotina; Eurotiomycetes; Eurotiomycetidae; Eurotiales; Aspergillaceae; Aspergillus.
gi|386669544|gb|AIIA01008640.1.g3566.t1	EGD93160.1	6e-131	56.7204	ABC multidrug transporter SitT [Trichophyton tonsurans CBS 112818]	Trichophyton tonsurans CBS 112818	Eukaryota; Fungi; Dikarya; Ascomycota; Pezizomycotina; Eurotiomycetes; Eurotiomycetidae; Onygenales; Arthrodermataceae; mitosporic Arthrodermataceae; Trichophyton.
gi|386669544|gb|AIIA01008640.1.g3566.t1	EUC49197.1	2e-130	53.7234	hypothetical protein COCMIDRAFT_85429 [Bipolaris oryzae ATCC 44560]	Bipolaris oryzae ATCC 44560	Eukaryota; Fungi; Dikarya; Ascomycota; Pezizomycotina; Dothideomycetes; Pleosporomycetidae; Pleosporales; Pleosporineae; Pleosporaceae; Bipolaris.
gi|386669544|gb|AIIA01008640.1.g3566.t1	ETN46348.1	7e-130	55.1451	hypothetical protein HMPREF1541_00532 [Cyphellophora europaea CBS 101466]	Cyphellophora europaea CBS 101466	Eukaryota; Fungi; Dikarya; Ascomycota; Pezizomycotina; Eurotiomycetes; Chaetothyriomycetidae; Chaetothyriales; Cyphellophoraceae; Cyphellophora.
gi|386669544|gb|AIIA01008640.1.g3566.t1	EMD93663.1	1e-129	53.6	hypothetical protein COCHEDRAFT_113524 [Bipolaris maydis C5]_x0001_gb|ENH98814.1| hypothetical protein COCC4DRAFT_209248 [Bipolaris maydis ATCC 48331]	Bipolaris maydis C5	Eukaryota; Fungi; Dikarya; Ascomycota; Pezizomycotina; Dothideomycetes; Pleosporomycetidae; Pleosporales; Pleosporineae; Pleosporaceae; Bipolaris.
gi|386669544|gb|AIIA01008640.1.g3566.t1	EON98397.1	2e-129	52.6455	putative abc multidrug transporter protein [Togninia minima UCRPA7]	Togninia minima UCRPA7	Eukaryota; Fungi; Dikarya; Ascomycota; Pezizomycotina; Sordariomycetes; Sordariomycetidae; Calosphaeriales; Calosphaeriaceae; Togninia.
gi|386669544|gb|AIIA01008640.1.g3566.t1	EFW21590.1	2e-129	55.0802	ABC transporter [Coccidioides posadasii str. Silveira]	Coccidioides posadasii str. Silveira	Eukaryota; Fungi; Dikarya; Ascomycota; Pezizomycotina; Eurotiomycetes; Eurotiomycetidae; Onygenales; mitosporic Onygenales; Coccidioides.
gi|386669544|gb|AIIA01008640.1.g3566.t1	XP_003065780.1	2e-129	55.0802	ABC transporter, putative [Coccidioides posadasii C735 delta SOWgp]_x0001_gb|EER23635.1| ABC transporter, putative [Coccidioides posadasii C735 delta SOWgp]	Coccidioides posadasii C735 delta SOWgp	Eukaryota; Fungi; Dikarya; Ascomycota; Pezizomycotina; Eurotiomycetes; Eurotiomycetidae; Onygenales; mitosporic Onygenales; Coccidioides.
gi|386669544|gb|AIIA01008640.1.g3566.t1	XP_001247659.1	3e-129	55.0802	hypothetical protein CIMG_01430 [Coccidioides immitis RS]	Coccidioides immitis RS	Eukaryota; Fungi; Dikarya; Ascomycota; Pezizomycotina; Eurotiomycetes; Eurotiomycetidae; Onygenales; mitosporic Onygenales; Coccidioides.
gi|386669544|gb|AIIA01008640.1.g3566.t1	EAS36196.2	4e-129	55.0802	ABC multidrug transporter [Coccidioides immitis RS]	Coccidioides immitis RS	Eukaryota; Fungi; Dikarya; Ascomycota; Pezizomycotina; Eurotiomycetes; Eurotiomycetidae; Onygenales; mitosporic Onygenales; Coccidioides.
gi|386669544|gb|AIIA01008640.1.g3566.t1	XP_003070066.1	8e-129	52.4548	ABC transporter, putative [Coccidioides posadasii C735 delta SOWgp]_x0001_gb|EER27921.1| ABC transporter, putative [Coccidioides posadasii C735 delta SOWgp]	Coccidioides posadasii C735 delta SOWgp	Eukaryota; Fungi; Dikarya; Ascomycota; Pezizomycotina; Eurotiomycetes; Eurotiomycetidae; Onygenales; mitosporic Onygenales; Coccidioides.
gi|386669544|gb|AIIA01008640.1.g3566.t1	XP_001259124.1	1e-128	56.9149	ABC multidrug transporter, putative [Neosartorya fischeri NRRL 181]_x0001_gb|EAW17227.1| ABC multidrug transporter, putative [Neosartorya fischeri NRRL 181]	Neosartorya fischeri NRRL 181	Eukaryota; Fungi; Dikarya; Ascomycota; Pezizomycotina; Eurotiomycetes; Eurotiomycetidae; Eurotiales; Aspergillaceae; Neosartorya.
gi|386669544|gb|AIIA01008640.1.g3566.t1	EUN27609.1	1e-128	53.6	hypothetical protein COCVIDRAFT_97885 [Bipolaris victoriae FI3]	Bipolaris victoriae FI3	Eukaryota; Fungi; Dikarya; Ascomycota; Pezizomycotina; Dothideomycetes; Pleosporomycetidae; Pleosporales; Pleosporineae; Pleosporaceae; Bipolaris.
gi|386669544|gb|AIIA01008640.1.g3566.t1	XP_001242956.1	2e-128	52.4548	hypothetical protein CIMG_06852 [Coccidioides immitis RS]_x0001_gb|EAS31702.2| ABC multidrug transporter Mdr4 [Coccidioides immitis RS]	Coccidioides immitis RS	Eukaryota; Fungi; Dikarya; Ascomycota; Pezizomycotina; Eurotiomycetes; Eurotiomycetidae; Onygenales; mitosporic Onygenales; Coccidioides.
gi|386669544|gb|AIIA01008640.1.g3566.t1	EUC36727.1	2e-128	53.3333	hypothetical protein COCCADRAFT_87438 [Bipolaris zeicola 26-R-13]	Bipolaris zeicola 26-R-13	Eukaryota; Fungi; Dikarya; Ascomycota; Pezizomycotina; Dothideomycetes; Pleosporomycetidae; Pleosporales; Pleosporineae; Pleosporaceae; Bipolaris.
gi|386669544|gb|AIIA01008640.1.g3566.t1	XP_003301802.1	6e-128	53.0831	hypothetical protein PTT_13393 [Pyrenophora teres f. teres 0-1]_x0001_gb|EFQ90109.1| hypothetical protein PTT_13393 [Pyrenophora teres f. teres 0-1]	Pyrenophora teres f. teres 0-1	Eukaryota; Fungi; Dikarya; Ascomycota; Pezizomycotina; Dothideomycetes; Pleosporomycetidae; Pleosporales; Pleosporineae; Pleosporaceae; Pyrenophora.
gi|386669544|gb|AIIA01008640.1.g3566.t1	EMD68318.1	1e-127	53.3333	hypothetical protein COCSADRAFT_79093 [Bipolaris sorokiniana ND90Pr]	Bipolaris sorokiniana ND90Pr	Eukaryota; Fungi; Dikarya; Ascomycota; Pezizomycotina; Dothideomycetes; Pleosporomycetidae; Pleosporales; Pleosporineae; Pleosporaceae; Bipolaris.
gi|386669544|gb|AIIA01008640.1.g3566.t1	XP_001276793.1	7e-127	55.914	ABC multidrug transporter, putative [Aspergillus clavatus NRRL 1]_x0001_gb|EAW15367.1| ABC multidrug transporter, putative [Aspergillus clavatus NRRL 1]	Aspergillus clavatus NRRL 1	Eukaryota; Fungi; Dikarya; Ascomycota; Pezizomycotina; Eurotiomycetes; Eurotiomycetidae; Eurotiales; Aspergillaceae; Aspergillus.
gi|386669544|gb|AIIA01008640.1.g3566.t1	ENH80250.1	3e-126	54.4236	ABC multidrug transporter [Colletotrichum orbiculare MAFF 240422]	Colletotrichum orbiculare MAFF 240422	Eukaryota; Fungi; Dikarya; Ascomycota; Pezizomycotina; Sordariomycetes; Hypocreomycetidae; Glomerellales; Glomerellaceae; mitosporic Glomerellaceae; Colletotrichum.
gi|386669544|gb|AIIA01008640.1.g3566.t1	EDP53275.1	7e-126	54.7872	ABC multidrug transporter, putative [Aspergillus fumigatus A1163]	Aspergillus fumigatus A1163	Eukaryota; Fungi; Dikarya; Ascomycota; Pezizomycotina; Eurotiomycetes; Eurotiomycetidae; Eurotiales; Aspergillaceae; Aspergillus.
gi|386669544|gb|AIIA01008640.1.g3566.t1	EGR46096.1	2e-125	53.3333	predicted protein [Trichoderma reesei QM6a]	Trichoderma reesei QM6a	Eukaryota; Fungi; Dikarya; Ascomycota; Pezizomycotina; Sordariomycetes; Hypocreomycetidae; Hypocreales; Hypocreaceae; Trichoderma.
gi|386669544|gb|AIIA01008640.1.g3566.t1	ETR99056.1	2e-125	53.3333	ABC multidrug transporter [Trichoderma reesei RUT C-30]	Trichoderma reesei RUT C-30	Eukaryota; Fungi; Dikarya; Ascomycota; Pezizomycotina; Sordariomycetes; Hypocreomycetidae; Hypocreales; Hypocreaceae; Trichoderma.
gi|386669544|gb|AIIA01008640.1.g3566.t1	XP_001932014.1	2e-125	52.957	leptomycin B resistance protein pmd1 [Pyrenophora tritici-repentis Pt-1C-BFP]_x0001_gb|EDU41119.1| leptomycin B resistance protein pmd1 [Pyrenophora tritici-repentis Pt-1C-BFP]	Pyrenophora tritici-repentis Pt-1C-BFP	Eukaryota; Fungi; Dikarya; Ascomycota; Pezizomycotina; Dothideomycetes; Pleosporomycetidae; Pleosporales; Pleosporineae; Pleosporaceae; Pyrenophora.
gi|386669544|gb|AIIA01008640.1.g3566.t1	EHK18687.1	4e-125	51.0695	hypothetical protein TRIVIDRAFT_210053 [Trichoderma virens Gv29-8]	Trichoderma virens Gv29-8	Eukaryota; Fungi; Dikarya; Ascomycota; Pezizomycotina; Sordariomycetes; Hypocreomycetidae; Hypocreales; Hypocreaceae; Trichoderma.
gi|386669544|gb|AIIA01008640.1.g3566.t1	XP_748687.1	9e-125	54.5213	ABC multidrug transporter [Aspergillus fumigatus Af293]_x0001_gb|EAL86649.1| ABC multidrug transporter, putative [Aspergillus fumigatus Af293]	Aspergillus fumigatus Af293	Eukaryota; Fungi; Dikarya; Ascomycota; Pezizomycotina; Eurotiomycetes; Eurotiomycetidae; Eurotiales; Aspergillaceae; Aspergillus.
gi|386669544|gb|AIIA01008640.1.g3566.t1	XP_001804555.1	1e-123	52.8302	hypothetical protein SNOG_14365 [Phaeosphaeria nodorum SN15]_x0001_gb|EAT78236.2| hypothetical protein SNOG_14365 [Phaeosphaeria nodorum SN15]	Phaeosphaeria nodorum SN15	Eukaryota; Fungi; Dikarya; Ascomycota; Pezizomycotina; Dothideomycetes; Pleosporomycetidae; Pleosporales; Pleosporineae; Phaeosphaeriaceae; Parastagonospora.
gi|386669544|gb|AIIA01008640.1.g3566.t1	EHK45578.1	2e-123	52.5066	hypothetical protein TRIATDRAFT_161084 [Trichoderma atroviride IMI 206040]	Trichoderma atroviride IMI 206040	Eukaryota; Fungi; Dikarya; Ascomycota; Pezizomycotina; Sordariomycetes; Hypocreomycetidae; Hypocreales; Hypocreaceae; Trichoderma.
gi|386669544|gb|AIIA01008640.1.g3566.t1	XP_963409.1	4e-123	53.3333	hypothetical protein NCU08439 [Neurospora crassa OR74A]_x0001_emb|CAD70511.1| related to multidrug resistance protein [Neurospora crassa]_x0001_gb|EAA34173.1| leptomycin B resistance protein pmd1 [Neurospora crassa OR74A]	Neurospora crassa OR74A	Eukaryota; Fungi; Dikarya; Ascomycota; Pezizomycotina; Sordariomycetes; Sordariomycetidae; Sordariales; Sordariaceae; Neurospora.
gi|386669544|gb|AIIA01008640.1.g3566.t1	AAS49643.1	4e-122	56.7639	AtrH [Aspergillus nidulans]	Aspergillus nidulans	Eukaryota; Fungi; Dikarya; Ascomycota; Pezizomycotina; Eurotiomycetes; Eurotiomycetidae; Eurotiales; Aspergillaceae; Aspergillus.
gi|386669544|gb|AIIA01008640.1.g3566.t1	XP_658008.1	5e-122	56.7639	hypothetical protein AN0404.2 [Aspergillus nidulans FGSC A4]_x0001_gb|EAA66503.1| hypothetical protein AN0404.2 [Aspergillus nidulans FGSC A4]_x0001_tpe|CBF89553.1| TPA: AtrH [Source:UniProtKB/TrEMBL;Acc:Q2VY21] [Aspergillus nidulans FGSC A4]	Aspergillus nidulans FGSC A4	Eukaryota; Fungi; Dikarya; Ascomycota; Pezizomycotina; Eurotiomycetes; Eurotiomycetidae; Eurotiales; Aspergillaceae; Aspergillus.
gi|386669544|gb|AIIA01008640.1.g3566.t1	XP_006671901.1	6e-122	52.9412	AtrH like protein [Cordyceps militaris CM01]_x0001_gb|EGX90280.1| AtrH like protein [Cordyceps militaris CM01]	Cordyceps militaris CM01	Eukaryota; Fungi; Dikarya; Ascomycota; Pezizomycotina; Sordariomycetes; Hypocreomycetidae; Hypocreales; Cordycipitaceae; Cordyceps.
gi|386669544|gb|AIIA01008640.1.g3566.t1	XP_003343902.1	8e-122	53.4759	hypothetical protein SMAC_09350 [Sordaria macrospora k-hell]_x0001_emb|CCC05504.1| unnamed protein product [Sordaria macrospora k-hell]	Sordaria macrospora k-hell	Eukaryota; Fungi; Dikarya; Ascomycota; Pezizomycotina; Sordariomycetes; Sordariomycetidae; Sordariales; Sordariaceae; Sordaria.
gi|386669544|gb|AIIA01008640.1.g3566.t1	XP_002375994.1	1e-121	50.9044	multidrug resistance protein 1, 2, putative [Aspergillus flavus NRRL3357]_x0001_gb|EED54722.1| multidrug resistance protein 1, 2, putative [Aspergillus flavus NRRL3357]	Aspergillus flavus NRRL3357	Eukaryota; Fungi; Dikarya; Ascomycota; Pezizomycotina; Eurotiomycetes; Eurotiomycetidae; Eurotiales; Aspergillaceae; Aspergillus.
gi|386669544|gb|AIIA01008640.1.g3566.t1	XP_001727688.2	1e-121	50.9044	multidrug resistance protein 1, 2, 3 (p glycoprotein 1, 2, 3) [Aspergillus oryzae RIB40]	Aspergillus oryzae RIB40	Eukaryota; Fungi; Dikarya; Ascomycota; Pezizomycotina; Eurotiomycetes; Eurotiomycetidae; Eurotiales; Aspergillaceae; Aspergillus.
gi|386668928|gb|AIIA01008948.1.g3940.t1	XP_001551005.1	0	70.4	hypothetical protein BC1G_10564 [Botryotinia fuckeliana B05.10]	Botryotinia fuckeliana B05.10	Eukaryota; Fungi; Dikarya; Ascomycota; Pezizomycotina; Leotiomycetes; Helotiales; Sclerotiniaceae; Botryotinia.
gi|386668928|gb|AIIA01008948.1.g3940.t1	XP_002152436.1	0	71.4286	acetyltransferase SidF [Talaromyces marneffei ATCC 18224]_x0001_gb|EEA19499.1| acetyltransferase SidF [Talaromyces marneffei ATCC 18224]	Talaromyces marneffei ATCC 18224	Eukaryota; Fungi; Dikarya; Ascomycota; Pezizomycotina; Eurotiomycetes; Eurotiomycetidae; Eurotiales; Trichocomaceae; Talaromyces.
gi|386668928|gb|AIIA01008948.1.g3940.t1	CCD54956.1	0	70.4	similar to siderophore biosynthesis acetylase AceI [Botryotinia fuckeliana T4]_x0001_gb|EMR90614.1| putative siderophore biosynthesis acetylase protein [Botryotinia fuckeliana BcDW1]	Botryotinia fuckeliana T4	Eukaryota; Fungi; Dikarya; Ascomycota; Pezizomycotina; Leotiomycetes; Helotiales; Sclerotiniaceae; Botryotinia.
gi|386668928|gb|AIIA01008948.1.g3940.t1	ETI25546.1	0	72.2372	hypothetical protein G647_02319 [Cladophialophora carrionii CBS 160.54]	Cladophialophora carrionii CBS 160.54	Eukaryota; Fungi; Dikarya; Ascomycota; Pezizomycotina; Eurotiomycetes; Chaetothyriomycetidae; Chaetothyriales; Herpotrichiellaceae; mitosporic Herpotrichiellaceae; Cladophialophora.
gi|386668928|gb|AIIA01008948.1.g3940.t1	ESZ92373.1	0	70.1333	acetyltransferase SidF [Sclerotinia borealis F-4157]	Sclerotinia borealis F-4157	Eukaryota; Fungi; Dikarya; Ascomycota; Pezizomycotina; Leotiomycetes; Helotiales; Sclerotiniaceae; Sclerotinia.
gi|386668928|gb|AIIA01008948.1.g3940.t1	XP_002565938.1	0	70.4607	Pc22g20380 [Penicillium chrysogenum Wisconsin 54-1255]_x0001_emb|CAP99326.1| Pc22g20380 [Penicillium chrysogenum Wisconsin 54-1255]	Penicillium chrysogenum Wisconsin 54-1255	Eukaryota; Fungi; Dikarya; Ascomycota; Pezizomycotina; Eurotiomycetes; Eurotiomycetidae; Eurotiales; Aspergillaceae; Penicillium; Penicillium chrysogenum complex.
gi|386668928|gb|AIIA01008948.1.g3940.t1	GAA92776.1	0	72.973	acetyltransferase SidF [Aspergillus kawachii IFO 4308]	Aspergillus kawachii IFO 4308	Eukaryota; Fungi; Dikarya; Ascomycota; Pezizomycotina; Eurotiomycetes; Eurotiomycetidae; Eurotiales; Aspergillaceae; Aspergillus.
gi|386668928|gb|AIIA01008948.1.g3940.t1	CDM27693.1	0	70.9239	Acyl-CoA N-acyltransferase [Penicillium roqueforti]	Penicillium roqueforti	Eukaryota; Fungi; Dikarya; Ascomycota; Pezizomycotina; Eurotiomycetes; Eurotiomycetidae; Eurotiales; Aspergillaceae; Penicillium.
gi|386668928|gb|AIIA01008948.1.g3940.t1	EGR44134.1	0	69.7548	predicted protein [Trichoderma reesei QM6a]	Trichoderma reesei QM6a	Eukaryota; Fungi; Dikarya; Ascomycota; Pezizomycotina; Sordariomycetes; Hypocreomycetidae; Hypocreales; Hypocreaceae; Trichoderma.
gi|386668928|gb|AIIA01008948.1.g3940.t1	ETR97882.1	0	69.7548	hypothetical protein M419DRAFT_115513 [Trichoderma reesei RUT C-30]	Trichoderma reesei RUT C-30	Eukaryota; Fungi; Dikarya; Ascomycota; Pezizomycotina; Sordariomycetes; Hypocreomycetidae; Hypocreales; Hypocreaceae; Trichoderma.
gi|386668928|gb|AIIA01008948.1.g3940.t1	EPS28468.1	0	71.5447	hypothetical protein PDE_03414 [Penicillium oxalicum 114-2]	Penicillium oxalicum 114-2	Eukaryota; Fungi; Dikarya; Ascomycota; Pezizomycotina; Eurotiomycetes; Eurotiomycetidae; Eurotiales; Aspergillaceae; Penicillium.
gi|386668928|gb|AIIA01008948.1.g3940.t1	XP_002486021.1	0	68.0108	acetyltransferase SidF [Talaromyces stipitatus ATCC 10500]_x0001_gb|EED13783.1| acetyltransferase SidF [Talaromyces stipitatus ATCC 10500]	Talaromyces stipitatus ATCC 10500	Eukaryota; Fungi; Dikarya; Ascomycota; Pezizomycotina; Eurotiomycetes; Eurotiomycetidae; Eurotiales; Trichocomaceae; Talaromyces.
gi|386668928|gb|AIIA01008948.1.g3940.t1	EHK21208.1	0	68.6649	hypothetical protein TRIVIDRAFT_153041 [Trichoderma virens Gv29-8]	Trichoderma virens Gv29-8	Eukaryota; Fungi; Dikarya; Ascomycota; Pezizomycotina; Sordariomycetes; Hypocreomycetidae; Hypocreales; Hypocreaceae; Trichoderma.
gi|386668928|gb|AIIA01008948.1.g3940.t1	XP_001390236.1	0	72.7027	siderophore biosynthesis acetylase AceI [Aspergillus niger CBS 513.88]_x0001_emb|CAK47794.1| unnamed protein product [Aspergillus niger]	Aspergillus niger CBS 513.88	Eukaryota; Fungi; Dikarya; Ascomycota; Pezizomycotina; Eurotiomycetes; Eurotiomycetidae; Eurotiales; Aspergillaceae; Aspergillus.
gi|386668928|gb|AIIA01008948.1.g3940.t1	ELR06332.1	1e-180	68.1941	hypothetical protein GMDG_07923 [Pseudogymnoascus destructans 20631-21]	Pseudogymnoascus destructans 20631-21	Eukaryota; Fungi; Dikarya; Ascomycota; Pezizomycotina; Leotiomycetes; Leotiomycetes incertae sedis; Pseudeurotiaceae; Pseudogymnoascus.
gi|386668928|gb|AIIA01008948.1.g3940.t1	EHA21162.1	4e-180	72.4324	hypothetical protein ASPNIDRAFT_191350 [Aspergillus niger ATCC 1015]	Aspergillus niger ATCC 1015	Eukaryota; Fungi; Dikarya; Ascomycota; Pezizomycotina; Eurotiomycetes; Eurotiomycetidae; Eurotiales; Aspergillaceae; Aspergillus.
gi|386668928|gb|AIIA01008948.1.g3940.t1	EKV09475.1	2e-179	66.9251	Acetyltransferase SidF [Penicillium digitatum Pd1]_x0001_gb|EKV14921.1| Acetyltransferase SidF [Penicillium digitatum PHI26]	Penicillium digitatum Pd1	Eukaryota; Fungi; Dikarya; Ascomycota; Pezizomycotina; Eurotiomycetes; Eurotiomycetidae; Eurotiales; Aspergillaceae; Penicillium.
gi|386668928|gb|AIIA01008948.1.g3940.t1	XP_001594441.1	1e-178	75.1572	hypothetical protein SS1G_04248 [Sclerotinia sclerotiorum 1980]_x0001_gb|EDO01773.1| hypothetical protein SS1G_04248 [Sclerotinia sclerotiorum 1980 UF-70]	Sclerotinia sclerotiorum 1980 UF-70	Eukaryota; Fungi; Dikarya; Ascomycota; Pezizomycotina; Leotiomycetes; Helotiales; Sclerotiniaceae; Sclerotinia.
gi|386668928|gb|AIIA01008948.1.g3940.t1	XP_003660948.1	2e-170	66.0526	siderophore biosynthesis protein [Myceliophthora thermophila ATCC 42464]_x0001_gb|AEO55703.1| siderophore biosynthesis protein [Myceliophthora thermophila ATCC 42464]	Myceliophthora thermophila ATCC 42464	Eukaryota; Fungi; Dikarya; Ascomycota; Pezizomycotina; Sordariomycetes; Sordariomycetidae; Sordariales; Chaetomiaceae; Myceliophthora.
gi|386668928|gb|AIIA01008948.1.g3940.t1	XP_006694386.1	5e-170	66.9312	mating factor A secretion protein STE6-like protein [Chaetomium thermophilum var. thermophilum DSM 1495]_x0001_gb|EGS22090.1| mating factor A secretion protein STE6-like protein [Chaetomium thermophilum var. thermophilum DSM 1495]	Chaetomium thermophilum var. thermophilum DSM 1495	Eukaryota; Fungi; Dikarya; Ascomycota; Pezizomycotina; Sordariomycetes; Sordariomycetidae; Sordariales; Chaetomiaceae; Chaetomium.
gi|386668928|gb|AIIA01008948.1.g3940.t1	XP_663838.1	7e-157	60.9164	hypothetical protein AN6234.2 [Aspergillus nidulans FGSC A4]_x0001_gb|EAA57648.1| hypothetical protein AN6234.2 [Aspergillus nidulans FGSC A4]_x0001_tpe|CBF69890.1| TPA: siderophore biosynthesis acetylase AceI, putative (AFU_orthologue; AFUA_3G03400) [Aspergillus nidulans FGSC A4]	Aspergillus nidulans FGSC A4	Eukaryota; Fungi; Dikarya; Ascomycota; Pezizomycotina; Eurotiomycetes; Eurotiomycetidae; Eurotiales; Aspergillaceae; Aspergillus.
gi|386668928|gb|AIIA01008948.1.g3940.t1	EIT73731.1	1e-147	58.1769	acetyltransferase, including N-acetylase of ribosomal protein [Aspergillus oryzae 3.042]	Aspergillus oryzae 3.042	Eukaryota; Fungi; Dikarya; Ascomycota; Pezizomycotina; Eurotiomycetes; Eurotiomycetidae; Eurotiales; Aspergillaceae; Aspergillus.
gi|386668928|gb|AIIA01008948.1.g3940.t1	XP_002385305.1	3e-147	57.9088	siderophore biosynthesis acetylase AceI, putative [Aspergillus flavus NRRL3357]_x0001_gb|EED45176.1| siderophore biosynthesis acetylase AceI, putative [Aspergillus flavus NRRL3357]	Aspergillus flavus NRRL3357	Eukaryota; Fungi; Dikarya; Ascomycota; Pezizomycotina; Eurotiomycetes; Eurotiomycetidae; Eurotiales; Aspergillaceae; Aspergillus.
gi|386668928|gb|AIIA01008948.1.g3940.t1	BAC78653.1	1e-146	57.6408	acetylase [Aspergillus oryzae]	Aspergillus oryzae	Eukaryota; Fungi; Dikarya; Ascomycota; Pezizomycotina; Eurotiomycetes; Eurotiomycetidae; Eurotiales; Aspergillaceae; Aspergillus.
gi|386668928|gb|AIIA01008948.1.g3940.t1	XP_001826765.1	4e-145	57.3727	siderophore biosynthesis acetylase AceI [Aspergillus oryzae RIB40]_x0001_dbj|BAE65632.1| unnamed protein product [Aspergillus oryzae RIB40]	Aspergillus oryzae RIB40	Eukaryota; Fungi; Dikarya; Ascomycota; Pezizomycotina; Eurotiomycetes; Eurotiomycetidae; Eurotiales; Aspergillaceae; Aspergillus.
gi|386668928|gb|AIIA01008948.1.g3940.t1	XP_001259091.1	1e-144	59.4595	siderophore biosynthesis acetylase AceI, putative [Neosartorya fischeri NRRL 181]_x0001_gb|EAW17194.1| siderophore biosynthesis acetylase AceI, putative [Neosartorya fischeri NRRL 181]	Neosartorya fischeri NRRL 181	Eukaryota; Fungi; Dikarya; Ascomycota; Pezizomycotina; Eurotiomycetes; Eurotiomycetidae; Eurotiales; Aspergillaceae; Neosartorya.
gi|386668928|gb|AIIA01008948.1.g3940.t1	XP_748660.1	2e-144	60	siderophore biosynthesis acetylase AceI [Aspergillus fumigatus Af293]_x0001_gb|EAL86622.1| siderophore biosynthesis acetylase AceI, putative [Aspergillus fumigatus Af293]_x0001_gb|EDP53312.1| siderophore biosynthesis acetylase AceI, putative [Aspergillus fumigatus A1163]	Aspergillus fumigatus Af293	Eukaryota; Fungi; Dikarya; Ascomycota; Pezizomycotina; Eurotiomycetes; Eurotiomycetidae; Eurotiales; Aspergillaceae; Aspergillus.
gi|386668928|gb|AIIA01008948.1.g3940.t1	XP_001273568.1	2e-142	55.2561	siderophore biosynthesis acetylase AceI, putative [Aspergillus clavatus NRRL 1]_x0001_gb|EAW12142.1| siderophore biosynthesis acetylase AceI, putative [Aspergillus clavatus NRRL 1]	Aspergillus clavatus NRRL 1	Eukaryota; Fungi; Dikarya; Ascomycota; Pezizomycotina; Eurotiomycetes; Eurotiomycetidae; Eurotiales; Aspergillaceae; Aspergillus.
gi|386668928|gb|AIIA01008948.1.g3940.t1	XP_001214253.1	5e-120	50.4043	conserved hypothetical protein [Aspergillus terreus NIH2624]_x0001_gb|EAU34144.1| conserved hypothetical protein [Aspergillus terreus NIH2624]	Aspergillus terreus NIH2624	Eukaryota; Fungi; Dikarya; Ascomycota; Pezizomycotina; Eurotiomycetes; Eurotiomycetidae; Eurotiales; Aspergillaceae; Aspergillus.
gi|386668928|gb|AIIA01008948.1.g3940.t1	EUC49195.1	7e-115	50.2717	hypothetical protein COCMIDRAFT_2052 [Bipolaris oryzae ATCC 44560]	Bipolaris oryzae ATCC 44560	Eukaryota; Fungi; Dikarya; Ascomycota; Pezizomycotina; Dothideomycetes; Pleosporomycetidae; Pleosporales; Pleosporineae; Pleosporaceae; Bipolaris.
gi|386668928|gb|AIIA01008948.1.g3940.t1	EMD93661.1	2e-113	50.2717	hypothetical protein COCHEDRAFT_1171651 [Bipolaris maydis C5]_x0001_gb|ENH98816.1| hypothetical protein COCC4DRAFT_76961 [Bipolaris maydis ATCC 48331]	Bipolaris maydis C5	Eukaryota; Fungi; Dikarya; Ascomycota; Pezizomycotina; Dothideomycetes; Pleosporomycetidae; Pleosporales; Pleosporineae; Pleosporaceae; Bipolaris.
gi|386668928|gb|AIIA01008948.1.g3940.t1	EUN27607.1	1e-112	50	hypothetical protein COCVIDRAFT_97701 [Bipolaris victoriae FI3]	Bipolaris victoriae FI3	Eukaryota; Fungi; Dikarya; Ascomycota; Pezizomycotina; Dothideomycetes; Pleosporomycetidae; Pleosporales; Pleosporineae; Pleosporaceae; Bipolaris.
gi|386668928|gb|AIIA01008948.1.g3940.t1	EUC36729.1	3e-112	50	hypothetical protein COCCADRAFT_87303 [Bipolaris zeicola 26-R-13]	Bipolaris zeicola 26-R-13	Eukaryota; Fungi; Dikarya; Ascomycota; Pezizomycotina; Dothideomycetes; Pleosporomycetidae; Pleosporales; Pleosporineae; Pleosporaceae; Bipolaris.
gi|386668928|gb|AIIA01008948.1.g3940.t1	EOA91568.1	3e-112	50.1348	hypothetical protein SETTUDRAFT_162257 [Setosphaeria turcica Et28A]	Setosphaeria turcica Et28A	Eukaryota; Fungi; Dikarya; Ascomycota; Pezizomycotina; Dothideomycetes; Pleosporomycetidae; Pleosporales; Pleosporineae; Pleosporaceae; Setosphaeria.
gi|386668928|gb|AIIA01008948.1.g3940.t1	XP_003295657.1	2e-111	50.5291	hypothetical protein PTT_02135 [Pyrenophora teres f. teres 0-1]_x0001_gb|EFQ96245.1| hypothetical protein PTT_02135 [Pyrenophora teres f. teres 0-1]	Pyrenophora teres f. teres 0-1	Eukaryota; Fungi; Dikarya; Ascomycota; Pezizomycotina; Dothideomycetes; Pleosporomycetidae; Pleosporales; Pleosporineae; Pleosporaceae; Pyrenophora.
gi|386668928|gb|AIIA01008948.1.g3940.t1	EMR69903.1	4e-107	52.7331	putative aerobactin siderophore biosynthesis protein iucb protein [Eutypa lata UCREL1]	Eutypa lata UCREL1	Eukaryota; Fungi; Dikarya; Ascomycota; Pezizomycotina; Sordariomycetes; Xylariomycetidae; Xylariales; Diatrypaceae; Eutypa.
gi|386668507|gb|AIIA01009159.1.g4200.t1	XP_001823188.2	4e-170	72.2826	multidrug resistance protein 1, 2, 3 (p glycoprotein 1, 2, 3) [Aspergillus oryzae RIB40]	Aspergillus oryzae RIB40	Eukaryota; Fungi; Dikarya; Ascomycota; Pezizomycotina; Eurotiomycetes; Eurotiomycetidae; Eurotiales; Aspergillaceae; Aspergillus.
gi|386668507|gb|AIIA01009159.1.g4200.t1	XP_001276793.1	9e-170	75.2717	ABC multidrug transporter, putative [Aspergillus clavatus NRRL 1]_x0001_gb|EAW15367.1| ABC multidrug transporter, putative [Aspergillus clavatus NRRL 1]	Aspergillus clavatus NRRL 1	Eukaryota; Fungi; Dikarya; Ascomycota; Pezizomycotina; Eurotiomycetes; Eurotiomycetidae; Eurotiales; Aspergillaceae; Aspergillus.
gi|386668507|gb|AIIA01009159.1.g4200.t1	BAE62055.1	9e-168	75	unnamed protein product [Aspergillus oryzae RIB40]	Aspergillus oryzae RIB40	Eukaryota; Fungi; Dikarya; Ascomycota; Pezizomycotina; Eurotiomycetes; Eurotiomycetidae; Eurotiales; Aspergillaceae; Aspergillus.
gi|386668507|gb|AIIA01009159.1.g4200.t1	XP_002378527.1	1e-167	75	ABC multidrug transporter, putative [Aspergillus flavus NRRL3357]_x0001_gb|EED51520.1| ABC multidrug transporter, putative [Aspergillus flavus NRRL3357]_x0001_gb|EIT80690.1| multidrug/pheromone exporter, ABC superfamily [Aspergillus oryzae 3.042]	Aspergillus flavus NRRL3357	Eukaryota; Fungi; Dikarya; Ascomycota; Pezizomycotina; Eurotiomycetes; Eurotiomycetidae; Eurotiales; Aspergillaceae; Aspergillus.
gi|386668507|gb|AIIA01009159.1.g4200.t1	XP_001259124.1	2e-161	71.1957	ABC multidrug transporter, putative [Neosartorya fischeri NRRL 181]_x0001_gb|EAW17227.1| ABC multidrug transporter, putative [Neosartorya fischeri NRRL 181]	Neosartorya fischeri NRRL 181	Eukaryota; Fungi; Dikarya; Ascomycota; Pezizomycotina; Eurotiomycetes; Eurotiomycetidae; Eurotiales; Aspergillaceae; Neosartorya.
gi|386668507|gb|AIIA01009159.1.g4200.t1	CDM30375.1	5e-161	70.6215	Sulphonylurea receptor [Penicillium roqueforti]	Penicillium roqueforti	Eukaryota; Fungi; Dikarya; Ascomycota; Pezizomycotina; Eurotiomycetes; Eurotiomycetidae; Eurotiales; Aspergillaceae; Penicillium.
gi|386668507|gb|AIIA01009159.1.g4200.t1	XP_748687.1	2e-160	71.3499	ABC multidrug transporter [Aspergillus fumigatus Af293]_x0001_gb|EAL86649.1| ABC multidrug transporter, putative [Aspergillus fumigatus Af293]	Aspergillus fumigatus Af293	Eukaryota; Fungi; Dikarya; Ascomycota; Pezizomycotina; Eurotiomycetes; Eurotiomycetidae; Eurotiales; Aspergillaceae; Aspergillus.
gi|386668507|gb|AIIA01009159.1.g4200.t1	EDP53275.1	4e-160	71.6253	ABC multidrug transporter, putative [Aspergillus fumigatus A1163]	Aspergillus fumigatus A1163	Eukaryota; Fungi; Dikarya; Ascomycota; Pezizomycotina; Eurotiomycetes; Eurotiomycetidae; Eurotiales; Aspergillaceae; Aspergillus.
gi|386668507|gb|AIIA01009159.1.g4200.t1	XP_002560744.1	1e-158	69.9438	Pc16g03870 [Penicillium chrysogenum Wisconsin 54-1255]_x0001_emb|CAP93057.1| Pc16g03870 [Penicillium chrysogenum Wisconsin 54-1255]	Penicillium chrysogenum Wisconsin 54-1255	Eukaryota; Fungi; Dikarya; Ascomycota; Pezizomycotina; Eurotiomycetes; Eurotiomycetidae; Eurotiales; Aspergillaceae; Penicillium; Penicillium chrysogenum complex.
gi|386668507|gb|AIIA01009159.1.g4200.t1	XP_001216110.1	2e-152	70.9302	hypothetical protein ATEG_07489 [Aspergillus terreus NIH2624]_x0001_gb|EAU31751.1| hypothetical protein ATEG_07489 [Aspergillus terreus NIH2624]	Aspergillus terreus NIH2624	Eukaryota; Fungi; Dikarya; Ascomycota; Pezizomycotina; Eurotiomycetes; Eurotiomycetidae; Eurotiales; Aspergillaceae; Aspergillus.
gi|386668507|gb|AIIA01009159.1.g4200.t1	XP_658008.1	8e-147	67.9775	hypothetical protein AN0404.2 [Aspergillus nidulans FGSC A4]_x0001_gb|EAA66503.1| hypothetical protein AN0404.2 [Aspergillus nidulans FGSC A4]_x0001_tpe|CBF89553.1| TPA: AtrH [Source:UniProtKB/TrEMBL;Acc:Q2VY21] [Aspergillus nidulans FGSC A4]	Aspergillus nidulans FGSC A4	Eukaryota; Fungi; Dikarya; Ascomycota; Pezizomycotina; Eurotiomycetes; Eurotiomycetidae; Eurotiales; Aspergillaceae; Aspergillus.
gi|386668507|gb|AIIA01009159.1.g4200.t1	AAS49643.1	1e-144	67.4157	AtrH [Aspergillus nidulans]	Aspergillus nidulans	Eukaryota; Fungi; Dikarya; Ascomycota; Pezizomycotina; Eurotiomycetes; Eurotiomycetidae; Eurotiales; Aspergillaceae; Aspergillus.
gi|386668507|gb|AIIA01009159.1.g4200.t1	EEH21509.1	1e-139	60.1626	leptomycin B resistance protein pmd1 [Paracoccidioides brasiliensis Pb03]	Paracoccidioides brasiliensis Pb03	Eukaryota; Fungi; Dikarya; Ascomycota; Pezizomycotina; Eurotiomycetes; Eurotiomycetidae; Onygenales; mitosporic Onygenales; Paracoccidioides.
gi|386668507|gb|AIIA01009159.1.g4200.t1	EEH43814.1	2e-138	59.8916	leptomycin B resistance protein pmd1 [Paracoccidioides brasiliensis Pb18]	Paracoccidioides brasiliensis Pb18	Eukaryota; Fungi; Dikarya; Ascomycota; Pezizomycotina; Eurotiomycetes; Eurotiomycetidae; Onygenales; mitosporic Onygenales; Paracoccidioides.
gi|386668507|gb|AIIA01009159.1.g4200.t1	XP_002628801.1	1e-136	59.7796	AtrH [Ajellomyces dermatitidis SLH14081]_x0001_gb|EEQ69229.1| AtrH [Ajellomyces dermatitidis SLH14081]	Ajellomyces dermatitidis SLH14081	Eukaryota; Fungi; Dikarya; Ascomycota; Pezizomycotina; Eurotiomycetes; Eurotiomycetidae; Onygenales; Ajellomycetaceae; Ajellomyces.
gi|386668507|gb|AIIA01009159.1.g4200.t1	EEQ85365.1	1e-136	59.7796	AtrH [Ajellomyces dermatitidis ER-3]	Ajellomyces dermatitidis ER-3	Eukaryota; Fungi; Dikarya; Ascomycota; Pezizomycotina; Eurotiomycetes; Eurotiomycetidae; Onygenales; Ajellomycetaceae; Ajellomyces.
gi|386668507|gb|AIIA01009159.1.g4200.t1	EGE78438.1	1e-136	59.7796	AtrH protein [Ajellomyces dermatitidis ATCC 18188]	Ajellomyces dermatitidis ATCC 18188	Eukaryota; Fungi; Dikarya; Ascomycota; Pezizomycotina; Eurotiomycetes; Eurotiomycetidae; Onygenales; Ajellomycetaceae; Ajellomyces.
gi|386668507|gb|AIIA01009159.1.g4200.t1	EQL37469.1	2e-136	59.7796	ATPase [Ajellomyces dermatitidis ATCC 26199]	Ajellomyces dermatitidis ATCC 26199	Eukaryota; Fungi; Dikarya; Ascomycota; Pezizomycotina; Eurotiomycetes; Eurotiomycetidae; Onygenales; Ajellomycetaceae; Ajellomyces.
gi|386668507|gb|AIIA01009159.1.g4200.t1	XP_002796670.1	8e-136	59.2287	leptomycin B resistance protein pmd1 [Paracoccidioides sp. 'lutzii' Pb01]_x0001_gb|EEH39216.1| leptomycin B resistance protein pmd1 [Paracoccidioides sp. 'lutzii' Pb01]	Paracoccidioides sp. 'lutzii' Pb01	Eukaryota; Fungi; Dikarya; Ascomycota; Pezizomycotina; Eurotiomycetes; Eurotiomycetidae; Onygenales; mitosporic Onygenales; Paracoccidioides.
gi|386668507|gb|AIIA01009159.1.g4200.t1	EER37012.1	1e-133	58.8398	ABC multidrug transporter [Ajellomyces capsulatus H143]	Ajellomyces capsulatus H143	Eukaryota; Fungi; Dikarya; Ascomycota; Pezizomycotina; Eurotiomycetes; Eurotiomycetidae; Onygenales; Ajellomycetaceae; Ajellomyces.
gi|386668507|gb|AIIA01009159.1.g4200.t1	EGC40705.1	1e-133	58.8398	ABC multidrug transporter [Ajellomyces capsulatus H88]	Ajellomyces capsulatus H88	Eukaryota; Fungi; Dikarya; Ascomycota; Pezizomycotina; Eurotiomycetes; Eurotiomycetidae; Onygenales; Ajellomycetaceae; Ajellomyces.
gi|386668507|gb|AIIA01009159.1.g4200.t1	EEH02752.1	2e-133	59.116	conserved hypothetical protein [Ajellomyces capsulatus G186AR]	Ajellomyces capsulatus G186AR	Eukaryota; Fungi; Dikarya; Ascomycota; Pezizomycotina; Eurotiomycetes; Eurotiomycetidae; Onygenales; Ajellomycetaceae; Ajellomyces.
gi|386668507|gb|AIIA01009159.1.g4200.t1	ACC64447.1	1e-128	57.0652	ATP-binding cassette transporter [Ajellomyces capsulatus]	Ajellomyces capsulatus	Eukaryota; Fungi; Dikarya; Ascomycota; Pezizomycotina; Eurotiomycetes; Eurotiomycetidae; Onygenales; Ajellomycetaceae; Ajellomyces.
gi|386668507|gb|AIIA01009159.1.g4200.t1	EOD49064.1	2e-118	54.8209	putative abc multidrug transporter protein [Neofusicoccum parvum UCRNP2]	Neofusicoccum parvum UCRNP2	Eukaryota; Fungi; Dikarya; Ascomycota; Pezizomycotina; Dothideomycetes; Dothideomycetes incertae sedis; Botryosphaeriales; Botryosphaeriaceae; Neofusicoccum.
gi|386668507|gb|AIIA01009159.1.g4200.t1	ETN46348.1	2e-115	55.8739	hypothetical protein HMPREF1541_00532 [Cyphellophora europaea CBS 101466]	Cyphellophora europaea CBS 101466	Eukaryota; Fungi; Dikarya; Ascomycota; Pezizomycotina; Eurotiomycetes; Chaetothyriomycetidae; Chaetothyriales; Cyphellophoraceae; Cyphellophora.
gi|386668507|gb|AIIA01009159.1.g4200.t1	XP_001536532.1	2e-115	53.8251	hypothetical protein HCAG_08314 [Ajellomyces capsulatus NAm1]_x0001_gb|EDN04652.1| hypothetical protein HCAG_08314 [Ajellomyces capsulatus NAm1]	Ajellomyces capsulatus NAm1	Eukaryota; Fungi; Dikarya; Ascomycota; Pezizomycotina; Eurotiomycetes; Eurotiomycetidae; Onygenales; Ajellomycetaceae; Ajellomyces.
gi|386668507|gb|AIIA01009159.1.g4200.t1	EFW21590.1	4e-115	53.022	ABC transporter [Coccidioides posadasii str. Silveira]	Coccidioides posadasii str. Silveira	Eukaryota; Fungi; Dikarya; Ascomycota; Pezizomycotina; Eurotiomycetes; Eurotiomycetidae; Onygenales; mitosporic Onygenales; Coccidioides.
gi|386668507|gb|AIIA01009159.1.g4200.t1	XP_003065780.1	5e-115	53.022	ABC transporter, putative [Coccidioides posadasii C735 delta SOWgp]_x0001_gb|EER23635.1| ABC transporter, putative [Coccidioides posadasii C735 delta SOWgp]	Coccidioides posadasii C735 delta SOWgp	Eukaryota; Fungi; Dikarya; Ascomycota; Pezizomycotina; Eurotiomycetes; Eurotiomycetidae; Onygenales; mitosporic Onygenales; Coccidioides.
gi|386668507|gb|AIIA01009159.1.g4200.t1	XP_663841.1	4e-110	53.3141	hypothetical protein AN6237.2 [Aspergillus nidulans FGSC A4]_x0001_gb|EAA58621.1| hypothetical protein AN6237.2 [Aspergillus nidulans FGSC A4]_x0001_tpe|CBF69884.1| TPA: ABC multidrug transporter (Eurofung) [Aspergillus nidulans FGSC A4]	Aspergillus nidulans FGSC A4	Eukaryota; Fungi; Dikarya; Ascomycota; Pezizomycotina; Eurotiomycetes; Eurotiomycetidae; Eurotiales; Aspergillaceae; Aspergillus.
gi|386668507|gb|AIIA01009159.1.g4200.t1	XP_002541831.1	5e-110	53.352	hypothetical protein UREG_01347 [Uncinocarpus reesii 1704]_x0001_gb|EEP76498.1| hypothetical protein UREG_01347 [Uncinocarpus reesii 1704]	Uncinocarpus reesii 1704	Eukaryota; Fungi; Dikarya; Ascomycota; Pezizomycotina; Eurotiomycetes; Eurotiomycetidae; Onygenales; Onygenaceae; Uncinocarpus.
gi|386668507|gb|AIIA01009159.1.g4200.t1	XP_001273565.1	2e-109	53.0086	ABC multidrug transporter SitT [Aspergillus clavatus NRRL 1]_x0001_gb|EAW12139.1| ABC multidrug transporter SitT [Aspergillus clavatus NRRL 1]	Aspergillus clavatus NRRL 1	Eukaryota; Fungi; Dikarya; Ascomycota; Pezizomycotina; Eurotiomycetes; Eurotiomycetidae; Eurotiales; Aspergillaceae; Aspergillus.
gi|386668507|gb|AIIA01009159.1.g4200.t1	XP_001227401.1	4e-109	52.149	hypothetical protein CHGG_09474 [Chaetomium globosum CBS 148.51]_x0001_gb|EAQ85460.1| hypothetical protein CHGG_09474 [Chaetomium globosum CBS 148.51]	Chaetomium globosum CBS 148.51	Eukaryota; Fungi; Dikarya; Ascomycota; Pezizomycotina; Sordariomycetes; Sordariomycetidae; Sordariales; Chaetomiaceae; Chaetomium.
gi|386668507|gb|AIIA01009159.1.g4200.t1	CDM27692.1	5e-109	55.6851	Sulphonylurea receptor [Penicillium roqueforti]	Penicillium roqueforti	Eukaryota; Fungi; Dikarya; Ascomycota; Pezizomycotina; Eurotiomycetes; Eurotiomycetidae; Eurotiales; Aspergillaceae; Penicillium.
gi|386668507|gb|AIIA01009159.1.g4200.t1	XP_002385308.1	5e-109	51.1299	ABC multidrug transporter SidT [Aspergillus flavus NRRL3357]_x0001_gb|EED45179.1| ABC multidrug transporter SidT [Aspergillus flavus NRRL3357]	Aspergillus flavus NRRL3357	Eukaryota; Fungi; Dikarya; Ascomycota; Pezizomycotina; Eurotiomycetes; Eurotiomycetidae; Eurotiales; Aspergillaceae; Aspergillus.
gi|386668507|gb|AIIA01009159.1.g4200.t1	EIT73539.1	5e-109	51.1299	multidrug/pheromone exporter, ABC superfamily [Aspergillus oryzae 3.042]	Aspergillus oryzae 3.042	Eukaryota; Fungi; Dikarya; Ascomycota; Pezizomycotina; Eurotiomycetes; Eurotiomycetidae; Eurotiales; Aspergillaceae; Aspergillus.
gi|386668507|gb|AIIA01009159.1.g4200.t1	XP_001826762.1	5e-109	51.1299	multidrug resistance protein 1, 2, 3 (p glycoprotein 1, 2, 3) [Aspergillus oryzae RIB40]_x0001_dbj|BAE65629.1| unnamed protein product [Aspergillus oryzae RIB40]	Aspergillus oryzae RIB40	Eukaryota; Fungi; Dikarya; Ascomycota; Pezizomycotina; Eurotiomycetes; Eurotiomycetidae; Eurotiales; Aspergillaceae; Aspergillus.
gi|386668507|gb|AIIA01009159.1.g4200.t1	EHK21209.1	2e-108	52.4355	hypothetical protein TRIVIDRAFT_51890 [Trichoderma virens Gv29-8]	Trichoderma virens Gv29-8	Eukaryota; Fungi; Dikarya; Ascomycota; Pezizomycotina; Sordariomycetes; Hypocreomycetidae; Hypocreales; Hypocreaceae; Trichoderma.
gi|386668507|gb|AIIA01009159.1.g4200.t1	EKV09474.1	2e-108	54.5977	ABC multidrug transporter SitT [Penicillium digitatum Pd1]_x0001_gb|EKV14920.1| ABC multidrug transporter SitT [Penicillium digitatum PHI26]	Penicillium digitatum Pd1	Eukaryota; Fungi; Dikarya; Ascomycota; Pezizomycotina; Eurotiomycetes; Eurotiomycetidae; Eurotiales; Aspergillaceae; Penicillium.
gi|386668507|gb|AIIA01009159.1.g4200.t1	XP_001247659.1	2e-108	53.2967	hypothetical protein CIMG_01430 [Coccidioides immitis RS]	Coccidioides immitis RS	Eukaryota; Fungi; Dikarya; Ascomycota; Pezizomycotina; Eurotiomycetes; Eurotiomycetidae; Onygenales; mitosporic Onygenales; Coccidioides.
gi|386668507|gb|AIIA01009159.1.g4200.t1	EAS36196.2	4e-108	53.2967	ABC multidrug transporter [Coccidioides immitis RS]	Coccidioides immitis RS	Eukaryota; Fungi; Dikarya; Ascomycota; Pezizomycotina; Eurotiomycetes; Eurotiomycetidae; Onygenales; mitosporic Onygenales; Coccidioides.
gi|386668507|gb|AIIA01009159.1.g4200.t1	BAC78652.1	4e-108	50.8475	ABC transporter [Aspergillus oryzae]	Aspergillus oryzae	Eukaryota; Fungi; Dikarya; Ascomycota; Pezizomycotina; Eurotiomycetes; Eurotiomycetidae; Eurotiales; Aspergillaceae; Aspergillus.
gi|386668507|gb|AIIA01009159.1.g4200.t1	XP_001551009.1	5e-108	52.4638	hypothetical protein BC1G_10568 [Botryotinia fuckeliana B05.10]_x0001_emb|CCD54959.1| similar to ABC transporter [Botryotinia fuckeliana T4]_x0001_gb|EMR90611.1| putative abc multidrug transporter protein [Botryotinia fuckeliana BcDW1]	Botryotinia fuckeliana B05.10	Eukaryota; Fungi; Dikarya; Ascomycota; Pezizomycotina; Leotiomycetes; Helotiales; Sclerotiniaceae; Botryotinia.
gi|386668507|gb|AIIA01009159.1.g4200.t1	XP_748663.1	1e-107	53.5817	ABC multidrug transporter SitT [Aspergillus fumigatus Af293]_x0001_gb|EAL86625.1| ABC multidrug transporter SitT [Aspergillus fumigatus Af293]	Aspergillus fumigatus Af293	Eukaryota; Fungi; Dikarya; Ascomycota; Pezizomycotina; Eurotiomycetes; Eurotiomycetidae; Eurotiales; Aspergillaceae; Aspergillus.
gi|386668507|gb|AIIA01009159.1.g4200.t1	ELR06334.1	1e-107	51.8841	hypothetical protein GMDG_07925 [Pseudogymnoascus destructans 20631-21]	Pseudogymnoascus destructans 20631-21	Eukaryota; Fungi; Dikarya; Ascomycota; Pezizomycotina; Leotiomycetes; Leotiomycetes incertae sedis; Pseudeurotiaceae; Pseudogymnoascus.
gi|386668507|gb|AIIA01009159.1.g4200.t1	ETI25547.1	2e-107	50.7163	hypothetical protein G647_02320 [Cladophialophora carrionii CBS 160.54]	Cladophialophora carrionii CBS 160.54	Eukaryota; Fungi; Dikarya; Ascomycota; Pezizomycotina; Eurotiomycetes; Chaetothyriomycetidae; Chaetothyriales; Herpotrichiellaceae; mitosporic Herpotrichiellaceae; Cladophialophora.
gi|386668507|gb|AIIA01009159.1.g4200.t1	XP_001259094.1	3e-107	53.0086	ABC multidrug transporter SitT [Neosartorya fischeri NRRL 181]_x0001_gb|EAW17197.1| ABC multidrug transporter SitT [Neosartorya fischeri NRRL 181]	Neosartorya fischeri NRRL 181	Eukaryota; Fungi; Dikarya; Ascomycota; Pezizomycotina; Eurotiomycetes; Eurotiomycetidae; Eurotiales; Aspergillaceae; Neosartorya.
gi|386668507|gb|AIIA01009159.1.g4200.t1	EDP53309.1	1e-106	53.2951	ABC multidrug transporter SitT [Aspergillus fumigatus A1163]	Aspergillus fumigatus A1163	Eukaryota; Fungi; Dikarya; Ascomycota; Pezizomycotina; Eurotiomycetes; Eurotiomycetidae; Eurotiales; Aspergillaceae; Aspergillus.
gi|386668507|gb|AIIA01009159.1.g4200.t1	XP_002152437.1	3e-106	52.6163	ABC multidrug transporter SitT [Talaromyces marneffei ATCC 18224]_x0001_gb|EEA19500.1| ABC multidrug transporter SitT [Talaromyces marneffei ATCC 18224]	Talaromyces marneffei ATCC 18224	Eukaryota; Fungi; Dikarya; Ascomycota; Pezizomycotina; Eurotiomycetes; Eurotiomycetidae; Eurotiales; Trichocomaceae; Talaromyces.
gi|386668507|gb|AIIA01009159.1.g4200.t1	EPS28469.1	4e-106	51.2748	hypothetical protein PDE_03415 [Penicillium oxalicum 114-2]	Penicillium oxalicum 114-2	Eukaryota; Fungi; Dikarya; Ascomycota; Pezizomycotina; Eurotiomycetes; Eurotiomycetidae; Eurotiales; Aspergillaceae; Penicillium.
gi|386668507|gb|AIIA01009159.1.g4200.t1	XP_002565939.1	8e-106	54.386	Pc22g20390 [Penicillium chrysogenum Wisconsin 54-1255]_x0001_emb|CAP99327.1| Pc22g20390 [Penicillium chrysogenum Wisconsin 54-1255]	Penicillium chrysogenum Wisconsin 54-1255	Eukaryota; Fungi; Dikarya; Ascomycota; Pezizomycotina; Eurotiomycetes; Eurotiomycetidae; Eurotiales; Aspergillaceae; Penicillium; Penicillium chrysogenum complex.
gi|386668507|gb|AIIA01009159.1.g4200.t1	ESZ92371.1	6e-105	51.0145	ABC multidrug transporter SitT [Sclerotinia borealis F-4157]	Sclerotinia borealis F-4157	Eukaryota; Fungi; Dikarya; Ascomycota; Pezizomycotina; Leotiomycetes; Helotiales; Sclerotiniaceae; Sclerotinia.
gi|386668507|gb|AIIA01009159.1.g4200.t1	XP_002486022.1	2e-104	52.1866	ABC multidrug transporter SitT [Talaromyces stipitatus ATCC 10500]_x0001_gb|EED13784.1| ABC multidrug transporter SitT [Talaromyces stipitatus ATCC 10500]	Talaromyces stipitatus ATCC 10500	Eukaryota; Fungi; Dikarya; Ascomycota; Pezizomycotina; Eurotiomycetes; Eurotiomycetidae; Eurotiales; Trichocomaceae; Talaromyces.
gi|386668507|gb|AIIA01009159.1.g4200.t1	XP_003660947.1	4e-104	50	ABC transporter-like protein [Myceliophthora thermophila ATCC 42464]_x0001_gb|AEO55702.1| ABC transporter-like protein [Myceliophthora thermophila ATCC 42464]	Myceliophthora thermophila ATCC 42464	Eukaryota; Fungi; Dikarya; Ascomycota; Pezizomycotina; Sordariomycetes; Sordariomycetidae; Sordariales; Chaetomiaceae; Myceliophthora.
gi|386668507|gb|AIIA01009159.1.g4200.t1	EMR69896.1	8e-104	50.2874	putative abc multidrug transporter protein [Eutypa lata UCREL1]	Eutypa lata UCREL1	Eukaryota; Fungi; Dikarya; Ascomycota; Pezizomycotina; Sordariomycetes; Xylariomycetidae; Xylariales; Diatrypaceae; Eutypa.
gi|386668507|gb|AIIA01009159.1.g4200.t1	XP_001593262.1	2e-102	51.4368	hypothetical protein SS1G_06184 [Sclerotinia sclerotiorum 1980]_x0001_gb|EDO03703.1| hypothetical protein SS1G_06184 [Sclerotinia sclerotiorum 1980 UF-70]	Sclerotinia sclerotiorum 1980 UF-70	Eukaryota; Fungi; Dikarya; Ascomycota; Pezizomycotina; Leotiomycetes; Helotiales; Sclerotiniaceae; Sclerotinia.
gi|386668507|gb|AIIA01009159.1.g4200.t1	CCE31307.1	6e-102	50.1433	related to multidrug resistance protein [Claviceps purpurea 20.1]	Claviceps purpurea 20.1	Eukaryota; Fungi; Dikarya; Ascomycota; Pezizomycotina; Sordariomycetes; Hypocreomycetidae; Hypocreales; Clavicipitaceae; Claviceps. FEATURES Location/Qualifiers source 1..1320 /organism="Claviceps purpurea 20.1" /strain="20.1" /db_xref="taxon:1111077" /clone="scaffold00031" Protein 1..1320 /product="related to multidrug resistance protein" Region 26..1302 /region_name="PTZ00265" /note="multidrug …
gi|386668507|gb|AIIA01009159.1.g4200.t1	EGR44133.1	9e-101	51.0029	predicted protein [Trichoderma reesei QM6a]_x0001_gb|ETR97881.1| ABC multidrug transporter SitT [Trichoderma reesei RUT C-30]	Trichoderma reesei QM6a	Eukaryota; Fungi; Dikarya; Ascomycota; Pezizomycotina; Sordariomycetes; Hypocreomycetidae; Hypocreales; Hypocreaceae; Trichoderma.
gi|386668507|gb|AIIA01009159.1.g4200.t1	XP_001550756.1	7e-98	50.8772	hypothetical protein BC1G_10929 [Botryotinia fuckeliana B05.10]	Botryotinia fuckeliana B05.10	Eukaryota; Fungi; Dikarya; Ascomycota; Pezizomycotina; Leotiomycetes; Helotiales; Sclerotiniaceae; Botryotinia.
gi|386668507|gb|AIIA01009159.1.g4200.t1	EMR90075.1	7e-98	51.1696	putative abc multidrug transporter protein [Botryotinia fuckeliana BcDW1]	Botryotinia fuckeliana BcDW1	Eukaryota; Fungi; Dikarya; Ascomycota; Pezizomycotina; Leotiomycetes; Helotiales; Sclerotiniaceae; Botryotinia.
gi|386668507|gb|AIIA01009159.1.g4200.t1	XP_001390244.1	2e-97	51.1561	multidrug resistance protein 1, 2, 3 (p glycoprotein 1, 2, 3) [Aspergillus niger CBS 513.88]_x0001_emb|CAK47802.1| unnamed protein product [Aspergillus niger]	Aspergillus niger CBS 513.88	Eukaryota; Fungi; Dikarya; Ascomycota; Pezizomycotina; Eurotiomycetes; Eurotiomycetidae; Eurotiales; Aspergillaceae; Aspergillus.
gi|386668507|gb|AIIA01009159.1.g4200.t1	AAL57242.1	4e-97	51.1765	ATP-binding cassette transporter ABC3 [Venturia inaequalis]	Venturia inaequalis	Eukaryota; Fungi; Dikarya; Ascomycota; Pezizomycotina; Dothideomycetes; Dothideomycetes incertae sedis; Venturiales; Venturiaceae; Venturia.
gi|386668507|gb|AIIA01009159.1.g4200.t1	ELR08096.1	5e-97	51.3043	hypothetical protein GMDG_02923 [Pseudogymnoascus destructans 20631-21]	Pseudogymnoascus destructans 20631-21	Eukaryota; Fungi; Dikarya; Ascomycota; Pezizomycotina; Leotiomycetes; Leotiomycetes incertae sedis; Pseudeurotiaceae; Pseudogymnoascus.
gi|386668507|gb|AIIA01009159.1.g4200.t1	EHA21170.1	2e-95	50.8671	hypothetical protein ASPNIDRAFT_191742 [Aspergillus niger ATCC 1015]	Aspergillus niger ATCC 1015	Eukaryota; Fungi; Dikarya; Ascomycota; Pezizomycotina; Eurotiomycetes; Eurotiomycetidae; Eurotiales; Aspergillaceae; Aspergillus.
gi|386668507|gb|AIIA01009159.1.g4200.t1	GAA92769.1	2e-94	50	ABC multidrug transporter SidT [Aspergillus kawachii IFO 4308]	Aspergillus kawachii IFO 4308	Eukaryota; Fungi; Dikarya; Ascomycota; Pezizomycotina; Eurotiomycetes; Eurotiomycetidae; Eurotiales; Aspergillaceae; Aspergillus.
gi|386668507|gb|AIIA01009159.1.g4200.t1	XP_003343902.1	7e-92	50.1441	hypothetical protein SMAC_09350 [Sordaria macrospora k-hell]_x0001_emb|CCC05504.1| unnamed protein product [Sordaria macrospora k-hell]	Sordaria macrospora k-hell	Eukaryota; Fungi; Dikarya; Ascomycota; Pezizomycotina; Sordariomycetes; Sordariomycetidae; Sordariales; Sordariaceae; Sordaria.
gi|386668507|gb|AIIA01009159.1.g4200.t1	XP_001594445.1	5e-91	50.6536	hypothetical protein SS1G_04252 [Sclerotinia sclerotiorum 1980]_x0001_gb|EDO01777.1| hypothetical protein SS1G_04252 [Sclerotinia sclerotiorum 1980 UF-70]	Sclerotinia sclerotiorum 1980 UF-70	Eukaryota; Fungi; Dikarya; Ascomycota; Pezizomycotina; Leotiomycetes; Helotiales; Sclerotiniaceae; Sclerotinia.
gi|386668405|gb|AIIA01009210.1.g4263.t1	EME45393.1	0	61.7464	hypothetical protein DOTSEDRAFT_61925 [Dothistroma septosporum NZE10]	Dothistroma septosporum NZE10	Eukaryota; Fungi; Dikarya; Ascomycota; Pezizomycotina; Dothideomycetes; Dothideomycetidae; Capnodiales; Mycosphaerellaceae; Mycosphaerella.
gi|386668405|gb|AIIA01009210.1.g4263.t1	EMF13397.1	0	59.7895	hypothetical protein SEPMUDRAFT_148709 [Sphaerulina musiva SO2202]	Sphaerulina musiva SO2202	Eukaryota; Fungi; Dikarya; Ascomycota; Pezizomycotina; Dothideomycetes; Dothideomycetidae; Capnodiales; Mycosphaerellaceae; Sphaerulina.
gi|386668405|gb|AIIA01009210.1.g4263.t1	EMC98513.1	2e-176	60	hypothetical protein BAUCODRAFT_66078 [Baudoinia compniacensis UAMH 10762]	Baudoinia compniacensis UAMH 10762	Eukaryota; Fungi; Dikarya; Ascomycota; Pezizomycotina; Dothideomycetes; Dothideomycetidae; Capnodiales; Teratosphaeriaceae; mitosporic Teratosphaeriaceae; Baudoinia.
gi|386668405|gb|AIIA01009210.1.g4263.t1	EME84385.1	3e-175	60.9407	hypothetical protein MYCFIDRAFT_210865 [Pseudocercospora fijiensis CIRAD86]	Pseudocercospora fijiensis CIRAD86	Eukaryota; Fungi; Dikarya; Ascomycota; Pezizomycotina; Dothideomycetes; Dothideomycetidae; Capnodiales; Mycosphaerellaceae; Pseudocercospora.
gi|386668405|gb|AIIA01009210.1.g4263.t1	EON66903.1	8e-168	57.839	hypothetical protein W97_06306 [Coniosporium apollinis CBS 100218]	Coniosporium apollinis CBS 100218	Eukaryota; Fungi; Dikarya; Ascomycota; Pezizomycotina; Eurotiomycetes; Chaetothyriomycetidae; Chaetothyriales; Herpotrichiellaceae; mitosporic Herpotrichiellaceae; Coniosporium.
gi|386668405|gb|AIIA01009210.1.g4263.t1	EUN22410.1	2e-159	56.5957	hypothetical protein COCVIDRAFT_111473 [Bipolaris victoriae FI3]	Bipolaris victoriae FI3	Eukaryota; Fungi; Dikarya; Ascomycota; Pezizomycotina; Dothideomycetes; Pleosporomycetidae; Pleosporales; Pleosporineae; Pleosporaceae; Bipolaris.
gi|386668405|gb|AIIA01009210.1.g4263.t1	EUC32707.1	6e-159	56.5957	hypothetical protein COCCADRAFT_26828 [Bipolaris zeicola 26-R-13]	Bipolaris zeicola 26-R-13	Eukaryota; Fungi; Dikarya; Ascomycota; Pezizomycotina; Dothideomycetes; Pleosporomycetidae; Pleosporales; Pleosporineae; Pleosporaceae; Bipolaris.
gi|386668405|gb|AIIA01009210.1.g4263.t1	EOA92072.1	3e-156	55.6485	hypothetical protein SETTUDRAFT_162591 [Setosphaeria turcica Et28A]	Setosphaeria turcica Et28A	Eukaryota; Fungi; Dikarya; Ascomycota; Pezizomycotina; Dothideomycetes; Pleosporomycetidae; Pleosporales; Pleosporineae; Pleosporaceae; Setosphaeria.
gi|386668405|gb|AIIA01009210.1.g4263.t1	EUC43829.1	7e-155	57.4737	hypothetical protein COCMIDRAFT_99749 [Bipolaris oryzae ATCC 44560]	Bipolaris oryzae ATCC 44560	Eukaryota; Fungi; Dikarya; Ascomycota; Pezizomycotina; Dothideomycetes; Pleosporomycetidae; Pleosporales; Pleosporineae; Pleosporaceae; Bipolaris.
gi|386668405|gb|AIIA01009210.1.g4263.t1	XP_001796746.1	4e-154	54.9474	hypothetical protein SNOG_06373 [Phaeosphaeria nodorum SN15]_x0001_gb|EAT86204.1| hypothetical protein SNOG_06373 [Phaeosphaeria nodorum SN15]	Phaeosphaeria nodorum SN15	Eukaryota; Fungi; Dikarya; Ascomycota; Pezizomycotina; Dothideomycetes; Pleosporomycetidae; Pleosporales; Pleosporineae; Phaeosphaeriaceae; Parastagonospora.
gi|386668405|gb|AIIA01009210.1.g4263.t1	XP_001931915.1	6e-154	55.9574	aerobactin siderophore biosynthesis protein iucB [Pyrenophora tritici-repentis Pt-1C-BFP]_x0001_gb|EDU41020.1| aerobactin siderophore biosynthesis protein iucB [Pyrenophora tritici-repentis Pt-1C-BFP]	Pyrenophora tritici-repentis Pt-1C-BFP	Eukaryota; Fungi; Dikarya; Ascomycota; Pezizomycotina; Dothideomycetes; Pleosporomycetidae; Pleosporales; Pleosporineae; Pleosporaceae; Pyrenophora.
gi|386668405|gb|AIIA01009210.1.g4263.t1	XP_003853749.1	7e-154	59.1966	hypothetical protein MYCGRDRAFT_38267 [Zymoseptoria tritici IPO323]_x0001_gb|EGP88725.1| hypothetical protein MYCGRDRAFT_38267 [Zymoseptoria tritici IPO323]	Zymoseptoria tritici IPO323	Eukaryota; Fungi; Dikarya; Ascomycota; Pezizomycotina; Dothideomycetes; Dothideomycetidae; Capnodiales; Mycosphaerellaceae; Zymoseptoria.
gi|386668405|gb|AIIA01009210.1.g4263.t1	EMD67907.1	1e-152	56.9002	hypothetical protein COCSADRAFT_107750 [Bipolaris sorokiniana ND90Pr]	Bipolaris sorokiniana ND90Pr	Eukaryota; Fungi; Dikarya; Ascomycota; Pezizomycotina; Dothideomycetes; Pleosporomycetidae; Pleosporales; Pleosporineae; Pleosporaceae; Bipolaris.
gi|386668405|gb|AIIA01009210.1.g4263.t1	EMD93227.1	2e-152	55.1064	hypothetical protein COCHEDRAFT_1131277 [Bipolaris maydis C5]_x0001_gb|ENI07326.1| hypothetical protein COCC4DRAFT_38912 [Bipolaris maydis ATCC 48331]	Bipolaris maydis C5	Eukaryota; Fungi; Dikarya; Ascomycota; Pezizomycotina; Dothideomycetes; Pleosporomycetidae; Pleosporales; Pleosporineae; Pleosporaceae; Bipolaris.
gi|386668405|gb|AIIA01009210.1.g4263.t1	XP_003298569.1	3e-151	55.7447	hypothetical protein PTT_09329 [Pyrenophora teres f. teres 0-1]_x0001_gb|EFQ93334.1| hypothetical protein PTT_09329 [Pyrenophora teres f. teres 0-1]	Pyrenophora teres f. teres 0-1	Eukaryota; Fungi; Dikarya; Ascomycota; Pezizomycotina; Dothideomycetes; Pleosporomycetidae; Pleosporales; Pleosporineae; Pleosporaceae; Pyrenophora.
gi|386668405|gb|AIIA01009210.1.g4263.t1	XP_003837783.1	6e-149	53.277	similar to siderophore biosynthesis protein [Leptosphaeria maculans JN3]_x0001_emb|CBX94339.1| similar to siderophore biosynthesis protein [Leptosphaeria maculans JN3]	Leptosphaeria maculans JN3	Eukaryota; Fungi; Dikarya; Ascomycota; Pezizomycotina; Dothideomycetes; Pleosporomycetidae; Pleosporales; Pleosporineae; Leptosphaeriaceae; Leptosphaeria; Leptosphaeria maculans complex.
gi|386668405|gb|AIIA01009210.1.g4263.t1	EOD50156.1	7e-146	52.6767	putative siderophore biosynthesis protein [Neofusicoccum parvum UCRNP2]	Neofusicoccum parvum UCRNP2	Eukaryota; Fungi; Dikarya; Ascomycota; Pezizomycotina; Dothideomycetes; Dothideomycetes incertae sedis; Botryosphaeriales; Botryosphaeriaceae; Neofusicoccum.
gi|386668405|gb|AIIA01009210.1.g4263.t1	ESZ98125.1	4e-143	51.1482	hypothetical protein SBOR_1504 [Sclerotinia borealis F-4157]	Sclerotinia borealis F-4157	Eukaryota; Fungi; Dikarya; Ascomycota; Pezizomycotina; Leotiomycetes; Helotiales; Sclerotiniaceae; Sclerotinia.
gi|386668405|gb|AIIA01009210.1.g4263.t1	CCD53593.1	1e-139	52.6971	similar to siderophore biosynthesis protein [Botryotinia fuckeliana T4]	Botryotinia fuckeliana T4	Eukaryota; Fungi; Dikarya; Ascomycota; Pezizomycotina; Leotiomycetes; Helotiales; Sclerotiniaceae; Botryotinia.
gi|386668405|gb|AIIA01009210.1.g4263.t1	EMR86712.1	3e-139	52.6971	putative siderophore biosynthesis protein [Botryotinia fuckeliana BcDW1]	Botryotinia fuckeliana BcDW1	Eukaryota; Fungi; Dikarya; Ascomycota; Pezizomycotina; Leotiomycetes; Helotiales; Sclerotiniaceae; Botryotinia.
gi|386668405|gb|AIIA01009210.1.g4263.t1	EHY60975.1	5e-138	51.4768	acetyl CoA:N6-hydroxylysine acetyl transferase [Exophiala dermatitidis NIH/UT8656]	Exophiala dermatitidis NIH/UT8656	Eukaryota; Fungi; Dikarya; Ascomycota; Pezizomycotina; Eurotiomycetes; Chaetothyriomycetidae; Chaetothyriales; Herpotrichiellaceae; mitosporic Herpotrichiellaceae; Exophiala.
gi|386668405|gb|AIIA01009210.1.g4263.t1	EPE32232.1	1e-137	51.875	Acyl-CoA N-acyltransferases (Nat) [Glarea lozoyensis ATCC 20868]	Glarea lozoyensis ATCC 20868	Eukaryota; Fungi; Dikarya; Ascomycota; Pezizomycotina; Leotiomycetes; Helotiales; Helotiaceae; Glarea.
gi|386668405|gb|AIIA01009210.1.g4263.t1	EKD17741.1	2e-134	50.211	putative siderophore biosynthesis protein [Marssonina brunnea f. sp. 'multigermtubi' MB_m1]	Marssonina brunnea f. sp. 'multigermtubi' MB_m1	Eukaryota; Fungi; Dikarya; Ascomycota; Pezizomycotina; Leotiomycetes; Helotiales; Dermateaceae; Marssonina.
gi|386668405|gb|AIIA01009210.1.g4263.t1	EQB59134.1	1e-133	50.6276	hypothetical protein CGLO_00526 [Colletotrichum gloeosporioides Cg-14]	Colletotrichum gloeosporioides Cg-14	Eukaryota; Fungi; Dikarya; Ascomycota; Pezizomycotina; Sordariomycetes; Hypocreomycetidae; Glomerellales; Glomerellaceae; mitosporic Glomerellaceae; Colletotrichum.
gi|386668405|gb|AIIA01009210.1.g4263.t1	CBF89451.1	7e-127	50.2137	TPA: siderophore biosynthesis protein, putative (AFU_orthologue; AFUA_1G04450) [Aspergillus nidulans FGSC A4]	Aspergillus nidulans FGSC A4	Eukaryota; Fungi; Dikarya; Ascomycota; Pezizomycotina; Eurotiomycetes; Eurotiomycetidae; Eurotiales; Aspergillaceae; Aspergillus.
gi|386668405|gb|AIIA01009210.1.g4263.t1	ETI20312.1	3e-125	52.9954	hypothetical protein G647_08346 [Cladophialophora carrionii CBS 160.54]	Cladophialophora carrionii CBS 160.54	Eukaryota; Fungi; Dikarya; Ascomycota; Pezizomycotina; Eurotiomycetes; Chaetothyriomycetidae; Chaetothyriales; Herpotrichiellaceae; mitosporic Herpotrichiellaceae; Cladophialophora.
gi|386668405|gb|AIIA01009210.1.g4263.t1	XP_658059.1	5e-123	50.4274	hypothetical protein AN0455.2 [Aspergillus nidulans FGSC A4]_x0001_gb|EAA66554.1| hypothetical protein AN0455.2 [Aspergillus nidulans FGSC A4]	Aspergillus nidulans FGSC A4	Eukaryota; Fungi; Dikarya; Ascomycota; Pezizomycotina; Eurotiomycetes; Eurotiomycetidae; Eurotiales; Aspergillaceae; Aspergillus.
gi|386668405|gb|AIIA01009210.1.g4263.t1	ELR10020.1	5e-93	51.7544	hypothetical protein GMDG_04425 [Pseudogymnoascus destructans 20631-21]	Pseudogymnoascus destructans 20631-21	Eukaryota; Fungi; Dikarya; Ascomycota; Pezizomycotina; Leotiomycetes; Leotiomycetes incertae sedis; Pseudeurotiaceae; Pseudogymnoascus.
gi|386666723|gb|AIIA01010051.1.g5390.t1	EMC99579.1	0	70.3947	hypothetical protein BAUCODRAFT_571748 [Baudoinia compniacensis UAMH 10762]	Baudoinia compniacensis UAMH 10762	Eukaryota; Fungi; Dikarya; Ascomycota; Pezizomycotina; Dothideomycetes; Dothideomycetidae; Capnodiales; Teratosphaeriaceae; mitosporic Teratosphaeriaceae; Baudoinia.
gi|386666723|gb|AIIA01010051.1.g5390.t1	XP_003852962.1	0	71.7105	RNA-binding G protein effector of mating response pathway [Zymoseptoria tritici IPO323]_x0001_gb|EGP87938.1| RNA-binding G protein effector of mating response pathway [Zymoseptoria tritici IPO323]	Zymoseptoria tritici IPO323	Eukaryota; Fungi; Dikarya; Ascomycota; Pezizomycotina; Dothideomycetes; Dothideomycetidae; Capnodiales; Mycosphaerellaceae; Zymoseptoria.
gi|386666723|gb|AIIA01010051.1.g5390.t1	EMF16556.1	0	68.9278	hypothetical protein SEPMUDRAFT_145783 [Sphaerulina musiva SO2202]	Sphaerulina musiva SO2202	Eukaryota; Fungi; Dikarya; Ascomycota; Pezizomycotina; Dothideomycetes; Dothideomycetidae; Capnodiales; Mycosphaerellaceae; Sphaerulina.
gi|386666723|gb|AIIA01010051.1.g5390.t1	EME49124.1	0	70.1099	hypothetical protein DOTSEDRAFT_68001 [Dothistroma septosporum NZE10]	Dothistroma septosporum NZE10	Eukaryota; Fungi; Dikarya; Ascomycota; Pezizomycotina; Dothideomycetes; Dothideomycetidae; Capnodiales; Mycosphaerellaceae; Mycosphaerella.
gi|386666723|gb|AIIA01010051.1.g5390.t1	EME88092.1	0	69.5842	hypothetical protein MYCFIDRAFT_85964 [Pseudocercospora fijiensis CIRAD86]	Pseudocercospora fijiensis CIRAD86	Eukaryota; Fungi; Dikarya; Ascomycota; Pezizomycotina; Dothideomycetes; Dothideomycetidae; Capnodiales; Mycosphaerellaceae; Pseudocercospora.
gi|386666723|gb|AIIA01010051.1.g5390.t1	EKG11390.1	2e-179	59.1703	K-like protein [Macrophomina phaseolina MS6]	Macrophomina phaseolina MS6	Eukaryota; Fungi; Dikarya; Ascomycota; Pezizomycotina; Dothideomycetes; Dothideomycetes incertae sedis; Botryosphaeriales; Botryosphaeriaceae; Macrophomina.
gi|386666723|gb|AIIA01010051.1.g5390.t1	EOD51030.1	3e-175	58.1699	putative rna binding effector protein [Neofusicoccum parvum UCRNP2]	Neofusicoccum parvum UCRNP2	Eukaryota; Fungi; Dikarya; Ascomycota; Pezizomycotina; Dothideomycetes; Dothideomycetes incertae sedis; Botryosphaeriales; Botryosphaeriaceae; Neofusicoccum.
gi|386666723|gb|AIIA01010051.1.g5390.t1	EMD88613.1	4e-171	56.3441	hypothetical protein COCHEDRAFT_1142380 [Bipolaris maydis C5]_x0001_gb|ENI05670.1| hypothetical protein COCC4DRAFT_137174 [Bipolaris maydis ATCC 48331]	Bipolaris maydis C5	Eukaryota; Fungi; Dikarya; Ascomycota; Pezizomycotina; Dothideomycetes; Pleosporomycetidae; Pleosporales; Pleosporineae; Pleosporaceae; Bipolaris.
gi|386666723|gb|AIIA01010051.1.g5390.t1	EUN26225.1	4e-170	55.914	hypothetical protein COCVIDRAFT_101505 [Bipolaris victoriae FI3]	Bipolaris victoriae FI3	Eukaryota; Fungi; Dikarya; Ascomycota; Pezizomycotina; Dothideomycetes; Pleosporomycetidae; Pleosporales; Pleosporineae; Pleosporaceae; Bipolaris.
gi|386666723|gb|AIIA01010051.1.g5390.t1	EMD64490.1	1e-169	55.6989	hypothetical protein COCSADRAFT_143061 [Bipolaris sorokiniana ND90Pr]	Bipolaris sorokiniana ND90Pr	Eukaryota; Fungi; Dikarya; Ascomycota; Pezizomycotina; Dothideomycetes; Pleosporomycetidae; Pleosporales; Pleosporineae; Pleosporaceae; Bipolaris.
gi|386666723|gb|AIIA01010051.1.g5390.t1	EUC44086.1	2e-169	55.4839	hypothetical protein COCMIDRAFT_99195 [Bipolaris oryzae ATCC 44560]	Bipolaris oryzae ATCC 44560	Eukaryota; Fungi; Dikarya; Ascomycota; Pezizomycotina; Dothideomycetes; Pleosporomycetidae; Pleosporales; Pleosporineae; Pleosporaceae; Bipolaris.
gi|386666723|gb|AIIA01010051.1.g5390.t1	XP_001802711.1	4e-169	56.9892	hypothetical protein SNOG_12489 [Phaeosphaeria nodorum SN15]_x0001_gb|EAT80302.1| hypothetical protein SNOG_12489 [Phaeosphaeria nodorum SN15]	Phaeosphaeria nodorum SN15	Eukaryota; Fungi; Dikarya; Ascomycota; Pezizomycotina; Dothideomycetes; Pleosporomycetidae; Pleosporales; Pleosporineae; Phaeosphaeriaceae; Parastagonospora.
gi|386666723|gb|AIIA01010051.1.g5390.t1	EUC27818.1	6e-169	55.6989	hypothetical protein COCCADRAFT_9681 [Bipolaris zeicola 26-R-13]	Bipolaris zeicola 26-R-13	Eukaryota; Fungi; Dikarya; Ascomycota; Pezizomycotina; Dothideomycetes; Pleosporomycetidae; Pleosporales; Pleosporineae; Pleosporaceae; Bipolaris.
gi|386666723|gb|AIIA01010051.1.g5390.t1	EOA88165.1	2e-168	56.3441	hypothetical protein SETTUDRAFT_168583 [Setosphaeria turcica Et28A]	Setosphaeria turcica Et28A	Eukaryota; Fungi; Dikarya; Ascomycota; Pezizomycotina; Dothideomycetes; Pleosporomycetidae; Pleosporales; Pleosporineae; Pleosporaceae; Setosphaeria.
gi|386666723|gb|AIIA01010051.1.g5390.t1	XP_003839792.1	9e-166	55.2688	similar to RNA binding effector protein Scp160 [Leptosphaeria maculans JN3]_x0001_emb|CBX96313.1| similar to RNA binding effector protein Scp160 [Leptosphaeria maculans JN3]	Leptosphaeria maculans JN3	Eukaryota; Fungi; Dikarya; Ascomycota; Pezizomycotina; Dothideomycetes; Pleosporomycetidae; Pleosporales; Pleosporineae; Leptosphaeriaceae; Leptosphaeria; Leptosphaeria maculans complex.
gi|386666723|gb|AIIA01010051.1.g5390.t1	XP_003301564.1	2e-165	55.0538	hypothetical protein PTT_13096 [Pyrenophora teres f. teres 0-1]_x0001_gb|EFQ90357.1| hypothetical protein PTT_13096 [Pyrenophora teres f. teres 0-1]	Pyrenophora teres f. teres 0-1	Eukaryota; Fungi; Dikarya; Ascomycota; Pezizomycotina; Dothideomycetes; Pleosporomycetidae; Pleosporales; Pleosporineae; Pleosporaceae; Pyrenophora.
gi|386666723|gb|AIIA01010051.1.g5390.t1	XP_001936949.1	4e-165	55.4839	conserved hypothetical protein [Pyrenophora tritici-repentis Pt-1C-BFP]_x0001_gb|EDU49536.1| conserved hypothetical protein [Pyrenophora tritici-repentis Pt-1C-BFP]	Pyrenophora tritici-repentis Pt-1C-BFP	Eukaryota; Fungi; Dikarya; Ascomycota; Pezizomycotina; Dothideomycetes; Pleosporomycetidae; Pleosporales; Pleosporineae; Pleosporaceae; Pyrenophora.
gi|386666723|gb|AIIA01010051.1.g5390.t1	EON68085.1	5e-164	58.0994	hypothetical protein W97_07233 [Coniosporium apollinis CBS 100218]	Coniosporium apollinis CBS 100218	Eukaryota; Fungi; Dikarya; Ascomycota; Pezizomycotina; Eurotiomycetes; Chaetothyriomycetidae; Chaetothyriales; Herpotrichiellaceae; mitosporic Herpotrichiellaceae; Coniosporium.
gi|386666723|gb|AIIA01010051.1.g5390.t1	XP_003650383.1	3e-160	56.5217	hypothetical protein THITE_2109768 [Thielavia terrestris NRRL 8126]_x0001_gb|AEO64047.1| hypothetical protein THITE_2109768 [Thielavia terrestris NRRL 8126]	Thielavia terrestris NRRL 8126	Eukaryota; Fungi; Dikarya; Ascomycota; Pezizomycotina; Sordariomycetes; Sordariomycetidae; Sordariales; Chaetomiaceae; Thielavia.
gi|386666723|gb|AIIA01010051.1.g5390.t1	EMR61397.1	2e-154	54.2857	putative rna binding effector protein scp160 protein [Eutypa lata UCREL1]	Eutypa lata UCREL1	Eukaryota; Fungi; Dikarya; Ascomycota; Pezizomycotina; Sordariomycetes; Xylariomycetidae; Xylariales; Diatrypaceae; Eutypa.
gi|386666723|gb|AIIA01010051.1.g5390.t1	EOO03721.1	2e-152	52.9412	putative rna binding effector protein scp160 protein [Togninia minima UCRPA7]	Togninia minima UCRPA7	Eukaryota; Fungi; Dikarya; Ascomycota; Pezizomycotina; Sordariomycetes; Sordariomycetidae; Calosphaeriales; Calosphaeriaceae; Togninia.
gi|386666723|gb|AIIA01010051.1.g5390.t1	XP_002340746.1	5e-152	52.8785	RNA binding effector protein Scp160, putative [Talaromyces stipitatus ATCC 10500]_x0001_gb|EED23359.1| RNA binding effector protein Scp160, putative [Talaromyces stipitatus ATCC 10500]	Talaromyces stipitatus ATCC 10500	Eukaryota; Fungi; Dikarya; Ascomycota; Pezizomycotina; Eurotiomycetes; Eurotiomycetidae; Eurotiales; Trichocomaceae; Talaromyces.
gi|386666723|gb|AIIA01010051.1.g5390.t1	XP_001260096.1	8e-151	52.5532	RNA binding effector protein Scp160, putative [Neosartorya fischeri NRRL 181]_x0001_gb|EAW18199.1| RNA binding effector protein Scp160, putative [Neosartorya fischeri NRRL 181]	Neosartorya fischeri NRRL 181	Eukaryota; Fungi; Dikarya; Ascomycota; Pezizomycotina; Eurotiomycetes; Eurotiomycetidae; Eurotiales; Aspergillaceae; Neosartorya.
gi|386666723|gb|AIIA01010051.1.g5390.t1	XP_001227121.1	7e-149	53.7961	hypothetical protein CHGG_09194 [Chaetomium globosum CBS 148.51]_x0001_gb|EAQ85180.1| hypothetical protein CHGG_09194 [Chaetomium globosum CBS 148.51]	Chaetomium globosum CBS 148.51	Eukaryota; Fungi; Dikarya; Ascomycota; Pezizomycotina; Sordariomycetes; Sordariomycetidae; Sordariales; Chaetomiaceae; Chaetomium.
gi|386666723|gb|AIIA01010051.1.g5390.t1	XP_003664051.1	2e-148	51.6269	hypothetical protein MYCTH_2306421 [Myceliophthora thermophila ATCC 42464]_x0001_gb|AEO58806.1| hypothetical protein MYCTH_2306421 [Myceliophthora thermophila ATCC 42464]	Myceliophthora thermophila ATCC 42464	Eukaryota; Fungi; Dikarya; Ascomycota; Pezizomycotina; Sordariomycetes; Sordariomycetidae; Sordariales; Chaetomiaceae; Myceliophthora.
gi|386666723|gb|AIIA01010051.1.g5390.t1	XP_749602.1	3e-148	51.2766	RNA binding effector protein Scp160 [Aspergillus fumigatus Af293]_x0001_gb|EAL87564.1| RNA binding effector protein Scp160, putative [Aspergillus fumigatus Af293]_x0001_gb|EDP54123.1| RNA binding effector protein Scp160, putative [Aspergillus fumigatus A1163]	Aspergillus fumigatus Af293	Eukaryota; Fungi; Dikarya; Ascomycota; Pezizomycotina; Eurotiomycetes; Eurotiomycetidae; Eurotiales; Aspergillaceae; Aspergillus.
gi|386666723|gb|AIIA01010051.1.g5390.t1	XP_001215212.1	6e-148	52.7897	conserved hypothetical protein [Aspergillus terreus NIH2624]_x0001_gb|EAU33795.1| conserved hypothetical protein [Aspergillus terreus NIH2624]	Aspergillus terreus NIH2624	Eukaryota; Fungi; Dikarya; Ascomycota; Pezizomycotina; Eurotiomycetes; Eurotiomycetidae; Eurotiales; Aspergillaceae; Aspergillus.
gi|386666723|gb|AIIA01010051.1.g5390.t1	XP_001272729.1	8e-147	51.2821	RNA binding effector protein Scp160, putative [Aspergillus clavatus NRRL 1]_x0001_gb|EAW11303.1| RNA binding effector protein Scp160, putative [Aspergillus clavatus NRRL 1]	Aspergillus clavatus NRRL 1	Eukaryota; Fungi; Dikarya; Ascomycota; Pezizomycotina; Eurotiomycetes; Eurotiomycetidae; Eurotiales; Aspergillaceae; Aspergillus.
gi|386666723|gb|AIIA01010051.1.g5390.t1	EGO54589.1	3e-146	54.0305	hypothetical protein NEUTE1DRAFT_88083 [Neurospora tetrasperma FGSC 2508]_x0001_gb|EGZ67958.1| hypothetical protein NEUTE2DRAFT_117329 [Neurospora tetrasperma FGSC 2509]	Neurospora tetrasperma FGSC 2508	Eukaryota; Fungi; Dikarya; Ascomycota; Pezizomycotina; Sordariomycetes; Sordariomycetidae; Sordariales; Sordariaceae; Neurospora.
gi|386666723|gb|AIIA01010051.1.g5390.t1	EPS34008.1	5e-146	50.9719	hypothetical protein PDE_08970 [Penicillium oxalicum 114-2]	Penicillium oxalicum 114-2	Eukaryota; Fungi; Dikarya; Ascomycota; Pezizomycotina; Eurotiomycetes; Eurotiomycetidae; Eurotiales; Aspergillaceae; Penicillium.
gi|386666723|gb|AIIA01010051.1.g5390.t1	EHA19613.1	9e-146	50.4255	hypothetical protein ASPNIDRAFT_55980 [Aspergillus niger ATCC 1015]	Aspergillus niger ATCC 1015	Eukaryota; Fungi; Dikarya; Ascomycota; Pezizomycotina; Eurotiomycetes; Eurotiomycetidae; Eurotiales; Aspergillaceae; Aspergillus.
gi|386666723|gb|AIIA01010051.1.g5390.t1	XP_957536.1	2e-145	53.5948	hypothetical protein NCU03897 [Neurospora crassa OR74A]_x0001_emb|CAB91673.1| related to SCP160 protein [Neurospora crassa]_x0001_gb|ESA42238.1| RNA binding effector protein Scp160 [Neurospora crassa OR74A]_x0001_gb|ESA42239.1| RNA binding effector protein Scp160, variant [Neurospora crassa OR74A]	Neurospora crassa OR74A	Eukaryota; Fungi; Dikarya; Ascomycota; Pezizomycotina; Sordariomycetes; Sordariomycetidae; Sordariales; Sordariaceae; Neurospora.
gi|386666723|gb|AIIA01010051.1.g5390.t1	GAA83824.1	2e-145	50.2128	RNA binding effector protein Scp160 [Aspergillus kawachii IFO 4308]	Aspergillus kawachii IFO 4308	Eukaryota; Fungi; Dikarya; Ascomycota; Pezizomycotina; Eurotiomycetes; Eurotiomycetidae; Eurotiales; Aspergillaceae; Aspergillus.
gi|386666723|gb|AIIA01010051.1.g5390.t1	XP_002144737.1	7e-145	52.2388	RNA binding effector protein Scp160, putative [Talaromyces marneffei ATCC 18224]_x0001_gb|EEA28222.1| RNA binding effector protein Scp160, putative [Talaromyces marneffei ATCC 18224]	Talaromyces marneffei ATCC 18224	Eukaryota; Fungi; Dikarya; Ascomycota; Pezizomycotina; Eurotiomycetes; Eurotiomycetidae; Eurotiales; Trichocomaceae; Talaromyces.
gi|386666723|gb|AIIA01010051.1.g5390.t1	XP_659672.1	2e-144	52.7897	hypothetical protein AN2068.2 [Aspergillus nidulans FGSC A4]_x0001_gb|EAA64900.1| hypothetical protein AN2068.2 [Aspergillus nidulans FGSC A4]_x0001_tpe|CBF86115.1| TPA: RNA binding effector protein Scp160, putative (AFU_orthologue; AFUA_2G04700) [Aspergillus nidulans FGSC A4]	Aspergillus nidulans FGSC A4	Eukaryota; Fungi; Dikarya; Ascomycota; Pezizomycotina; Eurotiomycetes; Eurotiomycetidae; Eurotiales; Aspergillaceae; Aspergillus.
gi|386666723|gb|AIIA01010051.1.g5390.t1	EKV06299.1	3e-144	50.4292	RNA binding effector protein, putative [Penicillium digitatum Pd1]_x0001_gb|EKV08002.1| RNA binding effector protein, putative [Penicillium digitatum PHI26]	Penicillium digitatum Pd1	Eukaryota; Fungi; Dikarya; Ascomycota; Pezizomycotina; Eurotiomycetes; Eurotiomycetidae; Eurotiales; Aspergillaceae; Penicillium.
gi|386666723|gb|AIIA01010051.1.g5390.t1	XP_003065932.1	9e-144	51.6269	KH domain containing protein [Coccidioides posadasii C735 delta SOWgp]_x0001_gb|EER23787.1| KH domain containing protein [Coccidioides posadasii C735 delta SOWgp]_x0001_gb|EFW21810.1| RNA binding effector protein Scp160 [Coccidioides posadasii str. Silveira]	Coccidioides posadasii C735 delta SOWgp	Eukaryota; Fungi; Dikarya; Ascomycota; Pezizomycotina; Eurotiomycetes; Eurotiomycetidae; Onygenales; mitosporic Onygenales; Coccidioides.
gi|386666723|gb|AIIA01010051.1.g5390.t1	XP_002560762.1	2e-143	50.4292	Pc16g04070 [Penicillium chrysogenum Wisconsin 54-1255]_x0001_emb|CAP93077.1| Pc16g04070 [Penicillium chrysogenum Wisconsin 54-1255]	Penicillium chrysogenum Wisconsin 54-1255	Eukaryota; Fungi; Dikarya; Ascomycota; Pezizomycotina; Eurotiomycetes; Eurotiomycetidae; Eurotiales; Aspergillaceae; Penicillium; Penicillium chrysogenum complex.
gi|386666723|gb|AIIA01010051.1.g5390.t1	XP_003345921.1	4e-142	52.5054	hypothetical protein SMAC_06322 [Sordaria macrospora k-hell]_x0001_emb|CCC13104.1| unnamed protein product [Sordaria macrospora k-hell]	Sordaria macrospora k-hell	Eukaryota; Fungi; Dikarya; Ascomycota; Pezizomycotina; Sordariomycetes; Sordariomycetidae; Sordariales; Sordariaceae; Sordaria.
gi|386666723|gb|AIIA01010051.1.g5390.t1	XP_001819476.1	1e-141	51.3919	KH domain containing protein [Aspergillus oryzae RIB40]_x0001_dbj|BAE57474.1| unnamed protein product [Aspergillus oryzae RIB40]	Aspergillus oryzae RIB40	Eukaryota; Fungi; Dikarya; Ascomycota; Pezizomycotina; Eurotiomycetes; Eurotiomycetidae; Eurotiales; Aspergillaceae; Aspergillus.
gi|386666723|gb|AIIA01010051.1.g5390.t1	EIT73401.1	2e-141	51.3919	vigilin [Aspergillus oryzae 3.042]	Aspergillus oryzae 3.042	Eukaryota; Fungi; Dikarya; Ascomycota; Pezizomycotina; Eurotiomycetes; Eurotiomycetidae; Eurotiales; Aspergillaceae; Aspergillus.
gi|386666723|gb|AIIA01010051.1.g5390.t1	ETS77757.1	3e-141	50.1099	hypothetical protein PFICI_09819 [Pestalotiopsis fici W106-1]	Pestalotiopsis fici W106-1	Eukaryota; Fungi; Dikarya; Ascomycota; Pezizomycotina; Sordariomycetes; Xylariomycetidae; Xylariales; Amphisphaeriaceae; mitosporic Amphisphaeriaceae; Pestalotiopsis.
gi|386666723|gb|AIIA01010051.1.g5390.t1	ELQ35891.1	3e-140	50.3254	hypothetical protein OOU_Y34scaffold00683g3 [Magnaporthe oryzae Y34]_x0001_gb|ELQ66232.1| hypothetical protein OOW_P131scaffold00415g2 [Magnaporthe oryzae P131]	Magnaporthe oryzae Y34	Eukaryota; Fungi; Dikarya; Ascomycota; Pezizomycotina; Sordariomycetes; Sordariomycetidae; Magnaporthales; Magnaporthaceae; Magnaporthe.
gi|386666723|gb|AIIA01010051.1.g5390.t1	XP_003717064.1	3e-140	50.3254	hypothetical protein MGG_06496 [Magnaporthe oryzae 70-15]_x0001_gb|EHA50745.1| hypothetical protein MGG_06496 [Magnaporthe oryzae 70-15]	Magnaporthe oryzae 70-15	Eukaryota; Fungi; Dikarya; Ascomycota; Pezizomycotina; Sordariomycetes; Sordariomycetidae; Magnaporthales; Magnaporthaceae; Magnaporthe.
gi|386666723|gb|AIIA01010051.1.g5390.t1	XP_006694802.1	1e-139	51.4161	putative SCP160 protein [Chaetomium thermophilum var. thermophilum DSM 1495]_x0001_gb|EGS19917.1| putative SCP160 protein [Chaetomium thermophilum var. thermophilum DSM 1495]	Chaetomium thermophilum var. thermophilum DSM 1495	Eukaryota; Fungi; Dikarya; Ascomycota; Pezizomycotina; Sordariomycetes; Sordariomycetidae; Sordariales; Chaetomiaceae; Chaetomium.
gi|386666723|gb|AIIA01010051.1.g5390.t1	EQB50120.1	1e-139	52.1739	KH domain-containing protein [Colletotrichum gloeosporioides Cg-14]	Colletotrichum gloeosporioides Cg-14	Eukaryota; Fungi; Dikarya; Ascomycota; Pezizomycotina; Sordariomycetes; Hypocreomycetidae; Glomerellales; Glomerellaceae; mitosporic Glomerellaceae; Colletotrichum.
gi|386666723|gb|AIIA01010051.1.g5390.t1	EAS35976.2	6e-139	51.6269	RNA binding effector protein [Coccidioides immitis RS]	Coccidioides immitis RS	Eukaryota; Fungi; Dikarya; Ascomycota; Pezizomycotina; Eurotiomycetes; Eurotiomycetidae; Onygenales; mitosporic Onygenales; Coccidioides.
gi|386666723|gb|AIIA01010051.1.g5390.t1	XP_001247466.1	9e-139	51.6269	hypothetical protein CIMG_01237 [Coccidioides immitis RS]	Coccidioides immitis RS	Eukaryota; Fungi; Dikarya; Ascomycota; Pezizomycotina; Eurotiomycetes; Eurotiomycetidae; Onygenales; mitosporic Onygenales; Coccidioides.
gi|386666723|gb|AIIA01010051.1.g5390.t1	EFQ30331.1	2e-136	52.4017	KH domain-containing protein [Colletotrichum graminicola M1.001]	Colletotrichum graminicola M1.001	Eukaryota; Fungi; Dikarya; Ascomycota; Pezizomycotina; Sordariomycetes; Hypocreomycetidae; Glomerellales; Glomerellaceae; mitosporic Glomerellaceae; Colletotrichum.
gi|386666723|gb|AIIA01010051.1.g5390.t1	EGY14360.1	2e-136	51.7544	hypothetical protein VDAG_05524 [Verticillium dahliae VdLs.17]	Verticillium dahliae VdLs.17	Eukaryota; Fungi; Dikarya; Ascomycota; Pezizomycotina; Sordariomycetes; Hypocreomycetidae; Glomerellales; Plectosphaerellaceae; mitosporic Plectosphaerellaceae; Verticillium.
gi|386666723|gb|AIIA01010051.1.g5390.t1	ENH80039.1	3e-134	50.655	RNA binding effector protein [Colletotrichum orbiculare MAFF 240422]	Colletotrichum orbiculare MAFF 240422	Eukaryota; Fungi; Dikarya; Ascomycota; Pezizomycotina; Sordariomycetes; Hypocreomycetidae; Glomerellales; Glomerellaceae; mitosporic Glomerellaceae; Colletotrichum.
gi|386666723|gb|AIIA01010051.1.g5390.t1	ELA37427.1	3e-131	51.5284	RNA binding effector protein [Colletotrichum gloeosporioides Nara gc5]	Colletotrichum gloeosporioides Nara gc5	Eukaryota; Fungi; Dikarya; Ascomycota; Pezizomycotina; Sordariomycetes; Hypocreomycetidae; Glomerellales; Glomerellaceae; mitosporic Glomerellaceae; Colletotrichum.
gi|386666723|gb|AIIA01010051.1.g5390.t1	XP_001906140.1	4e-131	50.9804	hypothetical protein [Podospora anserina S mat+]_x0001_emb|CAP66806.1| unnamed protein product [Podospora anserina S mat+]	Podospora anserina S mat+	Eukaryota; Fungi; Dikarya; Ascomycota; Pezizomycotina; Sordariomycetes; Sordariomycetidae; Sordariales; Lasiosphaeriaceae; Podospora.
gi|386666723|gb|AIIA01010051.1.g5390.t1	CAK40668.1	1e-129	53.0303	unnamed protein product [Aspergillus niger]	Aspergillus niger	Eukaryota; Fungi; Dikarya; Ascomycota; Pezizomycotina; Eurotiomycetes; Eurotiomycetidae; Eurotiales; Aspergillaceae; Aspergillus.
gi|386666723|gb|AIIA01010051.1.g5390.t2	XP_003852962.1	0	71.7105	RNA-binding G protein effector of mating response pathway [Zymoseptoria tritici IPO323]_x0001_gb|EGP87938.1| RNA-binding G protein effector of mating response pathway [Zymoseptoria tritici IPO323]	Zymoseptoria tritici IPO323	Eukaryota; Fungi; Dikarya; Ascomycota; Pezizomycotina; Dothideomycetes; Dothideomycetidae; Capnodiales; Mycosphaerellaceae; Zymoseptoria.
gi|386666723|gb|AIIA01010051.1.g5390.t2	EMC99579.1	0	70.3947	hypothetical protein BAUCODRAFT_571748 [Baudoinia compniacensis UAMH 10762]	Baudoinia compniacensis UAMH 10762	Eukaryota; Fungi; Dikarya; Ascomycota; Pezizomycotina; Dothideomycetes; Dothideomycetidae; Capnodiales; Teratosphaeriaceae; mitosporic Teratosphaeriaceae; Baudoinia.
gi|386666723|gb|AIIA01010051.1.g5390.t2	EMF16556.1	0	68.9278	hypothetical protein SEPMUDRAFT_145783 [Sphaerulina musiva SO2202]	Sphaerulina musiva SO2202	Eukaryota; Fungi; Dikarya; Ascomycota; Pezizomycotina; Dothideomycetes; Dothideomycetidae; Capnodiales; Mycosphaerellaceae; Sphaerulina.
gi|386666723|gb|AIIA01010051.1.g5390.t2	EME49124.1	0	69.7368	hypothetical protein DOTSEDRAFT_68001 [Dothistroma septosporum NZE10]	Dothistroma septosporum NZE10	Eukaryota; Fungi; Dikarya; Ascomycota; Pezizomycotina; Dothideomycetes; Dothideomycetidae; Capnodiales; Mycosphaerellaceae; Mycosphaerella.
gi|386666723|gb|AIIA01010051.1.g5390.t2	EME88092.1	0	69.5842	hypothetical protein MYCFIDRAFT_85964 [Pseudocercospora fijiensis CIRAD86]	Pseudocercospora fijiensis CIRAD86	Eukaryota; Fungi; Dikarya; Ascomycota; Pezizomycotina; Dothideomycetes; Dothideomycetidae; Capnodiales; Mycosphaerellaceae; Pseudocercospora.
gi|386666723|gb|AIIA01010051.1.g5390.t2	EKG11390.1	8e-180	59.0414	K-like protein [Macrophomina phaseolina MS6]	Macrophomina phaseolina MS6	Eukaryota; Fungi; Dikarya; Ascomycota; Pezizomycotina; Dothideomycetes; Dothideomycetes incertae sedis; Botryosphaeriales; Botryosphaeriaceae; Macrophomina.
gi|386666723|gb|AIIA01010051.1.g5390.t2	EOD51030.1	1e-175	58.0435	putative rna binding effector protein [Neofusicoccum parvum UCRNP2]	Neofusicoccum parvum UCRNP2	Eukaryota; Fungi; Dikarya; Ascomycota; Pezizomycotina; Dothideomycetes; Dothideomycetes incertae sedis; Botryosphaeriales; Botryosphaeriaceae; Neofusicoccum.
gi|386666723|gb|AIIA01010051.1.g5390.t2	EMD88613.1	1e-171	56.3441	hypothetical protein COCHEDRAFT_1142380 [Bipolaris maydis C5]_x0001_gb|ENI05670.1| hypothetical protein COCC4DRAFT_137174 [Bipolaris maydis ATCC 48331]	Bipolaris maydis C5	Eukaryota; Fungi; Dikarya; Ascomycota; Pezizomycotina; Dothideomycetes; Pleosporomycetidae; Pleosporales; Pleosporineae; Pleosporaceae; Bipolaris.
gi|386666723|gb|AIIA01010051.1.g5390.t2	EUN26225.1	1e-170	55.914	hypothetical protein COCVIDRAFT_101505 [Bipolaris victoriae FI3]	Bipolaris victoriae FI3	Eukaryota; Fungi; Dikarya; Ascomycota; Pezizomycotina; Dothideomycetes; Pleosporomycetidae; Pleosporales; Pleosporineae; Pleosporaceae; Bipolaris.
gi|386666723|gb|AIIA01010051.1.g5390.t2	EMD64490.1	3e-170	55.6989	hypothetical protein COCSADRAFT_143061 [Bipolaris sorokiniana ND90Pr]	Bipolaris sorokiniana ND90Pr	Eukaryota; Fungi; Dikarya; Ascomycota; Pezizomycotina; Dothideomycetes; Pleosporomycetidae; Pleosporales; Pleosporineae; Pleosporaceae; Bipolaris.
gi|386666723|gb|AIIA01010051.1.g5390.t2	EUC44086.1	5e-170	55.4839	hypothetical protein COCMIDRAFT_99195 [Bipolaris oryzae ATCC 44560]	Bipolaris oryzae ATCC 44560	Eukaryota; Fungi; Dikarya; Ascomycota; Pezizomycotina; Dothideomycetes; Pleosporomycetidae; Pleosporales; Pleosporineae; Pleosporaceae; Bipolaris.
gi|386666723|gb|AIIA01010051.1.g5390.t2	XP_001802711.1	1e-169	56.9892	hypothetical protein SNOG_12489 [Phaeosphaeria nodorum SN15]_x0001_gb|EAT80302.1| hypothetical protein SNOG_12489 [Phaeosphaeria nodorum SN15]	Phaeosphaeria nodorum SN15	Eukaryota; Fungi; Dikarya; Ascomycota; Pezizomycotina; Dothideomycetes; Pleosporomycetidae; Pleosporales; Pleosporineae; Phaeosphaeriaceae; Parastagonospora.
gi|386666723|gb|AIIA01010051.1.g5390.t2	EUC27818.1	1e-169	55.6989	hypothetical protein COCCADRAFT_9681 [Bipolaris zeicola 26-R-13]	Bipolaris zeicola 26-R-13	Eukaryota; Fungi; Dikarya; Ascomycota; Pezizomycotina; Dothideomycetes; Pleosporomycetidae; Pleosporales; Pleosporineae; Pleosporaceae; Bipolaris.
gi|386666723|gb|AIIA01010051.1.g5390.t2	EOA88165.1	8e-169	56.3441	hypothetical protein SETTUDRAFT_168583 [Setosphaeria turcica Et28A]	Setosphaeria turcica Et28A	Eukaryota; Fungi; Dikarya; Ascomycota; Pezizomycotina; Dothideomycetes; Pleosporomycetidae; Pleosporales; Pleosporineae; Pleosporaceae; Setosphaeria.
gi|386666723|gb|AIIA01010051.1.g5390.t2	XP_003839792.1	2e-166	55.2688	similar to RNA binding effector protein Scp160 [Leptosphaeria maculans JN3]_x0001_emb|CBX96313.1| similar to RNA binding effector protein Scp160 [Leptosphaeria maculans JN3]	Leptosphaeria maculans JN3	Eukaryota; Fungi; Dikarya; Ascomycota; Pezizomycotina; Dothideomycetes; Pleosporomycetidae; Pleosporales; Pleosporineae; Leptosphaeriaceae; Leptosphaeria; Leptosphaeria maculans complex.
gi|386666723|gb|AIIA01010051.1.g5390.t2	XP_003301564.1	4e-166	55.0538	hypothetical protein PTT_13096 [Pyrenophora teres f. teres 0-1]_x0001_gb|EFQ90357.1| hypothetical protein PTT_13096 [Pyrenophora teres f. teres 0-1]	Pyrenophora teres f. teres 0-1	Eukaryota; Fungi; Dikarya; Ascomycota; Pezizomycotina; Dothideomycetes; Pleosporomycetidae; Pleosporales; Pleosporineae; Pleosporaceae; Pyrenophora.
gi|386666723|gb|AIIA01010051.1.g5390.t2	XP_001936949.1	1e-165	55.4839	conserved hypothetical protein [Pyrenophora tritici-repentis Pt-1C-BFP]_x0001_gb|EDU49536.1| conserved hypothetical protein [Pyrenophora tritici-repentis Pt-1C-BFP]	Pyrenophora tritici-repentis Pt-1C-BFP	Eukaryota; Fungi; Dikarya; Ascomycota; Pezizomycotina; Dothideomycetes; Pleosporomycetidae; Pleosporales; Pleosporineae; Pleosporaceae; Pyrenophora.
gi|386666723|gb|AIIA01010051.1.g5390.t2	EON68085.1	3e-164	58.0645	hypothetical protein W97_07233 [Coniosporium apollinis CBS 100218]	Coniosporium apollinis CBS 100218	Eukaryota; Fungi; Dikarya; Ascomycota; Pezizomycotina; Eurotiomycetes; Chaetothyriomycetidae; Chaetothyriales; Herpotrichiellaceae; mitosporic Herpotrichiellaceae; Coniosporium.
gi|386666723|gb|AIIA01010051.1.g5390.t2	XP_003650383.1	2e-161	56.6161	hypothetical protein THITE_2109768 [Thielavia terrestris NRRL 8126]_x0001_gb|AEO64047.1| hypothetical protein THITE_2109768 [Thielavia terrestris NRRL 8126]	Thielavia terrestris NRRL 8126	Eukaryota; Fungi; Dikarya; Ascomycota; Pezizomycotina; Sordariomycetes; Sordariomycetidae; Sordariales; Chaetomiaceae; Thielavia.
gi|386666723|gb|AIIA01010051.1.g5390.t2	EMR61397.1	2e-155	54.1485	putative rna binding effector protein scp160 protein [Eutypa lata UCREL1]	Eutypa lata UCREL1	Eukaryota; Fungi; Dikarya; Ascomycota; Pezizomycotina; Sordariomycetes; Xylariomycetidae; Xylariales; Diatrypaceae; Eutypa.
gi|386666723|gb|AIIA01010051.1.g5390.t2	EOO03721.1	1e-153	53.0435	putative rna binding effector protein scp160 protein [Togninia minima UCRPA7]	Togninia minima UCRPA7	Eukaryota; Fungi; Dikarya; Ascomycota; Pezizomycotina; Sordariomycetes; Sordariomycetidae; Calosphaeriales; Calosphaeriaceae; Togninia.
gi|386666723|gb|AIIA01010051.1.g5390.t2	XP_002340746.1	6e-153	52.9787	RNA binding effector protein Scp160, putative [Talaromyces stipitatus ATCC 10500]_x0001_gb|EED23359.1| RNA binding effector protein Scp160, putative [Talaromyces stipitatus ATCC 10500]	Talaromyces stipitatus ATCC 10500	Eukaryota; Fungi; Dikarya; Ascomycota; Pezizomycotina; Eurotiomycetes; Eurotiomycetidae; Eurotiales; Trichocomaceae; Talaromyces.
gi|386666723|gb|AIIA01010051.1.g5390.t2	XP_001260096.1	2e-151	52.4416	RNA binding effector protein Scp160, putative [Neosartorya fischeri NRRL 181]_x0001_gb|EAW18199.1| RNA binding effector protein Scp160, putative [Neosartorya fischeri NRRL 181]	Neosartorya fischeri NRRL 181	Eukaryota; Fungi; Dikarya; Ascomycota; Pezizomycotina; Eurotiomycetes; Eurotiomycetidae; Eurotiales; Aspergillaceae; Neosartorya.
gi|386666723|gb|AIIA01010051.1.g5390.t2	XP_001227121.1	4e-150	53.8961	hypothetical protein CHGG_09194 [Chaetomium globosum CBS 148.51]_x0001_gb|EAQ85180.1| hypothetical protein CHGG_09194 [Chaetomium globosum CBS 148.51]	Chaetomium globosum CBS 148.51	Eukaryota; Fungi; Dikarya; Ascomycota; Pezizomycotina; Sordariomycetes; Sordariomycetidae; Sordariales; Chaetomiaceae; Chaetomium.
gi|386666723|gb|AIIA01010051.1.g5390.t2	XP_003664051.1	1e-149	51.7316	hypothetical protein MYCTH_2306421 [Myceliophthora thermophila ATCC 42464]_x0001_gb|AEO58806.1| hypothetical protein MYCTH_2306421 [Myceliophthora thermophila ATCC 42464]	Myceliophthora thermophila ATCC 42464	Eukaryota; Fungi; Dikarya; Ascomycota; Pezizomycotina; Sordariomycetes; Sordariomycetidae; Sordariales; Chaetomiaceae; Myceliophthora.
gi|386666723|gb|AIIA01010051.1.g5390.t2	XP_749602.1	8e-149	51.1677	RNA binding effector protein Scp160 [Aspergillus fumigatus Af293]_x0001_gb|EAL87564.1| RNA binding effector protein Scp160, putative [Aspergillus fumigatus Af293]_x0001_gb|EDP54123.1| RNA binding effector protein Scp160, putative [Aspergillus fumigatus A1163]	Aspergillus fumigatus Af293	Eukaryota; Fungi; Dikarya; Ascomycota; Pezizomycotina; Eurotiomycetes; Eurotiomycetidae; Eurotiales; Aspergillaceae; Aspergillus.
gi|386666723|gb|AIIA01010051.1.g5390.t2	XP_001215212.1	1e-148	52.6767	conserved hypothetical protein [Aspergillus terreus NIH2624]_x0001_gb|EAU33795.1| conserved hypothetical protein [Aspergillus terreus NIH2624]	Aspergillus terreus NIH2624	Eukaryota; Fungi; Dikarya; Ascomycota; Pezizomycotina; Eurotiomycetes; Eurotiomycetidae; Eurotiales; Aspergillaceae; Aspergillus.
gi|386666723|gb|AIIA01010051.1.g5390.t2	EGO54589.1	2e-147	54.1304	hypothetical protein NEUTE1DRAFT_88083 [Neurospora tetrasperma FGSC 2508]_x0001_gb|EGZ67958.1| hypothetical protein NEUTE2DRAFT_117329 [Neurospora tetrasperma FGSC 2509]	Neurospora tetrasperma FGSC 2508	Eukaryota; Fungi; Dikarya; Ascomycota; Pezizomycotina; Sordariomycetes; Sordariomycetidae; Sordariales; Sordariaceae; Neurospora.
gi|386666723|gb|AIIA01010051.1.g5390.t2	XP_001272729.1	2e-147	51.1727	RNA binding effector protein Scp160, putative [Aspergillus clavatus NRRL 1]_x0001_gb|EAW11303.1| RNA binding effector protein Scp160, putative [Aspergillus clavatus NRRL 1]	Aspergillus clavatus NRRL 1	Eukaryota; Fungi; Dikarya; Ascomycota; Pezizomycotina; Eurotiomycetes; Eurotiomycetidae; Eurotiales; Aspergillaceae; Aspergillus.
gi|386666723|gb|AIIA01010051.1.g5390.t2	EPS34008.1	1e-146	50.8621	hypothetical protein PDE_08970 [Penicillium oxalicum 114-2]	Penicillium oxalicum 114-2	Eukaryota; Fungi; Dikarya; Ascomycota; Pezizomycotina; Eurotiomycetes; Eurotiomycetidae; Eurotiales; Aspergillaceae; Penicillium.
gi|386666723|gb|AIIA01010051.1.g5390.t2	XP_957536.1	2e-146	53.6957	hypothetical protein NCU03897 [Neurospora crassa OR74A]_x0001_emb|CAB91673.1| related to SCP160 protein [Neurospora crassa]_x0001_gb|ESA42238.1| RNA binding effector protein Scp160 [Neurospora crassa OR74A]_x0001_gb|ESA42239.1| RNA binding effector protein Scp160, variant [Neurospora crassa OR74A]	Neurospora crassa OR74A	Eukaryota; Fungi; Dikarya; Ascomycota; Pezizomycotina; Sordariomycetes; Sordariomycetidae; Sordariales; Sordariaceae; Neurospora.
gi|386666723|gb|AIIA01010051.1.g5390.t2	EHA19613.1	3e-146	50.3185	hypothetical protein ASPNIDRAFT_55980 [Aspergillus niger ATCC 1015]	Aspergillus niger ATCC 1015	Eukaryota; Fungi; Dikarya; Ascomycota; Pezizomycotina; Eurotiomycetes; Eurotiomycetidae; Eurotiales; Aspergillaceae; Aspergillus.
gi|386666723|gb|AIIA01010051.1.g5390.t2	GAA83824.1	5e-146	50.1062	RNA binding effector protein Scp160 [Aspergillus kawachii IFO 4308]	Aspergillus kawachii IFO 4308	Eukaryota; Fungi; Dikarya; Ascomycota; Pezizomycotina; Eurotiomycetes; Eurotiomycetidae; Eurotiales; Aspergillaceae; Aspergillus.
gi|386666723|gb|AIIA01010051.1.g5390.t2	XP_002144737.1	2e-145	52.1277	RNA binding effector protein Scp160, putative [Talaromyces marneffei ATCC 18224]_x0001_gb|EEA28222.1| RNA binding effector protein Scp160, putative [Talaromyces marneffei ATCC 18224]	Talaromyces marneffei ATCC 18224	Eukaryota; Fungi; Dikarya; Ascomycota; Pezizomycotina; Eurotiomycetes; Eurotiomycetidae; Eurotiales; Trichocomaceae; Talaromyces.
gi|386666723|gb|AIIA01010051.1.g5390.t2	XP_659672.1	6e-145	52.6767	hypothetical protein AN2068.2 [Aspergillus nidulans FGSC A4]_x0001_gb|EAA64900.1| hypothetical protein AN2068.2 [Aspergillus nidulans FGSC A4]_x0001_tpe|CBF86115.1| TPA: RNA binding effector protein Scp160, putative (AFU_orthologue; AFUA_2G04700) [Aspergillus nidulans FGSC A4]	Aspergillus nidulans FGSC A4	Eukaryota; Fungi; Dikarya; Ascomycota; Pezizomycotina; Eurotiomycetes; Eurotiomycetidae; Eurotiales; Aspergillaceae; Aspergillus.
gi|386666723|gb|AIIA01010051.1.g5390.t2	EKV06299.1	1e-144	50.3212	RNA binding effector protein, putative [Penicillium digitatum Pd1]_x0001_gb|EKV08002.1| RNA binding effector protein, putative [Penicillium digitatum PHI26]	Penicillium digitatum Pd1	Eukaryota; Fungi; Dikarya; Ascomycota; Pezizomycotina; Eurotiomycetes; Eurotiomycetidae; Eurotiales; Aspergillaceae; Penicillium.
gi|386666723|gb|AIIA01010051.1.g5390.t2	XP_003065932.1	2e-144	51.5152	KH domain containing protein [Coccidioides posadasii C735 delta SOWgp]_x0001_gb|EER23787.1| KH domain containing protein [Coccidioides posadasii C735 delta SOWgp]_x0001_gb|EFW21810.1| RNA binding effector protein Scp160 [Coccidioides posadasii str. Silveira]	Coccidioides posadasii C735 delta SOWgp	Eukaryota; Fungi; Dikarya; Ascomycota; Pezizomycotina; Eurotiomycetes; Eurotiomycetidae; Onygenales; mitosporic Onygenales; Coccidioides.
gi|386666723|gb|AIIA01010051.1.g5390.t2	XP_002560762.1	6e-144	50.3212	Pc16g04070 [Penicillium chrysogenum Wisconsin 54-1255]_x0001_emb|CAP93077.1| Pc16g04070 [Penicillium chrysogenum Wisconsin 54-1255]	Penicillium chrysogenum Wisconsin 54-1255	Eukaryota; Fungi; Dikarya; Ascomycota; Pezizomycotina; Eurotiomycetes; Eurotiomycetidae; Eurotiales; Aspergillaceae; Penicillium; Penicillium chrysogenum complex.
gi|386666723|gb|AIIA01010051.1.g5390.t2	XP_003345921.1	2e-143	52.6087	hypothetical protein SMAC_06322 [Sordaria macrospora k-hell]_x0001_emb|CCC13104.1| unnamed protein product [Sordaria macrospora k-hell]	Sordaria macrospora k-hell	Eukaryota; Fungi; Dikarya; Ascomycota; Pezizomycotina; Sordariomycetes; Sordariomycetidae; Sordariales; Sordariaceae; Sordaria.
gi|386666723|gb|AIIA01010051.1.g5390.t2	ETS77757.1	4e-142	50	hypothetical protein PFICI_09819 [Pestalotiopsis fici W106-1]	Pestalotiopsis fici W106-1	Eukaryota; Fungi; Dikarya; Ascomycota; Pezizomycotina; Sordariomycetes; Xylariomycetidae; Xylariales; Amphisphaeriaceae; mitosporic Amphisphaeriaceae; Pestalotiopsis.
gi|386666723|gb|AIIA01010051.1.g5390.t2	EIT73401.1	4e-142	51.2821	vigilin [Aspergillus oryzae 3.042]	Aspergillus oryzae 3.042	Eukaryota; Fungi; Dikarya; Ascomycota; Pezizomycotina; Eurotiomycetes; Eurotiomycetidae; Eurotiales; Aspergillaceae; Aspergillus.
gi|386666723|gb|AIIA01010051.1.g5390.t2	XP_001819476.1	4e-142	51.2821	KH domain containing protein [Aspergillus oryzae RIB40]_x0001_dbj|BAE57474.1| unnamed protein product [Aspergillus oryzae RIB40]	Aspergillus oryzae RIB40	Eukaryota; Fungi; Dikarya; Ascomycota; Pezizomycotina; Eurotiomycetes; Eurotiomycetidae; Eurotiales; Aspergillaceae; Aspergillus.
gi|386666723|gb|AIIA01010051.1.g5390.t2	XP_003717064.1	2e-141	50.4329	hypothetical protein MGG_06496 [Magnaporthe oryzae 70-15]_x0001_gb|EHA50745.1| hypothetical protein MGG_06496 [Magnaporthe oryzae 70-15]	Magnaporthe oryzae 70-15	Eukaryota; Fungi; Dikarya; Ascomycota; Pezizomycotina; Sordariomycetes; Sordariomycetidae; Magnaporthales; Magnaporthaceae; Magnaporthe.
gi|386666723|gb|AIIA01010051.1.g5390.t2	ELQ35891.1	2e-141	50.4329	hypothetical protein OOU_Y34scaffold00683g3 [Magnaporthe oryzae Y34]_x0001_gb|ELQ66232.1| hypothetical protein OOW_P131scaffold00415g2 [Magnaporthe oryzae P131]	Magnaporthe oryzae Y34	Eukaryota; Fungi; Dikarya; Ascomycota; Pezizomycotina; Sordariomycetes; Sordariomycetidae; Magnaporthales; Magnaporthaceae; Magnaporthe.
gi|386666723|gb|AIIA01010051.1.g5390.t2	EQB50120.1	6e-141	52.1645	KH domain-containing protein [Colletotrichum gloeosporioides Cg-14]	Colletotrichum gloeosporioides Cg-14	Eukaryota; Fungi; Dikarya; Ascomycota; Pezizomycotina; Sordariomycetes; Hypocreomycetidae; Glomerellales; Glomerellaceae; mitosporic Glomerellaceae; Colletotrichum.
gi|386666723|gb|AIIA01010051.1.g5390.t2	XP_006694802.1	7e-141	51.5217	putative SCP160 protein [Chaetomium thermophilum var. thermophilum DSM 1495]_x0001_gb|EGS19917.1| putative SCP160 protein [Chaetomium thermophilum var. thermophilum DSM 1495]	Chaetomium thermophilum var. thermophilum DSM 1495	Eukaryota; Fungi; Dikarya; Ascomycota; Pezizomycotina; Sordariomycetes; Sordariomycetidae; Sordariales; Chaetomiaceae; Chaetomium.
gi|386666723|gb|AIIA01010051.1.g5390.t2	EAS35976.2	2e-139	51.5152	RNA binding effector protein [Coccidioides immitis RS]	Coccidioides immitis RS	Eukaryota; Fungi; Dikarya; Ascomycota; Pezizomycotina; Eurotiomycetes; Eurotiomycetidae; Onygenales; mitosporic Onygenales; Coccidioides.
gi|386666723|gb|AIIA01010051.1.g5390.t2	XP_001247466.1	3e-139	51.5152	hypothetical protein CIMG_01237 [Coccidioides immitis RS]	Coccidioides immitis RS	Eukaryota; Fungi; Dikarya; Ascomycota; Pezizomycotina; Eurotiomycetes; Eurotiomycetidae; Onygenales; mitosporic Onygenales; Coccidioides.
gi|386666723|gb|AIIA01010051.1.g5390.t2	EFQ30331.1	9e-138	52.3913	KH domain-containing protein [Colletotrichum graminicola M1.001]	Colletotrichum graminicola M1.001	Eukaryota; Fungi; Dikarya; Ascomycota; Pezizomycotina; Sordariomycetes; Hypocreomycetidae; Glomerellales; Glomerellaceae; mitosporic Glomerellaceae; Colletotrichum.
gi|386666723|gb|AIIA01010051.1.g5390.t2	EGY14360.1	1e-137	51.7467	hypothetical protein VDAG_05524 [Verticillium dahliae VdLs.17]	Verticillium dahliae VdLs.17	Eukaryota; Fungi; Dikarya; Ascomycota; Pezizomycotina; Sordariomycetes; Hypocreomycetidae; Glomerellales; Plectosphaerellaceae; mitosporic Plectosphaerellaceae; Verticillium.
gi|386666723|gb|AIIA01010051.1.g5390.t2	ENH80039.1	2e-135	50.6522	RNA binding effector protein [Colletotrichum orbiculare MAFF 240422]	Colletotrichum orbiculare MAFF 240422	Eukaryota; Fungi; Dikarya; Ascomycota; Pezizomycotina; Sordariomycetes; Hypocreomycetidae; Glomerellales; Glomerellaceae; mitosporic Glomerellaceae; Colletotrichum.
gi|386666723|gb|AIIA01010051.1.g5390.t2	ELA37427.1	2e-132	51.5217	RNA binding effector protein [Colletotrichum gloeosporioides Nara gc5]	Colletotrichum gloeosporioides Nara gc5	Eukaryota; Fungi; Dikarya; Ascomycota; Pezizomycotina; Sordariomycetes; Hypocreomycetidae; Glomerellales; Glomerellaceae; mitosporic Glomerellaceae; Colletotrichum.
gi|386666723|gb|AIIA01010051.1.g5390.t2	XP_001906140.1	3e-132	51.087	hypothetical protein [Podospora anserina S mat+]_x0001_emb|CAP66806.1| unnamed protein product [Podospora anserina S mat+]	Podospora anserina S mat+	Eukaryota; Fungi; Dikarya; Ascomycota; Pezizomycotina; Sordariomycetes; Sordariomycetidae; Sordariales; Lasiosphaeriaceae; Podospora.
gi|386664556|gb|AIIA01011135.1.g7109.t1	EME48770.1	0	53.2062	hypothetical protein DOTSEDRAFT_67720 [Dothistroma septosporum NZE10]	Dothistroma septosporum NZE10	Eukaryota; Fungi; Dikarya; Ascomycota; Pezizomycotina; Dothideomycetes; Dothideomycetidae; Capnodiales; Mycosphaerellaceae; Mycosphaerella.
gi|386664556|gb|AIIA01011135.1.g7109.t1	EME88220.1	3e-166	51.5203	hypothetical protein MYCFIDRAFT_86029 [Pseudocercospora fijiensis CIRAD86]	Pseudocercospora fijiensis CIRAD86	Eukaryota; Fungi; Dikarya; Ascomycota; Pezizomycotina; Dothideomycetes; Dothideomycetidae; Capnodiales; Mycosphaerellaceae; Pseudocercospora.
gi|386664556|gb|AIIA01011135.1.g7109.t1	XP_003857027.1	9e-165	52.3973	high-mobility group non-histone chromatin protein [Zymoseptoria tritici IPO323]_x0001_gb|EGP92003.1| high-mobility group non-histone chromatin protein [Zymoseptoria tritici IPO323]	Zymoseptoria tritici IPO323	Eukaryota; Fungi; Dikarya; Ascomycota; Pezizomycotina; Dothideomycetes; Dothideomycetidae; Capnodiales; Mycosphaerellaceae; Zymoseptoria.
gi|386664556|gb|AIIA01011135.1.g7109.t1	EMF17097.1	5e-158	52.1222	hypothetical protein SEPMUDRAFT_153151 [Sphaerulina musiva SO2202]	Sphaerulina musiva SO2202	Eukaryota; Fungi; Dikarya; Ascomycota; Pezizomycotina; Dothideomycetes; Dothideomycetidae; Capnodiales; Mycosphaerellaceae; Sphaerulina.
gi|386664556|gb|AIIA01011135.1.g7109.t1	ELR08676.1	3e-41	67.5439	hypothetical protein GMDG_03362 [Pseudogymnoascus destructans 20631-21]	Pseudogymnoascus destructans 20631-21	Eukaryota; Fungi; Dikarya; Ascomycota; Pezizomycotina; Leotiomycetes; Leotiomycetes incertae sedis; Pseudeurotiaceae; Pseudogymnoascus.
gi|386664556|gb|AIIA01011135.1.g7109.t1	XP_006691214.1	3e-39	50.9934	putative mating type protein [Chaetomium thermophilum var. thermophilum DSM 1495]_x0001_gb|EGS23972.1| putative mating type protein [Chaetomium thermophilum var. thermophilum DSM 1495]	Chaetomium thermophilum var. thermophilum DSM 1495	Eukaryota; Fungi; Dikarya; Ascomycota; Pezizomycotina; Sordariomycetes; Sordariomycetidae; Sordariales; Chaetomiaceae; Chaetomium.
gi|386664556|gb|AIIA01011135.1.g7109.t1	EHY57699.1	2e-38	61.3445	hypothetical protein HMPREF1120_05727 [Exophiala dermatitidis NIH/UT8656]	Exophiala dermatitidis NIH/UT8656	Eukaryota; Fungi; Dikarya; Ascomycota; Pezizomycotina; Eurotiomycetes; Chaetothyriomycetidae; Chaetothyriales; Herpotrichiellaceae; mitosporic Herpotrichiellaceae; Exophiala.
gi|386664556|gb|AIIA01011135.1.g7109.t1	EMR65965.1	6e-38	51.3889	putative hmg box protein [Eutypa lata UCREL1]	Eutypa lata UCREL1	Eukaryota; Fungi; Dikarya; Ascomycota; Pezizomycotina; Sordariomycetes; Xylariomycetidae; Xylariales; Diatrypaceae; Eutypa.
gi|386664556|gb|AIIA01011135.1.g7109.t1	ELA37846.1	3e-36	59.8361	hmg box transcriptional [Colletotrichum gloeosporioides Nara gc5]	Colletotrichum gloeosporioides Nara gc5	Eukaryota; Fungi; Dikarya; Ascomycota; Pezizomycotina; Sordariomycetes; Hypocreomycetidae; Glomerellales; Glomerellaceae; mitosporic Glomerellaceae; Colletotrichum.
gi|386664556|gb|AIIA01011135.1.g7109.t1	EFX04658.1	9e-34	50	hmg box protein [Grosmannia clavigera kw1407]	Grosmannia clavigera kw1407	Eukaryota; Fungi; Dikarya; Ascomycota; Pezizomycotina; Sordariomycetes; Sordariomycetidae; Ophiostomatales; Ophiostomataceae; Grosmannia.
gi|386664556|gb|AIIA01011135.1.g7109.t1	XP_003344643.1	1e-33	53.0769	hypothetical protein SMAC_07212 [Sordaria macrospora k-hell]_x0001_emb|CCC13644.1| unnamed protein product [Sordaria macrospora k-hell]	Sordaria macrospora k-hell	Eukaryota; Fungi; Dikarya; Ascomycota; Pezizomycotina; Sordariomycetes; Sordariomycetidae; Sordariales; Sordariaceae; Sordaria.
gi|386664556|gb|AIIA01011135.1.g7109.t1	XP_003853160.1	2e-33	52.7132	hypothetical protein MYCGRDRAFT_39975 [Zymoseptoria tritici IPO323]_x0001_gb|EGP88136.1| hypothetical protein MYCGRDRAFT_39975 [Zymoseptoria tritici IPO323]	Zymoseptoria tritici IPO323	Eukaryota; Fungi; Dikarya; Ascomycota; Pezizomycotina; Dothideomycetes; Dothideomycetidae; Capnodiales; Mycosphaerellaceae; Zymoseptoria.
gi|386664556|gb|AIIA01011135.1.g7109.t1	XP_001225844.1	4e-33	52.7273	hypothetical protein CHGG_08188 [Chaetomium globosum CBS 148.51]_x0001_gb|EAQ86935.1| hypothetical protein CHGG_08188 [Chaetomium globosum CBS 148.51]	Chaetomium globosum CBS 148.51	Eukaryota; Fungi; Dikarya; Ascomycota; Pezizomycotina; Sordariomycetes; Sordariomycetidae; Sordariales; Chaetomiaceae; Chaetomium.
gi|386664556|gb|AIIA01011135.1.g7109.t1	EGZ70041.1	5e-33	68.1319	hypothetical protein NEUTE2DRAFT_91123 [Neurospora tetrasperma FGSC 2509]	Neurospora tetrasperma FGSC 2509	Eukaryota; Fungi; Dikarya; Ascomycota; Pezizomycotina; Sordariomycetes; Sordariomycetidae; Sordariales; Sordariaceae; Neurospora.
gi|386664556|gb|AIIA01011135.1.g7109.t1	EGO57050.1	5e-33	68.1319	hypothetical protein NEUTE1DRAFT_123419 [Neurospora tetrasperma FGSC 2508]	Neurospora tetrasperma FGSC 2508	Eukaryota; Fungi; Dikarya; Ascomycota; Pezizomycotina; Sordariomycetes; Sordariomycetidae; Sordariales; Sordariaceae; Neurospora.
gi|386664556|gb|AIIA01011135.1.g7109.t1	XP_956370.1	1e-32	68.5393	hypothetical protein NCU03481 [Neurospora crassa OR74A]_x0001_emb|CAD21099.1| hypothetical protein [Neurospora crassa]_x0001_gb|EAA27134.1| hypothetical protein NCU03481 [Neurospora crassa OR74A]	Neurospora crassa OR74A	Eukaryota; Fungi; Dikarya; Ascomycota; Pezizomycotina; Sordariomycetes; Sordariomycetidae; Sordariales; Sordariaceae; Neurospora.
gi|386664351|gb|AIIA01011237.1.g7286.t1	EMR72050.1	0	62.7622	putative multidrug resistance protein 3 (p glycoprotein 3) protein [Eutypa lata UCREL1]	Eutypa lata UCREL1	Eukaryota; Fungi; Dikarya; Ascomycota; Pezizomycotina; Sordariomycetes; Xylariomycetidae; Xylariales; Diatrypaceae; Eutypa.
gi|386664351|gb|AIIA01011237.1.g7286.t1	EMT73430.1	0	61.6197	Leptomycin B resistance protein pmd1 [Fusarium oxysporum f. sp. cubense race 4]	Fusarium oxysporum f. sp. cubense race 4	Eukaryota; Fungi; Dikarya; Ascomycota; Pezizomycotina; Sordariomycetes; Hypocreomycetidae; Hypocreales; Nectriaceae; mitosporic Nectriaceae; Fusarium; Fusarium oxysporum species complex.
gi|386664351|gb|AIIA01011237.1.g7286.t1	EMT73430.1	2e-14	51.1364	Leptomycin B resistance protein pmd1 [Fusarium oxysporum f. sp. cubense race 4]	Fusarium oxysporum f. sp. cubense race 4	Eukaryota; Fungi; Dikarya; Ascomycota; Pezizomycotina; Sordariomycetes; Hypocreomycetidae; Hypocreales; Nectriaceae; mitosporic Nectriaceae; Fusarium; Fusarium oxysporum species complex.
gi|386664351|gb|AIIA01011237.1.g7286.t1	ENH64048.1	0	61.9718	Leptomycin B resistance protein pmd1 [Fusarium oxysporum f. sp. cubense race 1]	Fusarium oxysporum f. sp. cubense race 1	Eukaryota; Fungi; Dikarya; Ascomycota; Pezizomycotina; Sordariomycetes; Hypocreomycetidae; Hypocreales; Nectriaceae; mitosporic Nectriaceae; Fusarium; Fusarium oxysporum species complex.
gi|386664351|gb|AIIA01011237.1.g7286.t1	ENH64048.1	4e-13	50	Leptomycin B resistance protein pmd1 [Fusarium oxysporum f. sp. cubense race 1]	Fusarium oxysporum f. sp. cubense race 1	Eukaryota; Fungi; Dikarya; Ascomycota; Pezizomycotina; Sordariomycetes; Hypocreomycetidae; Hypocreales; Nectriaceae; mitosporic Nectriaceae; Fusarium; Fusarium oxysporum species complex.
gi|386664351|gb|AIIA01011237.1.g7286.t1	EGU86063.1	0	61.296	hypothetical protein FOXB_03420 [Fusarium oxysporum Fo5176]	Fusarium oxysporum Fo5176	Eukaryota; Fungi; Dikarya; Ascomycota; Pezizomycotina; Sordariomycetes; Hypocreomycetidae; Hypocreales; Nectriaceae; mitosporic Nectriaceae; Fusarium; Fusarium oxysporum species complex.
gi|386664351|gb|AIIA01011237.1.g7286.t1	EGU86063.1	1e-12	53.1646	hypothetical protein FOXB_03420 [Fusarium oxysporum Fo5176]	Fusarium oxysporum Fo5176	Eukaryota; Fungi; Dikarya; Ascomycota; Pezizomycotina; Sordariomycetes; Hypocreomycetidae; Hypocreales; Nectriaceae; mitosporic Nectriaceae; Fusarium; Fusarium oxysporum species complex.
gi|386664351|gb|AIIA01011237.1.g7286.t1	ELA27391.1	0	59.6831	multidrug resistance protein 3 (p glycoprotein 3) [Colletotrichum gloeosporioides Nara gc5]	Colletotrichum gloeosporioides Nara gc5	Eukaryota; Fungi; Dikarya; Ascomycota; Pezizomycotina; Sordariomycetes; Hypocreomycetidae; Glomerellales; Glomerellaceae; mitosporic Glomerellaceae; Colletotrichum.
gi|386664351|gb|AIIA01011237.1.g7286.t1	ELA27391.1	6e-17	53.4091	multidrug resistance protein 3 (p glycoprotein 3) [Colletotrichum gloeosporioides Nara gc5]	Colletotrichum gloeosporioides Nara gc5	Eukaryota; Fungi; Dikarya; Ascomycota; Pezizomycotina; Sordariomycetes; Hypocreomycetidae; Glomerellales; Glomerellaceae; mitosporic Glomerellaceae; Colletotrichum.
gi|386664351|gb|AIIA01011237.1.g7286.t1	ENH86738.1	0	60.3175	multidrug resistance protein 3 (p glycoprotein 3) [Colletotrichum orbiculare MAFF 240422]	Colletotrichum orbiculare MAFF 240422	Eukaryota; Fungi; Dikarya; Ascomycota; Pezizomycotina; Sordariomycetes; Hypocreomycetidae; Glomerellales; Glomerellaceae; mitosporic Glomerellaceae; Colletotrichum.
gi|386664351|gb|AIIA01011237.1.g7286.t1	ENH86738.1	3e-17	53.4091	multidrug resistance protein 3 (p glycoprotein 3) [Colletotrichum orbiculare MAFF 240422]	Colletotrichum orbiculare MAFF 240422	Eukaryota; Fungi; Dikarya; Ascomycota; Pezizomycotina; Sordariomycetes; Hypocreomycetidae; Glomerellales; Glomerellaceae; mitosporic Glomerellaceae; Colletotrichum.
gi|386664351|gb|AIIA01011237.1.g7286.t1	XP_003052736.1	0	58.9474	hypothetical protein NECHADRAFT_92084 [Nectria haematococca mpVI 77-13-4]_x0001_gb|EEU47023.1| hypothetical protein NECHADRAFT_92084 [Nectria haematococca mpVI 77-13-4]	Nectria haematococca mpVI 77-13-4	Eukaryota; Fungi; Dikarya; Ascomycota; Pezizomycotina; Sordariomycetes; Hypocreomycetidae; Hypocreales; Nectriaceae; mitosporic Nectriaceae; Fusarium; Fusarium solani species complex.
gi|386664351|gb|AIIA01011237.1.g7286.t1	XP_003052736.1	4e-16	53.4091	hypothetical protein NECHADRAFT_92084 [Nectria haematococca mpVI 77-13-4]_x0001_gb|EEU47023.1| hypothetical protein NECHADRAFT_92084 [Nectria haematococca mpVI 77-13-4]	Nectria haematococca mpVI 77-13-4	Eukaryota; Fungi; Dikarya; Ascomycota; Pezizomycotina; Sordariomycetes; Hypocreomycetidae; Hypocreales; Nectriaceae; mitosporic Nectriaceae; Fusarium; Fusarium solani species complex.
gi|386664351|gb|AIIA01011237.1.g7286.t1	EQB48715.1	0	59.1549	hypothetical protein CGLO_12015 [Colletotrichum gloeosporioides Cg-14]	Colletotrichum gloeosporioides Cg-14	Eukaryota; Fungi; Dikarya; Ascomycota; Pezizomycotina; Sordariomycetes; Hypocreomycetidae; Glomerellales; Glomerellaceae; mitosporic Glomerellaceae; Colletotrichum.
gi|386664351|gb|AIIA01011237.1.g7286.t1	EQB48715.1	4e-17	53.4091	hypothetical protein CGLO_12015 [Colletotrichum gloeosporioides Cg-14]	Colletotrichum gloeosporioides Cg-14	Eukaryota; Fungi; Dikarya; Ascomycota; Pezizomycotina; Sordariomycetes; Hypocreomycetidae; Glomerellales; Glomerellaceae; mitosporic Glomerellaceae; Colletotrichum.
gi|386664351|gb|AIIA01011237.1.g7286.t1	XP_001819360.2	0	58.8752	ATP-binding cassette multidrug transport protein ATRC [Aspergillus oryzae RIB40]	Aspergillus oryzae RIB40	Eukaryota; Fungi; Dikarya; Ascomycota; Pezizomycotina; Eurotiomycetes; Eurotiomycetidae; Eurotiales; Aspergillaceae; Aspergillus.
gi|386664351|gb|AIIA01011237.1.g7286.t1	XP_001819360.2	2e-16	51.1364	ATP-binding cassette multidrug transport protein ATRC [Aspergillus oryzae RIB40]	Aspergillus oryzae RIB40	Eukaryota; Fungi; Dikarya; Ascomycota; Pezizomycotina; Eurotiomycetes; Eurotiomycetidae; Eurotiales; Aspergillaceae; Aspergillus.
gi|386664351|gb|AIIA01011237.1.g7286.t1	EKJ74127.1	0	57.672	hypothetical protein FPSE_05712 [Fusarium pseudograminearum CS3096]	Fusarium pseudograminearum CS3096	Eukaryota; Fungi; Dikarya; Ascomycota; Pezizomycotina; Sordariomycetes; Hypocreomycetidae; Hypocreales; Nectriaceae; mitosporic Nectriaceae; Fusarium.
gi|386664351|gb|AIIA01011237.1.g7286.t1	EKJ74127.1	2e-15	50	hypothetical protein FPSE_05712 [Fusarium pseudograminearum CS3096]	Fusarium pseudograminearum CS3096	Eukaryota; Fungi; Dikarya; Ascomycota; Pezizomycotina; Sordariomycetes; Hypocreomycetidae; Hypocreales; Nectriaceae; mitosporic Nectriaceae; Fusarium.
gi|386664351|gb|AIIA01011237.1.g7286.t1	XP_001258969.1	0	57.193	multidrug resistance protein 1, 2, 3 (p glycoprotein 1, 2, 3) [Neosartorya fischeri NRRL 181]_x0001_gb|EAW17072.1| multidrug resistance protein 1, 2, 3 (p glycoprotein 1, 2, 3) [Neosartorya fischeri NRRL 181]	Neosartorya fischeri NRRL 181	Eukaryota; Fungi; Dikarya; Ascomycota; Pezizomycotina; Eurotiomycetes; Eurotiomycetidae; Eurotiales; Aspergillaceae; Neosartorya.
gi|386664351|gb|AIIA01011237.1.g7286.t1	EMT69314.1	0	56.6138	Leptomycin B resistance protein pmd1 [Fusarium oxysporum f. sp. cubense race 4]	Fusarium oxysporum f. sp. cubense race 4	Eukaryota; Fungi; Dikarya; Ascomycota; Pezizomycotina; Sordariomycetes; Hypocreomycetidae; Hypocreales; Nectriaceae; mitosporic Nectriaceae; Fusarium; Fusarium oxysporum species complex.
gi|386664351|gb|AIIA01011237.1.g7286.t1	EMT69314.1	2e-17	53.4091	Leptomycin B resistance protein pmd1 [Fusarium oxysporum f. sp. cubense race 4]	Fusarium oxysporum f. sp. cubense race 4	Eukaryota; Fungi; Dikarya; Ascomycota; Pezizomycotina; Sordariomycetes; Hypocreomycetidae; Hypocreales; Nectriaceae; mitosporic Nectriaceae; Fusarium; Fusarium oxysporum species complex.
gi|386664351|gb|AIIA01011237.1.g7286.t1	XP_003047420.1	0	57.3684	hypothetical protein NECHADRAFT_97783 [Nectria haematococca mpVI 77-13-4]_x0001_gb|EEU41707.1| hypothetical protein NECHADRAFT_97783 [Nectria haematococca mpVI 77-13-4]	Nectria haematococca mpVI 77-13-4	Eukaryota; Fungi; Dikarya; Ascomycota; Pezizomycotina; Sordariomycetes; Hypocreomycetidae; Hypocreales; Nectriaceae; mitosporic Nectriaceae; Fusarium; Fusarium solani species complex.
gi|386664351|gb|AIIA01011237.1.g7286.t1	XP_001266548.1	0	55.7319	multidrug resistance protein 1, 2, 3 (p glycoprotein 1, 2, 3) [Neosartorya fischeri NRRL 181]_x0001_gb|EAW24651.1| multidrug resistance protein 1, 2, 3 (p glycoprotein 1, 2, 3) [Neosartorya fischeri NRRL 181]	Neosartorya fischeri NRRL 181	Eukaryota; Fungi; Dikarya; Ascomycota; Pezizomycotina; Eurotiomycetes; Eurotiomycetidae; Eurotiales; Aspergillaceae; Neosartorya.
gi|386664351|gb|AIIA01011237.1.g7286.t1	XP_001266548.1	1e-17	54.5455	multidrug resistance protein 1, 2, 3 (p glycoprotein 1, 2, 3) [Neosartorya fischeri NRRL 181]_x0001_gb|EAW24651.1| multidrug resistance protein 1, 2, 3 (p glycoprotein 1, 2, 3) [Neosartorya fischeri NRRL 181]	Neosartorya fischeri NRRL 181	Eukaryota; Fungi; Dikarya; Ascomycota; Pezizomycotina; Eurotiomycetes; Eurotiomycetidae; Eurotiales; Aspergillaceae; Neosartorya.
gi|386664351|gb|AIIA01011237.1.g7286.t1	BAE56585.1	0	56.5217	unnamed protein product [Aspergillus oryzae RIB40]	Aspergillus oryzae RIB40	Eukaryota; Fungi; Dikarya; Ascomycota; Pezizomycotina; Eurotiomycetes; Eurotiomycetidae; Eurotiales; Aspergillaceae; Aspergillus.
gi|386664351|gb|AIIA01011237.1.g7286.t1	BAE56585.1	1e-15	52.2727	unnamed protein product [Aspergillus oryzae RIB40]	Aspergillus oryzae RIB40	Eukaryota; Fungi; Dikarya; Ascomycota; Pezizomycotina; Eurotiomycetes; Eurotiomycetidae; Eurotiales; Aspergillaceae; Aspergillus.
gi|386664351|gb|AIIA01011237.1.g7286.t1	EIT80974.1	0	56.5217	multidrug/pheromone exporter, ABC superfamily [Aspergillus oryzae 3.042]	Aspergillus oryzae 3.042	Eukaryota; Fungi; Dikarya; Ascomycota; Pezizomycotina; Eurotiomycetes; Eurotiomycetidae; Eurotiales; Aspergillaceae; Aspergillus.
gi|386664351|gb|AIIA01011237.1.g7286.t1	EIT80974.1	1e-15	52.2727	multidrug/pheromone exporter, ABC superfamily [Aspergillus oryzae 3.042]	Aspergillus oryzae 3.042	Eukaryota; Fungi; Dikarya; Ascomycota; Pezizomycotina; Eurotiomycetes; Eurotiomycetidae; Eurotiales; Aspergillaceae; Aspergillus.
gi|386664351|gb|AIIA01011237.1.g7286.t1	XP_003052471.1	0	55.1056	hypothetical protein NECHADRAFT_77470 [Nectria haematococca mpVI 77-13-4]_x0001_gb|EEU46758.1| hypothetical protein NECHADRAFT_77470 [Nectria haematococca mpVI 77-13-4]	Nectria haematococca mpVI 77-13-4	Eukaryota; Fungi; Dikarya; Ascomycota; Pezizomycotina; Sordariomycetes; Hypocreomycetidae; Hypocreales; Nectriaceae; mitosporic Nectriaceae; Fusarium; Fusarium solani species complex.
gi|386664351|gb|AIIA01011237.1.g7286.t1	XP_003052471.1	5e-18	54.023	hypothetical protein NECHADRAFT_77470 [Nectria haematococca mpVI 77-13-4]_x0001_gb|EEU46758.1| hypothetical protein NECHADRAFT_77470 [Nectria haematococca mpVI 77-13-4]	Nectria haematococca mpVI 77-13-4	Eukaryota; Fungi; Dikarya; Ascomycota; Pezizomycotina; Sordariomycetes; Hypocreomycetidae; Hypocreales; Nectriaceae; mitosporic Nectriaceae; Fusarium; Fusarium solani species complex.
gi|386664351|gb|AIIA01011237.1.g7286.t1	EGY14524.1	0	55.7118	leptomycin B resistance protein pmd1 [Verticillium dahliae VdLs.17]	Verticillium dahliae VdLs.17	Eukaryota; Fungi; Dikarya; Ascomycota; Pezizomycotina; Sordariomycetes; Hypocreomycetidae; Glomerellales; Plectosphaerellaceae; mitosporic Plectosphaerellaceae; Verticillium.
gi|386664351|gb|AIIA01011237.1.g7286.t1	EIT83015.1	0	55.1089	multidrug/pheromone exporter, ABC superfamily [Aspergillus oryzae 3.042]	Aspergillus oryzae 3.042	Eukaryota; Fungi; Dikarya; Ascomycota; Pezizomycotina; Eurotiomycetes; Eurotiomycetidae; Eurotiales; Aspergillaceae; Aspergillus.
gi|386664351|gb|AIIA01011237.1.g7286.t1	EIT83015.1	2e-16	51.1364	multidrug/pheromone exporter, ABC superfamily [Aspergillus oryzae 3.042]	Aspergillus oryzae 3.042	Eukaryota; Fungi; Dikarya; Ascomycota; Pezizomycotina; Eurotiomycetes; Eurotiomycetidae; Eurotiales; Aspergillaceae; Aspergillus.
gi|386664351|gb|AIIA01011237.1.g7286.t1	BAE57358.1	0	55.1089	unnamed protein product [Aspergillus oryzae RIB40]	Aspergillus oryzae RIB40	Eukaryota; Fungi; Dikarya; Ascomycota; Pezizomycotina; Eurotiomycetes; Eurotiomycetidae; Eurotiales; Aspergillaceae; Aspergillus.
gi|386664351|gb|AIIA01011237.1.g7286.t1	BAE57358.1	3e-16	51.1364	unnamed protein product [Aspergillus oryzae RIB40]	Aspergillus oryzae RIB40	Eukaryota; Fungi; Dikarya; Ascomycota; Pezizomycotina; Eurotiomycetes; Eurotiomycetidae; Eurotiales; Aspergillaceae; Aspergillus.
gi|386664351|gb|AIIA01011237.1.g7286.t1	BAM31254.1	0	56.1739	multidrug/pheromone exporter [Aspergillus oryzae]	Aspergillus oryzae	Eukaryota; Fungi; Dikarya; Ascomycota; Pezizomycotina; Eurotiomycetes; Eurotiomycetidae; Eurotiales; Aspergillaceae; Aspergillus.
gi|386664351|gb|AIIA01011237.1.g7286.t1	BAM31254.1	1e-15	51.1364	multidrug/pheromone exporter [Aspergillus oryzae]	Aspergillus oryzae	Eukaryota; Fungi; Dikarya; Ascomycota; Pezizomycotina; Eurotiomycetes; Eurotiomycetidae; Eurotiales; Aspergillaceae; Aspergillus.
gi|386664351|gb|AIIA01011237.1.g7286.t1	ENH68144.1	0	53.8596	Leptomycin B resistance protein pmd1 [Fusarium oxysporum f. sp. cubense race 1]	Fusarium oxysporum f. sp. cubense race 1	Eukaryota; Fungi; Dikarya; Ascomycota; Pezizomycotina; Sordariomycetes; Hypocreomycetidae; Hypocreales; Nectriaceae; mitosporic Nectriaceae; Fusarium; Fusarium oxysporum species complex.
gi|386664351|gb|AIIA01011237.1.g7286.t1	ENH68144.1	6e-17	51.1364	Leptomycin B resistance protein pmd1 [Fusarium oxysporum f. sp. cubense race 1]	Fusarium oxysporum f. sp. cubense race 1	Eukaryota; Fungi; Dikarya; Ascomycota; Pezizomycotina; Sordariomycetes; Hypocreomycetidae; Hypocreales; Nectriaceae; mitosporic Nectriaceae; Fusarium; Fusarium oxysporum species complex.
gi|386664351|gb|AIIA01011237.1.g7286.t1	XP_001818587.2	0	55.1304	ATP-binding cassette multidrug transport protein ATRC [Aspergillus oryzae RIB40]	Aspergillus oryzae RIB40	Eukaryota; Fungi; Dikarya; Ascomycota; Pezizomycotina; Eurotiomycetes; Eurotiomycetidae; Eurotiales; Aspergillaceae; Aspergillus.
gi|386664351|gb|AIIA01011237.1.g7286.t1	XP_001818587.2	1e-15	52.2727	ATP-binding cassette multidrug transport protein ATRC [Aspergillus oryzae RIB40]	Aspergillus oryzae RIB40	Eukaryota; Fungi; Dikarya; Ascomycota; Pezizomycotina; Eurotiomycetes; Eurotiomycetidae; Eurotiales; Aspergillaceae; Aspergillus.
gi|386664351|gb|AIIA01011237.1.g7286.t1	EDP53377.1	0	55.0265	ABC multidrug transporter, putative [Aspergillus fumigatus A1163]	Aspergillus fumigatus A1163	Eukaryota; Fungi; Dikarya; Ascomycota; Pezizomycotina; Eurotiomycetes; Eurotiomycetidae; Eurotiales; Aspergillaceae; Aspergillus.
gi|386664351|gb|AIIA01011237.1.g7286.t1	EDP53377.1	5e-15	51.1364	ABC multidrug transporter, putative [Aspergillus fumigatus A1163]	Aspergillus fumigatus A1163	Eukaryota; Fungi; Dikarya; Ascomycota; Pezizomycotina; Eurotiomycetes; Eurotiomycetidae; Eurotiales; Aspergillaceae; Aspergillus.
gi|386664351|gb|AIIA01011237.1.g7286.t1	XP_002379996.1	0	54.3919	ABC multidrug transporter, putative [Aspergillus flavus NRRL3357]_x0001_gb|EED49615.1| ABC multidrug transporter, putative [Aspergillus flavus NRRL3357]	Aspergillus flavus NRRL3357	Eukaryota; Fungi; Dikarya; Ascomycota; Pezizomycotina; Eurotiomycetes; Eurotiomycetidae; Eurotiales; Aspergillaceae; Aspergillus.
gi|386664351|gb|AIIA01011237.1.g7286.t1	XP_002379996.1	1e-15	51.1364	ABC multidrug transporter, putative [Aspergillus flavus NRRL3357]_x0001_gb|EED49615.1| ABC multidrug transporter, putative [Aspergillus flavus NRRL3357]	Aspergillus flavus NRRL3357	Eukaryota; Fungi; Dikarya; Ascomycota; Pezizomycotina; Eurotiomycetes; Eurotiomycetidae; Eurotiales; Aspergillaceae; Aspergillus.
gi|386664351|gb|AIIA01011237.1.g7286.t1	XP_748598.1	0	55.2028	ABC multidrug transporter [Aspergillus fumigatus Af293]_x0001_gb|EAL86560.1| ABC multidrug transporter, putative [Aspergillus fumigatus Af293]	Aspergillus fumigatus Af293	Eukaryota; Fungi; Dikarya; Ascomycota; Pezizomycotina; Eurotiomycetes; Eurotiomycetidae; Eurotiales; Aspergillaceae; Aspergillus.
gi|386664351|gb|AIIA01011237.1.g7286.t1	XP_748598.1	3e-15	51.1364	ABC multidrug transporter [Aspergillus fumigatus Af293]_x0001_gb|EAL86560.1| ABC multidrug transporter, putative [Aspergillus fumigatus Af293]	Aspergillus fumigatus Af293	Eukaryota; Fungi; Dikarya; Ascomycota; Pezizomycotina; Eurotiomycetes; Eurotiomycetidae; Eurotiales; Aspergillaceae; Aspergillus.
gi|386664351|gb|AIIA01011237.1.g7286.t1	EMT71681.1	0	55.5556	Leptomycin B resistance protein pmd1 [Fusarium oxysporum f. sp. cubense race 4]	Fusarium oxysporum f. sp. cubense race 4	Eukaryota; Fungi; Dikarya; Ascomycota; Pezizomycotina; Sordariomycetes; Hypocreomycetidae; Hypocreales; Nectriaceae; mitosporic Nectriaceae; Fusarium; Fusarium oxysporum species complex.
gi|386664351|gb|AIIA01011237.1.g7286.t1	ETS84302.1	0	53.4843	hypothetical protein PFICI_02327 [Pestalotiopsis fici W106-1]	Pestalotiopsis fici W106-1	Eukaryota; Fungi; Dikarya; Ascomycota; Pezizomycotina; Sordariomycetes; Xylariomycetidae; Xylariales; Amphisphaeriaceae; mitosporic Amphisphaeriaceae; Pestalotiopsis.
gi|386664351|gb|AIIA01011237.1.g7286.t1	ETS84302.1	2e-13	52.2727	hypothetical protein PFICI_02327 [Pestalotiopsis fici W106-1]	Pestalotiopsis fici W106-1	Eukaryota; Fungi; Dikarya; Ascomycota; Pezizomycotina; Sordariomycetes; Xylariomycetidae; Xylariales; Amphisphaeriaceae; mitosporic Amphisphaeriaceae; Pestalotiopsis.
gi|386664351|gb|AIIA01011237.1.g7286.t1	XP_003714323.1	0	51.3468	leptomycin B resistance protein pmd1 [Magnaporthe oryzae 70-15]_x0001_gb|EHA54516.1| leptomycin B resistance protein pmd1 [Magnaporthe oryzae 70-15]	Magnaporthe oryzae 70-15	Eukaryota; Fungi; Dikarya; Ascomycota; Pezizomycotina; Sordariomycetes; Sordariomycetidae; Magnaporthales; Magnaporthaceae; Magnaporthe.
gi|386664351|gb|AIIA01011237.1.g7286.t1	XP_003714323.1	2e-12	50	leptomycin B resistance protein pmd1 [Magnaporthe oryzae 70-15]_x0001_gb|EHA54516.1| leptomycin B resistance protein pmd1 [Magnaporthe oryzae 70-15]	Magnaporthe oryzae 70-15	Eukaryota; Fungi; Dikarya; Ascomycota; Pezizomycotina; Sordariomycetes; Sordariomycetidae; Magnaporthales; Magnaporthaceae; Magnaporthe.
gi|386664351|gb|AIIA01011237.1.g7286.t1	EJT73636.1	0	50.6711	hypothetical protein GGTG_07492 [Gaeumannomyces graminis var. tritici R3-111a-1]	Gaeumannomyces graminis var. tritici R3-111a-1	Eukaryota; Fungi; Dikarya; Ascomycota; Pezizomycotina; Sordariomycetes; Sordariomycetidae; Magnaporthales; Magnaporthaceae; Gaeumannomyces.
gi|386664351|gb|AIIA01011237.1.g7286.t1	EMT61120.1	0	51.7483	Leptomycin B resistance protein pmd1 [Fusarium oxysporum f. sp. cubense race 4]	Fusarium oxysporum f. sp. cubense race 4	Eukaryota; Fungi; Dikarya; Ascomycota; Pezizomycotina; Sordariomycetes; Hypocreomycetidae; Hypocreales; Nectriaceae; mitosporic Nectriaceae; Fusarium; Fusarium oxysporum species complex.
gi|386664351|gb|AIIA01011237.1.g7286.t1	EMT61120.1	4e-16	51.1364	Leptomycin B resistance protein pmd1 [Fusarium oxysporum f. sp. cubense race 4]	Fusarium oxysporum f. sp. cubense race 4	Eukaryota; Fungi; Dikarya; Ascomycota; Pezizomycotina; Sordariomycetes; Hypocreomycetidae; Hypocreales; Nectriaceae; mitosporic Nectriaceae; Fusarium; Fusarium oxysporum species complex.
gi|386664351|gb|AIIA01011237.1.g7286.t1	EQB51094.1	0	52.5305	ABC transporter [Colletotrichum gloeosporioides Cg-14]	Colletotrichum gloeosporioides Cg-14	Eukaryota; Fungi; Dikarya; Ascomycota; Pezizomycotina; Sordariomycetes; Hypocreomycetidae; Glomerellales; Glomerellaceae; mitosporic Glomerellaceae; Colletotrichum.
gi|386664351|gb|AIIA01011237.1.g7286.t1	EQB51094.1	2e-17	50	ABC transporter [Colletotrichum gloeosporioides Cg-14]	Colletotrichum gloeosporioides Cg-14	Eukaryota; Fungi; Dikarya; Ascomycota; Pezizomycotina; Sordariomycetes; Hypocreomycetidae; Glomerellales; Glomerellaceae; mitosporic Glomerellaceae; Colletotrichum.
gi|386664351|gb|AIIA01011237.1.g7286.t1	ENH82689.1	3e-180	50.6108	multidrug resistance protein 3 (p glycoprotein 3) [Colletotrichum orbiculare MAFF 240422]	Colletotrichum orbiculare MAFF 240422	Eukaryota; Fungi; Dikarya; Ascomycota; Pezizomycotina; Sordariomycetes; Hypocreomycetidae; Glomerellales; Glomerellaceae; mitosporic Glomerellaceae; Colletotrichum.
gi|386664351|gb|AIIA01011237.1.g7286.t1	EGU80926.1	5e-180	54.5936	hypothetical protein FOXB_08552 [Fusarium oxysporum Fo5176]	Fusarium oxysporum Fo5176	Eukaryota; Fungi; Dikarya; Ascomycota; Pezizomycotina; Sordariomycetes; Hypocreomycetidae; Hypocreales; Nectriaceae; mitosporic Nectriaceae; Fusarium; Fusarium oxysporum species complex.
gi|386664351|gb|AIIA01011237.1.g7286.t1	ENH64119.1	3e-179	54.417	Multidrug resistance protein 2 [Fusarium oxysporum f. sp. cubense race 1]	Fusarium oxysporum f. sp. cubense race 1	Eukaryota; Fungi; Dikarya; Ascomycota; Pezizomycotina; Sordariomycetes; Hypocreomycetidae; Hypocreales; Nectriaceae; mitosporic Nectriaceae; Fusarium; Fusarium oxysporum species complex.
gi|386664351|gb|AIIA01011237.1.g7286.t1	ELA36611.1	5e-179	52.5305	multidrug resistance protein 3 (p glycoprotein 3) [Colletotrichum gloeosporioides Nara gc5]	Colletotrichum gloeosporioides Nara gc5	Eukaryota; Fungi; Dikarya; Ascomycota; Pezizomycotina; Sordariomycetes; Hypocreomycetidae; Glomerellales; Glomerellaceae; mitosporic Glomerellaceae; Colletotrichum.
gi|386664351|gb|AIIA01011237.1.g7286.t1	ELA36611.1	2e-17	50	multidrug resistance protein 3 (p glycoprotein 3) [Colletotrichum gloeosporioides Nara gc5]	Colletotrichum gloeosporioides Nara gc5	Eukaryota; Fungi; Dikarya; Ascomycota; Pezizomycotina; Sordariomycetes; Hypocreomycetidae; Glomerellales; Glomerellaceae; mitosporic Glomerellaceae; Colletotrichum.
gi|386664351|gb|AIIA01011237.1.g7286.t1	XP_003050137.1	2e-178	50.6993	hypothetical protein NECHADRAFT_96330 [Nectria haematococca mpVI 77-13-4]_x0001_gb|EEU44424.1| hypothetical protein NECHADRAFT_96330 [Nectria haematococca mpVI 77-13-4]	Nectria haematococca mpVI 77-13-4	Eukaryota; Fungi; Dikarya; Ascomycota; Pezizomycotina; Sordariomycetes; Hypocreomycetidae; Hypocreales; Nectriaceae; mitosporic Nectriaceae; Fusarium; Fusarium solani species complex.
gi|386664351|gb|AIIA01011237.1.g7286.t1	XP_003050137.1	4e-17	56.8182	hypothetical protein NECHADRAFT_96330 [Nectria haematococca mpVI 77-13-4]_x0001_gb|EEU44424.1| hypothetical protein NECHADRAFT_96330 [Nectria haematococca mpVI 77-13-4]	Nectria haematococca mpVI 77-13-4	Eukaryota; Fungi; Dikarya; Ascomycota; Pezizomycotina; Sordariomycetes; Hypocreomycetidae; Hypocreales; Nectriaceae; mitosporic Nectriaceae; Fusarium; Fusarium solani species complex.
gi|386664351|gb|AIIA01011237.1.g7286.t1	EFQ36292.1	4e-178	50.3484	ABC transporter [Colletotrichum graminicola M1.001]	Colletotrichum graminicola M1.001	Eukaryota; Fungi; Dikarya; Ascomycota; Pezizomycotina; Sordariomycetes; Hypocreomycetidae; Glomerellales; Glomerellaceae; mitosporic Glomerellaceae; Colletotrichum.
gi|386664351|gb|AIIA01011237.1.g7286.t1	EFQ36292.1	1e-14	50.5747	ABC transporter [Colletotrichum graminicola M1.001]	Colletotrichum graminicola M1.001	Eukaryota; Fungi; Dikarya; Ascomycota; Pezizomycotina; Sordariomycetes; Hypocreomycetidae; Glomerellales; Glomerellaceae; mitosporic Glomerellaceae; Colletotrichum.
gi|386664351|gb|AIIA01011237.1.g7286.t1	XP_003000388.1	7e-178	50.3497	multidrug resistance protein [Verticillium alfalfae VaMs.102]_x0001_gb|EEY23473.1| multidrug resistance protein [Verticillium alfalfae VaMs.102]	Verticillium alfalfae VaMs.102	Eukaryota; Fungi; Dikarya; Ascomycota; Pezizomycotina; Sordariomycetes; Hypocreomycetidae; Glomerellales; Plectosphaerellaceae; mitosporic Plectosphaerellaceae; Verticillium.
gi|386664351|gb|AIIA01011237.1.g7286.t1	XP_006697534.1	8e-177	52	hypothetical protein CTHT_0072760 [Chaetomium thermophilum var. thermophilum DSM 1495]_x0001_gb|EGS17916.1| hypothetical protein CTHT_0072760 [Chaetomium thermophilum var. thermophilum DSM 1495]	Chaetomium thermophilum var. thermophilum DSM 1495	Eukaryota; Fungi; Dikarya; Ascomycota; Pezizomycotina; Sordariomycetes; Sordariomycetidae; Sordariales; Chaetomiaceae; Chaetomium.
gi|386664351|gb|AIIA01011237.1.g7286.t1	XP_006697534.1	1e-16	54.023	hypothetical protein CTHT_0072760 [Chaetomium thermophilum var. thermophilum DSM 1495]_x0001_gb|EGS17916.1| hypothetical protein CTHT_0072760 [Chaetomium thermophilum var. thermophilum DSM 1495]	Chaetomium thermophilum var. thermophilum DSM 1495	Eukaryota; Fungi; Dikarya; Ascomycota; Pezizomycotina; Sordariomycetes; Sordariomycetidae; Sordariales; Chaetomiaceae; Chaetomium.
gi|386664351|gb|AIIA01011237.1.g7286.t1	EHK48675.1	1e-176	52.2727	hypothetical protein TRIATDRAFT_134080 [Trichoderma atroviride IMI 206040]	Trichoderma atroviride IMI 206040	Eukaryota; Fungi; Dikarya; Ascomycota; Pezizomycotina; Sordariomycetes; Hypocreomycetidae; Hypocreales; Hypocreaceae; Trichoderma.
gi|386664351|gb|AIIA01011237.1.g7286.t1	EHK48675.1	2e-18	56.8182	hypothetical protein TRIATDRAFT_134080 [Trichoderma atroviride IMI 206040]	Trichoderma atroviride IMI 206040	Eukaryota; Fungi; Dikarya; Ascomycota; Pezizomycotina; Sordariomycetes; Hypocreomycetidae; Hypocreales; Hypocreaceae; Trichoderma.
gi|386664351|gb|AIIA01011237.1.g7286.t1	EHK21439.1	2e-176	52.972	hypothetical protein TRIVIDRAFT_192178 [Trichoderma virens Gv29-8]	Trichoderma virens Gv29-8	Eukaryota; Fungi; Dikarya; Ascomycota; Pezizomycotina; Sordariomycetes; Hypocreomycetidae; Hypocreales; Hypocreaceae; Trichoderma.
gi|386664351|gb|AIIA01011237.1.g7286.t1	EHK21439.1	1e-17	54.5455	hypothetical protein TRIVIDRAFT_192178 [Trichoderma virens Gv29-8]	Trichoderma virens Gv29-8	Eukaryota; Fungi; Dikarya; Ascomycota; Pezizomycotina; Sordariomycetes; Hypocreomycetidae; Hypocreales; Hypocreaceae; Trichoderma.
gi|386664351|gb|AIIA01011237.1.g7286.t1	ESU11148.1	4e-176	50.2609	hypothetical protein FGSG_12704 [Fusarium graminearum PH-1]	Fusarium graminearum PH-1	Eukaryota; Fungi; Dikarya; Ascomycota; Pezizomycotina; Sordariomycetes; Hypocreomycetidae; Hypocreales; Nectriaceae; mitosporic Nectriaceae; Fusarium.
gi|386664351|gb|AIIA01011237.1.g7286.t1	ESU11148.1	5e-17	56.8182	hypothetical protein FGSG_12704 [Fusarium graminearum PH-1]	Fusarium graminearum PH-1	Eukaryota; Fungi; Dikarya; Ascomycota; Pezizomycotina; Sordariomycetes; Hypocreomycetidae; Hypocreales; Nectriaceae; mitosporic Nectriaceae; Fusarium.
gi|386664351|gb|AIIA01011237.1.g7286.t1	EFZ04389.1	2e-175	52.007	ATP-binding cassette multidrug transport protein ATRC [Metarhizium anisopliae ARSEF 23]	Metarhizium anisopliae ARSEF 23	Eukaryota; Fungi; Dikarya; Ascomycota; Pezizomycotina; Sordariomycetes; Hypocreomycetidae; Hypocreales; Clavicipitaceae; mitosporic Clavicipitaceae; Metarhizium.
gi|386664351|gb|AIIA01011237.1.g7286.t1	EFZ04389.1	2e-17	55.6818	ATP-binding cassette multidrug transport protein ATRC [Metarhizium anisopliae ARSEF 23]	Metarhizium anisopliae ARSEF 23	Eukaryota; Fungi; Dikarya; Ascomycota; Pezizomycotina; Sordariomycetes; Hypocreomycetidae; Hypocreales; Clavicipitaceae; mitosporic Clavicipitaceae; Metarhizium.
gi|386664351|gb|AIIA01011237.1.g7286.t1	EGY23622.1	4e-175	50.9632	multidrug resistance protein [Verticillium dahliae VdLs.17]	Verticillium dahliae VdLs.17	Eukaryota; Fungi; Dikarya; Ascomycota; Pezizomycotina; Sordariomycetes; Hypocreomycetidae; Glomerellales; Plectosphaerellaceae; mitosporic Plectosphaerellaceae; Verticillium.
gi|386664351|gb|AIIA01011237.1.g7286.t1	EGY23622.1	2e-15	51.1364	multidrug resistance protein [Verticillium dahliae VdLs.17]	Verticillium dahliae VdLs.17	Eukaryota; Fungi; Dikarya; Ascomycota; Pezizomycotina; Sordariomycetes; Hypocreomycetidae; Glomerellales; Plectosphaerellaceae; mitosporic Plectosphaerellaceae; Verticillium.
gi|386664351|gb|AIIA01011237.1.g7286.t1	EKJ72643.1	1e-174	50.2609	hypothetical protein FPSE_07280 [Fusarium pseudograminearum CS3096]	Fusarium pseudograminearum CS3096	Eukaryota; Fungi; Dikarya; Ascomycota; Pezizomycotina; Sordariomycetes; Hypocreomycetidae; Hypocreales; Nectriaceae; mitosporic Nectriaceae; Fusarium.
gi|386664351|gb|AIIA01011237.1.g7286.t1	EKJ72643.1	5e-17	56.8182	hypothetical protein FPSE_07280 [Fusarium pseudograminearum CS3096]	Fusarium pseudograminearum CS3096	Eukaryota; Fungi; Dikarya; Ascomycota; Pezizomycotina; Sordariomycetes; Hypocreomycetidae; Hypocreales; Nectriaceae; mitosporic Nectriaceae; Fusarium.
gi|386664351|gb|AIIA01011237.1.g7286.t1	EMT68489.1	1e-174	50.7826	Leptomycin B resistance protein pmd1 [Fusarium oxysporum f. sp. cubense race 4]	Fusarium oxysporum f. sp. cubense race 4	Eukaryota; Fungi; Dikarya; Ascomycota; Pezizomycotina; Sordariomycetes; Hypocreomycetidae; Hypocreales; Nectriaceae; mitosporic Nectriaceae; Fusarium; Fusarium oxysporum species complex.
gi|386664351|gb|AIIA01011237.1.g7286.t1	EMT68489.1	1e-16	55.6818	Leptomycin B resistance protein pmd1 [Fusarium oxysporum f. sp. cubense race 4]	Fusarium oxysporum f. sp. cubense race 4	Eukaryota; Fungi; Dikarya; Ascomycota; Pezizomycotina; Sordariomycetes; Hypocreomycetidae; Hypocreales; Nectriaceae; mitosporic Nectriaceae; Fusarium; Fusarium oxysporum species complex.
gi|386664351|gb|AIIA01011237.1.g7286.t1	EGR50200.1	3e-174	51.8453	predicted protein [Trichoderma reesei QM6a]	Trichoderma reesei QM6a	Eukaryota; Fungi; Dikarya; Ascomycota; Pezizomycotina; Sordariomycetes; Hypocreomycetidae; Hypocreales; Hypocreaceae; Trichoderma.
gi|386664351|gb|AIIA01011237.1.g7286.t1	EGR50200.1	7e-18	53.4091	predicted protein [Trichoderma reesei QM6a]	Trichoderma reesei QM6a	Eukaryota; Fungi; Dikarya; Ascomycota; Pezizomycotina; Sordariomycetes; Hypocreomycetidae; Hypocreales; Hypocreaceae; Trichoderma.
gi|386664351|gb|AIIA01011237.1.g7286.t1	ENH68447.1	3e-174	50.6087	Leptomycin B resistance protein pmd1 [Fusarium oxysporum f. sp. cubense race 1]	Fusarium oxysporum f. sp. cubense race 1	Eukaryota; Fungi; Dikarya; Ascomycota; Pezizomycotina; Sordariomycetes; Hypocreomycetidae; Hypocreales; Nectriaceae; mitosporic Nectriaceae; Fusarium; Fusarium oxysporum species complex.
gi|386664351|gb|AIIA01011237.1.g7286.t1	ENH68447.1	3e-17	56.8182	Leptomycin B resistance protein pmd1 [Fusarium oxysporum f. sp. cubense race 1]	Fusarium oxysporum f. sp. cubense race 1	Eukaryota; Fungi; Dikarya; Ascomycota; Pezizomycotina; Sordariomycetes; Hypocreomycetidae; Hypocreales; Nectriaceae; mitosporic Nectriaceae; Fusarium; Fusarium oxysporum species complex.
gi|386664351|gb|AIIA01011237.1.g7286.t1	EGU78425.1	4e-174	50.6087	hypothetical protein FOXB_11039 [Fusarium oxysporum Fo5176]	Fusarium oxysporum Fo5176	Eukaryota; Fungi; Dikarya; Ascomycota; Pezizomycotina; Sordariomycetes; Hypocreomycetidae; Hypocreales; Nectriaceae; mitosporic Nectriaceae; Fusarium; Fusarium oxysporum species complex.
gi|386664351|gb|AIIA01011237.1.g7286.t1	EGU78425.1	3e-17	56.8182	hypothetical protein FOXB_11039 [Fusarium oxysporum Fo5176]	Fusarium oxysporum Fo5176	Eukaryota; Fungi; Dikarya; Ascomycota; Pezizomycotina; Sordariomycetes; Hypocreomycetidae; Hypocreales; Nectriaceae; mitosporic Nectriaceae; Fusarium; Fusarium oxysporum species complex.
gi|386664351|gb|AIIA01011237.1.g7286.t1	ETS03895.1	6e-174	51.8453	ABC transporter [Trichoderma reesei RUT C-30]	Trichoderma reesei RUT C-30	Eukaryota; Fungi; Dikarya; Ascomycota; Pezizomycotina; Sordariomycetes; Hypocreomycetidae; Hypocreales; Hypocreaceae; Trichoderma.
gi|386664351|gb|AIIA01011237.1.g7286.t1	ETS03895.1	9e-18	53.4091	ABC transporter [Trichoderma reesei RUT C-30]	Trichoderma reesei RUT C-30	Eukaryota; Fungi; Dikarya; Ascomycota; Pezizomycotina; Sordariomycetes; Hypocreomycetidae; Hypocreales; Hypocreaceae; Trichoderma.
gi|386664351|gb|AIIA01011237.1.g7286.t1	EWG43389.1	1e-173	50.6108	hypothetical protein FVEG_04890 [Fusarium verticillioides 7600]	Fusarium verticillioides 7600	Eukaryota; Fungi; Dikarya; Ascomycota; Pezizomycotina; Sordariomycetes; Hypocreomycetidae; Hypocreales; Nectriaceae; mitosporic Nectriaceae; Fusarium; Fusarium fujikuroi species complex.
gi|386664351|gb|AIIA01011237.1.g7286.t1	EWG43389.1	3e-17	56.8182	hypothetical protein FVEG_04890 [Fusarium verticillioides 7600]	Fusarium verticillioides 7600	Eukaryota; Fungi; Dikarya; Ascomycota; Pezizomycotina; Sordariomycetes; Hypocreomycetidae; Hypocreales; Nectriaceae; mitosporic Nectriaceae; Fusarium; Fusarium fujikuroi species complex.
gi|386664351|gb|AIIA01011237.1.g7286.t1	EFQ29788.1	2e-173	50.3472	ABC transporter [Colletotrichum graminicola M1.001]	Colletotrichum graminicola M1.001	Eukaryota; Fungi; Dikarya; Ascomycota; Pezizomycotina; Sordariomycetes; Hypocreomycetidae; Glomerellales; Glomerellaceae; mitosporic Glomerellaceae; Colletotrichum.
gi|386664351|gb|AIIA01011237.1.g7286.t1	EFQ29788.1	2e-18	52.2727	ABC transporter [Colletotrichum graminicola M1.001]	Colletotrichum graminicola M1.001	Eukaryota; Fungi; Dikarya; Ascomycota; Pezizomycotina; Sordariomycetes; Hypocreomycetidae; Glomerellales; Glomerellaceae; mitosporic Glomerellaceae; Colletotrichum.
gi|386664351|gb|AIIA01011237.1.g7286.t1	EWG43388.1	4e-173	50.4348	hypothetical protein FVEG_04890 [Fusarium verticillioides 7600]	Fusarium verticillioides 7600	Eukaryota; Fungi; Dikarya; Ascomycota; Pezizomycotina; Sordariomycetes; Hypocreomycetidae; Hypocreales; Nectriaceae; mitosporic Nectriaceae; Fusarium; Fusarium fujikuroi species complex.
gi|386664351|gb|AIIA01011237.1.g7286.t1	EWG43388.1	3e-17	56.8182	hypothetical protein FVEG_04890 [Fusarium verticillioides 7600]	Fusarium verticillioides 7600	Eukaryota; Fungi; Dikarya; Ascomycota; Pezizomycotina; Sordariomycetes; Hypocreomycetidae; Hypocreales; Nectriaceae; mitosporic Nectriaceae; Fusarium; Fusarium fujikuroi species complex.
gi|386664351|gb|AIIA01011237.1.g7286.t1	CCT67258.1	1e-172	50.6087	related to ABC transporter [Fusarium fujikuroi IMI 58289]	Fusarium fujikuroi IMI 58289	Eukaryota; Fungi; Dikarya; Ascomycota; Pezizomycotina; Sordariomycetes; Hypocreomycetidae; Hypocreales; Nectriaceae; mitosporic Nectriaceae; Fusarium; Fusarium fujikuroi species complex.
gi|386664351|gb|AIIA01011237.1.g7286.t1	CCT67258.1	3e-17	56.8182	related to ABC transporter [Fusarium fujikuroi IMI 58289]	Fusarium fujikuroi IMI 58289	Eukaryota; Fungi; Dikarya; Ascomycota; Pezizomycotina; Sordariomycetes; Hypocreomycetidae; Hypocreales; Nectriaceae; mitosporic Nectriaceae; Fusarium; Fusarium fujikuroi species complex.
gi|386664351|gb|AIIA01011237.1.g7286.t1	EQB51398.1	4e-172	50.8711	ABC transporter [Colletotrichum gloeosporioides Cg-14]	Colletotrichum gloeosporioides Cg-14	Eukaryota; Fungi; Dikarya; Ascomycota; Pezizomycotina; Sordariomycetes; Hypocreomycetidae; Glomerellales; Glomerellaceae; mitosporic Glomerellaceae; Colletotrichum.
gi|386664351|gb|AIIA01011237.1.g7286.t1	EQB51398.1	7e-16	51.7241	ABC transporter [Colletotrichum gloeosporioides Cg-14]	Colletotrichum gloeosporioides Cg-14	Eukaryota; Fungi; Dikarya; Ascomycota; Pezizomycotina; Sordariomycetes; Hypocreomycetidae; Glomerellales; Glomerellaceae; mitosporic Glomerellaceae; Colletotrichum.
gi|386664351|gb|AIIA01011237.1.g7286.t1	XP_002568389.1	1e-171	50.7018	ABC transporter sequence aa1 from patent WO200132904-A2-Penicillium chrysogenum [Penicillium chrysogenum Wisconsin 54-1255]_x0001_emb|CAP96269.1| ABC transporter sequence aa1 from patent WO200132904-A2-Penicillium chrysogenum [Penicillium chrysogenum Wisconsin 54-1255]	Penicillium chrysogenum Wisconsin 54-1255	Eukaryota; Fungi; Dikarya; Ascomycota; Pezizomycotina; Eurotiomycetes; Eurotiomycetidae; Eurotiales; Aspergillaceae; Penicillium; Penicillium chrysogenum complex.
gi|386664351|gb|AIIA01011237.1.g7286.t1	XP_002568389.1	6e-12	50.6329	ABC transporter sequence aa1 from patent WO200132904-A2-Penicillium chrysogenum [Penicillium chrysogenum Wisconsin 54-1255]_x0001_emb|CAP96269.1| ABC transporter sequence aa1 from patent WO200132904-A2-Penicillium chrysogenum [Penicillium chrysogenum Wisconsin 54-1255]	Penicillium chrysogenum Wisconsin 54-1255	Eukaryota; Fungi; Dikarya; Ascomycota; Pezizomycotina; Eurotiomycetes; Eurotiomycetidae; Eurotiales; Aspergillaceae; Penicillium; Penicillium chrysogenum complex.
gi|386664351|gb|AIIA01011237.1.g7286.t1	ELA23578.1	2e-170	51.4035	multidrug resistance protein 3 (p glycoprotein 3) [Colletotrichum gloeosporioides Nara gc5]	Colletotrichum gloeosporioides Nara gc5	Eukaryota; Fungi; Dikarya; Ascomycota; Pezizomycotina; Sordariomycetes; Hypocreomycetidae; Glomerellales; Glomerellaceae; mitosporic Glomerellaceae; Colletotrichum.
gi|386664351|gb|AIIA01011237.1.g7286.t1	ELA23578.1	6e-16	52.8736	multidrug resistance protein 3 (p glycoprotein 3) [Colletotrichum gloeosporioides Nara gc5]	Colletotrichum gloeosporioides Nara gc5	Eukaryota; Fungi; Dikarya; Ascomycota; Pezizomycotina; Sordariomycetes; Hypocreomycetidae; Glomerellales; Glomerellaceae; mitosporic Glomerellaceae; Colletotrichum.
gi|386664351|gb|AIIA01011237.1.g7286.t1	ELQ41959.1	2e-12	50	leptomycin B resistance protein pmd1 [Magnaporthe oryzae Y34]	Magnaporthe oryzae Y34	Eukaryota; Fungi; Dikarya; Ascomycota; Pezizomycotina; Sordariomycetes; Sordariomycetidae; Magnaporthales; Magnaporthaceae; Magnaporthe.
gi|386664351|gb|AIIA01011237.1.g7286.t1	XP_659953.1	6e-17	55.6818	hypothetical protein AN2349.2 [Aspergillus nidulans FGSC A4]_x0001_gb|EAA64460.1| hypothetical protein AN2349.2 [Aspergillus nidulans FGSC A4]_x0001_tpe|CBF86663.1| TPA: ATP-binding cassette multidrug transport protein ATRC [Source:UniProtKB/TrEMBL;Acc:Q9Y8G2] [Aspergillus nidulans FGSC A4]	Aspergillus nidulans FGSC A4	Eukaryota; Fungi; Dikarya; Ascomycota; Pezizomycotina; Eurotiomycetes; Eurotiomycetidae; Eurotiales; Aspergillaceae; Aspergillus.
gi|386664351|gb|AIIA01011237.1.g7286.t1	AAD43625.1	6e-17	55.6818	ATP-binding cassette multidrug transport protein ATRC [Aspergillus nidulans]	Aspergillus nidulans	Eukaryota; Fungi; Dikarya; Ascomycota; Pezizomycotina; Eurotiomycetes; Eurotiomycetidae; Eurotiales; Aspergillaceae; Aspergillus.
gi|386664351|gb|AIIA01011237.1.g7286.t1	XP_003046738.1	2e-167	51.0989	hypothetical protein NECHADRAFT_91240 [Nectria haematococca mpVI 77-13-4]_x0001_gb|EEU41025.1| hypothetical protein NECHADRAFT_91240 [Nectria haematococca mpVI 77-13-4]	Nectria haematococca mpVI 77-13-4	Eukaryota; Fungi; Dikarya; Ascomycota; Pezizomycotina; Sordariomycetes; Hypocreomycetidae; Hypocreales; Nectriaceae; mitosporic Nectriaceae; Fusarium; Fusarium solani species complex.
gi|386664351|gb|AIIA01011237.1.g7286.t1	XP_003046738.1	2e-17	54.5455	hypothetical protein NECHADRAFT_91240 [Nectria haematococca mpVI 77-13-4]_x0001_gb|EEU41025.1| hypothetical protein NECHADRAFT_91240 [Nectria haematococca mpVI 77-13-4]	Nectria haematococca mpVI 77-13-4	Eukaryota; Fungi; Dikarya; Ascomycota; Pezizomycotina; Sordariomycetes; Hypocreomycetidae; Hypocreales; Nectriaceae; mitosporic Nectriaceae; Fusarium; Fusarium solani species complex.
gi|386664351|gb|AIIA01011237.1.g7286.t1	XP_001906793.1	2e-16	52.2727	hypothetical protein [Podospora anserina S mat+]_x0001_emb|CAP67464.1| unnamed protein product [Podospora anserina S mat+]	Podospora anserina S mat+	Eukaryota; Fungi; Dikarya; Ascomycota; Pezizomycotina; Sordariomycetes; Sordariomycetidae; Sordariales; Lasiosphaeriaceae; Podospora.
gi|386664351|gb|AIIA01011237.1.g7286.t1	EFQ31503.1	6e-162	51.3089	ABC transporter [Colletotrichum graminicola M1.001]	Colletotrichum graminicola M1.001	Eukaryota; Fungi; Dikarya; Ascomycota; Pezizomycotina; Sordariomycetes; Hypocreomycetidae; Glomerellales; Glomerellaceae; mitosporic Glomerellaceae; Colletotrichum.
gi|386664351|gb|AIIA01011237.1.g7286.t1	EFQ31503.1	5e-16	52.2727	ABC transporter [Colletotrichum graminicola M1.001]	Colletotrichum graminicola M1.001	Eukaryota; Fungi; Dikarya; Ascomycota; Pezizomycotina; Sordariomycetes; Hypocreomycetidae; Glomerellales; Glomerellaceae; mitosporic Glomerellaceae; Colletotrichum.
gi|386664351|gb|AIIA01011237.1.g7286.t1	XP_003305188.1	7e-16	52.2222	hypothetical protein PTT_17961 [Pyrenophora teres f. teres 0-1]_x0001_gb|EFQ86714.1| hypothetical protein PTT_17961 [Pyrenophora teres f. teres 0-1]	Pyrenophora teres f. teres 0-1	Eukaryota; Fungi; Dikarya; Ascomycota; Pezizomycotina; Dothideomycetes; Pleosporomycetidae; Pleosporales; Pleosporineae; Pleosporaceae; Pyrenophora.
gi|386664351|gb|AIIA01011237.1.g7286.t1	EUC44822.1	3e-15	51.6854	hypothetical protein COCMIDRAFT_97105 [Bipolaris oryzae ATCC 44560]	Bipolaris oryzae ATCC 44560	Eukaryota; Fungi; Dikarya; Ascomycota; Pezizomycotina; Dothideomycetes; Pleosporomycetidae; Pleosporales; Pleosporineae; Pleosporaceae; Bipolaris.
gi|386664351|gb|AIIA01011237.1.g7286.t1	XP_001805258.1	2e-15	52.809	hypothetical protein SNOG_15094 [Phaeosphaeria nodorum SN15]_x0001_gb|EAT77637.2| hypothetical protein SNOG_15094 [Phaeosphaeria nodorum SN15]	Phaeosphaeria nodorum SN15	Eukaryota; Fungi; Dikarya; Ascomycota; Pezizomycotina; Dothideomycetes; Pleosporomycetidae; Pleosporales; Pleosporineae; Phaeosphaeriaceae; Parastagonospora.
gi|386664351|gb|AIIA01011237.1.g7286.t1	XP_001262902.1	1e-16	54.023	multidrug resistance protein 1, 2, 3 (p glycoprotein 1, 2, 3) [Neosartorya fischeri NRRL 181]_x0001_gb|EAW21005.1| multidrug resistance protein 1, 2, 3 (p glycoprotein 1, 2, 3) [Neosartorya fischeri NRRL 181]	Neosartorya fischeri NRRL 181	Eukaryota; Fungi; Dikarya; Ascomycota; Pezizomycotina; Eurotiomycetes; Eurotiomycetidae; Eurotiales; Aspergillaceae; Neosartorya.
gi|386664351|gb|AIIA01011237.1.g7286.t1	XP_001942410.1	7e-16	52.2222	lipid A export ATP-binding/permease protein msbA [Pyrenophora tritici-repentis Pt-1C-BFP]_x0001_gb|EDU46235.1| lipid A export ATP-binding/permease protein msbA [Pyrenophora tritici-repentis Pt-1C-BFP]	Pyrenophora tritici-repentis Pt-1C-BFP	Eukaryota; Fungi; Dikarya; Ascomycota; Pezizomycotina; Dothideomycetes; Pleosporomycetidae; Pleosporales; Pleosporineae; Pleosporaceae; Pyrenophora.
gi|386664351|gb|AIIA01011237.1.g7286.t1	XP_003662456.1	2e-18	54.5455	ABC transporter [Myceliophthora thermophila ATCC 42464]_x0001_gb|AEO57211.1| ABC transporter [Myceliophthora thermophila ATCC 42464]	Myceliophthora thermophila ATCC 42464	Eukaryota; Fungi; Dikarya; Ascomycota; Pezizomycotina; Sordariomycetes; Sordariomycetidae; Sordariales; Chaetomiaceae; Myceliophthora.
gi|386664351|gb|AIIA01011237.1.g7286.t1	EON67317.1	1e-15	51.1364	hypothetical protein W97_06570 [Coniosporium apollinis CBS 100218]	Coniosporium apollinis CBS 100218	Eukaryota; Fungi; Dikarya; Ascomycota; Pezizomycotina; Eurotiomycetes; Chaetothyriomycetidae; Chaetothyriales; Herpotrichiellaceae; mitosporic Herpotrichiellaceae; Coniosporium.
gi|386664351|gb|AIIA01011237.1.g7286.t1	ELQ68414.1	1e-10	51.25	leptomycin B resistance protein pmd1 [Magnaporthe oryzae P131]	Magnaporthe oryzae P131	Eukaryota; Fungi; Dikarya; Ascomycota; Pezizomycotina; Sordariomycetes; Sordariomycetidae; Magnaporthales; Magnaporthaceae; Magnaporthe.
[truncated: 2,102 more rows]
