# Supplementary material for: Nothing Special in the Specialist? Draft Genome Sequence of Cryomyces antarcticus, the Most Extremophilic Fungus from Antarctica
Source: PLoS One. 2014 Oct 8;9(10):e109908. doi: 10.1371/journal.pone.0109908 (PMC4190365; doi:10.1371/journal.pone.0109908)
Supplement: Table S4 — Mating gene homology analysis of C. sphaerospermum . (XLSX) [file pone.0109908.s004.xlsx]

## Sheet: Exophiala_dermatitidis_NIH_UT86
Mating_Genes_Protein	Homologous_Protein_Accession_ID	E-value	Blast-similarity	Homologous_Protein_Description	Homologous_Protein_Species	Homologous_Protein_Species_Taxonomy
gi|351653463|gb|AFPA01000001.1.g135.t1	EHY51898.1	4e-48	100	endoribonuclease L-PSP [Exophiala dermatitidis NIH/UT8656]	Exophiala dermatitidis NIH/UT8656	Eukaryota; Fungi; Dikarya; Ascomycota; Pezizomycotina; Eurotiomycetes; Chaetothyriomycetidae; Chaetothyriales; Herpotrichiellaceae; mitosporic Herpotrichiellaceae; Exophiala.
gi|351653463|gb|AFPA01000001.1.g135.t1	ETN46403.1	2e-31	72.973	hypothetical protein HMPREF1541_00587 [Cyphellophora europaea CBS 101466]	Cyphellophora europaea CBS 101466	Eukaryota; Fungi; Dikarya; Ascomycota; Pezizomycotina; Eurotiomycetes; Chaetothyriomycetidae; Chaetothyriales; Cyphellophoraceae; Cyphellophora.
gi|351653463|gb|AFPA01000001.1.g135.t1	ENH88169.1	2e-29	64.1026	l-psp endoribonuclease family protein [Colletotrichum orbiculare MAFF 240422]	Colletotrichum orbiculare MAFF 240422	Eukaryota; Fungi; Dikarya; Ascomycota; Pezizomycotina; Sordariomycetes; Hypocreomycetidae; Glomerellales; Glomerellaceae; mitosporic Glomerellaceae; Colletotrichum.
gi|351653463|gb|AFPA01000001.1.g135.t1	ELA36303.1	3e-29	62.8205	l-psp endoribonuclease family protein [Colletotrichum gloeosporioides Nara gc5]	Colletotrichum gloeosporioides Nara gc5	Eukaryota; Fungi; Dikarya; Ascomycota; Pezizomycotina; Sordariomycetes; Hypocreomycetidae; Glomerellales; Glomerellaceae; mitosporic Glomerellaceae; Colletotrichum.
gi|351653463|gb|AFPA01000001.1.g135.t1	EQB51337.1	4e-29	62.8205	endoribonuclease L-PSP [Colletotrichum gloeosporioides Cg-14]	Colletotrichum gloeosporioides Cg-14	Eukaryota; Fungi; Dikarya; Ascomycota; Pezizomycotina; Sordariomycetes; Hypocreomycetidae; Glomerellales; Glomerellaceae; mitosporic Glomerellaceae; Colletotrichum.
gi|351653463|gb|AFPA01000001.1.g135.t1	EFQ34498.1	3e-28	64.8649	endoribonuclease L-PSP [Colletotrichum graminicola M1.001]	Colletotrichum graminicola M1.001	Eukaryota; Fungi; Dikarya; Ascomycota; Pezizomycotina; Sordariomycetes; Hypocreomycetidae; Glomerellales; Glomerellaceae; mitosporic Glomerellaceae; Colletotrichum.
gi|351653463|gb|AFPA01000001.1.g135.t1	EFY89180.1	1e-27	68.9189	L-PSP endoribonuclease family protein Brt1 [Metarhizium acridum CQMa 102]	Metarhizium acridum CQMa 102	Eukaryota; Fungi; Dikarya; Ascomycota; Pezizomycotina; Sordariomycetes; Hypocreomycetidae; Hypocreales; Clavicipitaceae; mitosporic Clavicipitaceae; Metarhizium.
gi|351653463|gb|AFPA01000001.1.g135.t1	EOD52534.1	8e-27	61.5385	putative l-psp endoribonuclease family protein [Neofusicoccum parvum UCRNP2]	Neofusicoccum parvum UCRNP2	Eukaryota; Fungi; Dikarya; Ascomycota; Pezizomycotina; Dothideomycetes; Dothideomycetes incertae sedis; Botryosphaeriales; Botryosphaeriaceae; Neofusicoccum.
gi|351653463|gb|AFPA01000001.1.g135.t1	EFZ02746.1	3e-26	66.2162	L-PSP endoribonuclease family protein Brt1 [Metarhizium anisopliae ARSEF 23]	Metarhizium anisopliae ARSEF 23	Eukaryota; Fungi; Dikarya; Ascomycota; Pezizomycotina; Sordariomycetes; Hypocreomycetidae; Hypocreales; Clavicipitaceae; mitosporic Clavicipitaceae; Metarhizium.
gi|351653463|gb|AFPA01000001.1.g135.t1	EGR48928.1	3e-26	64.8649	predicted protein [Trichoderma reesei QM6a]_x0001_gb|ETS02550.1| L-PSP endoribonuclease family protein Brt1 [Trichoderma reesei RUT C-30]	Trichoderma reesei QM6a	Eukaryota; Fungi; Dikarya; Ascomycota; Pezizomycotina; Sordariomycetes; Hypocreomycetidae; Hypocreales; Hypocreaceae; Trichoderma.
gi|351653463|gb|AFPA01000001.1.g135.t1	GAD98420.1	5e-26	64.8649	L-PSP endoribonuclease family protein (Brt1), putative [Byssochlamys spectabilis No. 5]	Byssochlamys spectabilis No. 5	Eukaryota; Fungi; Dikarya; Ascomycota; Pezizomycotina; Eurotiomycetes; Eurotiomycetidae; Eurotiales; Thermoascaceae; Byssochlamys. FEATURES Location/Qualifiers source 1..128 /organism="Byssochlamys spectabilis No. 5" /culture_collection="NBRC:109023" /db_xref="taxon:1356009" /note="anamorph: Paecilomyces variotii; contig: PVAR5_00052_2" Protein 1..128 /product="L-PSP endoribonuclease family prote…
gi|351653463|gb|AFPA01000001.1.g135.t1	EKG12746.1	1e-25	62.1622	YjgF-like protein, partial [Macrophomina phaseolina MS6]	Macrophomina phaseolina MS6	Eukaryota; Fungi; Dikarya; Ascomycota; Pezizomycotina; Dothideomycetes; Dothideomycetes incertae sedis; Botryosphaeriales; Botryosphaeriaceae; Macrophomina.
gi|351653463|gb|AFPA01000001.1.g135.t1	XP_001276150.1	1e-25	63.5135	L-PSP endoribonuclease family protein (Brt1), putative [Aspergillus clavatus NRRL 1]_x0001_gb|EAW14724.1| L-PSP endoribonuclease family protein (Brt1), putative [Aspergillus clavatus NRRL 1]	Aspergillus clavatus NRRL 1	Eukaryota; Fungi; Dikarya; Ascomycota; Pezizomycotina; Eurotiomycetes; Eurotiomycetidae; Eurotiales; Aspergillaceae; Aspergillus.
gi|351653463|gb|AFPA01000001.1.g135.t1	XP_002152613.1	2e-25	63.5135	L-PSP endoribonuclease family protein Brt1, putative [Talaromyces marneffei ATCC 18224]_x0001_gb|EEA19676.1| L-PSP endoribonuclease family protein Brt1, putative [Talaromyces marneffei ATCC 18224]	Talaromyces marneffei ATCC 18224	Eukaryota; Fungi; Dikarya; Ascomycota; Pezizomycotina; Eurotiomycetes; Eurotiomycetidae; Eurotiales; Trichocomaceae; Talaromyces.
gi|351653463|gb|AFPA01000001.1.g135.t1	XP_006670497.1	2e-25	61.5385	L-PSP endoribonuclease family protein Brt1 [Cordyceps militaris CM01]_x0001_gb|EGX91132.1| L-PSP endoribonuclease family protein Brt1 [Cordyceps militaris CM01]	Cordyceps militaris CM01	Eukaryota; Fungi; Dikarya; Ascomycota; Pezizomycotina; Sordariomycetes; Hypocreomycetidae; Hypocreales; Cordycipitaceae; Cordyceps.
gi|351653463|gb|AFPA01000001.1.g135.t1	XP_001393952.1	3e-25	62.1622	protein mmf1 [Aspergillus niger CBS 513.88]_x0001_emb|CAK40430.1| unnamed protein product [Aspergillus niger]_x0001_gb|EHA28580.1| hypothetical protein ASPNIDRAFT_50029 [Aspergillus niger ATCC 1015]	Aspergillus niger CBS 513.88	Eukaryota; Fungi; Dikarya; Ascomycota; Pezizomycotina; Eurotiomycetes; Eurotiomycetidae; Eurotiales; Aspergillaceae; Aspergillus.
gi|351653463|gb|AFPA01000001.1.g135.t1	XP_003713340.1	3e-25	62.1622	endoribonuclease L-PSP [Magnaporthe oryzae 70-15]_x0001_gb|EHA53533.1| endoribonuclease L-PSP [Magnaporthe oryzae 70-15]_x0001_gb|ELQ37370.1| hypothetical protein OOU_Y34scaffold00598g3 [Magnaporthe oryzae Y34]_x0001_gb|ELQ58903.1| hypothetical protein OOW_P131scaffold01461g5 [Magnaporthe oryzae P131]	Magnaporthe oryzae 70-15	Eukaryota; Fungi; Dikarya; Ascomycota; Pezizomycotina; Sordariomycetes; Sordariomycetidae; Magnaporthales; Magnaporthaceae; Magnaporthe.
gi|351653463|gb|AFPA01000001.1.g135.t1	GAA88190.1	5e-25	60.8108	L-PSP endoribonuclease family protein Brt1 [Aspergillus kawachii IFO 4308]	Aspergillus kawachii IFO 4308	Eukaryota; Fungi; Dikarya; Ascomycota; Pezizomycotina; Eurotiomycetes; Eurotiomycetidae; Eurotiales; Aspergillaceae; Aspergillus.
gi|351653463|gb|AFPA01000001.1.g135.t1	EJT78535.1	6e-25	63.5135	endoribonuclease L-PSP [Gaeumannomyces graminis var. tritici R3-111a-1]	Gaeumannomyces graminis var. tritici R3-111a-1	Eukaryota; Fungi; Dikarya; Ascomycota; Pezizomycotina; Sordariomycetes; Sordariomycetidae; Magnaporthales; Magnaporthaceae; Gaeumannomyces.
gi|351653463|gb|AFPA01000001.1.g135.t1	XP_002565302.1	6e-25	60.8108	Pc22g13780 [Penicillium chrysogenum Wisconsin 54-1255]_x0001_emb|CAP98666.1| Pc22g13780 [Penicillium chrysogenum Wisconsin 54-1255]	Penicillium chrysogenum Wisconsin 54-1255	Eukaryota; Fungi; Dikarya; Ascomycota; Pezizomycotina; Eurotiomycetes; Eurotiomycetidae; Eurotiales; Aspergillaceae; Penicillium; Penicillium chrysogenum complex.
gi|351653463|gb|AFPA01000001.1.g135.t1	CDM35832.1	7e-25	62.1622	Protein mmf1, mitochondrial [Penicillium roqueforti]	Penicillium roqueforti	Eukaryota; Fungi; Dikarya; Ascomycota; Pezizomycotina; Eurotiomycetes; Eurotiomycetidae; Eurotiales; Aspergillaceae; Penicillium.
gi|351653463|gb|AFPA01000001.1.g135.t1	XP_747966.1	8e-25	60.8108	L-PSP endoribonuclease family protein Brt1 [Aspergillus fumigatus Af293]_x0001_gb|EAL85928.1| L-PSP endoribonuclease family protein Brt1, putative [Aspergillus fumigatus Af293]_x0001_gb|EDP51225.1| L-PSP endoribonuclease family protein (Brt1), putative [Aspergillus fumigatus A1163]	Aspergillus fumigatus Af293	Eukaryota; Fungi; Dikarya; Ascomycota; Pezizomycotina; Eurotiomycetes; Eurotiomycetidae; Eurotiales; Aspergillaceae; Aspergillus.
gi|351653463|gb|AFPA01000001.1.g135.t1	XP_001266157.1	1e-24	60.8108	L-PSP endoribonuclease family protein (Brt1), putative [Neosartorya fischeri NRRL 181]_x0001_gb|EAW24260.1| L-PSP endoribonuclease family protein (Brt1), putative [Neosartorya fischeri NRRL 181]	Neosartorya fischeri NRRL 181	Eukaryota; Fungi; Dikarya; Ascomycota; Pezizomycotina; Eurotiomycetes; Eurotiomycetidae; Eurotiales; Aspergillaceae; Neosartorya.
gi|351653463|gb|AFPA01000001.1.g135.t1	EME84848.1	2e-24	60.2564	hypothetical protein MYCFIDRAFT_210993 [Pseudocercospora fijiensis CIRAD86]	Pseudocercospora fijiensis CIRAD86	Eukaryota; Fungi; Dikarya; Ascomycota; Pezizomycotina; Dothideomycetes; Dothideomycetidae; Capnodiales; Mycosphaerellaceae; Pseudocercospora.
gi|351653463|gb|AFPA01000001.1.g135.t1	EHK23368.1	2e-24	62.1622	hypothetical protein TRIVIDRAFT_74115 [Trichoderma virens Gv29-8]	Trichoderma virens Gv29-8	Eukaryota; Fungi; Dikarya; Ascomycota; Pezizomycotina; Sordariomycetes; Hypocreomycetidae; Hypocreales; Hypocreaceae; Trichoderma.
gi|351653463|gb|AFPA01000001.1.g135.t1	XP_002486310.1	2e-24	60.8108	L-PSP endoribonuclease family protein Brt1, putative [Talaromyces stipitatus ATCC 10500]_x0001_gb|EED14072.1| L-PSP endoribonuclease family protein Brt1, putative [Talaromyces stipitatus ATCC 10500]	Talaromyces stipitatus ATCC 10500	Eukaryota; Fungi; Dikarya; Ascomycota; Pezizomycotina; Eurotiomycetes; Eurotiomycetidae; Eurotiales; Trichocomaceae; Talaromyces.
gi|351653463|gb|AFPA01000001.1.g135.t1	EME45483.1	6e-24	59.4595	hypothetical protein DOTSEDRAFT_61997 [Dothistroma septosporum NZE10]	Dothistroma septosporum NZE10	Eukaryota; Fungi; Dikarya; Ascomycota; Pezizomycotina; Dothideomycetes; Dothideomycetidae; Capnodiales; Mycosphaerellaceae; Mycosphaerella.
gi|351653463|gb|AFPA01000001.1.g135.t1	EHK43803.1	6e-24	63.5135	hypothetical protein TRIATDRAFT_300226 [Trichoderma atroviride IMI 206040]	Trichoderma atroviride IMI 206040	Eukaryota; Fungi; Dikarya; Ascomycota; Pezizomycotina; Sordariomycetes; Hypocreomycetidae; Hypocreales; Hypocreaceae; Trichoderma.
gi|351653463|gb|AFPA01000001.1.g135.t1	EOO00724.1	9e-23	64.8649	putative endoribonuclease l-psp protein [Togninia minima UCRPA7]	Togninia minima UCRPA7	Eukaryota; Fungi; Dikarya; Ascomycota; Pezizomycotina; Sordariomycetes; Sordariomycetidae; Calosphaeriales; Calosphaeriaceae; Togninia.
gi|351653463|gb|AFPA01000001.1.g135.t1	XP_001797501.1	1e-22	68.9189	hypothetical protein SNOG_07150 [Phaeosphaeria nodorum SN15]_x0001_gb|EAT85801.2| hypothetical protein SNOG_07150 [Phaeosphaeria nodorum SN15]	Phaeosphaeria nodorum SN15	Eukaryota; Fungi; Dikarya; Ascomycota; Pezizomycotina; Dothideomycetes; Pleosporomycetidae; Pleosporales; Pleosporineae; Phaeosphaeriaceae; Parastagonospora.
gi|351653463|gb|AFPA01000001.1.g135.t1	XP_003854552.1	2e-22	60.8108	hypothetical protein MYCGRDRAFT_38865 [Zymoseptoria tritici IPO323]_x0001_gb|EGP89528.1| hypothetical protein MYCGRDRAFT_38865 [Zymoseptoria tritici IPO323]	Zymoseptoria tritici IPO323	Eukaryota; Fungi; Dikarya; Ascomycota; Pezizomycotina; Dothideomycetes; Dothideomycetidae; Capnodiales; Mycosphaerellaceae; Zymoseptoria.
gi|351653463|gb|AFPA01000001.1.g135.t1	EEH08263.1	2e-21	57.6923	conserved hypothetical protein [Ajellomyces capsulatus G186AR]_x0001_gb|EER39662.1| L-PSP endoribonuclease [Ajellomyces capsulatus H143]_x0001_gb|EGC43295.1| L-PSP endoribonuclease [Ajellomyces capsulatus H88]	Ajellomyces capsulatus G186AR	Eukaryota; Fungi; Dikarya; Ascomycota; Pezizomycotina; Eurotiomycetes; Eurotiomycetidae; Onygenales; Ajellomycetaceae; Ajellomyces.
gi|351653463|gb|AFPA01000001.1.g135.t1	XP_001544667.1	2e-21	57.6923	protein mmf1, mitochondrial precursor [Ajellomyces capsulatus NAm1]_x0001_gb|EDN03849.1| protein mmf1, mitochondrial precursor [Ajellomyces capsulatus NAm1]	Ajellomyces capsulatus NAm1	Eukaryota; Fungi; Dikarya; Ascomycota; Pezizomycotina; Eurotiomycetes; Eurotiomycetidae; Onygenales; Ajellomycetaceae; Ajellomyces.
gi|351653463|gb|AFPA01000001.1.g135.t1	XP_391633.1	2e-21	55.4054	hypothetical protein FG11457.1 [Fusarium graminearum PH-1]	Fusarium graminearum PH-1	Eukaryota; Fungi; Dikarya; Ascomycota; Pezizomycotina; Sordariomycetes; Hypocreomycetidae; Hypocreales; Nectriaceae; mitosporic Nectriaceae; Fusarium.
gi|351653463|gb|AFPA01000001.1.g135.t1	XP_002851162.1	2e-21	59.4595	BRT1 [Arthroderma otae CBS 113480]_x0001_gb|EEQ28378.1| BRT1 [Arthroderma otae CBS 113480]	Arthroderma otae CBS 113480	Eukaryota; Fungi; Dikarya; Ascomycota; Pezizomycotina; Eurotiomycetes; Eurotiomycetidae; Onygenales; Arthrodermataceae; Arthroderma.
gi|351653463|gb|AFPA01000001.1.g135.t1	XP_002626397.1	2e-21	57.6923	endoribonuclease L-PSP [Ajellomyces dermatitidis SLH14081]_x0001_gb|EEQ77186.1| endoribonuclease L-PSP [Ajellomyces dermatitidis SLH14081]_x0001_gb|EEQ84981.1| endoribonuclease L-PSP [Ajellomyces dermatitidis ER-3]_x0001_gb|EGE79247.1| mmf1 [Ajellomyces dermatitidis ATCC 18188]_x0001_gb|EQL35746.1| hypothetical protein BDFG_02676 [Ajellomyces dermatitidis ATCC 26199]	Ajellomyces dermatitidis SLH14081	Eukaryota; Fungi; Dikarya; Ascomycota; Pezizomycotina; Eurotiomycetes; Eurotiomycetidae; Onygenales; Ajellomycetaceae; Ajellomyces.
gi|351653463|gb|AFPA01000001.1.g135.t1	AAK73279.1	2e-21	58.1081	BRT1 [Coccidioides immitis]_x0001_gb|EFW13893.1| endoribonuclease L-PSP [Coccidioides posadasii str. Silveira]	Coccidioides immitis	Eukaryota; Fungi; Dikarya; Ascomycota; Pezizomycotina; Eurotiomycetes; Eurotiomycetidae; Onygenales; mitosporic Onygenales; Coccidioides.
gi|351653463|gb|AFPA01000001.1.g135.t1	XP_003070090.1	3e-21	58.1081	Endoribonuclease L-PSP family protein [Coccidioides posadasii C735 delta SOWgp]_x0001_gb|EER27945.1| Endoribonuclease L-PSP family protein [Coccidioides posadasii C735 delta SOWgp]	Coccidioides posadasii C735 delta SOWgp	Eukaryota; Fungi; Dikarya; Ascomycota; Pezizomycotina; Eurotiomycetes; Eurotiomycetidae; Onygenales; mitosporic Onygenales; Coccidioides.
gi|351653463|gb|AFPA01000001.1.g135.t1	ESU18139.1	4e-21	55.4054	mmf1 [Fusarium graminearum PH-1]	Fusarium graminearum PH-1	Eukaryota; Fungi; Dikarya; Ascomycota; Pezizomycotina; Sordariomycetes; Hypocreomycetidae; Hypocreales; Nectriaceae; mitosporic Nectriaceae; Fusarium.
gi|351653463|gb|AFPA01000001.1.g135.t1	EOA85990.1	5e-21	67.5676	hypothetical protein SETTUDRAFT_28924 [Setosphaeria turcica Et28A]	Setosphaeria turcica Et28A	Eukaryota; Fungi; Dikarya; Ascomycota; Pezizomycotina; Dothideomycetes; Pleosporomycetidae; Pleosporales; Pleosporineae; Pleosporaceae; Setosphaeria.
gi|351653463|gb|AFPA01000001.1.g135.t1	EGD93936.1	6e-21	58.1081	endoribonuclease L-PSP [Trichophyton tonsurans CBS 112818]_x0001_gb|EGE03160.1| endoribonuclease L-PSP [Trichophyton equinum CBS 127.97]	Trichophyton tonsurans CBS 112818	Eukaryota; Fungi; Dikarya; Ascomycota; Pezizomycotina; Eurotiomycetes; Eurotiomycetidae; Onygenales; Arthrodermataceae; mitosporic Arthrodermataceae; Trichophyton.
gi|351653463|gb|AFPA01000001.1.g135.t1	XP_002556750.1	7e-21	57.6923	Pc06g01450 [Penicillium chrysogenum Wisconsin 54-1255]_x0001_emb|CAP79138.1| Pc06g01450 [Penicillium chrysogenum Wisconsin 54-1255]	Penicillium chrysogenum Wisconsin 54-1255	Eukaryota; Fungi; Dikarya; Ascomycota; Pezizomycotina; Eurotiomycetes; Eurotiomycetidae; Eurotiales; Aspergillaceae; Penicillium; Penicillium chrysogenum complex.
gi|351653463|gb|AFPA01000001.1.g135.t1	XP_003232060.1	7e-21	58.1081	endoribonuclease L-PSP [Trichophyton rubrum CBS 118892]_x0001_gb|EGD91458.1| endoribonuclease L-PSP [Trichophyton rubrum CBS 118892]	Trichophyton rubrum CBS 118892	Eukaryota; Fungi; Dikarya; Ascomycota; Pezizomycotina; Eurotiomycetes; Eurotiomycetidae; Onygenales; Arthrodermataceae; mitosporic Arthrodermataceae; Trichophyton.
gi|351653463|gb|AFPA01000001.1.g135.t1	XP_003032942.1	9e-21	55.4054	hypothetical protein SCHCODRAFT_67642 [Schizophyllum commune H4-8]_x0001_gb|EFI98039.1| hypothetical protein SCHCODRAFT_67642 [Schizophyllum commune H4-8]	Schizophyllum commune H4-8	Eukaryota; Fungi; Dikarya; Basidiomycota; Agaricomycotina; Agaricomycetes; Agaricomycetidae; Agaricales; Schizophyllaceae; Schizophyllum.
gi|351653463|gb|AFPA01000001.1.g135.t1	AAF24094.1	9e-21	55.4054	Brt1 [Schizophyllum commune]	Schizophyllum commune	Eukaryota; Fungi; Dikarya; Basidiomycota; Agaricomycotina; Agaricomycetes; Agaricomycetidae; Agaricales; Schizophyllaceae; Schizophyllum.
gi|351653463|gb|AFPA01000001.1.g135.t1	XP_003048101.1	9e-21	58.1081	predicted protein [Nectria haematococca mpVI 77-13-4]_x0001_gb|EEU42388.1| predicted protein [Nectria haematococca mpVI 77-13-4]	Nectria haematococca mpVI 77-13-4	Eukaryota; Fungi; Dikarya; Ascomycota; Pezizomycotina; Sordariomycetes; Hypocreomycetidae; Hypocreales; Nectriaceae; mitosporic Nectriaceae; Fusarium; Fusarium solani species complex.
gi|351653463|gb|AFPA01000001.1.g135.t1	XP_003177747.1	1e-20	56.7568	BRT1 [Arthroderma gypseum CBS 118893]_x0001_gb|EFQ98795.1| BRT1 [Arthroderma gypseum CBS 118893]	Arthroderma gypseum CBS 118893	Eukaryota; Fungi; Dikarya; Ascomycota; Pezizomycotina; Eurotiomycetes; Eurotiomycetidae; Onygenales; Arthrodermataceae; Arthroderma.
gi|351653450|gb|AFPA01000014.1.g673.t1	EHY52400.1	1e-74	100	ATP-binding cassette, subfamily B (MDR/TAP), member 4 [Exophiala dermatitidis NIH/UT8656]	Exophiala dermatitidis NIH/UT8656	Eukaryota; Fungi; Dikarya; Ascomycota; Pezizomycotina; Eurotiomycetes; Chaetothyriomycetidae; Chaetothyriales; Herpotrichiellaceae; mitosporic Herpotrichiellaceae; Exophiala.
gi|351653450|gb|AFPA01000014.1.g673.t1	ETI26967.1	1e-47	71.6867	hypothetical protein G647_10066 [Cladophialophora carrionii CBS 160.54]	Cladophialophora carrionii CBS 160.54	Eukaryota; Fungi; Dikarya; Ascomycota; Pezizomycotina; Eurotiomycetes; Chaetothyriomycetidae; Chaetothyriales; Herpotrichiellaceae; mitosporic Herpotrichiellaceae; Cladophialophora.
gi|351653450|gb|AFPA01000014.1.g673.t1	XP_002483713.1	2e-40	62.2642	ABC a-pheromone efflux pump AtrD [Talaromyces stipitatus ATCC 10500]_x0001_gb|EED16479.1| ABC a-pheromone efflux pump AtrD [Talaromyces stipitatus ATCC 10500]	Talaromyces stipitatus ATCC 10500	Eukaryota; Fungi; Dikarya; Ascomycota; Pezizomycotina; Eurotiomycetes; Eurotiomycetidae; Eurotiales; Trichocomaceae; Talaromyces.
gi|351653450|gb|AFPA01000014.1.g673.t1	ERF77171.1	5e-40	55.4286	hypothetical protein EPUS_06451 [Endocarpon pusillum Z07020]	Endocarpon pusillum Z07020	Eukaryota; Fungi; Dikarya; Ascomycota; Pezizomycotina; Eurotiomycetes; Chaetothyriomycetidae; Verrucariales; Verrucariaceae; Endocarpon.
gi|351653450|gb|AFPA01000014.1.g673.t1	EMC94702.1	4e-39	60.3774	hypothetical protein BAUCODRAFT_124301 [Baudoinia compniacensis UAMH 10762]	Baudoinia compniacensis UAMH 10762	Eukaryota; Fungi; Dikarya; Ascomycota; Pezizomycotina; Dothideomycetes; Dothideomycetidae; Capnodiales; Teratosphaeriaceae; mitosporic Teratosphaeriaceae; Baudoinia.
gi|351653450|gb|AFPA01000014.1.g673.t1	EON62570.1	1e-37	63.522	hypothetical protein W97_01794 [Coniosporium apollinis CBS 100218]	Coniosporium apollinis CBS 100218	Eukaryota; Fungi; Dikarya; Ascomycota; Pezizomycotina; Eurotiomycetes; Chaetothyriomycetidae; Chaetothyriales; Herpotrichiellaceae; mitosporic Herpotrichiellaceae; Coniosporium.
gi|351653450|gb|AFPA01000014.1.g673.t1	XP_003169458.1	1e-37	63.5135	multidrug resistance protein 1 [Arthroderma gypseum CBS 118893]_x0001_gb|EFR05351.1| multidrug resistance protein 1 [Arthroderma gypseum CBS 118893]	Arthroderma gypseum CBS 118893	Eukaryota; Fungi; Dikarya; Ascomycota; Pezizomycotina; Eurotiomycetes; Eurotiomycetidae; Onygenales; Arthrodermataceae; Arthroderma.
gi|351653450|gb|AFPA01000014.1.g673.t1	EGE85851.1	2e-37	58.3851	ABC a-pheromone efflux pump AtrD [Ajellomyces dermatitidis ATCC 18188]_x0001_gb|EQL31698.1| hypothetical protein BDFG_06040 [Ajellomyces dermatitidis ATCC 26199]	Ajellomyces dermatitidis ATCC 18188	Eukaryota; Fungi; Dikarya; Ascomycota; Pezizomycotina; Eurotiomycetes; Eurotiomycetidae; Onygenales; Ajellomycetaceae; Ajellomyces.
gi|351653450|gb|AFPA01000014.1.g673.t1	EGD94150.1	2e-37	62.0915	ABC a-pheromone efflux pump AtrD [Trichophyton tonsurans CBS 112818]	Trichophyton tonsurans CBS 112818	Eukaryota; Fungi; Dikarya; Ascomycota; Pezizomycotina; Eurotiomycetes; Eurotiomycetidae; Onygenales; Arthrodermataceae; mitosporic Arthrodermataceae; Trichophyton.
gi|351653450|gb|AFPA01000014.1.g673.t1	XP_003025691.1	4e-37	60.1307	ABC a-pheromone efflux pump AtrD [Trichophyton verrucosum HKI 0517]_x0001_gb|EFE45080.1| ABC a-pheromone efflux pump AtrD [Trichophyton verrucosum HKI 0517]	Trichophyton verrucosum HKI 0517	Eukaryota; Fungi; Dikarya; Ascomycota; Pezizomycotina; Eurotiomycetes; Eurotiomycetidae; Onygenales; Arthrodermataceae; mitosporic Arthrodermataceae; Trichophyton.
gi|351653450|gb|AFPA01000014.1.g673.t1	XP_003015593.1	5e-37	60.1307	ABC a-pheromone efflux pump AtrD [Arthroderma benhamiae CBS 112371]_x0001_gb|EFE34948.1| ABC a-pheromone efflux pump AtrD [Arthroderma benhamiae CBS 112371]	Arthroderma benhamiae CBS 112371	Eukaryota; Fungi; Dikarya; Ascomycota; Pezizomycotina; Eurotiomycetes; Eurotiomycetidae; Onygenales; Arthrodermataceae; Arthroderma.
gi|351653450|gb|AFPA01000014.1.g673.t1	EEQ91353.1	5e-37	57.764	ABC a-pheromone efflux pump AtrD [Ajellomyces dermatitidis ER-3]	Ajellomyces dermatitidis ER-3	Eukaryota; Fungi; Dikarya; Ascomycota; Pezizomycotina; Eurotiomycetes; Eurotiomycetidae; Onygenales; Ajellomycetaceae; Ajellomyces.
gi|351653450|gb|AFPA01000014.1.g673.t1	XP_002849702.1	7e-37	63.3987	ABC a-pheromone efflux pump AtrD [Arthroderma otae CBS 113480]_x0001_gb|EEQ29817.1| ABC a-pheromone efflux pump AtrD [Arthroderma otae CBS 113480]	Arthroderma otae CBS 113480	Eukaryota; Fungi; Dikarya; Ascomycota; Pezizomycotina; Eurotiomycetes; Eurotiomycetidae; Onygenales; Arthrodermataceae; Arthroderma.
gi|351653450|gb|AFPA01000014.1.g673.t1	EGE07901.1	3e-36	61.4379	ABC a-pheromone efflux pump AtrD [Trichophyton equinum CBS 127.97]	Trichophyton equinum CBS 127.97	Eukaryota; Fungi; Dikarya; Ascomycota; Pezizomycotina; Eurotiomycetes; Eurotiomycetidae; Onygenales; Arthrodermataceae; mitosporic Arthrodermataceae; Trichophyton.
gi|351653450|gb|AFPA01000014.1.g673.t1	XP_003233665.1	5e-36	60.7843	ABC a-pheromone efflux pump AtrD [Trichophyton rubrum CBS 118892]_x0001_gb|EGD89296.1| ABC a-pheromone efflux pump AtrD [Trichophyton rubrum CBS 118892]	Trichophyton rubrum CBS 118892	Eukaryota; Fungi; Dikarya; Ascomycota; Pezizomycotina; Eurotiomycetes; Eurotiomycetidae; Onygenales; Arthrodermataceae; mitosporic Arthrodermataceae; Trichophyton.
gi|351653450|gb|AFPA01000014.1.g673.t1	EKJ68683.1	5e-36	55.6962	hypothetical protein FPSE_11129 [Fusarium pseudograminearum CS3096]	Fusarium pseudograminearum CS3096	Eukaryota; Fungi; Dikarya; Ascomycota; Pezizomycotina; Sordariomycetes; Hypocreomycetidae; Hypocreales; Nectriaceae; mitosporic Nectriaceae; Fusarium.
gi|351653450|gb|AFPA01000014.1.g673.t1	EME48597.1	6e-36	57.2327	hypothetical protein DOTSEDRAFT_49042 [Dothistroma septosporum NZE10]	Dothistroma septosporum NZE10	Eukaryota; Fungi; Dikarya; Ascomycota; Pezizomycotina; Dothideomycetes; Dothideomycetidae; Capnodiales; Mycosphaerellaceae; Mycosphaerella.
gi|351653450|gb|AFPA01000014.1.g673.t1	CDM33714.1	6e-36	57.2327	Sulphonylurea receptor [Penicillium roqueforti]	Penicillium roqueforti	Eukaryota; Fungi; Dikarya; Ascomycota; Pezizomycotina; Eurotiomycetes; Eurotiomycetidae; Eurotiales; Aspergillaceae; Penicillium.
gi|351653450|gb|AFPA01000014.1.g673.t1	XP_387692.1	6e-36	55.0633	hypothetical protein FG07516.1 [Fusarium graminearum PH-1]_x0001_gb|ESU13785.1| hypothetical protein FGSG_07516 [Fusarium graminearum PH-1]	Fusarium graminearum PH-1	Eukaryota; Fungi; Dikarya; Ascomycota; Pezizomycotina; Sordariomycetes; Hypocreomycetidae; Hypocreales; Nectriaceae; mitosporic Nectriaceae; Fusarium.
gi|351653450|gb|AFPA01000014.1.g673.t1	XP_001821185.2	7e-36	60.3774	ABC a-pheromone efflux pump AtrD [Aspergillus oryzae RIB40]	Aspergillus oryzae RIB40	Eukaryota; Fungi; Dikarya; Ascomycota; Pezizomycotina; Eurotiomycetes; Eurotiomycetidae; Eurotiales; Aspergillaceae; Aspergillus.
gi|351653450|gb|AFPA01000014.1.g673.t1	XP_002376945.1	7e-36	60.3774	ABC a-pheromone efflux pump AtrD [Aspergillus flavus NRRL3357]_x0001_gb|EED53699.1| ABC a-pheromone efflux pump AtrD [Aspergillus flavus NRRL3357]	Aspergillus flavus NRRL3357	Eukaryota; Fungi; Dikarya; Ascomycota; Pezizomycotina; Eurotiomycetes; Eurotiomycetidae; Eurotiales; Aspergillaceae; Aspergillus.
gi|351653450|gb|AFPA01000014.1.g673.t1	BAE59183.1	7e-36	60.3774	unnamed protein product [Aspergillus oryzae RIB40]_x0001_gb|EIT75333.1| multidrug/pheromone exporter, ABC superfamily [Aspergillus oryzae 3.042]	Aspergillus oryzae RIB40	Eukaryota; Fungi; Dikarya; Ascomycota; Pezizomycotina; Eurotiomycetes; Eurotiomycetidae; Eurotiales; Aspergillaceae; Aspergillus.
gi|351653450|gb|AFPA01000014.1.g673.t1	XP_002629296.1	7e-36	58.3851	ABC a-pheromone efflux pump AtrD [Ajellomyces dermatitidis SLH14081]_x0001_gb|EEQ69724.1| ABC a-pheromone efflux pump AtrD [Ajellomyces dermatitidis SLH14081]	Ajellomyces dermatitidis SLH14081	Eukaryota; Fungi; Dikarya; Ascomycota; Pezizomycotina; Eurotiomycetes; Eurotiomycetidae; Onygenales; Ajellomycetaceae; Ajellomyces.
gi|351653450|gb|AFPA01000014.1.g673.t1	XP_002562150.1	1e-35	56.6038	Pc18g03100 [Penicillium chrysogenum Wisconsin 54-1255]_x0001_emb|CAP94534.1| Pc18g03100 [Penicillium chrysogenum Wisconsin 54-1255]	Penicillium chrysogenum Wisconsin 54-1255	Eukaryota; Fungi; Dikarya; Ascomycota; Pezizomycotina; Eurotiomycetes; Eurotiomycetidae; Eurotiales; Aspergillaceae; Penicillium; Penicillium chrysogenum complex.
gi|351653450|gb|AFPA01000014.1.g673.t1	XP_002794705.1	1e-35	56.962	multidrug resistance protein [Paracoccidioides sp. 'lutzii' Pb01]_x0001_gb|EEH41687.1| multidrug resistance protein [Paracoccidioides sp. 'lutzii' Pb01]	Paracoccidioides sp. 'lutzii' Pb01	Eukaryota; Fungi; Dikarya; Ascomycota; Pezizomycotina; Eurotiomycetes; Eurotiomycetidae; Onygenales; mitosporic Onygenales; Paracoccidioides.
gi|351653450|gb|AFPA01000014.1.g673.t1	XP_002150477.1	2e-35	61.4379	ABC a-pheromone efflux pump AtrD [Talaromyces marneffei ATCC 18224]_x0001_gb|EEA21868.1| ABC a-pheromone efflux pump AtrD [Talaromyces marneffei ATCC 18224]	Talaromyces marneffei ATCC 18224	Eukaryota; Fungi; Dikarya; Ascomycota; Pezizomycotina; Eurotiomycetes; Eurotiomycetidae; Eurotiales; Trichocomaceae; Talaromyces.
gi|351653450|gb|AFPA01000014.1.g673.t1	ETN38646.1	6e-35	55.9006	hypothetical protein HMPREF1541_06683 [Cyphellophora europaea CBS 101466]	Cyphellophora europaea CBS 101466	Eukaryota; Fungi; Dikarya; Ascomycota; Pezizomycotina; Eurotiomycetes; Chaetothyriomycetidae; Chaetothyriales; Cyphellophoraceae; Cyphellophora.
gi|351653450|gb|AFPA01000014.1.g673.t1	CCT65460.1	1e-34	57.0513	related to STE6-`Full-size` ABC transporter responsible for export of the `a` factor mating pheromon [Fusarium fujikuroi IMI 58289]	Fusarium fujikuroi IMI 58289	Eukaryota; Fungi; Dikarya; Ascomycota; Pezizomycotina; Sordariomycetes; Hypocreomycetidae; Hypocreales; Nectriaceae; mitosporic Nectriaceae; Fusarium; Fusarium fujikuroi species complex.
gi|351653450|gb|AFPA01000014.1.g673.t1	XP_001267141.1	1e-34	57.5	ABC a-pheromone efflux pump AtrD [Neosartorya fischeri NRRL 181]_x0001_gb|EAW25244.1| ABC a-pheromone efflux pump AtrD [Neosartorya fischeri NRRL 181]	Neosartorya fischeri NRRL 181	Eukaryota; Fungi; Dikarya; Ascomycota; Pezizomycotina; Eurotiomycetes; Eurotiomycetidae; Eurotiales; Aspergillaceae; Neosartorya.
gi|351653450|gb|AFPA01000014.1.g673.t1	XP_001537646.1	1e-34	58.8235	hypothetical protein HCAG_07068 [Ajellomyces capsulatus NAm1]_x0001_gb|EDN10607.1| hypothetical protein HCAG_07068 [Ajellomyces capsulatus NAm1]	Ajellomyces capsulatus NAm1	Eukaryota; Fungi; Dikarya; Ascomycota; Pezizomycotina; Eurotiomycetes; Eurotiomycetidae; Onygenales; Ajellomycetaceae; Ajellomyces.
gi|351653450|gb|AFPA01000014.1.g673.t1	EEH18125.1	1e-34	56.3291	bile salt export pump [Paracoccidioides brasiliensis Pb03]	Paracoccidioides brasiliensis Pb03	Eukaryota; Fungi; Dikarya; Ascomycota; Pezizomycotina; Eurotiomycetes; Eurotiomycetidae; Onygenales; mitosporic Onygenales; Paracoccidioides.
gi|351653450|gb|AFPA01000014.1.g673.t1	EGY17518.1	1e-34	53.4591	multidrug resistance protein [Verticillium dahliae VdLs.17]	Verticillium dahliae VdLs.17	Eukaryota; Fungi; Dikarya; Ascomycota; Pezizomycotina; Sordariomycetes; Hypocreomycetidae; Glomerellales; Plectosphaerellaceae; mitosporic Plectosphaerellaceae; Verticillium.
gi|351653450|gb|AFPA01000014.1.g673.t1	EUC38836.1	2e-34	55.625	hypothetical protein COCCADRAFT_82241 [Bipolaris zeicola 26-R-13]	Bipolaris zeicola 26-R-13	Eukaryota; Fungi; Dikarya; Ascomycota; Pezizomycotina; Dothideomycetes; Pleosporomycetidae; Pleosporales; Pleosporineae; Pleosporaceae; Bipolaris.
gi|351653450|gb|AFPA01000014.1.g673.t1	XP_003852138.1	2e-34	55.9748	putative ABC transporter [Zymoseptoria tritici IPO323]_x0001_gb|EGP87114.1| putative ABC transporter [Zymoseptoria tritici IPO323]	Zymoseptoria tritici IPO323	Eukaryota; Fungi; Dikarya; Ascomycota; Pezizomycotina; Dothideomycetes; Dothideomycetidae; Capnodiales; Mycosphaerellaceae; Zymoseptoria.
gi|351653450|gb|AFPA01000014.1.g673.t1	EHK19287.1	3e-34	56.5217	ABC-transporter [Trichoderma virens Gv29-8]	Trichoderma virens Gv29-8	Eukaryota; Fungi; Dikarya; Ascomycota; Pezizomycotina; Sordariomycetes; Hypocreomycetidae; Hypocreales; Hypocreaceae; Trichoderma.
gi|351653450|gb|AFPA01000014.1.g673.t1	GAA82825.1	3e-34	57.5	ABC a-pheromone efflux pump AtrD [Aspergillus kawachii IFO 4308]	Aspergillus kawachii IFO 4308	Eukaryota; Fungi; Dikarya; Ascomycota; Pezizomycotina; Eurotiomycetes; Eurotiomycetidae; Eurotiales; Aspergillaceae; Aspergillus.
gi|351653450|gb|AFPA01000014.1.g673.t1	EUN27889.1	4e-34	55	hypothetical protein COCVIDRAFT_96814 [Bipolaris victoriae FI3]	Bipolaris victoriae FI3	Eukaryota; Fungi; Dikarya; Ascomycota; Pezizomycotina; Dothideomycetes; Pleosporomycetidae; Pleosporales; Pleosporineae; Pleosporaceae; Bipolaris.
gi|351653450|gb|AFPA01000014.1.g673.t1	ENH63927.1	5e-34	57.3333	ABC transporter B family member 6 [Fusarium oxysporum f. sp. cubense race 1]	Fusarium oxysporum f. sp. cubense race 1	Eukaryota; Fungi; Dikarya; Ascomycota; Pezizomycotina; Sordariomycetes; Hypocreomycetidae; Hypocreales; Nectriaceae; mitosporic Nectriaceae; Fusarium; Fusarium oxysporum species complex.
gi|351653450|gb|AFPA01000014.1.g673.t1	EGU87603.1	7e-34	58	hypothetical protein FOXB_01888 [Fusarium oxysporum Fo5176]	Fusarium oxysporum Fo5176	Eukaryota; Fungi; Dikarya; Ascomycota; Pezizomycotina; Sordariomycetes; Hypocreomycetidae; Hypocreales; Nectriaceae; mitosporic Nectriaceae; Fusarium; Fusarium oxysporum species complex.
gi|351653450|gb|AFPA01000014.1.g673.t1	EMT72916.1	8e-34	57.3333	ABC transporter B family member 6 [Fusarium oxysporum f. sp. cubense race 4]	Fusarium oxysporum f. sp. cubense race 4	Eukaryota; Fungi; Dikarya; Ascomycota; Pezizomycotina; Sordariomycetes; Hypocreomycetidae; Hypocreales; Nectriaceae; mitosporic Nectriaceae; Fusarium; Fusarium oxysporum species complex.
gi|351653450|gb|AFPA01000014.1.g673.t1	EKV07655.1	9e-34	56.6038	ABC a-pheromone efflux pump AtrD [Penicillium digitatum Pd1]_x0001_gb|EKV09209.1| ABC a-pheromone efflux pump AtrD [Penicillium digitatum PHI26]	Penicillium digitatum Pd1	Eukaryota; Fungi; Dikarya; Ascomycota; Pezizomycotina; Eurotiomycetes; Eurotiomycetidae; Eurotiales; Aspergillaceae; Penicillium.
gi|351653450|gb|AFPA01000014.1.g673.t1	XP_751944.1	1e-33	56.875	ABC a-pheromone efflux pump AtrD [Aspergillus fumigatus Af293]_x0001_gb|EAL89906.1| ABC a-pheromone efflux pump AtrD [Aspergillus fumigatus Af293]	Aspergillus fumigatus Af293	Eukaryota; Fungi; Dikarya; Ascomycota; Pezizomycotina; Eurotiomycetes; Eurotiomycetidae; Eurotiales; Aspergillaceae; Aspergillus.
gi|351653450|gb|AFPA01000014.1.g673.t1	EDP50258.1	1e-33	56.875	ABC a-pheromone efflux pump AtrD [Aspergillus fumigatus A1163]	Aspergillus fumigatus A1163	Eukaryota; Fungi; Dikarya; Ascomycota; Pezizomycotina; Eurotiomycetes; Eurotiomycetidae; Eurotiales; Aspergillaceae; Aspergillus.
gi|351653450|gb|AFPA01000014.1.g673.t1	EEH07353.1	2e-33	58.1699	ABC a-pheromone efflux pump AtrD [Ajellomyces capsulatus G186AR]	Ajellomyces capsulatus G186AR	Eukaryota; Fungi; Dikarya; Ascomycota; Pezizomycotina; Eurotiomycetes; Eurotiomycetidae; Onygenales; Ajellomycetaceae; Ajellomyces.
gi|351653450|gb|AFPA01000014.1.g673.t1	EGC41440.1	2e-33	58.1699	ABC a-pheromone efflux pump AtrD [Ajellomyces capsulatus H88]	Ajellomyces capsulatus H88	Eukaryota; Fungi; Dikarya; Ascomycota; Pezizomycotina; Eurotiomycetes; Eurotiomycetidae; Onygenales; Ajellomycetaceae; Ajellomyces.
gi|351653450|gb|AFPA01000014.1.g673.t1	EHA20615.1	2e-33	56.25	hypothetical protein ASPNIDRAFT_190859 [Aspergillus niger ATCC 1015]	Aspergillus niger ATCC 1015	Eukaryota; Fungi; Dikarya; Ascomycota; Pezizomycotina; Eurotiomycetes; Eurotiomycetidae; Eurotiales; Aspergillaceae; Aspergillus.
gi|351653450|gb|AFPA01000014.1.g694.t1	EHY52422.1	0	98.8357	protein-serine/threonine kinase [Exophiala dermatitidis NIH/UT8656]	Exophiala dermatitidis NIH/UT8656	Eukaryota; Fungi; Dikarya; Ascomycota; Pezizomycotina; Eurotiomycetes; Chaetothyriomycetidae; Chaetothyriales; Herpotrichiellaceae; mitosporic Herpotrichiellaceae; Exophiala.
gi|351653450|gb|AFPA01000014.1.g694.t1	ETI28999.1	0	77.6718	hypothetical protein G647_01451 [Cladophialophora carrionii CBS 160.54]	Cladophialophora carrionii CBS 160.54	Eukaryota; Fungi; Dikarya; Ascomycota; Pezizomycotina; Eurotiomycetes; Chaetothyriomycetidae; Chaetothyriales; Herpotrichiellaceae; mitosporic Herpotrichiellaceae; Cladophialophora.
gi|351653450|gb|AFPA01000014.1.g694.t1	ETN38795.1	0	65.7845	hypothetical protein HMPREF1541_06834 [Cyphellophora europaea CBS 101466]	Cyphellophora europaea CBS 101466	Eukaryota; Fungi; Dikarya; Ascomycota; Pezizomycotina; Eurotiomycetes; Chaetothyriomycetidae; Chaetothyriales; Cyphellophoraceae; Cyphellophora.
gi|351653450|gb|AFPA01000014.1.g694.t1	XP_002794713.1	6e-175	60.8961	conserved hypothetical protein [Paracoccidioides sp. 'lutzii' Pb01]_x0001_gb|EEH41695.1| conserved hypothetical protein [Paracoccidioides sp. 'lutzii' Pb01]	Paracoccidioides sp. 'lutzii' Pb01	Eukaryota; Fungi; Dikarya; Ascomycota; Pezizomycotina; Eurotiomycetes; Eurotiomycetidae; Onygenales; mitosporic Onygenales; Paracoccidioides.
gi|351653450|gb|AFPA01000014.1.g694.t1	EEH47035.1	5e-173	60.6122	conserved hypothetical protein [Paracoccidioides brasiliensis Pb18]	Paracoccidioides brasiliensis Pb18	Eukaryota; Fungi; Dikarya; Ascomycota; Pezizomycotina; Eurotiomycetes; Eurotiomycetidae; Onygenales; mitosporic Onygenales; Paracoccidioides.
gi|351653450|gb|AFPA01000014.1.g694.t1	EEH18133.1	7e-172	60.4082	serine/threonine protein kinase [Paracoccidioides brasiliensis Pb03]	Paracoccidioides brasiliensis Pb03	Eukaryota; Fungi; Dikarya; Ascomycota; Pezizomycotina; Eurotiomycetes; Eurotiomycetidae; Onygenales; mitosporic Onygenales; Paracoccidioides.
gi|351653450|gb|AFPA01000014.1.g694.t1	XP_002150472.1	5e-171	59.6154	protein kinase, putative [Talaromyces marneffei ATCC 18224]_x0001_gb|EEA21863.1| protein kinase, putative [Talaromyces marneffei ATCC 18224]	Talaromyces marneffei ATCC 18224	Eukaryota; Fungi; Dikarya; Ascomycota; Pezizomycotina; Eurotiomycetes; Eurotiomycetidae; Eurotiales; Trichocomaceae; Talaromyces.
gi|351653450|gb|AFPA01000014.1.g694.t1	XP_751932.1	1e-169	59.1085	protein kinase [Aspergillus fumigatus Af293]_x0001_gb|EAL89894.1| protein kinase, putative [Aspergillus fumigatus Af293]	Aspergillus fumigatus Af293	Eukaryota; Fungi; Dikarya; Ascomycota; Pezizomycotina; Eurotiomycetes; Eurotiomycetidae; Eurotiales; Aspergillaceae; Aspergillus.
gi|351653450|gb|AFPA01000014.1.g694.t1	EDP50270.1	2e-169	59.1085	protein kinase, putative [Aspergillus fumigatus A1163]	Aspergillus fumigatus A1163	Eukaryota; Fungi; Dikarya; Ascomycota; Pezizomycotina; Eurotiomycetes; Eurotiomycetidae; Eurotiales; Aspergillaceae; Aspergillus.
gi|351653450|gb|AFPA01000014.1.g694.t1	EQL31688.1	7e-168	58.4867	IKS protein kinase [Ajellomyces dermatitidis ATCC 26199]	Ajellomyces dermatitidis ATCC 26199	Eukaryota; Fungi; Dikarya; Ascomycota; Pezizomycotina; Eurotiomycetes; Eurotiomycetidae; Onygenales; Ajellomycetaceae; Ajellomyces.
gi|351653450|gb|AFPA01000014.1.g694.t1	EGE85842.1	7e-168	58.4867	protein kinase [Ajellomyces dermatitidis ATCC 18188]	Ajellomyces dermatitidis ATCC 18188	Eukaryota; Fungi; Dikarya; Ascomycota; Pezizomycotina; Eurotiomycetes; Eurotiomycetidae; Onygenales; Ajellomycetaceae; Ajellomyces.
gi|351653450|gb|AFPA01000014.1.g694.t1	EEQ91345.1	7e-168	58.7269	protein kinase [Ajellomyces dermatitidis ER-3]	Ajellomyces dermatitidis ER-3	Eukaryota; Fungi; Dikarya; Ascomycota; Pezizomycotina; Eurotiomycetes; Eurotiomycetidae; Onygenales; Ajellomycetaceae; Ajellomyces.
gi|351653450|gb|AFPA01000014.1.g694.t1	XP_002629304.1	8e-168	58.7269	protein kinase [Ajellomyces dermatitidis SLH14081]_x0001_gb|EEQ69732.1| protein kinase [Ajellomyces dermatitidis SLH14081]	Ajellomyces dermatitidis SLH14081	Eukaryota; Fungi; Dikarya; Ascomycota; Pezizomycotina; Eurotiomycetes; Eurotiomycetidae; Onygenales; Ajellomycetaceae; Ajellomyces.
gi|351653450|gb|AFPA01000014.1.g694.t1	GAD99267.1	1e-167	56.8966	protein kinase [Byssochlamys spectabilis No. 5]	Byssochlamys spectabilis No. 5	Eukaryota; Fungi; Dikarya; Ascomycota; Pezizomycotina; Eurotiomycetes; Eurotiomycetidae; Eurotiales; Thermoascaceae; Byssochlamys. FEATURES Location/Qualifiers source 1..693 /organism="Byssochlamys spectabilis No. 5" /culture_collection="NBRC:109023" /db_xref="taxon:1356009" /note="anamorph: Paecilomyces variotii; contig: PVAR5_00069_2" Protein 1..693 /product="protein kinase" Region 178..462 /re…
gi|351653450|gb|AFPA01000014.1.g694.t1	EON68092.1	2e-167	56.3567	IKS protein kinase [Coniosporium apollinis CBS 100218]	Coniosporium apollinis CBS 100218	Eukaryota; Fungi; Dikarya; Ascomycota; Pezizomycotina; Eurotiomycetes; Chaetothyriomycetidae; Chaetothyriales; Herpotrichiellaceae; mitosporic Herpotrichiellaceae; Coniosporium.
gi|351653450|gb|AFPA01000014.1.g694.t1	XP_001267130.1	3e-167	58.7209	protein kinase, putative [Neosartorya fischeri NRRL 181]_x0001_gb|EAW25233.1| protein kinase, putative [Neosartorya fischeri NRRL 181]	Neosartorya fischeri NRRL 181	Eukaryota; Fungi; Dikarya; Ascomycota; Pezizomycotina; Eurotiomycetes; Eurotiomycetidae; Eurotiales; Aspergillaceae; Neosartorya.
gi|351653450|gb|AFPA01000014.1.g694.t1	EER45502.1	7e-167	59.1837	protein kinase [Ajellomyces capsulatus H143]	Ajellomyces capsulatus H143	Eukaryota; Fungi; Dikarya; Ascomycota; Pezizomycotina; Eurotiomycetes; Eurotiomycetidae; Onygenales; Ajellomycetaceae; Ajellomyces.
gi|351653450|gb|AFPA01000014.1.g694.t1	EGC41447.1	5e-166	59.4262	protein kinase [Ajellomyces capsulatus H88]	Ajellomyces capsulatus H88	Eukaryota; Fungi; Dikarya; Ascomycota; Pezizomycotina; Eurotiomycetes; Eurotiomycetidae; Onygenales; Ajellomycetaceae; Ajellomyces.
gi|351653450|gb|AFPA01000014.1.g694.t1	EEH07361.1	6e-166	59.4262	protein kinase [Ajellomyces capsulatus G186AR]	Ajellomyces capsulatus G186AR	Eukaryota; Fungi; Dikarya; Ascomycota; Pezizomycotina; Eurotiomycetes; Eurotiomycetidae; Onygenales; Ajellomycetaceae; Ajellomyces.
gi|351653450|gb|AFPA01000014.1.g694.t1	XP_001537653.1	8e-166	59.6311	conserved hypothetical protein [Ajellomyces capsulatus NAm1]_x0001_gb|EDN10614.1| conserved hypothetical protein [Ajellomyces capsulatus NAm1]	Ajellomyces capsulatus NAm1	Eukaryota; Fungi; Dikarya; Ascomycota; Pezizomycotina; Eurotiomycetes; Eurotiomycetidae; Onygenales; Ajellomycetaceae; Ajellomyces.
gi|351653450|gb|AFPA01000014.1.g694.t1	XP_003070374.1	7e-164	59.2213	kinase domain containing protein [Coccidioides posadasii C735 delta SOWgp]_x0001_gb|EER28229.1| kinase domain containing protein [Coccidioides posadasii C735 delta SOWgp]	Coccidioides posadasii C735 delta SOWgp	Eukaryota; Fungi; Dikarya; Ascomycota; Pezizomycotina; Eurotiomycetes; Eurotiomycetidae; Onygenales; mitosporic Onygenales; Coccidioides.
gi|351653450|gb|AFPA01000014.1.g694.t1	EFW15103.1	8e-164	59.2213	protein kinase [Coccidioides posadasii str. Silveira]	Coccidioides posadasii str. Silveira	Eukaryota; Fungi; Dikarya; Ascomycota; Pezizomycotina; Eurotiomycetes; Eurotiomycetidae; Onygenales; mitosporic Onygenales; Coccidioides.
gi|351653450|gb|AFPA01000014.1.g694.t1	EJB11221.1	3e-163	59.0164	protein kinase [Coccidioides immitis RS]	Coccidioides immitis RS	Eukaryota; Fungi; Dikarya; Ascomycota; Pezizomycotina; Eurotiomycetes; Eurotiomycetidae; Onygenales; mitosporic Onygenales; Coccidioides.
gi|351653450|gb|AFPA01000014.1.g694.t1	XP_001241169.1	3e-163	59.0164	hypothetical protein CIMG_08332 [Coccidioides immitis RS]	Coccidioides immitis RS	Eukaryota; Fungi; Dikarya; Ascomycota; Pezizomycotina; Eurotiomycetes; Eurotiomycetidae; Onygenales; mitosporic Onygenales; Coccidioides.
gi|351653450|gb|AFPA01000014.1.g694.t1	XP_001821165.1	3e-163	59.3186	protein kinase [Aspergillus oryzae RIB40]_x0001_ref|XP_002376925.1| protein kinase, putative [Aspergillus flavus NRRL3357]_x0001_dbj|BAE59163.1| unnamed protein product [Aspergillus oryzae RIB40]_x0001_gb|EED53679.1| protein kinase, putative [Aspergillus flavus NRRL3357]_x0001_gb|EIT75303.1| Ca2+/calmodulin-dependent protein kinase, EF-Hand protein superfamily [Aspergillus oryzae 3.042]	Aspergillus oryzae RIB40	Eukaryota; Fungi; Dikarya; Ascomycota; Pezizomycotina; Eurotiomycetes; Eurotiomycetidae; Eurotiales; Aspergillaceae; Aspergillus.
gi|351653450|gb|AFPA01000014.1.g694.t1	XP_003298780.1	5e-163	57.5758	hypothetical protein PTT_09597 [Pyrenophora teres f. teres 0-1]_x0001_gb|EFQ93087.1| hypothetical protein PTT_09597 [Pyrenophora teres f. teres 0-1]	Pyrenophora teres f. teres 0-1	Eukaryota; Fungi; Dikarya; Ascomycota; Pezizomycotina; Dothideomycetes; Pleosporomycetidae; Pleosporales; Pleosporineae; Pleosporaceae; Pyrenophora.
gi|351653450|gb|AFPA01000014.1.g694.t1	XP_659269.1	2e-161	55.121	hypothetical protein AN1665.2 [Aspergillus nidulans FGSC A4]_x0001_gb|EAA64785.1| hypothetical protein AN1665.2 [Aspergillus nidulans FGSC A4]_x0001_tpe|CBF85327.1| TPA: protein kinase, putative (AFU_orthologue; AFUA_4G08920) [Aspergillus nidulans FGSC A4]	Aspergillus nidulans FGSC A4	Eukaryota; Fungi; Dikarya; Ascomycota; Pezizomycotina; Eurotiomycetes; Eurotiomycetidae; Eurotiales; Aspergillaceae; Aspergillus.
gi|351653450|gb|AFPA01000014.1.g694.t1	XP_002542989.1	8e-161	58.7992	conserved hypothetical protein [Uncinocarpus reesii 1704]_x0001_gb|EEP77656.1| conserved hypothetical protein [Uncinocarpus reesii 1704]	Uncinocarpus reesii 1704	Eukaryota; Fungi; Dikarya; Ascomycota; Pezizomycotina; Eurotiomycetes; Eurotiomycetidae; Onygenales; Onygenaceae; Uncinocarpus.
gi|351653450|gb|AFPA01000014.1.g694.t1	XP_002483720.1	1e-158	56.4394	protein kinase, putative [Talaromyces stipitatus ATCC 10500]_x0001_gb|EED16486.1| protein kinase, putative [Talaromyces stipitatus ATCC 10500]	Talaromyces stipitatus ATCC 10500	Eukaryota; Fungi; Dikarya; Ascomycota; Pezizomycotina; Eurotiomycetes; Eurotiomycetidae; Eurotiales; Trichocomaceae; Talaromyces.
gi|351653450|gb|AFPA01000014.1.g694.t1	ERF72366.1	1e-158	58.1888	hypothetical protein EPUS_07528 [Endocarpon pusillum Z07020]	Endocarpon pusillum Z07020	Eukaryota; Fungi; Dikarya; Ascomycota; Pezizomycotina; Eurotiomycetes; Chaetothyriomycetidae; Verrucariales; Verrucariaceae; Endocarpon.
gi|351653450|gb|AFPA01000014.1.g694.t1	EMD93649.1	1e-156	56.2753	hypothetical protein COCHEDRAFT_1132223 [Bipolaris maydis C5]_x0001_gb|EMD93654.1| hypothetical protein COCHEDRAFT_1132229 [Bipolaris maydis C5]_x0001_gb|ENI06906.1| hypothetical protein COCC4DRAFT_70410 [Bipolaris maydis ATCC 48331]	Bipolaris maydis C5	Eukaryota; Fungi; Dikarya; Ascomycota; Pezizomycotina; Dothideomycetes; Pleosporomycetidae; Pleosporales; Pleosporineae; Pleosporaceae; Bipolaris.
gi|351653450|gb|AFPA01000014.1.g694.t1	EMD68310.1	1e-156	56.2753	hypothetical protein COCSADRAFT_33250 [Bipolaris sorokiniana ND90Pr]	Bipolaris sorokiniana ND90Pr	Eukaryota; Fungi; Dikarya; Ascomycota; Pezizomycotina; Dothideomycetes; Pleosporomycetidae; Pleosporales; Pleosporineae; Pleosporaceae; Bipolaris.
gi|351653450|gb|AFPA01000014.1.g694.t1	EUC36738.1	2e-156	56.3895	hypothetical protein COCCADRAFT_87346 [Bipolaris zeicola 26-R-13]	Bipolaris zeicola 26-R-13	Eukaryota; Fungi; Dikarya; Ascomycota; Pezizomycotina; Dothideomycetes; Pleosporomycetidae; Pleosporales; Pleosporineae; Pleosporaceae; Bipolaris.
gi|351653450|gb|AFPA01000014.1.g694.t1	EUN27600.1	2e-156	56.3895	hypothetical protein COCVIDRAFT_97944 [Bipolaris victoriae FI3]	Bipolaris victoriae FI3	Eukaryota; Fungi; Dikarya; Ascomycota; Pezizomycotina; Dothideomycetes; Pleosporomycetidae; Pleosporales; Pleosporineae; Pleosporaceae; Bipolaris.
gi|351653450|gb|AFPA01000014.1.g694.t1	EUC49189.1	9e-156	55.8704	hypothetical protein COCMIDRAFT_2046 [Bipolaris oryzae ATCC 44560]	Bipolaris oryzae ATCC 44560	Eukaryota; Fungi; Dikarya; Ascomycota; Pezizomycotina; Dothideomycetes; Pleosporomycetidae; Pleosporales; Pleosporineae; Pleosporaceae; Bipolaris.
gi|351653450|gb|AFPA01000014.1.g694.t1	XP_001214501.1	1e-155	58.4677	conserved hypothetical protein [Aspergillus terreus NIH2624]_x0001_gb|EAU34392.1| conserved hypothetical protein [Aspergillus terreus NIH2624]	Aspergillus terreus NIH2624	Eukaryota; Fungi; Dikarya; Ascomycota; Pezizomycotina; Eurotiomycetes; Eurotiomycetidae; Eurotiales; Aspergillaceae; Aspergillus.
gi|351653450|gb|AFPA01000014.1.g694.t1	EPS30558.1	1e-155	55.2124	hypothetical protein PDE_05510 [Penicillium oxalicum 114-2]	Penicillium oxalicum 114-2	Eukaryota; Fungi; Dikarya; Ascomycota; Pezizomycotina; Eurotiomycetes; Eurotiomycetidae; Eurotiales; Aspergillaceae; Penicillium.
gi|351653450|gb|AFPA01000014.1.g694.t1	ELR04836.1	3e-155	55.1331	IKS protein kinase [Pseudogymnoascus destructans 20631-21]	Pseudogymnoascus destructans 20631-21	Eukaryota; Fungi; Dikarya; Ascomycota; Pezizomycotina; Leotiomycetes; Leotiomycetes incertae sedis; Pseudeurotiaceae; Pseudogymnoascus.
gi|351653450|gb|AFPA01000014.1.g694.t1	XP_003232795.1	3e-155	55.3435	IKS protein kinase [Trichophyton rubrum CBS 118892]_x0001_gb|EGD90559.1| IKS protein kinase [Trichophyton rubrum CBS 118892]	Trichophyton rubrum CBS 118892	Eukaryota; Fungi; Dikarya; Ascomycota; Pezizomycotina; Eurotiomycetes; Eurotiomycetidae; Onygenales; Arthrodermataceae; mitosporic Arthrodermataceae; Trichophyton.
gi|351653450|gb|AFPA01000014.1.g694.t1	EOA91640.1	9e-155	55.2941	hypothetical protein SETTUDRAFT_113534 [Setosphaeria turcica Et28A]	Setosphaeria turcica Et28A	Eukaryota; Fungi; Dikarya; Ascomycota; Pezizomycotina; Dothideomycetes; Pleosporomycetidae; Pleosporales; Pleosporineae; Pleosporaceae; Setosphaeria.
gi|351653450|gb|AFPA01000014.1.g694.t1	EGD98159.1	2e-154	54.771	IKS protein kinase [Trichophyton tonsurans CBS 112818]	Trichophyton tonsurans CBS 112818	Eukaryota; Fungi; Dikarya; Ascomycota; Pezizomycotina; Eurotiomycetes; Eurotiomycetidae; Onygenales; Arthrodermataceae; mitosporic Arthrodermataceae; Trichophyton.
gi|351653450|gb|AFPA01000014.1.g694.t1	EGE01581.1	2e-154	54.771	IKS protein kinase [Trichophyton equinum CBS 127.97]	Trichophyton equinum CBS 127.97	Eukaryota; Fungi; Dikarya; Ascomycota; Pezizomycotina; Eurotiomycetes; Eurotiomycetidae; Onygenales; Arthrodermataceae; mitosporic Arthrodermataceae; Trichophyton.
gi|351653450|gb|AFPA01000014.1.g694.t1	EHA20622.1	2e-154	55.8541	hypothetical protein ASPNIDRAFT_190335 [Aspergillus niger ATCC 1015]	Aspergillus niger ATCC 1015	Eukaryota; Fungi; Dikarya; Ascomycota; Pezizomycotina; Eurotiomycetes; Eurotiomycetidae; Eurotiales; Aspergillaceae; Aspergillus.
gi|351653450|gb|AFPA01000014.1.g694.t1	XP_001401744.1	2e-154	55.8541	protein kinase [Aspergillus niger CBS 513.88]_x0001_emb|CAK38642.1| unnamed protein product [Aspergillus niger]	Aspergillus niger CBS 513.88	Eukaryota; Fungi; Dikarya; Ascomycota; Pezizomycotina; Eurotiomycetes; Eurotiomycetidae; Eurotiales; Aspergillaceae; Aspergillus.
gi|351653450|gb|AFPA01000014.1.g694.t1	XP_002561101.1	3e-154	56.4299	Pc16g07780 [Penicillium chrysogenum Wisconsin 54-1255]_x0001_emb|CAP93448.1| Pc16g07780 [Penicillium chrysogenum Wisconsin 54-1255]	Penicillium chrysogenum Wisconsin 54-1255	Eukaryota; Fungi; Dikarya; Ascomycota; Pezizomycotina; Eurotiomycetes; Eurotiomycetidae; Eurotiales; Aspergillaceae; Penicillium; Penicillium chrysogenum complex.
gi|351653450|gb|AFPA01000014.1.g694.t1	XP_003175172.1	6e-154	54.6139	IKS protein kinase [Arthroderma gypseum CBS 118893]_x0001_gb|EFQ99689.1| IKS protein kinase [Arthroderma gypseum CBS 118893]	Arthroderma gypseum CBS 118893	Eukaryota; Fungi; Dikarya; Ascomycota; Pezizomycotina; Eurotiomycetes; Eurotiomycetidae; Onygenales; Arthrodermataceae; Arthroderma.
gi|351653450|gb|AFPA01000014.1.g694.t1	XP_001271786.1	7e-154	57.1429	protein kinase, putative [Aspergillus clavatus NRRL 1]_x0001_gb|EAW10360.1| protein kinase, putative [Aspergillus clavatus NRRL 1]	Aspergillus clavatus NRRL 1	Eukaryota; Fungi; Dikarya; Ascomycota; Pezizomycotina; Eurotiomycetes; Eurotiomycetidae; Eurotiales; Aspergillaceae; Aspergillus.
gi|351653450|gb|AFPA01000014.1.g694.t1	EKG12870.1	2e-153	69.4823	hypothetical protein MPH_09969 [Macrophomina phaseolina MS6]	Macrophomina phaseolina MS6	Eukaryota; Fungi; Dikarya; Ascomycota; Pezizomycotina; Dothideomycetes; Dothideomycetes incertae sedis; Botryosphaeriales; Botryosphaeriaceae; Macrophomina.
gi|351653450|gb|AFPA01000014.1.g694.t1	XP_003006011.1	3e-151	54.4922	calcium-dependent protein kinase [Verticillium alfalfae VaMs.102]_x0001_gb|EEY17855.1| calcium-dependent protein kinase [Verticillium alfalfae VaMs.102]	Verticillium alfalfae VaMs.102	Eukaryota; Fungi; Dikarya; Ascomycota; Pezizomycotina; Sordariomycetes; Hypocreomycetidae; Glomerellales; Plectosphaerellaceae; mitosporic Plectosphaerellaceae; Verticillium.
gi|351653450|gb|AFPA01000014.1.g694.t1	XP_003013518.1	7e-151	54.9242	hypothetical protein ARB_00336 [Arthroderma benhamiae CBS 112371]_x0001_gb|EFE32878.1| hypothetical protein ARB_00336 [Arthroderma benhamiae CBS 112371]	Arthroderma benhamiae CBS 112371	Eukaryota; Fungi; Dikarya; Ascomycota; Pezizomycotina; Eurotiomycetes; Eurotiomycetidae; Onygenales; Arthrodermataceae; Arthroderma.
gi|351653448|gb|AFPA01000016.1.g947.t1	EHY52649.1	0	100	guanine nucleotide-binding protein subunit beta [Exophiala dermatitidis NIH/UT8656]	Exophiala dermatitidis NIH/UT8656	Eukaryota; Fungi; Dikarya; Ascomycota; Pezizomycotina; Eurotiomycetes; Chaetothyriomycetidae; Chaetothyriales; Herpotrichiellaceae; mitosporic Herpotrichiellaceae; Exophiala.
gi|351653448|gb|AFPA01000016.1.g947.t1	ETI21250.1	0	96.7153	guanine nucleotide-binding protein subunit beta [Cladophialophora carrionii CBS 160.54]	Cladophialophora carrionii CBS 160.54	Eukaryota; Fungi; Dikarya; Ascomycota; Pezizomycotina; Eurotiomycetes; Chaetothyriomycetidae; Chaetothyriales; Herpotrichiellaceae; mitosporic Herpotrichiellaceae; Cladophialophora.
gi|351653448|gb|AFPA01000016.1.g947.t1	ETN45101.1	0	96.7153	guanine nucleotide-binding protein subunit beta [Cyphellophora europaea CBS 101466]	Cyphellophora europaea CBS 101466	Eukaryota; Fungi; Dikarya; Ascomycota; Pezizomycotina; Eurotiomycetes; Chaetothyriomycetidae; Chaetothyriales; Cyphellophoraceae; Cyphellophora.
gi|351653448|gb|AFPA01000016.1.g947.t1	XP_002146687.1	0	92.3077	G protein complex beta subunit SfaD [Talaromyces marneffei ATCC 18224]_x0001_gb|ABH09720.1| STE4-like protein [Talaromyces marneffei]_x0001_gb|EEA26140.1| G protein complex beta subunit SfaD [Talaromyces marneffei ATCC 18224]	Talaromyces marneffei ATCC 18224	Eukaryota; Fungi; Dikarya; Ascomycota; Pezizomycotina; Eurotiomycetes; Eurotiomycetidae; Eurotiales; Trichocomaceae; Talaromyces.
gi|351653448|gb|AFPA01000016.1.g947.t1	XP_002478991.1	0	92.3077	G protein complex beta subunit SfaD [Talaromyces stipitatus ATCC 10500]_x0001_gb|EED22028.1| G protein complex beta subunit SfaD [Talaromyces stipitatus ATCC 10500]	Talaromyces stipitatus ATCC 10500	Eukaryota; Fungi; Dikarya; Ascomycota; Pezizomycotina; Eurotiomycetes; Eurotiomycetidae; Eurotiales; Trichocomaceae; Talaromyces.
gi|351653448|gb|AFPA01000016.1.g947.t1	XP_001824062.1	0	92.674	guanine nucleotide-binding protein subunit beta [Aspergillus oryzae RIB40]_x0001_ref|XP_002381144.1| G-protein complex beta subunit SfaD [Aspergillus flavus NRRL3357]_x0001_dbj|BAE62929.1| unnamed protein product [Aspergillus oryzae RIB40]_x0001_gb|EED49243.1| G-protein complex beta subunit SfaD [Aspergillus flavus NRRL3357]_x0001_gb|EIT82211.1| G-protein beta subunit [Aspergillus oryzae 3.042]	Aspergillus oryzae RIB40	Eukaryota; Fungi; Dikarya; Ascomycota; Pezizomycotina; Eurotiomycetes; Eurotiomycetidae; Eurotiales; Aspergillaceae; Aspergillus.
gi|351653448|gb|AFPA01000016.1.g947.t1	XP_002795766.1	0	91.5751	guanine nucleotide-binding protein subunit beta [Paracoccidioides sp. 'lutzii' Pb01]_x0001_gb|EEH40417.1| guanine nucleotide-binding protein subunit beta [Paracoccidioides sp. 'lutzii' Pb01]	Paracoccidioides sp. 'lutzii' Pb01	Eukaryota; Fungi; Dikarya; Ascomycota; Pezizomycotina; Eurotiomycetes; Eurotiomycetidae; Onygenales; mitosporic Onygenales; Paracoccidioides.
gi|351653448|gb|AFPA01000016.1.g947.t1	XP_001398668.1	0	93.7037	guanine nucleotide-binding protein subunit beta [Aspergillus niger CBS 513.88]_x0001_emb|CAK47281.1| unnamed protein product [Aspergillus niger]_x0001_gb|EHA18891.1| guanine nucleotide-binding protein beta subunit [Aspergillus niger ATCC 1015]	Aspergillus niger CBS 513.88	Eukaryota; Fungi; Dikarya; Ascomycota; Pezizomycotina; Eurotiomycetes; Eurotiomycetidae; Eurotiales; Aspergillaceae; Aspergillus.
gi|351653448|gb|AFPA01000016.1.g947.t1	XP_753430.2	0	92.3077	G protein complex beta subunit SfaD [Aspergillus fumigatus Af293]_x0001_gb|ACO57097.1| G protein beta subunit SfaD [Aspergillus fumigatus]	Aspergillus fumigatus Af293	Eukaryota; Fungi; Dikarya; Ascomycota; Pezizomycotina; Eurotiomycetes; Eurotiomycetidae; Eurotiales; Aspergillaceae; Aspergillus.
gi|351653448|gb|AFPA01000016.1.g947.t1	EAL91392.1	0	92.3077	G protein complex beta subunit SfaD [Aspergillus fumigatus Af293]_x0001_gb|EDP51959.1| G protein complex beta subunit SfaD [Aspergillus fumigatus A1163]	Aspergillus fumigatus Af293	Eukaryota; Fungi; Dikarya; Ascomycota; Pezizomycotina; Eurotiomycetes; Eurotiomycetidae; Eurotiales; Aspergillaceae; Aspergillus.
gi|351653448|gb|AFPA01000016.1.g947.t1	AAT40565.1	0	91.9414	small G-beta protein GPB [Paracoccidioides brasiliensis]_x0001_gb|EEH49542.1| guanine nucleotide-binding protein subunit beta [Paracoccidioides brasiliensis Pb18]	Paracoccidioides brasiliensis	Eukaryota; Fungi; Dikarya; Ascomycota; Pezizomycotina; Eurotiomycetes; Eurotiomycetidae; Onygenales; mitosporic Onygenales; Paracoccidioides.
gi|351653448|gb|AFPA01000016.1.g947.t1	EPS32499.1	0	92.3077	putative G protein complex beta subunit [Penicillium oxalicum 114-2]	Penicillium oxalicum 114-2	Eukaryota; Fungi; Dikarya; Ascomycota; Pezizomycotina; Eurotiomycetes; Eurotiomycetidae; Eurotiales; Aspergillaceae; Penicillium.
gi|351653448|gb|AFPA01000016.1.g947.t1	XP_001259476.1	0	92.3077	G protein complex beta subunit SfaD [Neosartorya fischeri NRRL 181]_x0001_gb|EAW17579.1| G protein complex beta subunit SfaD [Neosartorya fischeri NRRL 181]	Neosartorya fischeri NRRL 181	Eukaryota; Fungi; Dikarya; Ascomycota; Pezizomycotina; Eurotiomycetes; Eurotiomycetidae; Eurotiales; Aspergillaceae; Neosartorya.
gi|351653448|gb|AFPA01000016.1.g947.t1	XP_002567778.1	0	92.2222	Pc21g07370 [Penicillium chrysogenum Wisconsin 54-1255]_x0001_emb|CAP95634.1| Pc21g07370 [Penicillium chrysogenum Wisconsin 54-1255]	Penicillium chrysogenum Wisconsin 54-1255	Eukaryota; Fungi; Dikarya; Ascomycota; Pezizomycotina; Eurotiomycetes; Eurotiomycetidae; Eurotiales; Aspergillaceae; Penicillium; Penicillium chrysogenum complex.
gi|351653448|gb|AFPA01000016.1.g947.t1	ERF76491.1	0	91.5751	Guanine nucleotide-binding protein subunit beta [Endocarpon pusillum Z07020]	Endocarpon pusillum Z07020	Eukaryota; Fungi; Dikarya; Ascomycota; Pezizomycotina; Eurotiomycetes; Chaetothyriomycetidae; Verrucariales; Verrucariaceae; Endocarpon.
gi|351653448|gb|AFPA01000016.1.g947.t1	XP_001274512.1	0	92.3077	G protein complex beta subunit SfaD [Aspergillus clavatus NRRL 1]_x0001_gb|EAW13086.1| G protein complex beta subunit SfaD [Aspergillus clavatus NRRL 1]	Aspergillus clavatus NRRL 1	Eukaryota; Fungi; Dikarya; Ascomycota; Pezizomycotina; Eurotiomycetes; Eurotiomycetidae; Eurotiales; Aspergillaceae; Aspergillus.
gi|351653448|gb|AFPA01000016.1.g947.t1	EEH10050.1	0	90.8425	small G-beta protein GPB [Ajellomyces capsulatus G186AR]_x0001_gb|EGC44524.1| small G-beta protein GPB [Ajellomyces capsulatus H88]	Ajellomyces capsulatus G186AR	Eukaryota; Fungi; Dikarya; Ascomycota; Pezizomycotina; Eurotiomycetes; Eurotiomycetidae; Onygenales; Ajellomycetaceae; Ajellomyces.
gi|351653448|gb|AFPA01000016.1.g947.t1	CDM30690.1	0	92.2222	Guanine nucleotide-binding protein subunit beta [Penicillium roqueforti]	Penicillium roqueforti	Eukaryota; Fungi; Dikarya; Ascomycota; Pezizomycotina; Eurotiomycetes; Eurotiomycetidae; Eurotiales; Aspergillaceae; Penicillium.
gi|351653448|gb|AFPA01000016.1.g947.t1	EEQ90059.1	0	90.4762	small G-beta protein GPB [Ajellomyces dermatitidis ER-3]_x0001_gb|EGE83688.1| guanine nucleotide-binding protein subunit beta [Ajellomyces dermatitidis ATCC 18188]	Ajellomyces dermatitidis ER-3	Eukaryota; Fungi; Dikarya; Ascomycota; Pezizomycotina; Eurotiomycetes; Eurotiomycetidae; Onygenales; Ajellomycetaceae; Ajellomyces.
gi|351653448|gb|AFPA01000016.1.g947.t1	XP_002621970.1	0	90.4762	small G-beta protein GPB [Ajellomyces dermatitidis SLH14081]_x0001_gb|EEQ73595.1| small G-beta protein GPB [Ajellomyces dermatitidis SLH14081]	Ajellomyces dermatitidis SLH14081	Eukaryota; Fungi; Dikarya; Ascomycota; Pezizomycotina; Eurotiomycetes; Eurotiomycetidae; Onygenales; Ajellomycetaceae; Ajellomyces.
gi|351653448|gb|AFPA01000016.1.g947.t1	ACY56335.1	0	90.8425	heterotrimeric G-protein beta subunit [Monascus ruber]	Monascus ruber	Eukaryota; Fungi; Dikarya; Ascomycota; Pezizomycotina; Eurotiomycetes; Eurotiomycetidae; Eurotiales; Aspergillaceae; Monascus.
gi|351653448|gb|AFPA01000016.1.g947.t1	EQL27839.1	0	90.4762	guanine nucleotide-binding protein subunit beta [Ajellomyces dermatitidis ATCC 26199]	Ajellomyces dermatitidis ATCC 26199	Eukaryota; Fungi; Dikarya; Ascomycota; Pezizomycotina; Eurotiomycetes; Eurotiomycetidae; Onygenales; Ajellomycetaceae; Ajellomyces.
gi|351653448|gb|AFPA01000016.1.g947.t1	EKV10669.1	0	91.4815	G protein complex beta subunit SfaD [Penicillium digitatum Pd1]_x0001_gb|EKV15611.1| G protein complex beta subunit SfaD [Penicillium digitatum PHI26]	Penicillium digitatum Pd1	Eukaryota; Fungi; Dikarya; Ascomycota; Pezizomycotina; Eurotiomycetes; Eurotiomycetidae; Eurotiales; Aspergillaceae; Penicillium.
gi|351653448|gb|AFPA01000016.1.g947.t1	XP_657685.1	0	91.1111	GBB_CRYPA Guanine nucleotide-binding protein beta subunit [Aspergillus nidulans FGSC A4]_x0001_gb|EAA65259.1| GBB_CRYPA Guanine nucleotide-binding protein beta subunit [Aspergillus nidulans FGSC A4]_x0001_tpe|CBF90238.1| TPA: G-protein beta subunit [Source:UniProtKB/TrEMBL;Acc:O74214] [Aspergillus nidulans FGSC A4]	Aspergillus nidulans FGSC A4	Eukaryota; Fungi; Dikarya; Ascomycota; Pezizomycotina; Eurotiomycetes; Eurotiomycetidae; Eurotiales; Aspergillaceae; Aspergillus.
gi|351653448|gb|AFPA01000016.1.g947.t1	XP_002584356.1	0	91.4498	guanine nucleotide-binding protein beta subunit [Uncinocarpus reesii 1704]_x0001_gb|EEP80203.1| guanine nucleotide-binding protein beta subunit [Uncinocarpus reesii 1704]	Uncinocarpus reesii 1704	Eukaryota; Fungi; Dikarya; Ascomycota; Pezizomycotina; Eurotiomycetes; Eurotiomycetidae; Onygenales; Onygenaceae; Uncinocarpus.
gi|351653448|gb|AFPA01000016.1.g947.t1	XP_003067194.1	0	91.4498	Guanine nucleotide-binding protein beta subunit, putative [Coccidioides posadasii C735 delta SOWgp]_x0001_gb|EER25049.1| Guanine nucleotide-binding protein beta subunit, putative [Coccidioides posadasii C735 delta SOWgp]	Coccidioides posadasii C735 delta SOWgp	Eukaryota; Fungi; Dikarya; Ascomycota; Pezizomycotina; Eurotiomycetes; Eurotiomycetidae; Onygenales; mitosporic Onygenales; Coccidioides.
gi|351653448|gb|AFPA01000016.1.g947.t1	AAC33436.1	0	90.7407	G-protein beta subunit [Aspergillus nidulans]	Aspergillus nidulans	Eukaryota; Fungi; Dikarya; Ascomycota; Pezizomycotina; Eurotiomycetes; Eurotiomycetidae; Eurotiales; Aspergillaceae; Aspergillus.
gi|351653448|gb|AFPA01000016.1.g947.t1	XP_001239616.1	0	91.4498	guanine nucleotide-binding protein beta subunit [Coccidioides immitis RS]_x0001_gb|EFW19410.1| guanine nucleotide-binding protein beta subunit [Coccidioides posadasii str. Silveira]_x0001_gb|EJB11903.1| guanine nucleotide-binding protein subunit beta [Coccidioides immitis RS]	Coccidioides immitis RS	Eukaryota; Fungi; Dikarya; Ascomycota; Pezizomycotina; Eurotiomycetes; Eurotiomycetidae; Onygenales; mitosporic Onygenales; Coccidioides.
gi|351653448|gb|AFPA01000016.1.g947.t1	EEH22750.1	0	93.1818	guanine nucleotide-binding protein subunit beta [Paracoccidioides brasiliensis Pb03]	Paracoccidioides brasiliensis Pb03	Eukaryota; Fungi; Dikarya; Ascomycota; Pezizomycotina; Eurotiomycetes; Eurotiomycetidae; Onygenales; mitosporic Onygenales; Paracoccidioides.
gi|351653448|gb|AFPA01000016.1.g947.t1	GAA83243.1	0	87.2414	G protein beta subunit SfaD [Aspergillus kawachii IFO 4308]	Aspergillus kawachii IFO 4308	Eukaryota; Fungi; Dikarya; Ascomycota; Pezizomycotina; Eurotiomycetes; Eurotiomycetidae; Eurotiales; Aspergillaceae; Aspergillus.
gi|351653448|gb|AFPA01000016.1.g947.t1	XP_003021074.1	6e-180	87.6866	hypothetical protein TRV_04826 [Trichophyton verrucosum HKI 0517]_x0001_gb|EFE40456.1| hypothetical protein TRV_04826 [Trichophyton verrucosum HKI 0517]	Trichophyton verrucosum HKI 0517	Eukaryota; Fungi; Dikarya; Ascomycota; Pezizomycotina; Eurotiomycetes; Eurotiomycetidae; Onygenales; Arthrodermataceae; mitosporic Arthrodermataceae; Trichophyton.
gi|351653448|gb|AFPA01000016.1.g947.t1	CCX14452.1	6e-175	87.5	Similar to Guanine nucleotide-binding protein subunit beta; acc. no. O14435 [Pyronema omphalodes CBS 100304]	Pyronema omphalodes CBS 100304	Eukaryota; Fungi; Dikarya; Ascomycota; Pezizomycotina; Pezizomycetes; Pezizales; Pyronemataceae; Pyronema.
gi|351653448|gb|AFPA01000016.1.g947.t1	EGX53779.1	6e-174	85.9848	hypothetical protein AOL_s00004g438 [Arthrobotrys oligospora ATCC 24927]	Arthrobotrys oligospora ATCC 24927	Eukaryota; Fungi; Dikarya; Ascomycota; Pezizomycotina; Orbiliomycetes; Orbiliales; Orbiliaceae; Orbilia.
gi|351653448|gb|AFPA01000016.1.g947.t1	EPS44559.1	2e-173	85.6061	hypothetical protein H072_1448 [Dactylellina haptotyla CBS 200.50]	Dactylellina haptotyla CBS 200.50	Eukaryota; Fungi; Dikarya; Ascomycota; Pezizomycotina; Orbiliomycetes; Orbiliales; Orbiliaceae; mitosporic Orbiliaceae; Dactylellina.
gi|351653448|gb|AFPA01000016.1.g947.t1	ELR06948.1	4e-173	85.0909	guanine nucleotide-binding protein subunit beta [Pseudogymnoascus destructans 20631-21]	Pseudogymnoascus destructans 20631-21	Eukaryota; Fungi; Dikarya; Ascomycota; Pezizomycotina; Leotiomycetes; Leotiomycetes incertae sedis; Pseudeurotiaceae; Pseudogymnoascus.
gi|351653448|gb|AFPA01000016.1.g947.t1	EME48011.1	5e-173	84.6154	G protein beta like subunit [Dothistroma septosporum NZE10]	Dothistroma septosporum NZE10	Eukaryota; Fungi; Dikarya; Ascomycota; Pezizomycotina; Dothideomycetes; Dothideomycetidae; Capnodiales; Mycosphaerellaceae; Mycosphaerella.
gi|351653448|gb|AFPA01000016.1.g947.t1	EWC48535.1	9e-173	84.8485	guanine nucleotide-binding protein subunit beta [Drechslerella stenobrocha 248]	Drechslerella stenobrocha 248	Eukaryota; Fungi; Dikarya; Ascomycota; Pezizomycotina; Orbiliomycetes; Orbiliales; Orbiliaceae; mitosporic Orbiliaceae; Drechslerella.
gi|351653448|gb|AFPA01000016.1.g947.t1	EME86181.1	2e-172	85.1852	g-protein beta subunit-like protein [Pseudocercospora fijiensis CIRAD86]	Pseudocercospora fijiensis CIRAD86	Eukaryota; Fungi; Dikarya; Ascomycota; Pezizomycotina; Dothideomycetes; Dothideomycetidae; Capnodiales; Mycosphaerellaceae; Pseudocercospora.
gi|351653448|gb|AFPA01000016.1.g947.t1	EFQ25289.1	7e-172	85.348	WD domain-containing protein [Colletotrichum graminicola M1.001]	Colletotrichum graminicola M1.001	Eukaryota; Fungi; Dikarya; Ascomycota; Pezizomycotina; Sordariomycetes; Hypocreomycetidae; Glomerellales; Glomerellaceae; mitosporic Glomerellaceae; Colletotrichum.
gi|351653448|gb|AFPA01000016.1.g947.t1	EMF15237.1	1e-171	85.4478	G-protein beta subunit [Sphaerulina musiva SO2202]	Sphaerulina musiva SO2202	Eukaryota; Fungi; Dikarya; Ascomycota; Pezizomycotina; Dothideomycetes; Dothideomycetidae; Capnodiales; Mycosphaerellaceae; Sphaerulina.
gi|351653448|gb|AFPA01000016.1.g947.t1	ADE20134.1	1e-171	85.348	heterotrimeric G-protein beta subunit [Colletotrichum hanaui]_x0001_emb|CCF35472.1| guanine nucleotide-binding protein subunit beta [Colletotrichum higginsianum]	Colletotrichum hanaui	Eukaryota; Fungi; Dikarya; Ascomycota; Pezizomycotina; Sordariomycetes; Hypocreomycetidae; Glomerellales; Glomerellaceae; mitosporic Glomerellaceae; Colletotrichum.
gi|351653448|gb|AFPA01000016.1.g947.t1	EMC97797.1	1e-171	84.4444	hypothetical protein BAUCODRAFT_404084 [Baudoinia compniacensis UAMH 10762]	Baudoinia compniacensis UAMH 10762	Eukaryota; Fungi; Dikarya; Ascomycota; Pezizomycotina; Dothideomycetes; Dothideomycetidae; Capnodiales; Teratosphaeriaceae; mitosporic Teratosphaeriaceae; Baudoinia.
gi|351653448|gb|AFPA01000016.1.g947.t1	AFJ79447.1	1e-171	85.348	G protein beta subunit [Verticillium dahliae]_x0001_gb|AHA86231.1| G protein beta subunit 1 [Verticillium dahliae]	Verticillium dahliae	Eukaryota; Fungi; Dikarya; Ascomycota; Pezizomycotina; Sordariomycetes; Hypocreomycetidae; Glomerellales; Plectosphaerellaceae; mitosporic Plectosphaerellaceae; Verticillium.
gi|351653448|gb|AFPA01000016.1.g947.t1	EKD20433.1	2e-171	85.0909	guanine nucleotide-binding protein beta subunit [Marssonina brunnea f. sp. 'multigermtubi' MB_m1]	Marssonina brunnea f. sp. 'multigermtubi' MB_m1	Eukaryota; Fungi; Dikarya; Ascomycota; Pezizomycotina; Leotiomycetes; Helotiales; Dermateaceae; Marssonina.
gi|351653448|gb|AFPA01000016.1.g947.t1	XP_003655108.1	2e-171	84.6715	hypothetical protein THITE_2118396 [Thielavia terrestris NRRL 8126]_x0001_gb|AEO68772.1| hypothetical protein THITE_2118396 [Thielavia terrestris NRRL 8126]	Thielavia terrestris NRRL 8126	Eukaryota; Fungi; Dikarya; Ascomycota; Pezizomycotina; Sordariomycetes; Sordariomycetidae; Sordariales; Chaetomiaceae; Thielavia.
gi|351653448|gb|AFPA01000016.1.g947.t1	EFZ02888.1	3e-171	84.3066	G protein beta subunit [Metarhizium anisopliae ARSEF 23]	Metarhizium anisopliae ARSEF 23	Eukaryota; Fungi; Dikarya; Ascomycota; Pezizomycotina; Sordariomycetes; Hypocreomycetidae; Hypocreales; Clavicipitaceae; mitosporic Clavicipitaceae; Metarhizium.
gi|351653448|gb|AFPA01000016.1.g947.t1	ELA30254.1	3e-171	84.9817	guanine nucleotide-binding protein beta subunit [Colletotrichum gloeosporioides Nara gc5]_x0001_gb|EQB48520.1| hypothetical protein CGLO_12243 [Colletotrichum gloeosporioides Cg-14]	Colletotrichum gloeosporioides Nara gc5	Eukaryota; Fungi; Dikarya; Ascomycota; Pezizomycotina; Sordariomycetes; Hypocreomycetidae; Glomerellales; Glomerellaceae; mitosporic Glomerellaceae; Colletotrichum.
gi|351653448|gb|AFPA01000016.1.g947.t1	ENH86503.1	3e-171	84.9817	guanine nucleotide-binding protein beta subunit [Colletotrichum orbiculare MAFF 240422]	Colletotrichum orbiculare MAFF 240422	Eukaryota; Fungi; Dikarya; Ascomycota; Pezizomycotina; Sordariomycetes; Hypocreomycetidae; Glomerellales; Glomerellaceae; mitosporic Glomerellaceae; Colletotrichum.
gi|351653448|gb|AFPA01000016.1.g947.t1	EFY92367.1	7e-171	84.3066	G protein beta subunit [Metarhizium acridum CQMa 102]	Metarhizium acridum CQMa 102	Eukaryota; Fungi; Dikarya; Ascomycota; Pezizomycotina; Sordariomycetes; Hypocreomycetidae; Hypocreales; Clavicipitaceae; mitosporic Clavicipitaceae; Metarhizium.
gi|351653436|gb|AFPA01000028.1.g1566.t1	EHY53241.1	0	96.4609	ABC multidrug transporter SitT [Exophiala dermatitidis NIH/UT8656]	Exophiala dermatitidis NIH/UT8656	Eukaryota; Fungi; Dikarya; Ascomycota; Pezizomycotina; Eurotiomycetes; Chaetothyriomycetidae; Chaetothyriales; Herpotrichiellaceae; mitosporic Herpotrichiellaceae; Exophiala.
gi|351653436|gb|AFPA01000028.1.g1566.t1	EQB53687.1	0	56.5789	hypothetical protein CGLO_06567 [Colletotrichum gloeosporioides Cg-14]	Colletotrichum gloeosporioides Cg-14	Eukaryota; Fungi; Dikarya; Ascomycota; Pezizomycotina; Sordariomycetes; Hypocreomycetidae; Glomerellales; Glomerellaceae; mitosporic Glomerellaceae; Colletotrichum.
gi|351653436|gb|AFPA01000028.1.g1566.t1	EHK18687.1	0	55.759	hypothetical protein TRIVIDRAFT_210053 [Trichoderma virens Gv29-8]	Trichoderma virens Gv29-8	Eukaryota; Fungi; Dikarya; Ascomycota; Pezizomycotina; Sordariomycetes; Hypocreomycetidae; Hypocreales; Hypocreaceae; Trichoderma.
gi|351653436|gb|AFPA01000028.1.g1566.t1	ENH80250.1	0	56.6588	ABC multidrug transporter [Colletotrichum orbiculare MAFF 240422]	Colletotrichum orbiculare MAFF 240422	Eukaryota; Fungi; Dikarya; Ascomycota; Pezizomycotina; Sordariomycetes; Hypocreomycetidae; Glomerellales; Glomerellaceae; mitosporic Glomerellaceae; Colletotrichum.
gi|351653436|gb|AFPA01000028.1.g1566.t1	ELA26601.1	0	54.1921	ABC multidrug transporter [Colletotrichum gloeosporioides Nara gc5]	Colletotrichum gloeosporioides Nara gc5	Eukaryota; Fungi; Dikarya; Ascomycota; Pezizomycotina; Sordariomycetes; Hypocreomycetidae; Glomerellales; Glomerellaceae; mitosporic Glomerellaceae; Colletotrichum.
gi|351653436|gb|AFPA01000028.1.g1566.t1	EGO56121.1	0	54.9199	hypothetical protein NEUTE1DRAFT_146887 [Neurospora tetrasperma FGSC 2508]_x0001_gb|EGZ71024.1| P-loop containing nucleoside triphosphate hydrolase protein [Neurospora tetrasperma FGSC 2509]	Neurospora tetrasperma FGSC 2508	Eukaryota; Fungi; Dikarya; Ascomycota; Pezizomycotina; Sordariomycetes; Sordariomycetidae; Sordariales; Sordariaceae; Neurospora.
gi|351653436|gb|AFPA01000028.1.g1566.t1	EFQ33850.1	0	54.8819	ABC transporter [Colletotrichum graminicola M1.001]	Colletotrichum graminicola M1.001	Eukaryota; Fungi; Dikarya; Ascomycota; Pezizomycotina; Sordariomycetes; Hypocreomycetidae; Glomerellales; Glomerellaceae; mitosporic Glomerellaceae; Colletotrichum.
gi|351653436|gb|AFPA01000028.1.g1566.t1	EWG52641.1	0	53.7989	ATPase [Fusarium verticillioides 7600]	Fusarium verticillioides 7600	Eukaryota; Fungi; Dikarya; Ascomycota; Pezizomycotina; Sordariomycetes; Hypocreomycetidae; Hypocreales; Nectriaceae; mitosporic Nectriaceae; Fusarium; Fusarium fujikuroi species complex.
gi|351653436|gb|AFPA01000028.1.g1566.t1	ETR99056.1	0	55.9309	ABC multidrug transporter [Trichoderma reesei RUT C-30]	Trichoderma reesei RUT C-30	Eukaryota; Fungi; Dikarya; Ascomycota; Pezizomycotina; Sordariomycetes; Hypocreomycetidae; Hypocreales; Hypocreaceae; Trichoderma.
gi|351653436|gb|AFPA01000028.1.g1566.t1	EKJ69226.1	0	53.6177	hypothetical protein FPSE_10595 [Fusarium pseudograminearum CS3096]	Fusarium pseudograminearum CS3096	Eukaryota; Fungi; Dikarya; Ascomycota; Pezizomycotina; Sordariomycetes; Hypocreomycetidae; Hypocreales; Nectriaceae; mitosporic Nectriaceae; Fusarium.
gi|351653436|gb|AFPA01000028.1.g1566.t1	EGR46096.1	0	55.8268	predicted protein [Trichoderma reesei QM6a]	Trichoderma reesei QM6a	Eukaryota; Fungi; Dikarya; Ascomycota; Pezizomycotina; Sordariomycetes; Hypocreomycetidae; Hypocreales; Hypocreaceae; Trichoderma.
gi|351653436|gb|AFPA01000028.1.g1566.t1	CCT74157.1	0	53.5354	related to multidrug resistance protein [Fusarium fujikuroi IMI 58289]	Fusarium fujikuroi IMI 58289	Eukaryota; Fungi; Dikarya; Ascomycota; Pezizomycotina; Sordariomycetes; Hypocreomycetidae; Hypocreales; Nectriaceae; mitosporic Nectriaceae; Fusarium; Fusarium fujikuroi species complex.
gi|351653436|gb|AFPA01000028.1.g1566.t1	EHK45578.1	0	56.3265	hypothetical protein TRIATDRAFT_161084 [Trichoderma atroviride IMI 206040]	Trichoderma atroviride IMI 206040	Eukaryota; Fungi; Dikarya; Ascomycota; Pezizomycotina; Sordariomycetes; Hypocreomycetidae; Hypocreales; Hypocreaceae; Trichoderma.
gi|351653436|gb|AFPA01000028.1.g1566.t1	EFY99280.1	0	53.1274	ABC multidrug transporter [Metarhizium anisopliae ARSEF 23]	Metarhizium anisopliae ARSEF 23	Eukaryota; Fungi; Dikarya; Ascomycota; Pezizomycotina; Sordariomycetes; Hypocreomycetidae; Hypocreales; Clavicipitaceae; mitosporic Clavicipitaceae; Metarhizium.
gi|351653436|gb|AFPA01000028.1.g1566.t1	ELA27983.1	0	53.0374	ABC multidrug transporter [Colletotrichum gloeosporioides Nara gc5]	Colletotrichum gloeosporioides Nara gc5	Eukaryota; Fungi; Dikarya; Ascomycota; Pezizomycotina; Sordariomycetes; Hypocreomycetidae; Glomerellales; Glomerellaceae; mitosporic Glomerellaceae; Colletotrichum.
gi|351653436|gb|AFPA01000028.1.g1566.t1	XP_003054290.1	0	53.7372	predicted protein [Nectria haematococca mpVI 77-13-4]_x0001_gb|EEU48577.1| predicted protein [Nectria haematococca mpVI 77-13-4]	Nectria haematococca mpVI 77-13-4	Eukaryota; Fungi; Dikarya; Ascomycota; Pezizomycotina; Sordariomycetes; Hypocreomycetidae; Hypocreales; Nectriaceae; mitosporic Nectriaceae; Fusarium; Fusarium solani species complex.
gi|351653436|gb|AFPA01000028.1.g1566.t1	EGU75494.1	0	53.5604	hypothetical protein FOXB_14006 [Fusarium oxysporum Fo5176]	Fusarium oxysporum Fo5176	Eukaryota; Fungi; Dikarya; Ascomycota; Pezizomycotina; Sordariomycetes; Hypocreomycetidae; Hypocreales; Nectriaceae; mitosporic Nectriaceae; Fusarium; Fusarium oxysporum species complex.
gi|351653436|gb|AFPA01000028.1.g1566.t1	ENH88774.1	0	53.1511	ABC multidrug transporter [Colletotrichum orbiculare MAFF 240422]	Colletotrichum orbiculare MAFF 240422	Eukaryota; Fungi; Dikarya; Ascomycota; Pezizomycotina; Sordariomycetes; Hypocreomycetidae; Glomerellales; Glomerellaceae; mitosporic Glomerellaceae; Colletotrichum.
gi|351653436|gb|AFPA01000028.1.g1566.t1	ENH74139.1	0	53.5604	Leptomycin B resistance protein pmd1 [Fusarium oxysporum f. sp. cubense race 1]	Fusarium oxysporum f. sp. cubense race 1	Eukaryota; Fungi; Dikarya; Ascomycota; Pezizomycotina; Sordariomycetes; Hypocreomycetidae; Hypocreales; Nectriaceae; mitosporic Nectriaceae; Fusarium; Fusarium oxysporum species complex.
gi|351653436|gb|AFPA01000028.1.g1566.t1	EMT62410.1	0	53.9732	Leptomycin B resistance protein pmd1 [Fusarium oxysporum f. sp. cubense race 4]	Fusarium oxysporum f. sp. cubense race 4	Eukaryota; Fungi; Dikarya; Ascomycota; Pezizomycotina; Sordariomycetes; Hypocreomycetidae; Hypocreales; Nectriaceae; mitosporic Nectriaceae; Fusarium; Fusarium oxysporum species complex.
gi|351653436|gb|AFPA01000028.1.g1566.t1	EFY92256.1	0	53.149	ABC multidrug transporter [Metarhizium acridum CQMa 102]	Metarhizium acridum CQMa 102	Eukaryota; Fungi; Dikarya; Ascomycota; Pezizomycotina; Sordariomycetes; Hypocreomycetidae; Hypocreales; Clavicipitaceae; mitosporic Clavicipitaceae; Metarhizium.
gi|351653436|gb|AFPA01000028.1.g1566.t1	XP_384512.1	0	54.9919	hypothetical protein FG04336.1 [Fusarium graminearum PH-1]_x0001_gb|ESU08778.1| hypothetical protein FGSG_04336 [Fusarium graminearum PH-1]	Fusarium graminearum PH-1	Eukaryota; Fungi; Dikarya; Ascomycota; Pezizomycotina; Sordariomycetes; Hypocreomycetidae; Hypocreales; Nectriaceae; mitosporic Nectriaceae; Fusarium.
gi|351653436|gb|AFPA01000028.1.g1566.t1	EON98500.1	0	52.8701	putative abc multidrug transporter protein [Togninia minima UCRPA7]	Togninia minima UCRPA7	Eukaryota; Fungi; Dikarya; Ascomycota; Pezizomycotina; Sordariomycetes; Sordariomycetidae; Calosphaeriales; Calosphaeriaceae; Togninia.
gi|351653436|gb|AFPA01000028.1.g1566.t1	AHF50236.1	0	51.4487	p-glycoprotein [Daldinia eschscholtzii]	Daldinia eschscholtzii	Eukaryota; Fungi; Dikarya; Ascomycota; Pezizomycotina; Sordariomycetes; Xylariomycetidae; Xylariales; Xylariaceae; Daldinia.
gi|351653436|gb|AFPA01000028.1.g1566.t1	EKJ78570.1	0	53.4333	hypothetical protein FPSE_01236 [Fusarium pseudograminearum CS3096]	Fusarium pseudograminearum CS3096	Eukaryota; Fungi; Dikarya; Ascomycota; Pezizomycotina; Sordariomycetes; Hypocreomycetidae; Hypocreales; Nectriaceae; mitosporic Nectriaceae; Fusarium.
gi|351653436|gb|AFPA01000028.1.g1566.t1	XP_380717.1	0	53.1447	hypothetical protein FG00541.1 [Fusarium graminearum PH-1]_x0001_gb|ESU05735.1| hypothetical protein FGSG_00541 [Fusarium graminearum PH-1]	Fusarium graminearum PH-1	Eukaryota; Fungi; Dikarya; Ascomycota; Pezizomycotina; Sordariomycetes; Hypocreomycetidae; Hypocreales; Nectriaceae; mitosporic Nectriaceae; Fusarium.
gi|351653436|gb|AFPA01000028.1.g1566.t1	CCT62396.1	0	52.4324	related to multidrug resistance protein [Fusarium fujikuroi IMI 58289]	Fusarium fujikuroi IMI 58289	Eukaryota; Fungi; Dikarya; Ascomycota; Pezizomycotina; Sordariomycetes; Hypocreomycetidae; Hypocreales; Nectriaceae; mitosporic Nectriaceae; Fusarium; Fusarium fujikuroi species complex.
gi|351653436|gb|AFPA01000028.1.g1566.t1	EGU81086.1	0	52.7907	hypothetical protein FOXB_08434 [Fusarium oxysporum Fo5176]	Fusarium oxysporum Fo5176	Eukaryota; Fungi; Dikarya; Ascomycota; Pezizomycotina; Sordariomycetes; Hypocreomycetidae; Hypocreales; Nectriaceae; mitosporic Nectriaceae; Fusarium; Fusarium oxysporum species complex.
gi|351653436|gb|AFPA01000028.1.g1566.t1	EMT61938.1	0	53.1915	Leptomycin B resistance protein pmd1 [Fusarium oxysporum f. sp. cubense race 4]	Fusarium oxysporum f. sp. cubense race 4	Eukaryota; Fungi; Dikarya; Ascomycota; Pezizomycotina; Sordariomycetes; Hypocreomycetidae; Hypocreales; Nectriaceae; mitosporic Nectriaceae; Fusarium; Fusarium oxysporum species complex.
gi|351653436|gb|AFPA01000028.1.g1566.t1	ENH61005.1	0	53.2703	Leptomycin B resistance protein pmd1 [Fusarium oxysporum f. sp. cubense race 1]	Fusarium oxysporum f. sp. cubense race 1	Eukaryota; Fungi; Dikarya; Ascomycota; Pezizomycotina; Sordariomycetes; Hypocreomycetidae; Hypocreales; Nectriaceae; mitosporic Nectriaceae; Fusarium; Fusarium oxysporum species complex.
gi|351653436|gb|AFPA01000028.1.g1566.t1	XP_006671901.1	0	52.3548	AtrH like protein [Cordyceps militaris CM01]_x0001_gb|EGX90280.1| AtrH like protein [Cordyceps militaris CM01]	Cordyceps militaris CM01	Eukaryota; Fungi; Dikarya; Ascomycota; Pezizomycotina; Sordariomycetes; Hypocreomycetidae; Hypocreales; Cordycipitaceae; Cordyceps.
gi|351653436|gb|AFPA01000028.1.g1566.t1	EWG37368.1	0	52.4476	hypothetical protein FVEG_00998 [Fusarium verticillioides 7600]_x0001_gb|EWG37369.1| hypothetical protein FVEG_00998 [Fusarium verticillioides 7600]	Fusarium verticillioides 7600	Eukaryota; Fungi; Dikarya; Ascomycota; Pezizomycotina; Sordariomycetes; Hypocreomycetidae; Hypocreales; Nectriaceae; mitosporic Nectriaceae; Fusarium; Fusarium fujikuroi species complex.
gi|351653436|gb|AFPA01000028.1.g1566.t1	EJT82255.1	0	50.8397	leptomycin B resistance protein pmd1 [Gaeumannomyces graminis var. tritici R3-111a-1]	Gaeumannomyces graminis var. tritici R3-111a-1	Eukaryota; Fungi; Dikarya; Ascomycota; Pezizomycotina; Sordariomycetes; Sordariomycetidae; Magnaporthales; Magnaporthaceae; Gaeumannomyces.
gi|351653436|gb|AFPA01000028.1.g1566.t1	XP_003714008.1	0	51.7054	leptomycin B resistance protein pmd1 [Magnaporthe oryzae 70-15]_x0001_gb|EHA54201.1| leptomycin B resistance protein pmd1 [Magnaporthe oryzae 70-15]	Magnaporthe oryzae 70-15	Eukaryota; Fungi; Dikarya; Ascomycota; Pezizomycotina; Sordariomycetes; Sordariomycetidae; Magnaporthales; Magnaporthaceae; Magnaporthe.
gi|351653436|gb|AFPA01000028.1.g1566.t1	ELQ41254.1	0	51.7054	leptomycin B resistance protein pmd1 [Magnaporthe oryzae Y34]_x0001_gb|ELQ64706.1| leptomycin B resistance protein pmd1 [Magnaporthe oryzae P131]	Magnaporthe oryzae Y34	Eukaryota; Fungi; Dikarya; Ascomycota; Pezizomycotina; Sordariomycetes; Sordariomycetidae; Magnaporthales; Magnaporthaceae; Magnaporthe.
gi|351653436|gb|AFPA01000028.1.g1566.t1	EMR63072.1	0	52.3735	putative leptomycin b resistance protein pmd1 protein [Eutypa lata UCREL1]	Eutypa lata UCREL1	Eukaryota; Fungi; Dikarya; Ascomycota; Pezizomycotina; Sordariomycetes; Xylariomycetidae; Xylariales; Diatrypaceae; Eutypa.
gi|351653436|gb|AFPA01000028.1.g1566.t1	XP_003048291.1	0	54.2536	predicted protein [Nectria haematococca mpVI 77-13-4]_x0001_gb|EEU42578.1| predicted protein [Nectria haematococca mpVI 77-13-4]	Nectria haematococca mpVI 77-13-4	Eukaryota; Fungi; Dikarya; Ascomycota; Pezizomycotina; Sordariomycetes; Hypocreomycetidae; Hypocreales; Nectriaceae; mitosporic Nectriaceae; Fusarium; Fusarium solani species complex.
gi|351653436|gb|AFPA01000028.1.g1566.t1	EGY21379.1	0	51.7611	multidrug resistance protein [Verticillium dahliae VdLs.17]	Verticillium dahliae VdLs.17	Eukaryota; Fungi; Dikarya; Ascomycota; Pezizomycotina; Sordariomycetes; Hypocreomycetidae; Glomerellales; Plectosphaerellaceae; mitosporic Plectosphaerellaceae; Verticillium.
gi|351653436|gb|AFPA01000028.1.g1566.t1	XP_001903507.1	0	54.1972	hypothetical protein [Podospora anserina S mat+]_x0001_emb|CAP61282.1| unnamed protein product [Podospora anserina S mat+]	Podospora anserina S mat+	Eukaryota; Fungi; Dikarya; Ascomycota; Pezizomycotina; Sordariomycetes; Sordariomycetidae; Sordariales; Lasiosphaeriaceae; Podospora.
gi|351653436|gb|AFPA01000028.1.g1566.t1	EMR69896.1	0	50.873	putative abc multidrug transporter protein [Eutypa lata UCREL1]	Eutypa lata UCREL1	Eukaryota; Fungi; Dikarya; Ascomycota; Pezizomycotina; Sordariomycetes; Xylariomycetidae; Xylariales; Diatrypaceae; Eutypa.
gi|351653436|gb|AFPA01000028.1.g1572.t1	EHY53244.1	0	100	acetyl CoA:N6-hydroxylysine acetyl transferase [Exophiala dermatitidis NIH/UT8656]	Exophiala dermatitidis NIH/UT8656	Eukaryota; Fungi; Dikarya; Ascomycota; Pezizomycotina; Eurotiomycetes; Chaetothyriomycetidae; Chaetothyriales; Herpotrichiellaceae; mitosporic Herpotrichiellaceae; Exophiala.
gi|351653436|gb|AFPA01000028.1.g1572.t1	XP_002541835.1	3e-155	54.8165	conserved hypothetical protein [Uncinocarpus reesii 1704]_x0001_gb|EEP76502.1| conserved hypothetical protein [Uncinocarpus reesii 1704]	Uncinocarpus reesii 1704	Eukaryota; Fungi; Dikarya; Ascomycota; Pezizomycotina; Eurotiomycetes; Eurotiomycetidae; Onygenales; Onygenaceae; Uncinocarpus.
gi|351653436|gb|AFPA01000028.1.g1572.t1	XP_002628809.1	1e-151	54.7126	siderophore biosynthesis acetylase AceI [Ajellomyces dermatitidis SLH14081]_x0001_gb|EEQ69237.1| siderophore biosynthesis acetylase AceI [Ajellomyces dermatitidis SLH14081]_x0001_gb|EEQ85357.1| siderophore biosynthesis acetylase AceI [Ajellomyces dermatitidis ER-3]_x0001_gb|EGE78429.1| acetylase [Ajellomyces dermatitidis ATCC 18188]_x0001_gb|EQL37479.1| hypothetical protein BDFG_01076 [Ajellomyce…	Ajellomyces dermatitidis SLH14081	Eukaryota; Fungi; Dikarya; Ascomycota; Pezizomycotina; Eurotiomycetes; Eurotiomycetidae; Onygenales; Ajellomycetaceae; Ajellomyces.
gi|351653436|gb|AFPA01000028.1.g1572.t1	EER37021.1	2e-149	55.0459	acetylase [Ajellomyces capsulatus H143]_x0001_gb|EGC40713.1| acetylase [Ajellomyces capsulatus H88]	Ajellomyces capsulatus H143	Eukaryota; Fungi; Dikarya; Ascomycota; Pezizomycotina; Eurotiomycetes; Eurotiomycetidae; Onygenales; Ajellomycetaceae; Ajellomyces.
gi|351653436|gb|AFPA01000028.1.g1572.t1	XP_001536540.1	3e-149	54.8165	conserved hypothetical protein [Ajellomyces capsulatus NAm1]_x0001_gb|EDN04660.1| conserved hypothetical protein [Ajellomyces capsulatus NAm1]	Ajellomyces capsulatus NAm1	Eukaryota; Fungi; Dikarya; Ascomycota; Pezizomycotina; Eurotiomycetes; Eurotiomycetidae; Onygenales; Ajellomycetaceae; Ajellomyces.
gi|351653436|gb|AFPA01000028.1.g1572.t1	EEH43811.1	4e-149	53.7931	conserved hypothetical protein [Paracoccidioides brasiliensis Pb18]	Paracoccidioides brasiliensis Pb18	Eukaryota; Fungi; Dikarya; Ascomycota; Pezizomycotina; Eurotiomycetes; Eurotiomycetidae; Onygenales; mitosporic Onygenales; Paracoccidioides.
gi|351653436|gb|AFPA01000028.1.g1572.t1	EEH02761.1	4e-149	55.2752	acetylase [Ajellomyces capsulatus G186AR]	Ajellomyces capsulatus G186AR	Eukaryota; Fungi; Dikarya; Ascomycota; Pezizomycotina; Eurotiomycetes; Eurotiomycetidae; Onygenales; Ajellomycetaceae; Ajellomyces.
gi|351653436|gb|AFPA01000028.1.g1572.t1	EEH21512.1	4e-149	53.7931	acetylase [Paracoccidioides brasiliensis Pb03]	Paracoccidioides brasiliensis Pb03	Eukaryota; Fungi; Dikarya; Ascomycota; Pezizomycotina; Eurotiomycetes; Eurotiomycetidae; Onygenales; mitosporic Onygenales; Paracoccidioides.
gi|351653436|gb|AFPA01000028.1.g1572.t1	ACC64455.1	9e-149	55.0459	acetylase [Ajellomyces capsulatus]	Ajellomyces capsulatus	Eukaryota; Fungi; Dikarya; Ascomycota; Pezizomycotina; Eurotiomycetes; Eurotiomycetidae; Onygenales; Ajellomycetaceae; Ajellomyces.
gi|351653436|gb|AFPA01000028.1.g1572.t1	XP_002796672.1	1e-148	53.5632	acetylase [Paracoccidioides sp. 'lutzii' Pb01]_x0001_gb|EEH39218.1| acetylase [Paracoccidioides sp. 'lutzii' Pb01]	Paracoccidioides sp. 'lutzii' Pb01	Eukaryota; Fungi; Dikarya; Ascomycota; Pezizomycotina; Eurotiomycetes; Eurotiomycetidae; Onygenales; mitosporic Onygenales; Paracoccidioides.
gi|351653436|gb|AFPA01000028.1.g1572.t1	XP_001247664.1	4e-148	53.3333	hypothetical protein CIMG_01435 [Coccidioides immitis RS]_x0001_gb|EAS36201.2| acetylase [Coccidioides immitis RS]	Coccidioides immitis RS	Eukaryota; Fungi; Dikarya; Ascomycota; Pezizomycotina; Eurotiomycetes; Eurotiomycetidae; Onygenales; mitosporic Onygenales; Coccidioides.
gi|351653436|gb|AFPA01000028.1.g1572.t1	EFW21585.1	5e-148	53.5632	acetylase [Coccidioides posadasii str. Silveira]	Coccidioides posadasii str. Silveira	Eukaryota; Fungi; Dikarya; Ascomycota; Pezizomycotina; Eurotiomycetes; Eurotiomycetidae; Onygenales; mitosporic Onygenales; Coccidioides.
gi|351653436|gb|AFPA01000028.1.g1572.t1	XP_003065776.1	6e-144	51.7778	acetylase, putative [Coccidioides posadasii C735 delta SOWgp]_x0001_gb|EER23631.1| acetylase, putative [Coccidioides posadasii C735 delta SOWgp]	Coccidioides posadasii C735 delta SOWgp	Eukaryota; Fungi; Dikarya; Ascomycota; Pezizomycotina; Eurotiomycetes; Eurotiomycetidae; Onygenales; mitosporic Onygenales; Coccidioides.
gi|351653436|gb|AFPA01000028.1.g1572.t1	CDM30374.1	2e-141	54.3379	Acyl-CoA N-acyltransferase [Penicillium roqueforti]	Penicillium roqueforti	Eukaryota; Fungi; Dikarya; Ascomycota; Pezizomycotina; Eurotiomycetes; Eurotiomycetidae; Eurotiales; Aspergillaceae; Penicillium.
gi|351653436|gb|AFPA01000028.1.g1572.t1	XP_002560743.1	5e-139	53.1963	Pc16g03860 [Penicillium chrysogenum Wisconsin 54-1255]_x0001_emb|CAP93056.1| Pc16g03860 [Penicillium chrysogenum Wisconsin 54-1255]	Penicillium chrysogenum Wisconsin 54-1255	Eukaryota; Fungi; Dikarya; Ascomycota; Pezizomycotina; Eurotiomycetes; Eurotiomycetidae; Eurotiales; Aspergillaceae; Penicillium; Penicillium chrysogenum complex.
gi|351653436|gb|AFPA01000028.1.g1572.t1	XP_001214253.1	4e-137	52.6196	conserved hypothetical protein [Aspergillus terreus NIH2624]_x0001_gb|EAU34144.1| conserved hypothetical protein [Aspergillus terreus NIH2624]	Aspergillus terreus NIH2624	Eukaryota; Fungi; Dikarya; Ascomycota; Pezizomycotina; Eurotiomycetes; Eurotiomycetidae; Eurotiales; Aspergillaceae; Aspergillus.
gi|351653436|gb|AFPA01000028.1.g1572.t1	XP_658212.1	6e-137	52.0548	hypothetical protein AN0608.2 [Aspergillus nidulans FGSC A4]_x0001_gb|EAA66707.1| hypothetical protein AN0608.2 [Aspergillus nidulans FGSC A4]_x0001_tpe|CBF89139.1| TPA: conserved hypothetical protein [Aspergillus nidulans FGSC A4]	Aspergillus nidulans FGSC A4	Eukaryota; Fungi; Dikarya; Ascomycota; Pezizomycotina; Eurotiomycetes; Eurotiomycetidae; Eurotiales; Aspergillaceae; Aspergillus.
gi|351653436|gb|AFPA01000028.1.g1572.t1	ENH80248.1	3e-117	51.3854	aerobactin siderophore biosynthesis protein iucb [Colletotrichum orbiculare MAFF 240422]	Colletotrichum orbiculare MAFF 240422	Eukaryota; Fungi; Dikarya; Ascomycota; Pezizomycotina; Sordariomycetes; Hypocreomycetidae; Glomerellales; Glomerellaceae; mitosporic Glomerellaceae; Colletotrichum.
gi|351653430|gb|AFPA01000034.1.g2028.t1	EHY53669.1	0	100	purinergic receptor P2Y, G protein-coupled, 11 [Exophiala dermatitidis NIH/UT8656]	Exophiala dermatitidis NIH/UT8656	Eukaryota; Fungi; Dikarya; Ascomycota; Pezizomycotina; Eurotiomycetes; Chaetothyriomycetidae; Chaetothyriales; Herpotrichiellaceae; mitosporic Herpotrichiellaceae; Exophiala.
gi|351653430|gb|AFPA01000034.1.g2028.t1	ETI25643.1	0	78.5515	hypothetical protein G647_02417 [Cladophialophora carrionii CBS 160.54]	Cladophialophora carrionii CBS 160.54	Eukaryota; Fungi; Dikarya; Ascomycota; Pezizomycotina; Eurotiomycetes; Chaetothyriomycetidae; Chaetothyriales; Herpotrichiellaceae; mitosporic Herpotrichiellaceae; Cladophialophora.
gi|351653430|gb|AFPA01000034.1.g2028.t1	ERF76268.1	2e-160	66.5738	hypothetical protein EPUS_04345 [Endocarpon pusillum Z07020]	Endocarpon pusillum Z07020	Eukaryota; Fungi; Dikarya; Ascomycota; Pezizomycotina; Eurotiomycetes; Chaetothyriomycetidae; Verrucariales; Verrucariaceae; Endocarpon.
gi|351653430|gb|AFPA01000034.1.g2028.t1	EGE79453.1	4e-160	62.9243	ribosome biogenesis protein Ssf2 [Ajellomyces dermatitidis ATCC 18188]	Ajellomyces dermatitidis ATCC 18188	Eukaryota; Fungi; Dikarya; Ascomycota; Pezizomycotina; Eurotiomycetes; Eurotiomycetidae; Onygenales; Ajellomycetaceae; Ajellomyces.
gi|351653430|gb|AFPA01000034.1.g2028.t1	XP_002623476.1	4e-160	62.9243	ribosome biogenesis protein Ssf2 [Ajellomyces dermatitidis SLH14081]_x0001_gb|EEQ71133.1| ribosome biogenesis protein Ssf2 [Ajellomyces dermatitidis SLH14081]_x0001_gb|EEQ83936.1| ribosome biogenesis protein Ssf2 [Ajellomyces dermatitidis ER-3]	Ajellomyces dermatitidis SLH14081	Eukaryota; Fungi; Dikarya; Ascomycota; Pezizomycotina; Eurotiomycetes; Eurotiomycetidae; Onygenales; Ajellomycetaceae; Ajellomyces.
gi|351653430|gb|AFPA01000034.1.g2028.t1	EQL36301.1	5e-160	62.9243	hypothetical protein BDFG_02261 [Ajellomyces dermatitidis ATCC 26199]	Ajellomyces dermatitidis ATCC 26199	Eukaryota; Fungi; Dikarya; Ascomycota; Pezizomycotina; Eurotiomycetes; Eurotiomycetidae; Onygenales; Ajellomycetaceae; Ajellomyces.
gi|351653430|gb|AFPA01000034.1.g2028.t1	XP_001244086.1	3e-159	62.5974	hypothetical protein CIMG_03527 [Coccidioides immitis RS]_x0001_gb|EAS32638.2| ribosome biogenesis protein Ssf2 [Coccidioides immitis RS]	Coccidioides immitis RS	Eukaryota; Fungi; Dikarya; Ascomycota; Pezizomycotina; Eurotiomycetes; Eurotiomycetidae; Onygenales; mitosporic Onygenales; Coccidioides.
gi|351653430|gb|AFPA01000034.1.g2028.t1	XP_003068693.1	1e-158	62.3377	Brix domain containing protein [Coccidioides posadasii C735 delta SOWgp]_x0001_gb|EER26548.1| Brix domain containing protein [Coccidioides posadasii C735 delta SOWgp]_x0001_gb|EFW20585.1| ribosome biogenesis protein Ssf2 [Coccidioides posadasii str. Silveira]	Coccidioides posadasii C735 delta SOWgp	Eukaryota; Fungi; Dikarya; Ascomycota; Pezizomycotina; Eurotiomycetes; Eurotiomycetidae; Onygenales; mitosporic Onygenales; Coccidioides.
gi|351653430|gb|AFPA01000034.1.g2028.t1	XP_002582550.1	1e-158	62.0779	conserved hypothetical protein [Uncinocarpus reesii 1704]_x0001_gb|EEP82458.1| conserved hypothetical protein [Uncinocarpus reesii 1704]	Uncinocarpus reesii 1704	Eukaryota; Fungi; Dikarya; Ascomycota; Pezizomycotina; Eurotiomycetes; Eurotiomycetidae; Onygenales; Onygenaceae; Uncinocarpus.
gi|351653430|gb|AFPA01000034.1.g2028.t1	XP_002796045.1	8e-158	63.3508	ribosome biogenesis protein SSF2 [Paracoccidioides sp. 'lutzii' Pb01]_x0001_gb|EEH39744.1| ribosome biogenesis protein SSF2 [Paracoccidioides sp. 'lutzii' Pb01]	Paracoccidioides sp. 'lutzii' Pb01	Eukaryota; Fungi; Dikarya; Ascomycota; Pezizomycotina; Eurotiomycetes; Eurotiomycetidae; Onygenales; mitosporic Onygenales; Paracoccidioides.
gi|351653430|gb|AFPA01000034.1.g2028.t1	EEH44317.1	3e-157	62.8272	ribosome biogenesis protein SSF1 [Paracoccidioides brasiliensis Pb18]	Paracoccidioides brasiliensis Pb18	Eukaryota; Fungi; Dikarya; Ascomycota; Pezizomycotina; Eurotiomycetes; Eurotiomycetidae; Onygenales; mitosporic Onygenales; Paracoccidioides.
gi|351653430|gb|AFPA01000034.1.g2028.t1	EEH04851.1	9e-156	61.9792	brix domain-containing protein c [Ajellomyces capsulatus G186AR]	Ajellomyces capsulatus G186AR	Eukaryota; Fungi; Dikarya; Ascomycota; Pezizomycotina; Eurotiomycetes; Eurotiomycetidae; Onygenales; Ajellomycetaceae; Ajellomyces.
gi|351653430|gb|AFPA01000034.1.g2028.t1	EER37196.1	4e-155	61.6188	brix domain-containing protein c [Ajellomyces capsulatus H143]	Ajellomyces capsulatus H143	Eukaryota; Fungi; Dikarya; Ascomycota; Pezizomycotina; Eurotiomycetes; Eurotiomycetidae; Onygenales; Ajellomycetaceae; Ajellomyces.
gi|351653430|gb|AFPA01000034.1.g2028.t1	XP_002143613.1	7e-155	63.2979	ribosome biogenesis protein Ssf2, putative [Talaromyces marneffei ATCC 18224]_x0001_gb|EEA27098.1| ribosome biogenesis protein Ssf2, putative [Talaromyces marneffei ATCC 18224]	Talaromyces marneffei ATCC 18224	Eukaryota; Fungi; Dikarya; Ascomycota; Pezizomycotina; Eurotiomycetes; Eurotiomycetidae; Eurotiales; Trichocomaceae; Talaromyces.
gi|351653430|gb|AFPA01000034.1.g2028.t1	XP_002479937.1	1e-154	63.6856	ribosome biogenesis protein Ssf2, putative [Talaromyces stipitatus ATCC 10500]_x0001_gb|EED19503.1| ribosome biogenesis protein Ssf2, putative [Talaromyces stipitatus ATCC 10500]	Talaromyces stipitatus ATCC 10500	Eukaryota; Fungi; Dikarya; Ascomycota; Pezizomycotina; Eurotiomycetes; Eurotiomycetidae; Eurotiales; Trichocomaceae; Talaromyces.
gi|351653430|gb|AFPA01000034.1.g2028.t1	EEH19946.1	1e-153	64.7727	splicing factor [Paracoccidioides brasiliensis Pb03]	Paracoccidioides brasiliensis Pb03	Eukaryota; Fungi; Dikarya; Ascomycota; Pezizomycotina; Eurotiomycetes; Eurotiomycetidae; Onygenales; mitosporic Onygenales; Paracoccidioides.
gi|351653430|gb|AFPA01000034.1.g2028.t1	XP_750372.1	2e-152	61.4973	ribosome biogenesis protein Ssf2 [Aspergillus fumigatus Af293]_x0001_gb|EAL88334.1| ribosome biogenesis protein Ssf2, putative [Aspergillus fumigatus Af293]	Aspergillus fumigatus Af293	Eukaryota; Fungi; Dikarya; Ascomycota; Pezizomycotina; Eurotiomycetes; Eurotiomycetidae; Eurotiales; Aspergillaceae; Aspergillus.
gi|351653430|gb|AFPA01000034.1.g2028.t1	XP_001265044.1	2e-152	61.7647	ribosome biogenesis protein Ssf2, putative [Neosartorya fischeri NRRL 181]_x0001_gb|EAW23147.1| ribosome biogenesis protein Ssf2, putative [Neosartorya fischeri NRRL 181]	Neosartorya fischeri NRRL 181	Eukaryota; Fungi; Dikarya; Ascomycota; Pezizomycotina; Eurotiomycetes; Eurotiomycetidae; Eurotiales; Aspergillaceae; Neosartorya.
gi|351653430|gb|AFPA01000034.1.g2028.t1	EDP55959.1	6e-152	61.2299	ribosome biogenesis protein Ssf2, putative [Aspergillus fumigatus A1163]	Aspergillus fumigatus A1163	Eukaryota; Fungi; Dikarya; Ascomycota; Pezizomycotina; Eurotiomycetes; Eurotiomycetidae; Eurotiales; Aspergillaceae; Aspergillus.
gi|351653430|gb|AFPA01000034.1.g2028.t1	XP_001818949.1	2e-151	60.3723	ribosome biogenesis protein Ssf2 [Aspergillus oryzae RIB40]_x0001_dbj|BAE56947.1| unnamed protein product [Aspergillus oryzae RIB40]	Aspergillus oryzae RIB40	Eukaryota; Fungi; Dikarya; Ascomycota; Pezizomycotina; Eurotiomycetes; Eurotiomycetidae; Eurotiales; Aspergillaceae; Aspergillus.
gi|351653430|gb|AFPA01000034.1.g2028.t1	XP_002381926.1	2e-151	60.3723	ribosome biogenesis protein Ssf2, putative [Aspergillus flavus NRRL3357]_x0001_gb|EED48510.1| ribosome biogenesis protein Ssf2, putative [Aspergillus flavus NRRL3357]_x0001_gb|EIT73217.1| RNA-binding protein required for 60S ribosomal subunit biogenesis [Aspergillus oryzae 3.042]	Aspergillus flavus NRRL3357	Eukaryota; Fungi; Dikarya; Ascomycota; Pezizomycotina; Eurotiomycetes; Eurotiomycetidae; Eurotiales; Aspergillaceae; Aspergillus.
gi|351653430|gb|AFPA01000034.1.g2028.t1	GAA89991.1	2e-151	61.9681	ribosome biogenesis protein Ssf2 [Aspergillus kawachii IFO 4308]	Aspergillus kawachii IFO 4308	Eukaryota; Fungi; Dikarya; Ascomycota; Pezizomycotina; Eurotiomycetes; Eurotiomycetidae; Eurotiales; Aspergillaceae; Aspergillus.
gi|351653430|gb|AFPA01000034.1.g2028.t1	EGC40883.1	5e-151	63.1728	ribosome biogenesis protein Ssf2 [Ajellomyces capsulatus H88]	Ajellomyces capsulatus H88	Eukaryota; Fungi; Dikarya; Ascomycota; Pezizomycotina; Eurotiomycetes; Eurotiomycetidae; Onygenales; Ajellomycetaceae; Ajellomyces.
gi|351653430|gb|AFPA01000034.1.g2028.t1	XP_001269530.1	3e-150	60.5333	ribosome biogenesis protein Ssf2, putative [Aspergillus clavatus NRRL 1]_x0001_gb|EAW08104.1| ribosome biogenesis protein Ssf2, putative [Aspergillus clavatus NRRL 1]	Aspergillus clavatus NRRL 1	Eukaryota; Fungi; Dikarya; Ascomycota; Pezizomycotina; Eurotiomycetes; Eurotiomycetidae; Eurotiales; Aspergillaceae; Aspergillus.
gi|351653430|gb|AFPA01000034.1.g2028.t1	EPS27672.1	3e-150	60	hypothetical protein PDE_02616 [Penicillium oxalicum 114-2]	Penicillium oxalicum 114-2	Eukaryota; Fungi; Dikarya; Ascomycota; Pezizomycotina; Eurotiomycetes; Eurotiomycetidae; Eurotiales; Aspergillaceae; Penicillium.
gi|351653430|gb|AFPA01000034.1.g2028.t1	CDM35089.1	5e-150	59.9469	Brix domain [Penicillium roqueforti]	Penicillium roqueforti	Eukaryota; Fungi; Dikarya; Ascomycota; Pezizomycotina; Eurotiomycetes; Eurotiomycetidae; Eurotiales; Aspergillaceae; Penicillium.
gi|351653430|gb|AFPA01000034.1.g2028.t1	XP_001398968.1	1e-149	61.7021	ribosome biogenesis protein Ssf2 [Aspergillus niger CBS 513.88]_x0001_emb|CAK43312.1| unnamed protein product [Aspergillus niger]_x0001_gb|EHA19127.1| hypothetical protein ASPNIDRAFT_187076 [Aspergillus niger ATCC 1015]	Aspergillus niger CBS 513.88	Eukaryota; Fungi; Dikarya; Ascomycota; Pezizomycotina; Eurotiomycetes; Eurotiomycetidae; Eurotiales; Aspergillaceae; Aspergillus.
gi|351653430|gb|AFPA01000034.1.g2028.t1	XP_001212168.1	1e-149	60.9499	conserved hypothetical protein [Aspergillus terreus NIH2624]_x0001_gb|EAU36264.1| conserved hypothetical protein [Aspergillus terreus NIH2624]	Aspergillus terreus NIH2624	Eukaryota; Fungi; Dikarya; Ascomycota; Pezizomycotina; Eurotiomycetes; Eurotiomycetidae; Eurotiales; Aspergillaceae; Aspergillus.
gi|351653430|gb|AFPA01000034.1.g2028.t1	XP_002558715.1	7e-149	59.6817	Pc13g02760 [Penicillium chrysogenum Wisconsin 54-1255]_x0001_emb|CAP91345.1| Pc13g02760 [Penicillium chrysogenum Wisconsin 54-1255]	Penicillium chrysogenum Wisconsin 54-1255	Eukaryota; Fungi; Dikarya; Ascomycota; Pezizomycotina; Eurotiomycetes; Eurotiomycetidae; Eurotiales; Aspergillaceae; Penicillium; Penicillium chrysogenum complex.
gi|351653430|gb|AFPA01000034.1.g2028.t1	XP_661836.1	7e-148	62.0499	hypothetical protein AN4232.2 [Aspergillus nidulans FGSC A4]_x0001_gb|EAA59331.1| hypothetical protein AN4232.2 [Aspergillus nidulans FGSC A4]_x0001_tpe|CBF74432.1| TPA: ribosome biogenesis protein Ssf2, putative (AFU_orthologue; AFUA_1G06230) [Aspergillus nidulans FGSC A4]	Aspergillus nidulans FGSC A4	Eukaryota; Fungi; Dikarya; Ascomycota; Pezizomycotina; Eurotiomycetes; Eurotiomycetidae; Eurotiales; Aspergillaceae; Aspergillus.
gi|351653430|gb|AFPA01000034.1.g2028.t1	EKV08229.1	2e-147	59.2593	hypothetical protein PDIP_69150 [Penicillium digitatum Pd1]_x0001_gb|EKV09839.1| hypothetical protein PDIG_59730 [Penicillium digitatum PHI26]	Penicillium digitatum Pd1	Eukaryota; Fungi; Dikarya; Ascomycota; Pezizomycotina; Eurotiomycetes; Eurotiomycetidae; Eurotiales; Aspergillaceae; Penicillium.
gi|351653430|gb|AFPA01000034.1.g2028.t1	ETN44204.1	4e-143	62.4	hypothetical protein HMPREF1541_10755 [Cyphellophora europaea CBS 101466]	Cyphellophora europaea CBS 101466	Eukaryota; Fungi; Dikarya; Ascomycota; Pezizomycotina; Eurotiomycetes; Chaetothyriomycetidae; Chaetothyriales; Cyphellophoraceae; Cyphellophora.
gi|351653430|gb|AFPA01000034.1.g2028.t1	XP_003177181.1	5e-142	57.772	ribosome biogenesis protein SSF1 [Arthroderma gypseum CBS 118893]_x0001_gb|EFQ98229.1| ribosome biogenesis protein SSF1 [Arthroderma gypseum CBS 118893]	Arthroderma gypseum CBS 118893	Eukaryota; Fungi; Dikarya; Ascomycota; Pezizomycotina; Eurotiomycetes; Eurotiomycetidae; Onygenales; Arthrodermataceae; Arthroderma.
gi|351653430|gb|AFPA01000034.1.g2028.t1	EPE26852.1	2e-141	56.8831	hypothetical protein GLAREA_02766 [Glarea lozoyensis ATCC 20868]	Glarea lozoyensis ATCC 20868	Eukaryota; Fungi; Dikarya; Ascomycota; Pezizomycotina; Leotiomycetes; Helotiales; Helotiaceae; Glarea.
gi|351653430|gb|AFPA01000034.1.g2028.t1	CCD56326.1	3e-141	57.0681	similar to ribosome biogenesis protein Ssf2 [Botryotinia fuckeliana T4]_x0001_gb|EMR81727.1| putative ribosome biogenesis protein ssf1 protein [Botryotinia fuckeliana BcDW1]	Botryotinia fuckeliana T4	Eukaryota; Fungi; Dikarya; Ascomycota; Pezizomycotina; Leotiomycetes; Helotiales; Sclerotiniaceae; Botryotinia.
gi|351653430|gb|AFPA01000034.1.g2028.t1	XP_002850599.1	6e-139	58.9005	ribosome biogenesis protein SSF1 [Arthroderma otae CBS 113480]_x0001_gb|EEQ27815.1| ribosome biogenesis protein SSF1 [Arthroderma otae CBS 113480]	Arthroderma otae CBS 113480	Eukaryota; Fungi; Dikarya; Ascomycota; Pezizomycotina; Eurotiomycetes; Eurotiomycetidae; Onygenales; Arthrodermataceae; Arthroderma.
gi|351653430|gb|AFPA01000034.1.g2028.t1	EOD48933.1	6e-139	58.9474	putative ribosome biogenesis protein [Neofusicoccum parvum UCRNP2]	Neofusicoccum parvum UCRNP2	Eukaryota; Fungi; Dikarya; Ascomycota; Pezizomycotina; Dothideomycetes; Dothideomycetes incertae sedis; Botryosphaeriales; Botryosphaeriaceae; Neofusicoccum.
gi|351653430|gb|AFPA01000034.1.g2028.t1	XP_001592325.1	8e-139	56.1358	hypothetical protein SS1G_06566 [Sclerotinia sclerotiorum 1980]_x0001_gb|EDO04083.1| hypothetical protein SS1G_06566 [Sclerotinia sclerotiorum 1980 UF-70]	Sclerotinia sclerotiorum 1980 UF-70	Eukaryota; Fungi; Dikarya; Ascomycota; Pezizomycotina; Leotiomycetes; Helotiales; Sclerotiniaceae; Sclerotinia.
gi|351653430|gb|AFPA01000034.1.g2028.t1	EON64879.1	1e-138	57.7608	hypothetical protein W97_04113 [Coniosporium apollinis CBS 100218]	Coniosporium apollinis CBS 100218	Eukaryota; Fungi; Dikarya; Ascomycota; Pezizomycotina; Eurotiomycetes; Chaetothyriomycetidae; Chaetothyriales; Herpotrichiellaceae; mitosporic Herpotrichiellaceae; Coniosporium.
gi|351653430|gb|AFPA01000034.1.g2028.t1	ELR08693.1	2e-138	56.3307	hypothetical protein GMDG_03375 [Pseudogymnoascus destructans 20631-21]	Pseudogymnoascus destructans 20631-21	Eukaryota; Fungi; Dikarya; Ascomycota; Pezizomycotina; Leotiomycetes; Leotiomycetes incertae sedis; Pseudeurotiaceae; Pseudogymnoascus.
gi|351653430|gb|AFPA01000034.1.g2028.t1	EMD61112.1	6e-138	62.3229	hypothetical protein COCSADRAFT_239390 [Bipolaris sorokiniana ND90Pr]	Bipolaris sorokiniana ND90Pr	Eukaryota; Fungi; Dikarya; Ascomycota; Pezizomycotina; Dothideomycetes; Pleosporomycetidae; Pleosporales; Pleosporineae; Pleosporaceae; Bipolaris.
gi|351653430|gb|AFPA01000034.1.g2028.t1	EUC35106.1	7e-138	62.3229	hypothetical protein COCCADRAFT_91673 [Bipolaris zeicola 26-R-13]	Bipolaris zeicola 26-R-13	Eukaryota; Fungi; Dikarya; Ascomycota; Pezizomycotina; Dothideomycetes; Pleosporomycetidae; Pleosporales; Pleosporineae; Pleosporaceae; Bipolaris.
gi|351653430|gb|AFPA01000034.1.g2028.t1	XP_003022026.1	3e-137	58.1395	hypothetical protein TRV_03843 [Trichophyton verrucosum HKI 0517]_x0001_gb|EFE41408.1| hypothetical protein TRV_03843 [Trichophyton verrucosum HKI 0517]	Trichophyton verrucosum HKI 0517	Eukaryota; Fungi; Dikarya; Ascomycota; Pezizomycotina; Eurotiomycetes; Eurotiomycetidae; Onygenales; Arthrodermataceae; mitosporic Arthrodermataceae; Trichophyton.
gi|351653430|gb|AFPA01000034.1.g2028.t1	EMD89345.1	6e-137	62.0397	hypothetical protein COCHEDRAFT_1108767 [Bipolaris maydis C5]_x0001_gb|ENI04938.1| hypothetical protein COCC4DRAFT_168828 [Bipolaris maydis ATCC 48331]	Bipolaris maydis C5	Eukaryota; Fungi; Dikarya; Ascomycota; Pezizomycotina; Dothideomycetes; Pleosporomycetidae; Pleosporales; Pleosporineae; Pleosporaceae; Bipolaris.
gi|351653430|gb|AFPA01000034.1.g2028.t1	EUC49230.1	6e-137	62.0397	hypothetical protein COCMIDRAFT_85169 [Bipolaris oryzae ATCC 44560]	Bipolaris oryzae ATCC 44560	Eukaryota; Fungi; Dikarya; Ascomycota; Pezizomycotina; Dothideomycetes; Pleosporomycetidae; Pleosporales; Pleosporineae; Pleosporaceae; Bipolaris.
gi|351653430|gb|AFPA01000034.1.g2028.t1	XP_003300103.1	6e-137	62.1083	hypothetical protein PTT_11259 [Pyrenophora teres f. teres 0-1]_x0001_gb|EFQ91781.1| hypothetical protein PTT_11259 [Pyrenophora teres f. teres 0-1]	Pyrenophora teres f. teres 0-1	Eukaryota; Fungi; Dikarya; Ascomycota; Pezizomycotina; Dothideomycetes; Pleosporomycetidae; Pleosporales; Pleosporineae; Pleosporaceae; Pyrenophora.
gi|351653430|gb|AFPA01000034.1.g2028.t1	ESZ96452.1	7e-137	56.1358	putative ribosome biogenesis protein Ssf2 [Sclerotinia borealis F-4157]	Sclerotinia borealis F-4157	Eukaryota; Fungi; Dikarya; Ascomycota; Pezizomycotina; Leotiomycetes; Helotiales; Sclerotiniaceae; Sclerotinia.
gi|351653430|gb|AFPA01000034.1.g2028.t1	EOA82539.1	8e-137	62.6062	hypothetical protein SETTUDRAFT_43487 [Setosphaeria turcica Et28A]	Setosphaeria turcica Et28A	Eukaryota; Fungi; Dikarya; Ascomycota; Pezizomycotina; Dothideomycetes; Pleosporomycetidae; Pleosporales; Pleosporineae; Pleosporaceae; Setosphaeria.
gi|351653430|gb|AFPA01000034.1.g2028.t1	XP_003016029.1	8e-137	57.8811	hypothetical protein ARB_05426 [Arthroderma benhamiae CBS 112371]_x0001_gb|EFE35384.1| hypothetical protein ARB_05426 [Arthroderma benhamiae CBS 112371]	Arthroderma benhamiae CBS 112371	Eukaryota; Fungi; Dikarya; Ascomycota; Pezizomycotina; Eurotiomycetes; Eurotiomycetidae; Onygenales; Arthrodermataceae; Arthroderma.
gi|351653406|gb|AFPA01000058.1.g2757.t1	EHY54344.1	3e-113	100	pre-mRNA-splicing factor isy1 [Exophiala dermatitidis NIH/UT8656]	Exophiala dermatitidis NIH/UT8656	Eukaryota; Fungi; Dikarya; Ascomycota; Pezizomycotina; Eurotiomycetes; Chaetothyriomycetidae; Chaetothyriales; Herpotrichiellaceae; mitosporic Herpotrichiellaceae; Exophiala.
gi|351653406|gb|AFPA01000058.1.g2757.t1	ETI20711.1	8e-102	91.0615	hypothetical protein G647_07053 [Cladophialophora carrionii CBS 160.54]	Cladophialophora carrionii CBS 160.54	Eukaryota; Fungi; Dikarya; Ascomycota; Pezizomycotina; Eurotiomycetes; Chaetothyriomycetidae; Chaetothyriales; Herpotrichiellaceae; mitosporic Herpotrichiellaceae; Cladophialophora.
gi|351653406|gb|AFPA01000058.1.g2757.t1	ETN41886.1	9e-85	79.235	hypothetical protein HMPREF1541_03825 [Cyphellophora europaea CBS 101466]	Cyphellophora europaea CBS 101466	Eukaryota; Fungi; Dikarya; Ascomycota; Pezizomycotina; Eurotiomycetes; Chaetothyriomycetidae; Chaetothyriales; Cyphellophoraceae; Cyphellophora.
gi|351653406|gb|AFPA01000058.1.g2757.t1	EGE81642.1	2e-79	72.1591	pre-mRNA-splicing factor isy1 [Ajellomyces dermatitidis ATCC 18188]_x0001_gb|EQL33008.1| pre-mRNA-splicing factor isy1 [Ajellomyces dermatitidis ATCC 26199]	Ajellomyces dermatitidis ATCC 18188	Eukaryota; Fungi; Dikarya; Ascomycota; Pezizomycotina; Eurotiomycetes; Eurotiomycetidae; Onygenales; Ajellomycetaceae; Ajellomyces.
gi|351653406|gb|AFPA01000058.1.g2757.t1	EEH21671.1	2e-79	71.0227	pre-mRNA-splicing factor isy1 [Paracoccidioides brasiliensis Pb03]_x0001_gb|EEH42517.1| pre-mRNA-splicing factor isy1 [Paracoccidioides brasiliensis Pb18]	Paracoccidioides brasiliensis Pb03	Eukaryota; Fungi; Dikarya; Ascomycota; Pezizomycotina; Eurotiomycetes; Eurotiomycetidae; Onygenales; mitosporic Onygenales; Paracoccidioides.
gi|351653406|gb|AFPA01000058.1.g2757.t1	EEH02831.1	3e-79	72.3164	pre-mRNA-splicing factor isy1 [Ajellomyces capsulatus G186AR]	Ajellomyces capsulatus G186AR	Eukaryota; Fungi; Dikarya; Ascomycota; Pezizomycotina; Eurotiomycetes; Eurotiomycetidae; Onygenales; Ajellomycetaceae; Ajellomyces.
gi|351653406|gb|AFPA01000058.1.g2757.t1	XP_002481622.1	7e-79	72.7273	pre-mRNA splicing factor, putative [Talaromyces stipitatus ATCC 10500]_x0001_gb|EED17630.1| pre-mRNA splicing factor, putative [Talaromyces stipitatus ATCC 10500]	Talaromyces stipitatus ATCC 10500	Eukaryota; Fungi; Dikarya; Ascomycota; Pezizomycotina; Eurotiomycetes; Eurotiomycetidae; Eurotiales; Trichocomaceae; Talaromyces.
gi|351653406|gb|AFPA01000058.1.g2757.t1	XP_002628249.1	8e-79	72	pre-mRNA-splicing factor isy1 [Ajellomyces dermatitidis SLH14081]_x0001_gb|EEQ72927.1| pre-mRNA-splicing factor isy1 [Ajellomyces dermatitidis SLH14081]_x0001_gb|EEQ89043.1| pre-mRNA-splicing factor isy1 [Ajellomyces dermatitidis ER-3]	Ajellomyces dermatitidis SLH14081	Eukaryota; Fungi; Dikarya; Ascomycota; Pezizomycotina; Eurotiomycetes; Eurotiomycetidae; Onygenales; Ajellomycetaceae; Ajellomyces.
gi|351653406|gb|AFPA01000058.1.g2757.t1	EGC47236.1	3e-78	72.1591	pre-mRNA-splicing factor isy1 [Ajellomyces capsulatus H88]	Ajellomyces capsulatus H88	Eukaryota; Fungi; Dikarya; Ascomycota; Pezizomycotina; Eurotiomycetes; Eurotiomycetidae; Onygenales; Ajellomycetaceae; Ajellomyces.
gi|351653406|gb|AFPA01000058.1.g2757.t1	EFW16293.1	2e-77	71.7514	isy1-like splicing family protein [Coccidioides posadasii str. Silveira]	Coccidioides posadasii str. Silveira	Eukaryota; Fungi; Dikarya; Ascomycota; Pezizomycotina; Eurotiomycetes; Eurotiomycetidae; Onygenales; mitosporic Onygenales; Coccidioides.
gi|351653406|gb|AFPA01000058.1.g2757.t1	XP_003070009.1	2e-77	71.7514	Isy1-like splicing family protein [Coccidioides posadasii C735 delta SOWgp]_x0001_gb|EER27864.1| Isy1-like splicing family protein [Coccidioides posadasii C735 delta SOWgp]	Coccidioides posadasii C735 delta SOWgp	Eukaryota; Fungi; Dikarya; Ascomycota; Pezizomycotina; Eurotiomycetes; Eurotiomycetidae; Onygenales; mitosporic Onygenales; Coccidioides.
gi|351653406|gb|AFPA01000058.1.g2757.t1	XP_002147486.1	2e-77	71.5909	pre-mRNA splicing factor, putative [Talaromyces marneffei ATCC 18224]_x0001_gb|EEA23975.1| pre-mRNA splicing factor, putative [Talaromyces marneffei ATCC 18224]	Talaromyces marneffei ATCC 18224	Eukaryota; Fungi; Dikarya; Ascomycota; Pezizomycotina; Eurotiomycetes; Eurotiomycetidae; Eurotiales; Trichocomaceae; Talaromyces.
gi|351653406|gb|AFPA01000058.1.g2757.t1	XP_002544175.1	3e-77	70.4545	pre-mRNA splicing factor isy1 [Uncinocarpus reesii 1704]_x0001_gb|EEP78846.1| pre-mRNA splicing factor isy1 [Uncinocarpus reesii 1704]	Uncinocarpus reesii 1704	Eukaryota; Fungi; Dikarya; Ascomycota; Pezizomycotina; Eurotiomycetes; Eurotiomycetidae; Onygenales; Onygenaceae; Uncinocarpus.
gi|351653406|gb|AFPA01000058.1.g2757.t1	XP_001242876.1	3e-77	71.7514	hypothetical protein CIMG_06772 [Coccidioides immitis RS]_x0001_gb|EAS31608.2| pre-mRNA-splicing factor isy1 [Coccidioides immitis RS]	Coccidioides immitis RS	Eukaryota; Fungi; Dikarya; Ascomycota; Pezizomycotina; Eurotiomycetes; Eurotiomycetidae; Onygenales; mitosporic Onygenales; Coccidioides.
gi|351653406|gb|AFPA01000058.1.g2757.t1	XP_003014877.1	8e-77	69.8864	hypothetical protein ARB_06634 [Arthroderma benhamiae CBS 112371]_x0001_gb|EFE34237.1| hypothetical protein ARB_06634 [Arthroderma benhamiae CBS 112371]	Arthroderma benhamiae CBS 112371	Eukaryota; Fungi; Dikarya; Ascomycota; Pezizomycotina; Eurotiomycetes; Eurotiomycetidae; Onygenales; Arthrodermataceae; Arthroderma.
gi|351653406|gb|AFPA01000058.1.g2757.t1	EGD98314.1	1e-76	69.8864	pre-mRNA splicing factor isy1 [Trichophyton tonsurans CBS 112818]_x0001_gb|EGE03273.1| pre-mRNA-splicing factor isy1 [Trichophyton equinum CBS 127.97]	Trichophyton tonsurans CBS 112818	Eukaryota; Fungi; Dikarya; Ascomycota; Pezizomycotina; Eurotiomycetes; Eurotiomycetidae; Onygenales; Arthrodermataceae; mitosporic Arthrodermataceae; Trichophyton.
gi|351653406|gb|AFPA01000058.1.g2757.t1	XP_662311.1	2e-76	69.8324	hypothetical protein AN4707.2 [Aspergillus nidulans FGSC A4]_x0001_sp|Q5B423.1|ISY1_EMENI RecName: Full=Pre-mRNA-splicing factor isy1_x0001_gb|EAA60749.1| hypothetical protein AN4707.2 [Aspergillus nidulans FGSC A4]_x0001_tpe|CBF76955.1| TPA: Pre-mRNA-splicing factor isy1 [Source:UniProtKB/Swiss-Prot;Acc:Q5B423] [Aspergillus nidulans FGSC A4]	Aspergillus nidulans FGSC A4	Eukaryota; Fungi; Dikarya; Ascomycota; Pezizomycotina; Eurotiomycetes; Eurotiomycetidae; Eurotiales; Aspergillaceae; Aspergillus.
gi|351653406|gb|AFPA01000058.1.g2757.t1	XP_001214971.1	3e-76	71.7514	conserved hypothetical protein [Aspergillus terreus NIH2624]_x0001_gb|EAU33554.1| conserved hypothetical protein [Aspergillus terreus NIH2624]	Aspergillus terreus NIH2624	Eukaryota; Fungi; Dikarya; Ascomycota; Pezizomycotina; Eurotiomycetes; Eurotiomycetidae; Eurotiales; Aspergillaceae; Aspergillus.
gi|351653406|gb|AFPA01000058.1.g2757.t1	XP_003023450.1	5e-76	69.7143	hypothetical protein TRV_02434 [Trichophyton verrucosum HKI 0517]_x0001_gb|EFE42832.1| hypothetical protein TRV_02434 [Trichophyton verrucosum HKI 0517]	Trichophyton verrucosum HKI 0517	Eukaryota; Fungi; Dikarya; Ascomycota; Pezizomycotina; Eurotiomycetes; Eurotiomycetidae; Onygenales; Arthrodermataceae; mitosporic Arthrodermataceae; Trichophyton.
gi|351653406|gb|AFPA01000058.1.g2757.t1	XP_001824750.1	2e-74	69.4915	pre-mRNA-splicing factor isy1 [Aspergillus oryzae RIB40]_x0001_ref|XP_002383858.1| pre-mRNA splicing factor, putative [Aspergillus flavus NRRL3357]_x0001_dbj|BAE63617.1| unnamed protein product [Aspergillus oryzae RIB40]_x0001_gb|EED46322.1| pre-mRNA splicing factor, putative [Aspergillus flavus NRRL3357]_x0001_gb|EIT81188.1| mRNA splicing factor [Aspergillus oryzae 3.042]	Aspergillus oryzae RIB40	Eukaryota; Fungi; Dikarya; Ascomycota; Pezizomycotina; Eurotiomycetes; Eurotiomycetidae; Eurotiales; Aspergillaceae; Aspergillus.
gi|351653406|gb|AFPA01000058.1.g2757.t1	XP_001543655.1	6e-74	72.1591	hypothetical protein HCAG_00701 [Ajellomyces capsulatus NAm1]_x0001_gb|EDN02837.1| hypothetical protein HCAG_00701 [Ajellomyces capsulatus NAm1]	Ajellomyces capsulatus NAm1	Eukaryota; Fungi; Dikarya; Ascomycota; Pezizomycotina; Eurotiomycetes; Eurotiomycetidae; Onygenales; Ajellomycetaceae; Ajellomyces.
gi|351653406|gb|AFPA01000058.1.g2757.t1	XP_003174290.1	3e-73	68.3908	hypothetical protein MGYG_04468 [Arthroderma gypseum CBS 118893]_x0001_gb|EFR01460.1| hypothetical protein MGYG_04468 [Arthroderma gypseum CBS 118893]	Arthroderma gypseum CBS 118893	Eukaryota; Fungi; Dikarya; Ascomycota; Pezizomycotina; Eurotiomycetes; Eurotiomycetidae; Onygenales; Arthrodermataceae; Arthroderma.
gi|351653406|gb|AFPA01000058.1.g2757.t1	EMD63592.1	3e-73	69.3182	hypothetical protein COCSADRAFT_37367 [Bipolaris sorokiniana ND90Pr]_x0001_gb|EMD92777.1| hypothetical protein COCHEDRAFT_1223535 [Bipolaris maydis C5]_x0001_gb|ENI04835.1| hypothetical protein COCC4DRAFT_61448 [Bipolaris maydis ATCC 48331]	Bipolaris sorokiniana ND90Pr	Eukaryota; Fungi; Dikarya; Ascomycota; Pezizomycotina; Dothideomycetes; Pleosporomycetidae; Pleosporales; Pleosporineae; Pleosporaceae; Bipolaris.
gi|351653406|gb|AFPA01000058.1.g2757.t1	EUC41996.1	3e-73	69.3182	hypothetical protein COCMIDRAFT_29310 [Bipolaris oryzae ATCC 44560]	Bipolaris oryzae ATCC 44560	Eukaryota; Fungi; Dikarya; Ascomycota; Pezizomycotina; Dothideomycetes; Pleosporomycetidae; Pleosporales; Pleosporineae; Pleosporaceae; Bipolaris.
gi|351653406|gb|AFPA01000058.1.g2757.t1	EUC38305.1	3e-73	69.3182	hypothetical protein COCCADRAFT_83143 [Bipolaris zeicola 26-R-13]_x0001_gb|EUN31692.1| hypothetical protein COCVIDRAFT_12029 [Bipolaris victoriae FI3]	Bipolaris zeicola 26-R-13	Eukaryota; Fungi; Dikarya; Ascomycota; Pezizomycotina; Dothideomycetes; Pleosporomycetidae; Pleosporales; Pleosporineae; Pleosporaceae; Bipolaris.
gi|351653406|gb|AFPA01000058.1.g2757.t1	EKD12506.1	4e-73	69.7143	isy1-like splicing family protein [Marssonina brunnea f. sp. 'multigermtubi' MB_m1]	Marssonina brunnea f. sp. 'multigermtubi' MB_m1	Eukaryota; Fungi; Dikarya; Ascomycota; Pezizomycotina; Leotiomycetes; Helotiales; Dermateaceae; Marssonina.
gi|351653406|gb|AFPA01000058.1.g2757.t1	XP_001259816.1	7e-73	70.0565	pre-mRNA splicing factor, putative [Neosartorya fischeri NRRL 181]_x0001_gb|EAW17919.1| pre-mRNA splicing factor, putative [Neosartorya fischeri NRRL 181]	Neosartorya fischeri NRRL 181	Eukaryota; Fungi; Dikarya; Ascomycota; Pezizomycotina; Eurotiomycetes; Eurotiomycetidae; Eurotiales; Aspergillaceae; Neosartorya.
gi|351653406|gb|AFPA01000058.1.g2757.t1	EFQ32686.1	1e-72	66.4773	Isy1-like splicing family protein [Colletotrichum graminicola M1.001]	Colletotrichum graminicola M1.001	Eukaryota; Fungi; Dikarya; Ascomycota; Pezizomycotina; Sordariomycetes; Hypocreomycetidae; Glomerellales; Glomerellaceae; mitosporic Glomerellaceae; Colletotrichum.
gi|351653406|gb|AFPA01000058.1.g2757.t1	EPS34836.1	1e-72	68.3616	hypothetical protein PDE_09800 [Penicillium oxalicum 114-2]	Penicillium oxalicum 114-2	Eukaryota; Fungi; Dikarya; Ascomycota; Pezizomycotina; Eurotiomycetes; Eurotiomycetidae; Eurotiales; Aspergillaceae; Penicillium.
gi|351653406|gb|AFPA01000058.1.g2757.t1	XP_002793790.1	2e-72	69.2771	pre-mRNA-splicing factor isy1 [Paracoccidioides sp. 'lutzii' Pb01]_x0001_gb|EEH33009.1| pre-mRNA-splicing factor isy1 [Paracoccidioides sp. 'lutzii' Pb01]	Paracoccidioides sp. 'lutzii' Pb01	Eukaryota; Fungi; Dikarya; Ascomycota; Pezizomycotina; Eurotiomycetes; Eurotiomycetidae; Onygenales; mitosporic Onygenales; Paracoccidioides.
gi|351653406|gb|AFPA01000058.1.g2757.t1	XP_003840872.1	3e-72	69.3182	similar to pre-mRNA-splicing factor ISY1 [Leptosphaeria maculans JN3]_x0001_emb|CBX97393.1| similar to pre-mRNA-splicing factor ISY1 [Leptosphaeria maculans JN3]	Leptosphaeria maculans JN3	Eukaryota; Fungi; Dikarya; Ascomycota; Pezizomycotina; Dothideomycetes; Pleosporomycetidae; Pleosporales; Pleosporineae; Leptosphaeriaceae; Leptosphaeria; Leptosphaeria maculans complex.
gi|351653406|gb|AFPA01000058.1.g2757.t1	EOA83451.1	5e-72	68.75	hypothetical protein SETTUDRAFT_164828 [Setosphaeria turcica Et28A]	Setosphaeria turcica Et28A	Eukaryota; Fungi; Dikarya; Ascomycota; Pezizomycotina; Dothideomycetes; Pleosporomycetidae; Pleosporales; Pleosporineae; Pleosporaceae; Setosphaeria.
gi|351653406|gb|AFPA01000058.1.g2757.t1	XP_003306619.1	6e-72	68.75	hypothetical protein PTT_19804 [Pyrenophora teres f. teres 0-1]_x0001_gb|EFQ85285.1| hypothetical protein PTT_19804 [Pyrenophora teres f. teres 0-1]	Pyrenophora teres f. teres 0-1	Eukaryota; Fungi; Dikarya; Ascomycota; Pezizomycotina; Dothideomycetes; Pleosporomycetidae; Pleosporales; Pleosporineae; Pleosporaceae; Pyrenophora.
gi|351653406|gb|AFPA01000058.1.g2757.t1	ELA30496.1	6e-72	67.0455	isy1-like splicing family protein [Colletotrichum gloeosporioides Nara gc5]	Colletotrichum gloeosporioides Nara gc5	Eukaryota; Fungi; Dikarya; Ascomycota; Pezizomycotina; Sordariomycetes; Hypocreomycetidae; Glomerellales; Glomerellaceae; mitosporic Glomerellaceae; Colletotrichum.
gi|351653406|gb|AFPA01000058.1.g2757.t1	XP_001941145.1	7e-72	68.75	pre-mRNA-splicing factor ISY1 [Pyrenophora tritici-repentis Pt-1C-BFP]_x0001_gb|EDU43864.1| pre-mRNA-splicing factor ISY1 [Pyrenophora tritici-repentis Pt-1C-BFP]	Pyrenophora tritici-repentis Pt-1C-BFP	Eukaryota; Fungi; Dikarya; Ascomycota; Pezizomycotina; Dothideomycetes; Pleosporomycetidae; Pleosporales; Pleosporineae; Pleosporaceae; Pyrenophora.
gi|351653406|gb|AFPA01000058.1.g2757.t1	CAK39398.1	1e-71	70.7865	unnamed protein product [Aspergillus niger]	Aspergillus niger	Eukaryota; Fungi; Dikarya; Ascomycota; Pezizomycotina; Eurotiomycetes; Eurotiomycetidae; Eurotiales; Aspergillaceae; Aspergillus.
gi|351653406|gb|AFPA01000058.1.g2757.t1	GAA85183.1	1e-71	70.7865	pre-mRNA splicing factor [Aspergillus kawachii IFO 4308]	Aspergillus kawachii IFO 4308	Eukaryota; Fungi; Dikarya; Ascomycota; Pezizomycotina; Eurotiomycetes; Eurotiomycetidae; Eurotiales; Aspergillaceae; Aspergillus.
gi|351653406|gb|AFPA01000058.1.g2757.t1	XP_001904997.1	2e-71	68.1818	hypothetical protein [Podospora anserina S mat+]_x0001_emb|CAP64904.1| unnamed protein product, partial [Podospora anserina S mat+]	Podospora anserina S mat+	Eukaryota; Fungi; Dikarya; Ascomycota; Pezizomycotina; Sordariomycetes; Sordariomycetidae; Sordariales; Lasiosphaeriaceae; Podospora.
gi|351653406|gb|AFPA01000058.1.g2757.t1	ENH86070.1	2e-71	65.7143	isy1-like splicing family protein, partial [Colletotrichum orbiculare MAFF 240422]	Colletotrichum orbiculare MAFF 240422	Eukaryota; Fungi; Dikarya; Ascomycota; Pezizomycotina; Sordariomycetes; Hypocreomycetidae; Glomerellales; Glomerellaceae; mitosporic Glomerellaceae; Colletotrichum.
gi|351653406|gb|AFPA01000058.1.g2757.t1	EQB47168.1	5e-71	66.8571	hypothetical protein CGLO_13717 [Colletotrichum gloeosporioides Cg-14]	Colletotrichum gloeosporioides Cg-14	Eukaryota; Fungi; Dikarya; Ascomycota; Pezizomycotina; Sordariomycetes; Hypocreomycetidae; Glomerellales; Glomerellaceae; mitosporic Glomerellaceae; Colletotrichum.
gi|351653406|gb|AFPA01000058.1.g2757.t1	XP_001391562.2	9e-71	70.6215	pre-mRNA-splicing factor isy1 [Aspergillus niger CBS 513.88]	Aspergillus niger CBS 513.88	Eukaryota; Fungi; Dikarya; Ascomycota; Pezizomycotina; Eurotiomycetes; Eurotiomycetidae; Eurotiales; Aspergillaceae; Aspergillus.
gi|351653406|gb|AFPA01000058.1.g2757.t1	EHA23986.1	1e-70	70.6215	hypothetical protein ASPNIDRAFT_142990 [Aspergillus niger ATCC 1015]	Aspergillus niger ATCC 1015	Eukaryota; Fungi; Dikarya; Ascomycota; Pezizomycotina; Eurotiomycetes; Eurotiomycetidae; Eurotiales; Aspergillaceae; Aspergillus.
gi|351653406|gb|AFPA01000058.1.g2757.t1	EMR65372.1	1e-70	67.7966	putative pre-mrna-splicing factor isy1 protein [Eutypa lata UCREL1]	Eutypa lata UCREL1	Eukaryota; Fungi; Dikarya; Ascomycota; Pezizomycotina; Sordariomycetes; Xylariomycetidae; Xylariales; Diatrypaceae; Eutypa.
gi|351653406|gb|AFPA01000058.1.g2757.t1	XP_001556998.1	2e-70	67.6136	hypothetical protein BC1G_04714 [Botryotinia fuckeliana B05.10]_x0001_emb|CCD54159.1| similar to pre-mRNA-splicing factor isy1 [Botryotinia fuckeliana T4]	Botryotinia fuckeliana B05.10	Eukaryota; Fungi; Dikarya; Ascomycota; Pezizomycotina; Leotiomycetes; Helotiales; Sclerotiniaceae; Botryotinia.
gi|351653406|gb|AFPA01000058.1.g2757.t1	EON99564.1	3e-70	64.7727	putative pre-mrna-splicing factor isy1 protein [Togninia minima UCRPA7]	Togninia minima UCRPA7	Eukaryota; Fungi; Dikarya; Ascomycota; Pezizomycotina; Sordariomycetes; Sordariomycetidae; Calosphaeriales; Calosphaeriaceae; Togninia.
gi|351653406|gb|AFPA01000058.1.g2757.t1	XP_965804.1	3e-70	64.7727	pre-mRNA splicing factor ISY1 [Neurospora crassa OR74A]_x0001_sp|Q7SHY8.1|ISY1_NEUCR RecName: Full=Pre-mRNA-splicing factor isy1; AltName: Full=mRNA-splicing protein 7_x0001_gb|EAA36568.1| pre-mRNA-splicing factor isy-1 [Neurospora crassa OR74A]	Neurospora crassa OR74A	Eukaryota; Fungi; Dikarya; Ascomycota; Pezizomycotina; Sordariomycetes; Sordariomycetidae; Sordariales; Sordariaceae; Neurospora.
gi|351653406|gb|AFPA01000058.1.g2757.t1	XP_003651554.1	4e-70	65.3409	hypothetical protein THITE_2112000 [Thielavia terrestris NRRL 8126]_x0001_gb|AEO65218.1| hypothetical protein THITE_2112000 [Thielavia terrestris NRRL 8126]	Thielavia terrestris NRRL 8126	Eukaryota; Fungi; Dikarya; Ascomycota; Pezizomycotina; Sordariomycetes; Sordariomycetidae; Sordariales; Chaetomiaceae; Thielavia.
gi|351653397|gb|AFPA01000067.1.g3216.t1	EHY54766.1	2e-47	100	endoribonuclease L-PSP [Exophiala dermatitidis NIH/UT8656]	Exophiala dermatitidis NIH/UT8656	Eukaryota; Fungi; Dikarya; Ascomycota; Pezizomycotina; Eurotiomycetes; Chaetothyriomycetidae; Chaetothyriales; Herpotrichiellaceae; mitosporic Herpotrichiellaceae; Exophiala.
gi|351653397|gb|AFPA01000067.1.g3216.t1	ETI28536.1	6e-29	70.1299	hypothetical protein G647_00986 [Cladophialophora carrionii CBS 160.54]	Cladophialophora carrionii CBS 160.54	Eukaryota; Fungi; Dikarya; Ascomycota; Pezizomycotina; Eurotiomycetes; Chaetothyriomycetidae; Chaetothyriales; Herpotrichiellaceae; mitosporic Herpotrichiellaceae; Cladophialophora.
gi|351653397|gb|AFPA01000067.1.g3216.t1	XP_001209231.1	3e-27	62.8205	protein MMF1, mitochondrial precursor [Aspergillus terreus NIH2624]_x0001_gb|EAU38623.1| protein MMF1, mitochondrial precursor [Aspergillus terreus NIH2624]	Aspergillus terreus NIH2624	Eukaryota; Fungi; Dikarya; Ascomycota; Pezizomycotina; Eurotiomycetes; Eurotiomycetidae; Eurotiales; Aspergillaceae; Aspergillus.
gi|351653397|gb|AFPA01000067.1.g3216.t1	ERF73520.1	9e-27	64.1026	hypothetical protein EPUS_07725 [Endocarpon pusillum Z07020]	Endocarpon pusillum Z07020	Eukaryota; Fungi; Dikarya; Ascomycota; Pezizomycotina; Eurotiomycetes; Chaetothyriomycetidae; Verrucariales; Verrucariaceae; Endocarpon.
gi|351653397|gb|AFPA01000067.1.g3216.t1	XP_001262870.1	2e-26	58.9744	L-PSP endoribonuclease family protein (Hmf1), putative [Neosartorya fischeri NRRL 181]_x0001_gb|EAW20973.1| L-PSP endoribonuclease family protein (Hmf1), putative [Neosartorya fischeri NRRL 181]	Neosartorya fischeri NRRL 181	Eukaryota; Fungi; Dikarya; Ascomycota; Pezizomycotina; Eurotiomycetes; Eurotiomycetidae; Eurotiales; Aspergillaceae; Neosartorya.
gi|351653397|gb|AFPA01000067.1.g3216.t1	EOD48459.1	3e-26	60.2564	putative l-psp endoribonuclease family protein [Neofusicoccum parvum UCRNP2]	Neofusicoccum parvum UCRNP2	Eukaryota; Fungi; Dikarya; Ascomycota; Pezizomycotina; Dothideomycetes; Dothideomycetes incertae sedis; Botryosphaeriales; Botryosphaeriaceae; Neofusicoccum.
gi|351653397|gb|AFPA01000067.1.g3216.t1	XP_682349.1	8e-26	56.4103	hypothetical protein AN9080.2 [Aspergillus nidulans FGSC A4]_x0001_gb|EAA61913.1| hypothetical protein AN9080.2 [Aspergillus nidulans FGSC A4]	Aspergillus nidulans FGSC A4	Eukaryota; Fungi; Dikarya; Ascomycota; Pezizomycotina; Eurotiomycetes; Eurotiomycetidae; Eurotiales; Aspergillaceae; Aspergillus.
gi|351653397|gb|AFPA01000067.1.g3216.t1	CBF82591.1	1e-25	56.4103	TPA: L-PSP endoribonuclease family protein (Hmf1), putative (AFU_orthologue; AFUA_7G02340) [Aspergillus nidulans FGSC A4]	Aspergillus nidulans FGSC A4	Eukaryota; Fungi; Dikarya; Ascomycota; Pezizomycotina; Eurotiomycetes; Eurotiomycetidae; Eurotiales; Aspergillaceae; Aspergillus.
gi|351653397|gb|AFPA01000067.1.g3216.t1	XP_746698.1	2e-25	58.9744	L-PSP endoribonuclease family protein (Hmf1) [Aspergillus fumigatus Af293]_x0001_gb|EAL84660.1| L-PSP endoribonuclease family protein (Hmf1), putative [Aspergillus fumigatus Af293]_x0001_gb|EDP48179.1| L-PSP endoribonuclease family protein (Hmf1), putative [Aspergillus fumigatus A1163]	Aspergillus fumigatus Af293	Eukaryota; Fungi; Dikarya; Ascomycota; Pezizomycotina; Eurotiomycetes; Eurotiomycetidae; Eurotiales; Aspergillaceae; Aspergillus.
gi|351653397|gb|AFPA01000067.1.g3216.t1	GAD99646.1	2e-25	64	L-PSP endoribonuclease family protein (Hmf1), putative [Byssochlamys spectabilis No. 5]	Byssochlamys spectabilis No. 5	Eukaryota; Fungi; Dikarya; Ascomycota; Pezizomycotina; Eurotiomycetes; Eurotiomycetidae; Eurotiales; Thermoascaceae; Byssochlamys. FEATURES Location/Qualifiers source 1..162 /organism="Byssochlamys spectabilis No. 5" /culture_collection="NBRC:109023" /db_xref="taxon:1356009" /note="anamorph: Paecilomyces variotii; contig: PVAR5_00078_1" Protein 1..162 /product="L-PSP endoribonuclease family prote…
gi|351653397|gb|AFPA01000067.1.g3216.t1	XP_001825509.2	4e-25	56.4103	protein HMF1 [Aspergillus oryzae RIB40]	Aspergillus oryzae RIB40	Eukaryota; Fungi; Dikarya; Ascomycota; Pezizomycotina; Eurotiomycetes; Eurotiomycetidae; Eurotiales; Aspergillaceae; Aspergillus.
gi|351653397|gb|AFPA01000067.1.g3216.t1	XP_002846179.1	4e-25	58.9744	HMF1 [Arthroderma otae CBS 113480]_x0001_gb|EEQ33229.1| HMF1 [Arthroderma otae CBS 113480]	Arthroderma otae CBS 113480	Eukaryota; Fungi; Dikarya; Ascomycota; Pezizomycotina; Eurotiomycetes; Eurotiomycetidae; Onygenales; Arthrodermataceae; Arthroderma.
gi|351653397|gb|AFPA01000067.1.g3216.t1	EKG12928.1	6e-25	58.9744	YjgF-like protein [Macrophomina phaseolina MS6]	Macrophomina phaseolina MS6	Eukaryota; Fungi; Dikarya; Ascomycota; Pezizomycotina; Dothideomycetes; Dothideomycetes incertae sedis; Botryosphaeriales; Botryosphaeriaceae; Macrophomina.
gi|351653397|gb|AFPA01000067.1.g3216.t1	XP_002380709.1	7e-25	56.4103	translation initiation inhibitor, putative [Aspergillus flavus NRRL3357]_x0001_gb|EED50328.1| translation initiation inhibitor, putative [Aspergillus flavus NRRL3357]	Aspergillus flavus NRRL3357	Eukaryota; Fungi; Dikarya; Ascomycota; Pezizomycotina; Eurotiomycetes; Eurotiomycetidae; Eurotiales; Aspergillaceae; Aspergillus.
gi|351653397|gb|AFPA01000067.1.g3216.t1	XP_002568204.1	2e-23	58.6667	Pc21g11730 [Penicillium chrysogenum Wisconsin 54-1255]_x0001_emb|CAP96070.1| Pc21g11730 [Penicillium chrysogenum Wisconsin 54-1255]	Penicillium chrysogenum Wisconsin 54-1255	Eukaryota; Fungi; Dikarya; Ascomycota; Pezizomycotina; Eurotiomycetes; Eurotiomycetidae; Eurotiales; Aspergillaceae; Penicillium; Penicillium chrysogenum complex.
gi|351653397|gb|AFPA01000067.1.g3216.t1	XP_003171367.1	4e-23	60	HMF1 [Arthroderma gypseum CBS 118893]_x0001_gb|EFR02913.1| HMF1 [Arthroderma gypseum CBS 118893]	Arthroderma gypseum CBS 118893	Eukaryota; Fungi; Dikarya; Ascomycota; Pezizomycotina; Eurotiomycetes; Eurotiomycetidae; Onygenales; Arthrodermataceae; Arthroderma.
gi|351653397|gb|AFPA01000067.1.g3216.t1	EPS30898.1	4e-23	55.8442	hypothetical protein PDE_05851 [Penicillium oxalicum 114-2]	Penicillium oxalicum 114-2	Eukaryota; Fungi; Dikarya; Ascomycota; Pezizomycotina; Eurotiomycetes; Eurotiomycetidae; Eurotiales; Aspergillaceae; Penicillium.
gi|351653397|gb|AFPA01000067.1.g3216.t1	EOA86704.1	6e-23	57.6923	hypothetical protein SETTUDRAFT_162896 [Setosphaeria turcica Et28A]	Setosphaeria turcica Et28A	Eukaryota; Fungi; Dikarya; Ascomycota; Pezizomycotina; Dothideomycetes; Pleosporomycetidae; Pleosporales; Pleosporineae; Pleosporaceae; Setosphaeria.
gi|351653397|gb|AFPA01000067.1.g3216.t1	EHY51782.1	7e-23	61.3333	endoribonuclease L-PSP [Exophiala dermatitidis NIH/UT8656]	Exophiala dermatitidis NIH/UT8656	Eukaryota; Fungi; Dikarya; Ascomycota; Pezizomycotina; Eurotiomycetes; Chaetothyriomycetidae; Chaetothyriales; Herpotrichiellaceae; mitosporic Herpotrichiellaceae; Exophiala.
gi|351653397|gb|AFPA01000067.1.g3216.t1	XP_002625937.1	9e-23	53.8462	endoribonuclease L-PSP [Ajellomyces dermatitidis SLH14081]_x0001_gb|EEQ77670.1| endoribonuclease L-PSP [Ajellomyces dermatitidis SLH14081]_x0001_gb|EEQ86787.1| endoribonuclease L-PSP [Ajellomyces dermatitidis ER-3]_x0001_gb|EGE85033.1| L-PSP endoribonuclease [Ajellomyces dermatitidis ATCC 18188]	Ajellomyces dermatitidis SLH14081	Eukaryota; Fungi; Dikarya; Ascomycota; Pezizomycotina; Eurotiomycetes; Eurotiomycetidae; Onygenales; Ajellomycetaceae; Ajellomyces.
gi|351653397|gb|AFPA01000067.1.g3216.t1	EEH18860.1	9e-23	50	hypothetical protein PABG_01179 [Paracoccidioides brasiliensis Pb03]	Paracoccidioides brasiliensis Pb03	Eukaryota; Fungi; Dikarya; Ascomycota; Pezizomycotina; Eurotiomycetes; Eurotiomycetidae; Onygenales; mitosporic Onygenales; Paracoccidioides.
gi|351653397|gb|AFPA01000067.1.g3216.t1	XP_003233060.1	2e-22	58.6667	L-PSP endoribonuclease [Trichophyton rubrum CBS 118892]_x0001_gb|EGD89819.1| L-PSP endoribonuclease [Trichophyton rubrum CBS 118892]	Trichophyton rubrum CBS 118892	Eukaryota; Fungi; Dikarya; Ascomycota; Pezizomycotina; Eurotiomycetes; Eurotiomycetidae; Onygenales; Arthrodermataceae; mitosporic Arthrodermataceae; Trichophyton.
gi|351653397|gb|AFPA01000067.1.g3216.t1	EAA34689.2	2e-22	66.1972	HMF1 [Neurospora crassa OR74A]	Neurospora crassa OR74A	Eukaryota; Fungi; Dikarya; Ascomycota; Pezizomycotina; Sordariomycetes; Sordariomycetidae; Sordariales; Sordariaceae; Neurospora.
gi|351653397|gb|AFPA01000067.1.g3216.t1	XP_963925.1	2e-22	66.1972	protein HMF1 [Neurospora crassa OR74A]_x0001_gb|EGO52800.1| protein HMF1 [Neurospora tetrasperma FGSC 2508]_x0001_gb|EGZ77629.1| protein HMF1 [Neurospora tetrasperma FGSC 2509]	Neurospora crassa OR74A	Eukaryota; Fungi; Dikarya; Ascomycota; Pezizomycotina; Sordariomycetes; Sordariomycetidae; Sordariales; Sordariaceae; Neurospora.
gi|351653397|gb|AFPA01000067.1.g3216.t1	EEH48204.1	2e-22	50	L-PSP endoribonuclease family protein (Hmf1) [Paracoccidioides brasiliensis Pb18]	Paracoccidioides brasiliensis Pb18	Eukaryota; Fungi; Dikarya; Ascomycota; Pezizomycotina; Eurotiomycetes; Eurotiomycetidae; Onygenales; mitosporic Onygenales; Paracoccidioides.
gi|351653397|gb|AFPA01000067.1.g3216.t1	XP_002789717.1	2e-22	50	L-PSP endoribonuclease family protein (Hmf1) [Paracoccidioides sp. 'lutzii' Pb01]_x0001_gb|EEH38586.1| L-PSP endoribonuclease family protein (Hmf1) [Paracoccidioides sp. 'lutzii' Pb01]	Paracoccidioides sp. 'lutzii' Pb01	Eukaryota; Fungi; Dikarya; Ascomycota; Pezizomycotina; Eurotiomycetes; Eurotiomycetidae; Onygenales; mitosporic Onygenales; Paracoccidioides.
gi|351653397|gb|AFPA01000067.1.g3216.t1	CDM29173.1	3e-22	54.5455	YjgF/Yer057p/UK114 family [Penicillium roqueforti]	Penicillium roqueforti	Eukaryota; Fungi; Dikarya; Ascomycota; Pezizomycotina; Eurotiomycetes; Eurotiomycetidae; Eurotiales; Aspergillaceae; Penicillium.
gi|351653397|gb|AFPA01000067.1.g3216.t1	EQL28419.1	3e-22	53.8462	TdcF protein [Ajellomyces dermatitidis ATCC 26199]	Ajellomyces dermatitidis ATCC 26199	Eukaryota; Fungi; Dikarya; Ascomycota; Pezizomycotina; Eurotiomycetes; Eurotiomycetidae; Onygenales; Ajellomycetaceae; Ajellomyces.
gi|351653397|gb|AFPA01000067.1.g3216.t1	EGE00013.1	3e-22	58.6667	L-PSP endoribonuclease [Trichophyton tonsurans CBS 112818]_x0001_gb|EGE05309.1| L-PSP endoribonuclease [Trichophyton equinum CBS 127.97]	Trichophyton tonsurans CBS 112818	Eukaryota; Fungi; Dikarya; Ascomycota; Pezizomycotina; Eurotiomycetes; Eurotiomycetidae; Onygenales; Arthrodermataceae; mitosporic Arthrodermataceae; Trichophyton.
gi|351653397|gb|AFPA01000067.1.g3216.t1	EEH10850.1	4e-22	53.8462	conserved hypothetical protein [Ajellomyces capsulatus G186AR]_x0001_gb|EER44502.1| L-PSP endoribonuclease [Ajellomyces capsulatus H143]_x0001_gb|EGC45817.1| L-PSP endoribonuclease [Ajellomyces capsulatus H88]	Ajellomyces capsulatus G186AR	Eukaryota; Fungi; Dikarya; Ascomycota; Pezizomycotina; Eurotiomycetes; Eurotiomycetidae; Onygenales; Ajellomycetaceae; Ajellomyces.
gi|351653397|gb|AFPA01000067.1.g3216.t1	EKV11386.1	4e-22	54.5455	L-PSP endoribonuclease family protein (Hmf1), putative [Penicillium digitatum Pd1]_x0001_gb|EKV16952.1| L-PSP endoribonuclease family protein (Hmf1), putative [Penicillium digitatum PHI26]	Penicillium digitatum Pd1	Eukaryota; Fungi; Dikarya; Ascomycota; Pezizomycotina; Eurotiomycetes; Eurotiomycetidae; Eurotiales; Aspergillaceae; Penicillium.
gi|351653397|gb|AFPA01000067.1.g3216.t1	EMD95523.1	4e-22	56.4103	hypothetical protein COCHEDRAFT_1026389 [Bipolaris maydis C5]	Bipolaris maydis C5	Eukaryota; Fungi; Dikarya; Ascomycota; Pezizomycotina; Dothideomycetes; Pleosporomycetidae; Pleosporales; Pleosporineae; Pleosporaceae; Bipolaris.
gi|351653397|gb|AFPA01000067.1.g3216.t1	EAS29307.2	6e-22	57.6923	L-PSP endoribonuclease [Coccidioides immitis RS]	Coccidioides immitis RS	Eukaryota; Fungi; Dikarya; Ascomycota; Pezizomycotina; Eurotiomycetes; Eurotiomycetidae; Onygenales; mitosporic Onygenales; Coccidioides.
gi|351653397|gb|AFPA01000067.1.g3216.t1	EMD69735.1	6e-22	56.4103	hypothetical protein COCSADRAFT_32412 [Bipolaris sorokiniana ND90Pr]_x0001_gb|EUN32906.1| hypothetical protein COCVIDRAFT_10885 [Bipolaris victoriae FI3]	Bipolaris sorokiniana ND90Pr	Eukaryota; Fungi; Dikarya; Ascomycota; Pezizomycotina; Dothideomycetes; Pleosporomycetidae; Pleosporales; Pleosporineae; Pleosporaceae; Bipolaris.
gi|351653397|gb|AFPA01000067.1.g3216.t1	ENI10387.1	6e-22	56.4103	hypothetical protein COCC4DRAFT_124235 [Bipolaris maydis ATCC 48331]	Bipolaris maydis ATCC 48331	Eukaryota; Fungi; Dikarya; Ascomycota; Pezizomycotina; Dothideomycetes; Pleosporomycetidae; Pleosporales; Pleosporineae; Pleosporaceae; Bipolaris.
gi|351653397|gb|AFPA01000067.1.g3216.t1	EUC34127.1	7e-22	56.4103	hypothetical protein COCCADRAFT_4462 [Bipolaris zeicola 26-R-13]	Bipolaris zeicola 26-R-13	Eukaryota; Fungi; Dikarya; Ascomycota; Pezizomycotina; Dothideomycetes; Pleosporomycetidae; Pleosporales; Pleosporineae; Pleosporaceae; Bipolaris.
gi|351653397|gb|AFPA01000067.1.g3216.t1	EFW13992.1	1e-21	56.4103	L-PSP endoribonuclease [Coccidioides posadasii str. Silveira]	Coccidioides posadasii str. Silveira	Eukaryota; Fungi; Dikarya; Ascomycota; Pezizomycotina; Eurotiomycetes; Eurotiomycetidae; Onygenales; mitosporic Onygenales; Coccidioides.
gi|351653397|gb|AFPA01000067.1.g3216.t1	EUC50821.1	1e-21	56.4103	hypothetical protein COCMIDRAFT_21830 [Bipolaris oryzae ATCC 44560]	Bipolaris oryzae ATCC 44560	Eukaryota; Fungi; Dikarya; Ascomycota; Pezizomycotina; Dothideomycetes; Pleosporomycetidae; Pleosporales; Pleosporineae; Pleosporaceae; Bipolaris.
gi|351653397|gb|AFPA01000067.1.g3216.t1	EON67314.1	1e-21	55.1282	endoribonuclease L-PSP [Coniosporium apollinis CBS 100218]	Coniosporium apollinis CBS 100218	Eukaryota; Fungi; Dikarya; Ascomycota; Pezizomycotina; Eurotiomycetes; Chaetothyriomycetidae; Chaetothyriales; Herpotrichiellaceae; mitosporic Herpotrichiellaceae; Coniosporium.
gi|351653397|gb|AFPA01000067.1.g3216.t1	EHY54947.1	2e-21	57.3333	endoribonuclease L-PSP [Exophiala dermatitidis NIH/UT8656]	Exophiala dermatitidis NIH/UT8656	Eukaryota; Fungi; Dikarya; Ascomycota; Pezizomycotina; Eurotiomycetes; Chaetothyriomycetidae; Chaetothyriales; Herpotrichiellaceae; mitosporic Herpotrichiellaceae; Exophiala.
gi|351653397|gb|AFPA01000067.1.g3216.t1	XP_003346958.1	2e-21	64.7887	hypothetical protein SMAC_08484 [Sordaria macrospora k-hell]_x0001_emb|CCC14143.1| unnamed protein product [Sordaria macrospora k-hell]	Sordaria macrospora k-hell	Eukaryota; Fungi; Dikarya; Ascomycota; Pezizomycotina; Sordariomycetes; Sordariomycetidae; Sordariales; Sordariaceae; Sordaria.
gi|351653397|gb|AFPA01000067.1.g3216.t1	EMR71241.1	3e-21	55.1282	putative endoribonuclease l-psp protein [Eutypa lata UCREL1]	Eutypa lata UCREL1	Eukaryota; Fungi; Dikarya; Ascomycota; Pezizomycotina; Sordariomycetes; Xylariomycetidae; Xylariales; Diatrypaceae; Eutypa.
gi|351653397|gb|AFPA01000067.1.g3216.t1	XP_003067934.1	3e-21	57.3333	Endoribonuclease L-PSP family protein [Coccidioides posadasii C735 delta SOWgp]_x0001_gb|EER25789.1| Endoribonuclease L-PSP family protein [Coccidioides posadasii C735 delta SOWgp]	Coccidioides posadasii C735 delta SOWgp	Eukaryota; Fungi; Dikarya; Ascomycota; Pezizomycotina; Eurotiomycetes; Eurotiomycetidae; Onygenales; mitosporic Onygenales; Coccidioides.
gi|351653397|gb|AFPA01000067.1.g3216.t1	XP_001272311.1	4e-21	54.4304	L-PSP endoribonuclease family protein (Hmf1), putative [Aspergillus clavatus NRRL 1]_x0001_gb|EAW10885.1| L-PSP endoribonuclease family protein (Hmf1), putative [Aspergillus clavatus NRRL 1]	Aspergillus clavatus NRRL 1	Eukaryota; Fungi; Dikarya; Ascomycota; Pezizomycotina; Eurotiomycetes; Eurotiomycetidae; Eurotiales; Aspergillaceae; Aspergillus.
gi|351653397|gb|AFPA01000067.1.g3216.t1	XP_001940999.1	5e-21	53.8462	hypothetical protein PTRG_10668 [Pyrenophora tritici-repentis Pt-1C-BFP]_x0001_gb|EDU43718.1| hypothetical protein PTRG_10668 [Pyrenophora tritici-repentis Pt-1C-BFP]	Pyrenophora tritici-repentis Pt-1C-BFP	Eukaryota; Fungi; Dikarya; Ascomycota; Pezizomycotina; Dothideomycetes; Pleosporomycetidae; Pleosporales; Pleosporineae; Pleosporaceae; Pyrenophora.
gi|351653397|gb|AFPA01000067.1.g3216.t1	ELQ34860.1	5e-21	54.5455	hypothetical protein OOU_Y34scaffold00744g24 [Magnaporthe oryzae Y34]_x0001_gb|ELQ61658.1| hypothetical protein OOW_P131scaffold01166g24 [Magnaporthe oryzae P131]	Magnaporthe oryzae Y34	Eukaryota; Fungi; Dikarya; Ascomycota; Pezizomycotina; Sordariomycetes; Sordariomycetidae; Magnaporthales; Magnaporthaceae; Magnaporthe.
gi|351653397|gb|AFPA01000067.1.g3216.t1	EME46407.1	6e-21	52.5641	hypothetical protein DOTSEDRAFT_148601 [Dothistroma septosporum NZE10]	Dothistroma septosporum NZE10	Eukaryota; Fungi; Dikarya; Ascomycota; Pezizomycotina; Dothideomycetes; Dothideomycetidae; Capnodiales; Mycosphaerellaceae; Mycosphaerella.
gi|351653397|gb|AFPA01000067.1.g3216.t1	XP_003713519.1	6e-21	54.5455	endoribonuclease L-PSP [Magnaporthe oryzae 70-15]_x0001_gb|EHA53712.1| endoribonuclease L-PSP [Magnaporthe oryzae 70-15]	Magnaporthe oryzae 70-15	Eukaryota; Fungi; Dikarya; Ascomycota; Pezizomycotina; Sordariomycetes; Sordariomycetidae; Magnaporthales; Magnaporthaceae; Magnaporthe.
gi|351653397|gb|AFPA01000067.1.g3216.t1	EJT73410.1	1e-20	55.8442	endoribonuclease L-PSP [Gaeumannomyces graminis var. tritici R3-111a-1]	Gaeumannomyces graminis var. tritici R3-111a-1	Eukaryota; Fungi; Dikarya; Ascomycota; Pezizomycotina; Sordariomycetes; Sordariomycetidae; Magnaporthales; Magnaporthaceae; Gaeumannomyces.
gi|351653397|gb|AFPA01000067.1.g3216.t1	XP_003834851.1	1e-20	56.4103	similar to L-PSP endoribonuclease family protein (Hmf1) [Leptosphaeria maculans JN3]_x0001_emb|CBX91486.1| similar to L-PSP endoribonuclease family protein (Hmf1) [Leptosphaeria maculans JN3]	Leptosphaeria maculans JN3	Eukaryota; Fungi; Dikarya; Ascomycota; Pezizomycotina; Dothideomycetes; Pleosporomycetidae; Pleosporales; Pleosporineae; Leptosphaeriaceae; Leptosphaeria; Leptosphaeria maculans complex.
gi|351653387|gb|AFPA01000077.1.g3782.t1	EHY55331.1	0	100	mitogen-activated protein kinase kinase kinase [Exophiala dermatitidis NIH/UT8656]	Exophiala dermatitidis NIH/UT8656	Eukaryota; Fungi; Dikarya; Ascomycota; Pezizomycotina; Eurotiomycetes; Chaetothyriomycetidae; Chaetothyriales; Herpotrichiellaceae; mitosporic Herpotrichiellaceae; Exophiala.
gi|351653387|gb|AFPA01000077.1.g3782.t1	ETI29512.1	0	75.8085	hypothetical protein G647_01965 [Cladophialophora carrionii CBS 160.54]	Cladophialophora carrionii CBS 160.54	Eukaryota; Fungi; Dikarya; Ascomycota; Pezizomycotina; Eurotiomycetes; Chaetothyriomycetidae; Chaetothyriales; Herpotrichiellaceae; mitosporic Herpotrichiellaceae; Cladophialophora.
gi|351653387|gb|AFPA01000077.1.g3782.t1	ETN45333.1	0	59.2046	hypothetical protein HMPREF1541_09164 [Cyphellophora europaea CBS 101466]	Cyphellophora europaea CBS 101466	Eukaryota; Fungi; Dikarya; Ascomycota; Pezizomycotina; Eurotiomycetes; Chaetothyriomycetidae; Chaetothyriales; Cyphellophoraceae; Cyphellophora.
gi|351653387|gb|AFPA01000077.1.g3782.t1	ERF73473.1	0	55.2	hypothetical protein EPUS_04096 [Endocarpon pusillum Z07020]	Endocarpon pusillum Z07020	Eukaryota; Fungi; Dikarya; Ascomycota; Pezizomycotina; Eurotiomycetes; Chaetothyriomycetidae; Verrucariales; Verrucariaceae; Endocarpon.
gi|351653387|gb|AFPA01000077.1.g3782.t2	EHY55331.1	0	100	mitogen-activated protein kinase kinase kinase [Exophiala dermatitidis NIH/UT8656]	Exophiala dermatitidis NIH/UT8656	Eukaryota; Fungi; Dikarya; Ascomycota; Pezizomycotina; Eurotiomycetes; Chaetothyriomycetidae; Chaetothyriales; Herpotrichiellaceae; mitosporic Herpotrichiellaceae; Exophiala.
gi|351653387|gb|AFPA01000077.1.g3782.t2	ETI29512.1	0	75.7929	hypothetical protein G647_01965 [Cladophialophora carrionii CBS 160.54]	Cladophialophora carrionii CBS 160.54	Eukaryota; Fungi; Dikarya; Ascomycota; Pezizomycotina; Eurotiomycetes; Chaetothyriomycetidae; Chaetothyriales; Herpotrichiellaceae; mitosporic Herpotrichiellaceae; Cladophialophora.
gi|351653387|gb|AFPA01000077.1.g3782.t2	ETN45333.1	0	59.3428	hypothetical protein HMPREF1541_09164 [Cyphellophora europaea CBS 101466]	Cyphellophora europaea CBS 101466	Eukaryota; Fungi; Dikarya; Ascomycota; Pezizomycotina; Eurotiomycetes; Chaetothyriomycetidae; Chaetothyriales; Cyphellophoraceae; Cyphellophora.
gi|351653387|gb|AFPA01000077.1.g3782.t2	ERF73473.1	0	55.2	hypothetical protein EPUS_04096 [Endocarpon pusillum Z07020]	Endocarpon pusillum Z07020	Eukaryota; Fungi; Dikarya; Ascomycota; Pezizomycotina; Eurotiomycetes; Chaetothyriomycetidae; Verrucariales; Verrucariaceae; Endocarpon.
gi|351653376|gb|AFPA01000088.1.g3959.t1	EHY55503.1	0	100	SIR2 family histone deacetylase (Hst4) [Exophiala dermatitidis NIH/UT8656]	Exophiala dermatitidis NIH/UT8656	Eukaryota; Fungi; Dikarya; Ascomycota; Pezizomycotina; Eurotiomycetes; Chaetothyriomycetidae; Chaetothyriales; Herpotrichiellaceae; mitosporic Herpotrichiellaceae; Exophiala.
gi|351653376|gb|AFPA01000088.1.g3959.t1	EHY55503.1	2e-96	100	SIR2 family histone deacetylase (Hst4) [Exophiala dermatitidis NIH/UT8656]	Exophiala dermatitidis NIH/UT8656	Eukaryota; Fungi; Dikarya; Ascomycota; Pezizomycotina; Eurotiomycetes; Chaetothyriomycetidae; Chaetothyriales; Herpotrichiellaceae; mitosporic Herpotrichiellaceae; Exophiala.
gi|351653376|gb|AFPA01000088.1.g3959.t1	ETI22339.1	7e-114	67.4658	hypothetical protein G647_06413 [Cladophialophora carrionii CBS 160.54]	Cladophialophora carrionii CBS 160.54	Eukaryota; Fungi; Dikarya; Ascomycota; Pezizomycotina; Eurotiomycetes; Chaetothyriomycetidae; Chaetothyriales; Herpotrichiellaceae; mitosporic Herpotrichiellaceae; Cladophialophora.
gi|351653376|gb|AFPA01000088.1.g3959.t1	ETI22339.1	3e-83	87.4172	hypothetical protein G647_06413 [Cladophialophora carrionii CBS 160.54]	Cladophialophora carrionii CBS 160.54	Eukaryota; Fungi; Dikarya; Ascomycota; Pezizomycotina; Eurotiomycetes; Chaetothyriomycetidae; Chaetothyriales; Herpotrichiellaceae; mitosporic Herpotrichiellaceae; Cladophialophora.
gi|351653376|gb|AFPA01000088.1.g3959.t1	ETN46150.1	9e-73	53.6332	hypothetical protein HMPREF1541_00334 [Cyphellophora europaea CBS 101466]	Cyphellophora europaea CBS 101466	Eukaryota; Fungi; Dikarya; Ascomycota; Pezizomycotina; Eurotiomycetes; Chaetothyriomycetidae; Chaetothyriales; Cyphellophoraceae; Cyphellophora.
gi|351653376|gb|AFPA01000088.1.g3959.t1	ETN46150.1	3e-69	77.4834	hypothetical protein HMPREF1541_00334 [Cyphellophora europaea CBS 101466]	Cyphellophora europaea CBS 101466	Eukaryota; Fungi; Dikarya; Ascomycota; Pezizomycotina; Eurotiomycetes; Chaetothyriomycetidae; Chaetothyriales; Cyphellophoraceae; Cyphellophora.
gi|351653376|gb|AFPA01000088.1.g3959.t1	ERF75167.1	3e-61	71.2418	hypothetical protein EPUS_06207 [Endocarpon pusillum Z07020]	Endocarpon pusillum Z07020	Eukaryota; Fungi; Dikarya; Ascomycota; Pezizomycotina; Eurotiomycetes; Chaetothyriomycetidae; Verrucariales; Verrucariaceae; Endocarpon.
gi|351653376|gb|AFPA01000088.1.g3959.t1	EER42895.1	5e-60	62	Sir2 family histone deacetylase Hst4 [Ajellomyces capsulatus H143]_x0001_gb|EGC42966.1| Sir2 family histone deacetylase Hst4 [Ajellomyces capsulatus H88]	Ajellomyces capsulatus H143	Eukaryota; Fungi; Dikarya; Ascomycota; Pezizomycotina; Eurotiomycetes; Eurotiomycetidae; Onygenales; Ajellomycetaceae; Ajellomyces.
gi|351653376|gb|AFPA01000088.1.g3959.t1	EER42895.1	2e-46	62.5	Sir2 family histone deacetylase Hst4 [Ajellomyces capsulatus H143]_x0001_gb|EGC42966.1| Sir2 family histone deacetylase Hst4 [Ajellomyces capsulatus H88]	Ajellomyces capsulatus H143	Eukaryota; Fungi; Dikarya; Ascomycota; Pezizomycotina; Eurotiomycetes; Eurotiomycetidae; Onygenales; Ajellomycetaceae; Ajellomyces.
gi|351653376|gb|AFPA01000088.1.g3959.t1	EEH07929.1	5e-60	62	Sir2 family histone deacetylase Hst4 [Ajellomyces capsulatus G186AR]	Ajellomyces capsulatus G186AR	Eukaryota; Fungi; Dikarya; Ascomycota; Pezizomycotina; Eurotiomycetes; Eurotiomycetidae; Onygenales; Ajellomycetaceae; Ajellomyces.
gi|351653376|gb|AFPA01000088.1.g3959.t1	EEH07929.1	2e-46	62.5	Sir2 family histone deacetylase Hst4 [Ajellomyces capsulatus G186AR]	Ajellomyces capsulatus G186AR	Eukaryota; Fungi; Dikarya; Ascomycota; Pezizomycotina; Eurotiomycetes; Eurotiomycetidae; Onygenales; Ajellomycetaceae; Ajellomyces.
gi|351653376|gb|AFPA01000088.1.g3959.t1	EEH21121.1	2e-58	60.1266	Sir2 family histone deacetylase Hst4 [Paracoccidioides brasiliensis Pb03]	Paracoccidioides brasiliensis Pb03	Eukaryota; Fungi; Dikarya; Ascomycota; Pezizomycotina; Eurotiomycetes; Eurotiomycetidae; Onygenales; mitosporic Onygenales; Paracoccidioides.
gi|351653376|gb|AFPA01000088.1.g3959.t1	EEH21121.1	4e-48	64.4928	Sir2 family histone deacetylase Hst4 [Paracoccidioides brasiliensis Pb03]	Paracoccidioides brasiliensis Pb03	Eukaryota; Fungi; Dikarya; Ascomycota; Pezizomycotina; Eurotiomycetes; Eurotiomycetidae; Onygenales; mitosporic Onygenales; Paracoccidioides.
gi|351653376|gb|AFPA01000088.1.g3959.t1	EEQ90335.1	3e-58	60.1266	SIR2 family histone deacetylase [Ajellomyces dermatitidis ER-3]_x0001_gb|EGE80704.1| SIR2 family histone deacetylase [Ajellomyces dermatitidis ATCC 18188]_x0001_gb|EQL29040.1| hypothetical protein BDFG_08301 [Ajellomyces dermatitidis ATCC 26199]	Ajellomyces dermatitidis ER-3	Eukaryota; Fungi; Dikarya; Ascomycota; Pezizomycotina; Eurotiomycetes; Eurotiomycetidae; Onygenales; Ajellomycetaceae; Ajellomyces.
gi|351653376|gb|AFPA01000088.1.g3959.t1	EEQ90335.1	8e-46	64.2336	SIR2 family histone deacetylase [Ajellomyces dermatitidis ER-3]_x0001_gb|EGE80704.1| SIR2 family histone deacetylase [Ajellomyces dermatitidis ATCC 18188]_x0001_gb|EQL29040.1| hypothetical protein BDFG_08301 [Ajellomyces dermatitidis ATCC 26199]	Ajellomyces dermatitidis ER-3	Eukaryota; Fungi; Dikarya; Ascomycota; Pezizomycotina; Eurotiomycetes; Eurotiomycetidae; Onygenales; Ajellomycetaceae; Ajellomyces.
gi|351653376|gb|AFPA01000088.1.g3959.t1	XP_002795415.1	3e-58	60.1266	Sir2 family histone deacetylase Hst4 [Paracoccidioides sp. 'lutzii' Pb01]_x0001_gb|EEH40915.1| Sir2 family histone deacetylase Hst4 [Paracoccidioides sp. 'lutzii' Pb01]	Paracoccidioides sp. 'lutzii' Pb01	Eukaryota; Fungi; Dikarya; Ascomycota; Pezizomycotina; Eurotiomycetes; Eurotiomycetidae; Onygenales; mitosporic Onygenales; Paracoccidioides.
gi|351653376|gb|AFPA01000088.1.g3959.t1	XP_002795415.1	1e-47	62.2378	Sir2 family histone deacetylase Hst4 [Paracoccidioides sp. 'lutzii' Pb01]_x0001_gb|EEH40915.1| Sir2 family histone deacetylase Hst4 [Paracoccidioides sp. 'lutzii' Pb01]	Paracoccidioides sp. 'lutzii' Pb01	Eukaryota; Fungi; Dikarya; Ascomycota; Pezizomycotina; Eurotiomycetes; Eurotiomycetidae; Onygenales; mitosporic Onygenales; Paracoccidioides.
gi|351653376|gb|AFPA01000088.1.g3959.t1	EEH45766.1	3e-58	60.1266	Sir2 family histone deacetylase Hst4 [Paracoccidioides brasiliensis Pb18]	Paracoccidioides brasiliensis Pb18	Eukaryota; Fungi; Dikarya; Ascomycota; Pezizomycotina; Eurotiomycetes; Eurotiomycetidae; Onygenales; mitosporic Onygenales; Paracoccidioides.
gi|351653376|gb|AFPA01000088.1.g3959.t1	EEH45766.1	4e-48	64.4928	Sir2 family histone deacetylase Hst4 [Paracoccidioides brasiliensis Pb18]	Paracoccidioides brasiliensis Pb18	Eukaryota; Fungi; Dikarya; Ascomycota; Pezizomycotina; Eurotiomycetes; Eurotiomycetidae; Onygenales; mitosporic Onygenales; Paracoccidioides.
gi|351653376|gb|AFPA01000088.1.g3959.t1	XP_002623837.1	8e-58	59.4937	SIR2 family histone deacetylase [Ajellomyces dermatitidis SLH14081]_x0001_gb|EEQ71018.1| SIR2 family histone deacetylase [Ajellomyces dermatitidis SLH14081]	Ajellomyces dermatitidis SLH14081	Eukaryota; Fungi; Dikarya; Ascomycota; Pezizomycotina; Eurotiomycetes; Eurotiomycetidae; Onygenales; Ajellomycetaceae; Ajellomyces.
gi|351653376|gb|AFPA01000088.1.g3959.t1	XP_002623837.1	8e-46	64.2336	SIR2 family histone deacetylase [Ajellomyces dermatitidis SLH14081]_x0001_gb|EEQ71018.1| SIR2 family histone deacetylase [Ajellomyces dermatitidis SLH14081]	Ajellomyces dermatitidis SLH14081	Eukaryota; Fungi; Dikarya; Ascomycota; Pezizomycotina; Eurotiomycetes; Eurotiomycetidae; Onygenales; Ajellomycetaceae; Ajellomyces.
gi|351653376|gb|AFPA01000088.1.g3959.t1	XP_752420.1	1e-39	57.554	SIR2 family histone deacetylase (Hst4) [Aspergillus fumigatus Af293]_x0001_gb|EAL90382.1| SIR2 family histone deacetylase (Hst4), putative [Aspergillus fumigatus Af293]_x0001_gb|EDP56287.1| SIR2 family histone deacetylase (Hst4), putative [Aspergillus fumigatus A1163]	Aspergillus fumigatus Af293	Eukaryota; Fungi; Dikarya; Ascomycota; Pezizomycotina; Eurotiomycetes; Eurotiomycetidae; Eurotiales; Aspergillaceae; Aspergillus.
gi|351653376|gb|AFPA01000088.1.g3959.t1	XP_001269209.1	3e-37	55.3957	SIR2 family histone deacetylase (Hst4), putative [Aspergillus clavatus NRRL 1]_x0001_gb|EAW07783.1| SIR2 family histone deacetylase (Hst4), putative [Aspergillus clavatus NRRL 1]	Aspergillus clavatus NRRL 1	Eukaryota; Fungi; Dikarya; Ascomycota; Pezizomycotina; Eurotiomycetes; Eurotiomycetidae; Eurotiales; Aspergillaceae; Aspergillus.
gi|351653376|gb|AFPA01000088.1.g3959.t1	XP_001264716.1	1e-39	57.554	SIR2 family histone deacetylase (Hst4), putative [Neosartorya fischeri NRRL 181]_x0001_gb|EAW22819.1| SIR2 family histone deacetylase (Hst4), putative [Neosartorya fischeri NRRL 181]	Neosartorya fischeri NRRL 181	Eukaryota; Fungi; Dikarya; Ascomycota; Pezizomycotina; Eurotiomycetes; Eurotiomycetidae; Eurotiales; Aspergillaceae; Neosartorya.
gi|351653376|gb|AFPA01000088.1.g3959.t1	XP_658830.1	4e-39	55	hypothetical protein AN1226.2 [Aspergillus nidulans FGSC A4]_x0001_sp|Q5BE04.1|HST4_EMENI RecName: Full=NAD-dependent protein deacetylase hst4; AltName: Full=Homologous to SIR2 protein 4; AltName: Full=Regulatory protein SIR2 homolog 4_x0001_gb|EAA65819.1| hypothetical protein AN1226.2 [Aspergillus nidulans FGSC A4]_x0001_tpe|CBF87899.1| TPA: SIR2 family histone deacetylase (Hst4), putative (AFU_…	Aspergillus nidulans FGSC A4	Eukaryota; Fungi; Dikarya; Ascomycota; Pezizomycotina; Eurotiomycetes; Eurotiomycetidae; Eurotiales; Aspergillaceae; Aspergillus.
gi|351653376|gb|AFPA01000088.1.g3959.t1	EON67413.1	1e-40	54.386	hypothetical protein W97_06666 [Coniosporium apollinis CBS 100218]	Coniosporium apollinis CBS 100218	Eukaryota; Fungi; Dikarya; Ascomycota; Pezizomycotina; Eurotiomycetes; Chaetothyriomycetidae; Chaetothyriales; Herpotrichiellaceae; mitosporic Herpotrichiellaceae; Coniosporium.
gi|351653376|gb|AFPA01000088.1.g3959.t1	GAE00212.1	2e-54	55.7576	SIR2 family histone deacetylase (Hst4), putative [Byssochlamys spectabilis No. 5]	Byssochlamys spectabilis No. 5	Eukaryota; Fungi; Dikarya; Ascomycota; Pezizomycotina; Eurotiomycetes; Eurotiomycetidae; Eurotiales; Thermoascaceae; Byssochlamys. FEATURES Location/Qualifiers source 1..587 /organism="Byssochlamys spectabilis No. 5" /culture_collection="NBRC:109023" /db_xref="taxon:1356009" /note="anamorph: Paecilomyces variotii; contig: PVAR5_00111_1" Protein 1..587 /product="SIR2 family histone deacetylase (Hs…
gi|351653376|gb|AFPA01000088.1.g3959.t1	GAE00212.1	3e-41	59.1241	SIR2 family histone deacetylase (Hst4), putative [Byssochlamys spectabilis No. 5]	Byssochlamys spectabilis No. 5	Eukaryota; Fungi; Dikarya; Ascomycota; Pezizomycotina; Eurotiomycetes; Eurotiomycetidae; Eurotiales; Thermoascaceae; Byssochlamys. FEATURES Location/Qualifiers source 1..587 /organism="Byssochlamys spectabilis No. 5" /culture_collection="NBRC:109023" /db_xref="taxon:1356009" /note="anamorph: Paecilomyces variotii; contig: PVAR5_00111_1" Protein 1..587 /product="SIR2 family histone deacetylase (Hs…
gi|351653376|gb|AFPA01000088.1.g3959.t1	XP_003175876.1	4e-54	61.3793	Sir2 family histone deacetylase Hst4 [Arthroderma gypseum CBS 118893]_x0001_gb|EFR00394.1| Sir2 family histone deacetylase Hst4 [Arthroderma gypseum CBS 118893]	Arthroderma gypseum CBS 118893	Eukaryota; Fungi; Dikarya; Ascomycota; Pezizomycotina; Eurotiomycetes; Eurotiomycetidae; Onygenales; Arthrodermataceae; Arthroderma.
gi|351653376|gb|AFPA01000088.1.g3959.t1	XP_003175876.1	7e-44	63.7037	Sir2 family histone deacetylase Hst4 [Arthroderma gypseum CBS 118893]_x0001_gb|EFR00394.1| Sir2 family histone deacetylase Hst4 [Arthroderma gypseum CBS 118893]	Arthroderma gypseum CBS 118893	Eukaryota; Fungi; Dikarya; Ascomycota; Pezizomycotina; Eurotiomycetes; Eurotiomycetidae; Onygenales; Arthrodermataceae; Arthroderma.
gi|351653376|gb|AFPA01000088.1.g3959.t1	EGE00218.1	4e-54	53.8462	SIR2 family histone deacetylase [Trichophyton tonsurans CBS 112818]_x0001_gb|EGE04837.1| Sir2 family histone deacetylase Hst4 [Trichophyton equinum CBS 127.97]	Trichophyton tonsurans CBS 112818	Eukaryota; Fungi; Dikarya; Ascomycota; Pezizomycotina; Eurotiomycetes; Eurotiomycetidae; Onygenales; Arthrodermataceae; mitosporic Arthrodermataceae; Trichophyton.
gi|351653376|gb|AFPA01000088.1.g3959.t1	EGE00218.1	6e-44	63.7037	SIR2 family histone deacetylase [Trichophyton tonsurans CBS 112818]_x0001_gb|EGE04837.1| Sir2 family histone deacetylase Hst4 [Trichophyton equinum CBS 127.97]	Trichophyton tonsurans CBS 112818	Eukaryota; Fungi; Dikarya; Ascomycota; Pezizomycotina; Eurotiomycetes; Eurotiomycetidae; Onygenales; Arthrodermataceae; mitosporic Arthrodermataceae; Trichophyton.
gi|351653376|gb|AFPA01000088.1.g3959.t1	XP_003234641.1	1e-53	62.6761	SIR2 family histone deacetylase [Trichophyton rubrum CBS 118892]_x0001_gb|EGD88988.1| SIR2 family histone deacetylase [Trichophyton rubrum CBS 118892]	Trichophyton rubrum CBS 118892	Eukaryota; Fungi; Dikarya; Ascomycota; Pezizomycotina; Eurotiomycetes; Eurotiomycetidae; Onygenales; Arthrodermataceae; mitosporic Arthrodermataceae; Trichophyton.
gi|351653376|gb|AFPA01000088.1.g3959.t1	XP_003234641.1	7e-44	63.7037	SIR2 family histone deacetylase [Trichophyton rubrum CBS 118892]_x0001_gb|EGD88988.1| SIR2 family histone deacetylase [Trichophyton rubrum CBS 118892]	Trichophyton rubrum CBS 118892	Eukaryota; Fungi; Dikarya; Ascomycota; Pezizomycotina; Eurotiomycetes; Eurotiomycetidae; Onygenales; Arthrodermataceae; mitosporic Arthrodermataceae; Trichophyton.
gi|351653376|gb|AFPA01000088.1.g3959.t1	XP_002848285.1	1e-53	61.2676	Sir2 family histone deacetylase Hst4 [Arthroderma otae CBS 113480]_x0001_gb|EEQ30972.1| Sir2 family histone deacetylase Hst4 [Arthroderma otae CBS 113480]	Arthroderma otae CBS 113480	Eukaryota; Fungi; Dikarya; Ascomycota; Pezizomycotina; Eurotiomycetes; Eurotiomycetidae; Onygenales; Arthrodermataceae; Arthroderma.
gi|351653376|gb|AFPA01000088.1.g3959.t1	XP_002848285.1	2e-42	61.4815	Sir2 family histone deacetylase Hst4 [Arthroderma otae CBS 113480]_x0001_gb|EEQ30972.1| Sir2 family histone deacetylase Hst4 [Arthroderma otae CBS 113480]	Arthroderma otae CBS 113480	Eukaryota; Fungi; Dikarya; Ascomycota; Pezizomycotina; Eurotiomycetes; Eurotiomycetidae; Onygenales; Arthrodermataceae; Arthroderma.
gi|351653376|gb|AFPA01000088.1.g3959.t1	XP_001239336.1	2e-53	55.625	hypothetical protein CIMG_08957 [Coccidioides immitis RS]_x0001_gb|EJB11859.1| SIR2 family histone deacetylase [Coccidioides immitis RS]_x0001_gb|EJB11860.1| SIR2 family histone deacetylase, variant [Coccidioides immitis RS]	Coccidioides immitis RS	Eukaryota; Fungi; Dikarya; Ascomycota; Pezizomycotina; Eurotiomycetes; Eurotiomycetidae; Onygenales; mitosporic Onygenales; Coccidioides.
gi|351653376|gb|AFPA01000088.1.g3959.t1	XP_001239336.1	4e-39	63.7795	hypothetical protein CIMG_08957 [Coccidioides immitis RS]_x0001_gb|EJB11859.1| SIR2 family histone deacetylase [Coccidioides immitis RS]_x0001_gb|EJB11860.1| SIR2 family histone deacetylase, variant [Coccidioides immitis RS]	Coccidioides immitis RS	Eukaryota; Fungi; Dikarya; Ascomycota; Pezizomycotina; Eurotiomycetes; Eurotiomycetidae; Onygenales; mitosporic Onygenales; Coccidioides.
gi|351653376|gb|AFPA01000088.1.g3959.t1	XP_003022913.1	3e-53	53.2967	hypothetical protein TRV_02961 [Trichophyton verrucosum HKI 0517]_x0001_gb|EFE42295.1| hypothetical protein TRV_02961 [Trichophyton verrucosum HKI 0517]	Trichophyton verrucosum HKI 0517	Eukaryota; Fungi; Dikarya; Ascomycota; Pezizomycotina; Eurotiomycetes; Eurotiomycetidae; Onygenales; Arthrodermataceae; mitosporic Arthrodermataceae; Trichophyton.
gi|351653376|gb|AFPA01000088.1.g3959.t1	XP_003022913.1	8e-44	63.7037	hypothetical protein TRV_02961 [Trichophyton verrucosum HKI 0517]_x0001_gb|EFE42295.1| hypothetical protein TRV_02961 [Trichophyton verrucosum HKI 0517]	Trichophyton verrucosum HKI 0517	Eukaryota; Fungi; Dikarya; Ascomycota; Pezizomycotina; Eurotiomycetes; Eurotiomycetidae; Onygenales; Arthrodermataceae; mitosporic Arthrodermataceae; Trichophyton.
gi|351653376|gb|AFPA01000088.1.g3959.t1	XP_003010473.1	4e-53	53.2967	hypothetical protein ARB_03174 [Arthroderma benhamiae CBS 112371]_x0001_gb|EFE29833.1| hypothetical protein ARB_03174 [Arthroderma benhamiae CBS 112371]	Arthroderma benhamiae CBS 112371	Eukaryota; Fungi; Dikarya; Ascomycota; Pezizomycotina; Eurotiomycetes; Eurotiomycetidae; Onygenales; Arthrodermataceae; Arthroderma.
gi|351653376|gb|AFPA01000088.1.g3959.t1	XP_003010473.1	2e-44	64.4444	hypothetical protein ARB_03174 [Arthroderma benhamiae CBS 112371]_x0001_gb|EFE29833.1| hypothetical protein ARB_03174 [Arthroderma benhamiae CBS 112371]	Arthroderma benhamiae CBS 112371	Eukaryota; Fungi; Dikarya; Ascomycota; Pezizomycotina; Eurotiomycetes; Eurotiomycetidae; Onygenales; Arthrodermataceae; Arthroderma.
gi|351653376|gb|AFPA01000088.1.g3959.t1	XP_001825301.2	9e-40	56.8345	SIR2 family histone deacetylase (Hst4) [Aspergillus oryzae RIB40]	Aspergillus oryzae RIB40	Eukaryota; Fungi; Dikarya; Ascomycota; Pezizomycotina; Eurotiomycetes; Eurotiomycetidae; Eurotiales; Aspergillaceae; Aspergillus.
gi|351653376|gb|AFPA01000088.1.g3959.t1	XP_002380473.1	1e-39	56.8345	SIR2 family histone deacetylase (Hst4), putative [Aspergillus flavus NRRL3357]_x0001_dbj|BAE64168.1| unnamed protein product [Aspergillus oryzae RIB40]_x0001_gb|EED50092.1| SIR2 family histone deacetylase (Hst4), putative [Aspergillus flavus NRRL3357]_x0001_gb|EIT74751.1| sirtuin 5 [Aspergillus oryzae 3.042]	Aspergillus flavus NRRL3357	Eukaryota; Fungi; Dikarya; Ascomycota; Pezizomycotina; Eurotiomycetes; Eurotiomycetidae; Eurotiales; Aspergillaceae; Aspergillus.
gi|351653376|gb|AFPA01000088.1.g3959.t1	GAA89511.1	3e-39	52.7397	SIR2 family histone deacetylase [Aspergillus kawachii IFO 4308]	Aspergillus kawachii IFO 4308	Eukaryota; Fungi; Dikarya; Ascomycota; Pezizomycotina; Eurotiomycetes; Eurotiomycetidae; Eurotiales; Aspergillaceae; Aspergillus.
gi|351653376|gb|AFPA01000088.1.g3959.t1	EHA17905.1	2e-40	54.7945	silent information regulator protein Sir2p [Aspergillus niger ATCC 1015]	Aspergillus niger ATCC 1015	Eukaryota; Fungi; Dikarya; Ascomycota; Pezizomycotina; Eurotiomycetes; Eurotiomycetidae; Eurotiales; Aspergillaceae; Aspergillus.
gi|351653376|gb|AFPA01000088.1.g3959.t1	XP_002341483.1	2e-39	52.6316	SIR2 family histone deacetylase (Hst4), putative [Talaromyces stipitatus ATCC 10500]_x0001_gb|EED24096.1| SIR2 family histone deacetylase (Hst4), putative [Talaromyces stipitatus ATCC 10500]	Talaromyces stipitatus ATCC 10500	Eukaryota; Fungi; Dikarya; Ascomycota; Pezizomycotina; Eurotiomycetes; Eurotiomycetidae; Eurotiales; Trichocomaceae; Talaromyces.
gi|351653376|gb|AFPA01000088.1.g3959.t1	XP_003066964.1	7e-52	62.6761	Sir2 family transcription regulator [Coccidioides posadasii C735 delta SOWgp]_x0001_gb|EER24819.1| Sir2 family transcription regulator [Coccidioides posadasii C735 delta SOWgp]_x0001_gb|EFW21155.1| conserved hypothetical protein [Coccidioides posadasii str. Silveira]	Coccidioides posadasii C735 delta SOWgp	Eukaryota; Fungi; Dikarya; Ascomycota; Pezizomycotina; Eurotiomycetes; Eurotiomycetidae; Onygenales; mitosporic Onygenales; Coccidioides.
gi|351653376|gb|AFPA01000088.1.g3959.t1	XP_003066964.1	4e-39	63.7795	Sir2 family transcription regulator [Coccidioides posadasii C735 delta SOWgp]_x0001_gb|EER24819.1| Sir2 family transcription regulator [Coccidioides posadasii C735 delta SOWgp]_x0001_gb|EFW21155.1| conserved hypothetical protein [Coccidioides posadasii str. Silveira]	Coccidioides posadasii C735 delta SOWgp	Eukaryota; Fungi; Dikarya; Ascomycota; Pezizomycotina; Eurotiomycetes; Eurotiomycetidae; Onygenales; mitosporic Onygenales; Coccidioides.
gi|351653376|gb|AFPA01000088.1.g3959.t1	XP_001210331.1	2e-51	53.9394	conserved hypothetical protein [Aspergillus terreus NIH2624]_x0001_gb|EAU38891.1| conserved hypothetical protein [Aspergillus terreus NIH2624]	Aspergillus terreus NIH2624	Eukaryota; Fungi; Dikarya; Ascomycota; Pezizomycotina; Eurotiomycetes; Eurotiomycetidae; Eurotiales; Aspergillaceae; Aspergillus.
gi|351653376|gb|AFPA01000088.1.g3959.t1	XP_001210331.1	7e-43	54.8387	conserved hypothetical protein [Aspergillus terreus NIH2624]_x0001_gb|EAU38891.1| conserved hypothetical protein [Aspergillus terreus NIH2624]	Aspergillus terreus NIH2624	Eukaryota; Fungi; Dikarya; Ascomycota; Pezizomycotina; Eurotiomycetes; Eurotiomycetidae; Eurotiales; Aspergillaceae; Aspergillus.
gi|351653376|gb|AFPA01000088.1.g3959.t1	EMF17266.1	3e-49	52.2222	DHS-like NAD/FAD-binding domain-containing protein, partial [Sphaerulina musiva SO2202]	Sphaerulina musiva SO2202	Eukaryota; Fungi; Dikarya; Ascomycota; Pezizomycotina; Dothideomycetes; Dothideomycetidae; Capnodiales; Mycosphaerellaceae; Sphaerulina.
gi|351653376|gb|AFPA01000088.1.g3959.t1	EMF17266.1	9e-41	59.5745	DHS-like NAD/FAD-binding domain-containing protein, partial [Sphaerulina musiva SO2202]	Sphaerulina musiva SO2202	Eukaryota; Fungi; Dikarya; Ascomycota; Pezizomycotina; Dothideomycetes; Dothideomycetidae; Capnodiales; Mycosphaerellaceae; Sphaerulina.
gi|351653376|gb|AFPA01000088.1.g3959.t1	XP_002151551.1	3e-49	56.9444	SIR2 family histone deacetylase (Hst4), putative [Talaromyces marneffei ATCC 18224]_x0001_gb|EEA20551.1| SIR2 family histone deacetylase (Hst4), putative [Talaromyces marneffei ATCC 18224]	Talaromyces marneffei ATCC 18224	Eukaryota; Fungi; Dikarya; Ascomycota; Pezizomycotina; Eurotiomycetes; Eurotiomycetidae; Eurotiales; Trichocomaceae; Talaromyces.
gi|351653376|gb|AFPA01000088.1.g3959.t1	XP_002151551.1	1e-40	58.209	SIR2 family histone deacetylase (Hst4), putative [Talaromyces marneffei ATCC 18224]_x0001_gb|EEA20551.1| SIR2 family histone deacetylase (Hst4), putative [Talaromyces marneffei ATCC 18224]	Talaromyces marneffei ATCC 18224	Eukaryota; Fungi; Dikarya; Ascomycota; Pezizomycotina; Eurotiomycetes; Eurotiomycetidae; Eurotiales; Trichocomaceae; Talaromyces.
gi|351653376|gb|AFPA01000088.1.g3959.t1	XP_003856865.1	4e-49	66.1654	hypothetical protein MYCGRDRAFT_54552, partial [Zymoseptoria tritici IPO323]_x0001_gb|EGP91841.1| hypothetical protein MYCGRDRAFT_54552 [Zymoseptoria tritici IPO323]	Zymoseptoria tritici IPO323	Eukaryota; Fungi; Dikarya; Ascomycota; Pezizomycotina; Dothideomycetes; Dothideomycetidae; Capnodiales; Mycosphaerellaceae; Zymoseptoria.
gi|351653376|gb|AFPA01000088.1.g3959.t1	XP_003856865.1	7e-38	55.9441	hypothetical protein MYCGRDRAFT_54552, partial [Zymoseptoria tritici IPO323]_x0001_gb|EGP91841.1| hypothetical protein MYCGRDRAFT_54552 [Zymoseptoria tritici IPO323]	Zymoseptoria tritici IPO323	Eukaryota; Fungi; Dikarya; Ascomycota; Pezizomycotina; Dothideomycetes; Dothideomycetidae; Capnodiales; Mycosphaerellaceae; Zymoseptoria.
gi|351653376|gb|AFPA01000088.1.g3959.t1	EME89622.1	4e-49	70.339	hypothetical protein MYCFIDRAFT_2219, partial [Pseudocercospora fijiensis CIRAD86]	Pseudocercospora fijiensis CIRAD86	Eukaryota; Fungi; Dikarya; Ascomycota; Pezizomycotina; Dothideomycetes; Dothideomycetidae; Capnodiales; Mycosphaerellaceae; Pseudocercospora.
gi|351653376|gb|AFPA01000088.1.g3959.t1	EME89622.1	2e-37	58.209	hypothetical protein MYCFIDRAFT_2219, partial [Pseudocercospora fijiensis CIRAD86]	Pseudocercospora fijiensis CIRAD86	Eukaryota; Fungi; Dikarya; Ascomycota; Pezizomycotina; Dothideomycetes; Dothideomycetidae; Capnodiales; Mycosphaerellaceae; Pseudocercospora.
gi|351653376|gb|AFPA01000088.1.g3959.t1	XP_001797278.1	6e-49	60.8392	hypothetical protein SNOG_06917 [Phaeosphaeria nodorum SN15]_x0001_gb|EAT85568.1| hypothetical protein SNOG_06917 [Phaeosphaeria nodorum SN15]	Phaeosphaeria nodorum SN15	Eukaryota; Fungi; Dikarya; Ascomycota; Pezizomycotina; Dothideomycetes; Pleosporomycetidae; Pleosporales; Pleosporineae; Phaeosphaeriaceae; Parastagonospora.
gi|351653376|gb|AFPA01000088.1.g3959.t1	XP_001797278.1	1e-42	60.274	hypothetical protein SNOG_06917 [Phaeosphaeria nodorum SN15]_x0001_gb|EAT85568.1| hypothetical protein SNOG_06917 [Phaeosphaeria nodorum SN15]	Phaeosphaeria nodorum SN15	Eukaryota; Fungi; Dikarya; Ascomycota; Pezizomycotina; Dothideomycetes; Pleosporomycetidae; Pleosporales; Pleosporineae; Phaeosphaeriaceae; Parastagonospora.
gi|351653376|gb|AFPA01000088.1.g3959.t1	EME49326.1	2e-48	68.0672	hypothetical protein DOTSEDRAFT_119628, partial [Dothistroma septosporum NZE10]	Dothistroma septosporum NZE10	Eukaryota; Fungi; Dikarya; Ascomycota; Pezizomycotina; Dothideomycetes; Dothideomycetidae; Capnodiales; Mycosphaerellaceae; Mycosphaerella.
gi|351653376|gb|AFPA01000088.1.g3959.t1	EME49326.1	3e-39	58.3942	hypothetical protein DOTSEDRAFT_119628, partial [Dothistroma septosporum NZE10]	Dothistroma septosporum NZE10	Eukaryota; Fungi; Dikarya; Ascomycota; Pezizomycotina; Dothideomycetes; Dothideomycetidae; Capnodiales; Mycosphaerellaceae; Mycosphaerella.
gi|351653376|gb|AFPA01000088.1.g3959.t1	EMD91586.1	5e-47	60.1399	hypothetical protein COCHEDRAFT_1194361 [Bipolaris maydis C5]_x0001_gb|ENI08657.1| hypothetical protein COCC4DRAFT_161231 [Bipolaris maydis ATCC 48331]	Bipolaris maydis C5	Eukaryota; Fungi; Dikarya; Ascomycota; Pezizomycotina; Dothideomycetes; Pleosporomycetidae; Pleosporales; Pleosporineae; Pleosporaceae; Bipolaris.
gi|351653376|gb|AFPA01000088.1.g3959.t1	EMD91586.1	2e-39	57.1429	hypothetical protein COCHEDRAFT_1194361 [Bipolaris maydis C5]_x0001_gb|ENI08657.1| hypothetical protein COCC4DRAFT_161231 [Bipolaris maydis ATCC 48331]	Bipolaris maydis C5	Eukaryota; Fungi; Dikarya; Ascomycota; Pezizomycotina; Dothideomycetes; Pleosporomycetidae; Pleosporales; Pleosporineae; Pleosporaceae; Bipolaris.
gi|351653376|gb|AFPA01000088.1.g3959.t1	XP_003836084.1	6e-47	55.9211	similar to NAD-dependent histone deacetylase SIR2 [Leptosphaeria maculans JN3]_x0001_emb|CBX92719.1| similar to NAD-dependent histone deacetylase SIR2 [Leptosphaeria maculans JN3]	Leptosphaeria maculans JN3	Eukaryota; Fungi; Dikarya; Ascomycota; Pezizomycotina; Dothideomycetes; Pleosporomycetidae; Pleosporales; Pleosporineae; Leptosphaeriaceae; Leptosphaeria; Leptosphaeria maculans complex.
gi|351653376|gb|AFPA01000088.1.g3959.t1	XP_003836084.1	4e-39	59.8639	similar to NAD-dependent histone deacetylase SIR2 [Leptosphaeria maculans JN3]_x0001_emb|CBX92719.1| similar to NAD-dependent histone deacetylase SIR2 [Leptosphaeria maculans JN3]	Leptosphaeria maculans JN3	Eukaryota; Fungi; Dikarya; Ascomycota; Pezizomycotina; Dothideomycetes; Pleosporomycetidae; Pleosporales; Pleosporineae; Leptosphaeriaceae; Leptosphaeria; Leptosphaeria maculans complex.
gi|351653376|gb|AFPA01000088.1.g3959.t1	EUN29811.1	7e-47	59.4406	hypothetical protein COCVIDRAFT_24340 [Bipolaris victoriae FI3]	Bipolaris victoriae FI3	Eukaryota; Fungi; Dikarya; Ascomycota; Pezizomycotina; Dothideomycetes; Pleosporomycetidae; Pleosporales; Pleosporineae; Pleosporaceae; Bipolaris.
gi|351653376|gb|AFPA01000088.1.g3959.t1	EUN29811.1	2e-39	57.1429	hypothetical protein COCVIDRAFT_24340 [Bipolaris victoriae FI3]	Bipolaris victoriae FI3	Eukaryota; Fungi; Dikarya; Ascomycota; Pezizomycotina; Dothideomycetes; Pleosporomycetidae; Pleosporales; Pleosporineae; Pleosporaceae; Bipolaris.
gi|351653376|gb|AFPA01000088.1.g3959.t1	EUC28920.1	8e-47	59.4406	hypothetical protein COCCADRAFT_40630 [Bipolaris zeicola 26-R-13]	Bipolaris zeicola 26-R-13	Eukaryota; Fungi; Dikarya; Ascomycota; Pezizomycotina; Dothideomycetes; Pleosporomycetidae; Pleosporales; Pleosporineae; Pleosporaceae; Bipolaris.
gi|351653376|gb|AFPA01000088.1.g3959.t1	EUC28920.1	2e-39	57.1429	hypothetical protein COCCADRAFT_40630 [Bipolaris zeicola 26-R-13]	Bipolaris zeicola 26-R-13	Eukaryota; Fungi; Dikarya; Ascomycota; Pezizomycotina; Dothideomycetes; Pleosporomycetidae; Pleosporales; Pleosporineae; Pleosporaceae; Bipolaris.
gi|351653376|gb|AFPA01000088.1.g3959.t1	XP_001930870.1	2e-40	60.9589	NAD-dependent histone deacetylase SIR2 [Pyrenophora tritici-repentis Pt-1C-BFP]_x0001_gb|EDU39975.1| NAD-dependent histone deacetylase SIR2 [Pyrenophora tritici-repentis Pt-1C-BFP]	Pyrenophora tritici-repentis Pt-1C-BFP	Eukaryota; Fungi; Dikarya; Ascomycota; Pezizomycotina; Dothideomycetes; Pleosporomycetidae; Pleosporales; Pleosporineae; Pleosporaceae; Pyrenophora.
gi|351653376|gb|AFPA01000088.1.g3959.t1	EMD61540.1	1e-46	59.4406	hypothetical protein COCSADRAFT_39257 [Bipolaris sorokiniana ND90Pr]	Bipolaris sorokiniana ND90Pr	Eukaryota; Fungi; Dikarya; Ascomycota; Pezizomycotina; Dothideomycetes; Pleosporomycetidae; Pleosporales; Pleosporineae; Pleosporaceae; Bipolaris.
gi|351653376|gb|AFPA01000088.1.g3959.t1	EMD61540.1	2e-39	57.1429	hypothetical protein COCSADRAFT_39257 [Bipolaris sorokiniana ND90Pr]	Bipolaris sorokiniana ND90Pr	Eukaryota; Fungi; Dikarya; Ascomycota; Pezizomycotina; Dothideomycetes; Pleosporomycetidae; Pleosporales; Pleosporineae; Pleosporaceae; Bipolaris.
gi|351653376|gb|AFPA01000088.1.g3959.t1	XP_001541320.1	1e-46	62.5	predicted protein [Ajellomyces capsulatus NAm1]_x0001_gb|EDN06887.1| predicted protein [Ajellomyces capsulatus NAm1]	Ajellomyces capsulatus NAm1	Eukaryota; Fungi; Dikarya; Ascomycota; Pezizomycotina; Eurotiomycetes; Eurotiomycetidae; Onygenales; Ajellomycetaceae; Ajellomyces.
gi|351653376|gb|AFPA01000088.1.g3959.t1	XP_001541320.1	2e-39	52.0833	predicted protein [Ajellomyces capsulatus NAm1]_x0001_gb|EDN06887.1| predicted protein [Ajellomyces capsulatus NAm1]	Ajellomyces capsulatus NAm1	Eukaryota; Fungi; Dikarya; Ascomycota; Pezizomycotina; Eurotiomycetes; Eurotiomycetidae; Onygenales; Ajellomycetaceae; Ajellomyces.
gi|351653376|gb|AFPA01000088.1.g3959.t1	EUC46445.1	1e-46	58.7413	hypothetical protein COCMIDRAFT_4479 [Bipolaris oryzae ATCC 44560]	Bipolaris oryzae ATCC 44560	Eukaryota; Fungi; Dikarya; Ascomycota; Pezizomycotina; Dothideomycetes; Pleosporomycetidae; Pleosporales; Pleosporineae; Pleosporaceae; Bipolaris.
gi|351653376|gb|AFPA01000088.1.g3959.t1	EUC46445.1	2e-39	57.1429	hypothetical protein COCMIDRAFT_4479 [Bipolaris oryzae ATCC 44560]	Bipolaris oryzae ATCC 44560	Eukaryota; Fungi; Dikarya; Ascomycota; Pezizomycotina; Dothideomycetes; Pleosporomycetidae; Pleosporales; Pleosporineae; Pleosporaceae; Bipolaris.
gi|351653370|gb|AFPA01000094.1.g4162.t1	EHY55690.1	0	100	DNA excision repair protein ERCC-1 [Exophiala dermatitidis NIH/UT8656]	Exophiala dermatitidis NIH/UT8656	Eukaryota; Fungi; Dikarya; Ascomycota; Pezizomycotina; Eurotiomycetes; Chaetothyriomycetidae; Chaetothyriales; Herpotrichiellaceae; mitosporic Herpotrichiellaceae; Exophiala.
gi|351653370|gb|AFPA01000094.1.g4162.t1	ETI21870.1	1e-151	76.6667	hypothetical protein G647_05939 [Cladophialophora carrionii CBS 160.54]	Cladophialophora carrionii CBS 160.54	Eukaryota; Fungi; Dikarya; Ascomycota; Pezizomycotina; Eurotiomycetes; Chaetothyriomycetidae; Chaetothyriales; Herpotrichiellaceae; mitosporic Herpotrichiellaceae; Cladophialophora.
gi|351653370|gb|AFPA01000094.1.g4162.t1	ETN36315.1	3e-143	66.2791	hypothetical protein HMPREF1541_08592 [Cyphellophora europaea CBS 101466]	Cyphellophora europaea CBS 101466	Eukaryota; Fungi; Dikarya; Ascomycota; Pezizomycotina; Eurotiomycetes; Chaetothyriomycetidae; Chaetothyriales; Cyphellophoraceae; Cyphellophora.
gi|351653370|gb|AFPA01000094.1.g4162.t1	ERF70683.1	4e-134	69.7595	hypothetical protein EPUS_02549 [Endocarpon pusillum Z07020]	Endocarpon pusillum Z07020	Eukaryota; Fungi; Dikarya; Ascomycota; Pezizomycotina; Eurotiomycetes; Chaetothyriomycetidae; Verrucariales; Verrucariaceae; Endocarpon.
gi|351653370|gb|AFPA01000094.1.g4162.t1	EKG19327.1	9e-117	76.7773	DNA repair protein rad10 [Macrophomina phaseolina MS6]	Macrophomina phaseolina MS6	Eukaryota; Fungi; Dikarya; Ascomycota; Pezizomycotina; Dothideomycetes; Dothideomycetes incertae sedis; Botryosphaeriales; Botryosphaeriaceae; Macrophomina.
gi|351653370|gb|AFPA01000094.1.g4162.t1	EOD50937.1	9e-115	75.3555	putative mating-type switching protein swi10 protein [Neofusicoccum parvum UCRNP2]	Neofusicoccum parvum UCRNP2	Eukaryota; Fungi; Dikarya; Ascomycota; Pezizomycotina; Dothideomycetes; Dothideomycetes incertae sedis; Botryosphaeriales; Botryosphaeriaceae; Neofusicoccum.
gi|351653370|gb|AFPA01000094.1.g4162.t1	EON61354.1	4e-112	60.7143	hypothetical protein W97_00568 [Coniosporium apollinis CBS 100218]	Coniosporium apollinis CBS 100218	Eukaryota; Fungi; Dikarya; Ascomycota; Pezizomycotina; Eurotiomycetes; Chaetothyriomycetidae; Chaetothyriales; Herpotrichiellaceae; mitosporic Herpotrichiellaceae; Coniosporium.
gi|351653370|gb|AFPA01000094.1.g4162.t1	XP_752198.1	9e-112	71.0407	mating-type switch/DNA repair protein Swi10/Rad10 [Aspergillus fumigatus Af293]_x0001_gb|EAL90160.1| mating-type switch/DNA repair protein Swi10/Rad10, putative [Aspergillus fumigatus Af293]_x0001_gb|EDP50006.1| mating-type switch/DNA repair protein Swi10/Rad10, putative [Aspergillus fumigatus A1163]	Aspergillus fumigatus Af293	Eukaryota; Fungi; Dikarya; Ascomycota; Pezizomycotina; Eurotiomycetes; Eurotiomycetidae; Eurotiales; Aspergillaceae; Aspergillus.
gi|351653370|gb|AFPA01000094.1.g4162.t1	XP_001267391.1	5e-111	70.5882	mating-type switch/DNA repair protein Swi10/Rad10, putative [Neosartorya fischeri NRRL 181]_x0001_gb|EAW25494.1| mating-type switch/DNA repair protein Swi10/Rad10, putative [Neosartorya fischeri NRRL 181]	Neosartorya fischeri NRRL 181	Eukaryota; Fungi; Dikarya; Ascomycota; Pezizomycotina; Eurotiomycetes; Eurotiomycetidae; Eurotiales; Aspergillaceae; Neosartorya.
gi|351653370|gb|AFPA01000094.1.g4162.t1	XP_002144442.1	2e-110	64.0625	mating-type switch/DNA repair protein Swi10/Rad10, putative [Talaromyces marneffei ATCC 18224]_x0001_gb|EEA27927.1| mating-type switch/DNA repair protein Swi10/Rad10, putative [Talaromyces marneffei ATCC 18224]	Talaromyces marneffei ATCC 18224	Eukaryota; Fungi; Dikarya; Ascomycota; Pezizomycotina; Eurotiomycetes; Eurotiomycetidae; Eurotiales; Trichocomaceae; Talaromyces.
gi|351653370|gb|AFPA01000094.1.g4162.t1	EPS34079.1	3e-110	69.2661	hypothetical protein PDE_09041 [Penicillium oxalicum 114-2]	Penicillium oxalicum 114-2	Eukaryota; Fungi; Dikarya; Ascomycota; Pezizomycotina; Eurotiomycetes; Eurotiomycetidae; Eurotiales; Aspergillaceae; Penicillium.
gi|351653370|gb|AFPA01000094.1.g4162.t1	XP_661935.1	8e-110	70.2703	hypothetical protein AN4331.2 [Aspergillus nidulans FGSC A4]_x0001_gb|EAA60492.1| hypothetical protein AN4331.2 [Aspergillus nidulans FGSC A4]_x0001_tpe|CBF77745.1| TPA: DNA repair endonuclease (Eurofung) [Aspergillus nidulans FGSC A4]	Aspergillus nidulans FGSC A4	Eukaryota; Fungi; Dikarya; Ascomycota; Pezizomycotina; Eurotiomycetes; Eurotiomycetidae; Eurotiales; Aspergillaceae; Aspergillus.
gi|351653370|gb|AFPA01000094.1.g4162.t1	EHA20357.1	9e-110	72.1698	hypothetical protein ASPNIDRAFT_190953 [Aspergillus niger ATCC 1015]	Aspergillus niger ATCC 1015	Eukaryota; Fungi; Dikarya; Ascomycota; Pezizomycotina; Eurotiomycetes; Eurotiomycetidae; Eurotiales; Aspergillaceae; Aspergillus.
gi|351653370|gb|AFPA01000094.1.g4162.t1	XP_001401422.1	1e-109	72.1698	mating-type switch/DNA repair protein Swi10/Rad10 [Aspergillus niger CBS 513.88]_x0001_emb|CAK38514.1| unnamed protein product [Aspergillus niger]	Aspergillus niger CBS 513.88	Eukaryota; Fungi; Dikarya; Ascomycota; Pezizomycotina; Eurotiomycetes; Eurotiomycetidae; Eurotiales; Aspergillaceae; Aspergillus.
gi|351653370|gb|AFPA01000094.1.g4162.t1	XP_001797080.1	3e-109	58.5366	hypothetical protein SNOG_06717 [Phaeosphaeria nodorum SN15]_x0001_gb|EAT85368.2| hypothetical protein SNOG_06717 [Phaeosphaeria nodorum SN15]	Phaeosphaeria nodorum SN15	Eukaryota; Fungi; Dikarya; Ascomycota; Pezizomycotina; Dothideomycetes; Pleosporomycetidae; Pleosporales; Pleosporineae; Phaeosphaeriaceae; Parastagonospora.
gi|351653370|gb|AFPA01000094.1.g4162.t1	GAA82555.1	7e-109	70.4225	mating-type switching protein Swi10 [Aspergillus kawachii IFO 4308]	Aspergillus kawachii IFO 4308	Eukaryota; Fungi; Dikarya; Ascomycota; Pezizomycotina; Eurotiomycetes; Eurotiomycetidae; Eurotiales; Aspergillaceae; Aspergillus.
gi|351653370|gb|AFPA01000094.1.g4162.t1	XP_001214774.1	2e-108	71.2264	mating-type switching protein swi10 [Aspergillus terreus NIH2624]_x0001_gb|EAU34665.1| mating-type switching protein swi10 [Aspergillus terreus NIH2624]	Aspergillus terreus NIH2624	Eukaryota; Fungi; Dikarya; Ascomycota; Pezizomycotina; Eurotiomycetes; Eurotiomycetidae; Eurotiales; Aspergillaceae; Aspergillus.
gi|351653370|gb|AFPA01000094.1.g4162.t1	XP_001821455.1	3e-108	71.6981	mating-type switch/DNA repair protein Swi10/Rad10 [Aspergillus oryzae RIB40]_x0001_ref|XP_002377240.1| mating-type switch/DNA repair protein Swi10/Rad10, putative [Aspergillus flavus NRRL3357]_x0001_dbj|BAE59453.1| unnamed protein product [Aspergillus oryzae RIB40]_x0001_gb|EED53994.1| mating-type switch/DNA repair protein Swi10/Rad10, putative [Aspergillus flavus NRRL3357]_x0001_gb|EIT78318.1| s…	Aspergillus oryzae RIB40	Eukaryota; Fungi; Dikarya; Ascomycota; Pezizomycotina; Eurotiomycetes; Eurotiomycetidae; Eurotiales; Aspergillaceae; Aspergillus.
gi|351653370|gb|AFPA01000094.1.g4162.t1	XP_003303225.1	4e-108	69.6682	hypothetical protein PTT_15356 [Pyrenophora teres f. teres 0-1]_x0001_ref|XP_003305727.1| hypothetical protein PTT_18642 [Pyrenophora teres f. teres 0-1]_x0001_gb|EFQ86194.1| hypothetical protein PTT_18642 [Pyrenophora teres f. teres 0-1]_x0001_gb|EFQ88672.1| hypothetical protein PTT_15356 [Pyrenophora teres f. teres 0-1]	Pyrenophora teres f. teres 0-1	Eukaryota; Fungi; Dikarya; Ascomycota; Pezizomycotina; Dothideomycetes; Pleosporomycetidae; Pleosporales; Pleosporineae; Pleosporaceae; Pyrenophora.
gi|351653370|gb|AFPA01000094.1.g4162.t1	XP_003235548.1	6e-108	67.5926	mating-type switching protein swi10 [Trichophyton rubrum CBS 118892]_x0001_gb|EGD88353.1| mating-type switching protein swi10 [Trichophyton rubrum CBS 118892]	Trichophyton rubrum CBS 118892	Eukaryota; Fungi; Dikarya; Ascomycota; Pezizomycotina; Eurotiomycetes; Eurotiomycetidae; Onygenales; Arthrodermataceae; mitosporic Arthrodermataceae; Trichophyton.
gi|351653370|gb|AFPA01000094.1.g4162.t1	EGE08118.1	6e-108	68.8679	mating-type switching protein swi10 [Trichophyton equinum CBS 127.97]	Trichophyton equinum CBS 127.97	Eukaryota; Fungi; Dikarya; Ascomycota; Pezizomycotina; Eurotiomycetes; Eurotiomycetidae; Onygenales; Arthrodermataceae; mitosporic Arthrodermataceae; Trichophyton.
gi|351653370|gb|AFPA01000094.1.g4162.t1	EOA82200.1	2e-107	69.1943	hypothetical protein SETTUDRAFT_44081 [Setosphaeria turcica Et28A]	Setosphaeria turcica Et28A	Eukaryota; Fungi; Dikarya; Ascomycota; Pezizomycotina; Dothideomycetes; Pleosporomycetidae; Pleosporales; Pleosporineae; Pleosporaceae; Setosphaeria.
gi|351653370|gb|AFPA01000094.1.g4162.t1	EKV19497.1	4e-107	71.09	Mating-type switch/DNA repair protein Swi10/Rad10, putative [Penicillium digitatum PHI26]_x0001_gb|EKV20658.1| Mating-type switch/DNA repair protein Swi10/Rad10, putative [Penicillium digitatum Pd1]	Penicillium digitatum PHI26	Eukaryota; Fungi; Dikarya; Ascomycota; Pezizomycotina; Eurotiomycetes; Eurotiomycetidae; Eurotiales; Aspergillaceae; Penicillium.
gi|351653370|gb|AFPA01000094.1.g4162.t1	XP_001271519.1	4e-107	70.283	mating-type switch/DNA repair protein Swi10/Rad10, putative [Aspergillus clavatus NRRL 1]_x0001_gb|EAW10093.1| mating-type switch/DNA repair protein Swi10/Rad10, putative [Aspergillus clavatus NRRL 1]	Aspergillus clavatus NRRL 1	Eukaryota; Fungi; Dikarya; Ascomycota; Pezizomycotina; Eurotiomycetes; Eurotiomycetidae; Eurotiales; Aspergillaceae; Aspergillus.
gi|351653370|gb|AFPA01000094.1.g4162.t1	EGD93994.1	8e-107	68.3962	mating-type switch/DNA repair protein Swi10/Rad10 [Trichophyton tonsurans CBS 112818]	Trichophyton tonsurans CBS 112818	Eukaryota; Fungi; Dikarya; Ascomycota; Pezizomycotina; Eurotiomycetes; Eurotiomycetidae; Onygenales; Arthrodermataceae; mitosporic Arthrodermataceae; Trichophyton.
gi|351653370|gb|AFPA01000094.1.g4162.t1	XP_002565603.1	6e-106	70.283	Pc22g16900 [Penicillium chrysogenum Wisconsin 54-1255]_x0001_emb|CAP98978.1| Pc22g16900 [Penicillium chrysogenum Wisconsin 54-1255]	Penicillium chrysogenum Wisconsin 54-1255	Eukaryota; Fungi; Dikarya; Ascomycota; Pezizomycotina; Eurotiomycetes; Eurotiomycetidae; Eurotiales; Aspergillaceae; Penicillium; Penicillium chrysogenum complex.
gi|351653370|gb|AFPA01000094.1.g4162.t1	XP_002584923.1	1e-105	68.3962	mating-type switching protein swi10 [Uncinocarpus reesii 1704]_x0001_gb|EEP80770.1| mating-type switching protein swi10 [Uncinocarpus reesii 1704]	Uncinocarpus reesii 1704	Eukaryota; Fungi; Dikarya; Ascomycota; Pezizomycotina; Eurotiomycetes; Eurotiomycetidae; Onygenales; Onygenaceae; Uncinocarpus.
gi|351653370|gb|AFPA01000094.1.g4162.t1	XP_003717950.1	2e-105	68.2028	mating-type switching protein swi10 [Magnaporthe oryzae 70-15]_x0001_gb|EHA48366.1| mating-type switching protein swi10 [Magnaporthe oryzae 70-15]	Magnaporthe oryzae 70-15	Eukaryota; Fungi; Dikarya; Ascomycota; Pezizomycotina; Sordariomycetes; Sordariomycetidae; Magnaporthales; Magnaporthaceae; Magnaporthe.
gi|351653370|gb|AFPA01000094.1.g4162.t1	XP_003177807.1	2e-105	66.9811	mating-type switching protein swi10 [Arthroderma gypseum CBS 118893]_x0001_gb|EFQ98855.1| mating-type switching protein swi10 [Arthroderma gypseum CBS 118893]	Arthroderma gypseum CBS 118893	Eukaryota; Fungi; Dikarya; Ascomycota; Pezizomycotina; Eurotiomycetes; Eurotiomycetidae; Onygenales; Arthrodermataceae; Arthroderma.
gi|351653370|gb|AFPA01000094.1.g4162.t1	XP_003020474.1	2e-105	67.4528	hypothetical protein TRV_05441 [Trichophyton verrucosum HKI 0517]_x0001_gb|EFE39856.1| hypothetical protein TRV_05441 [Trichophyton verrucosum HKI 0517]	Trichophyton verrucosum HKI 0517	Eukaryota; Fungi; Dikarya; Ascomycota; Pezizomycotina; Eurotiomycetes; Eurotiomycetidae; Onygenales; Arthrodermataceae; mitosporic Arthrodermataceae; Trichophyton.
gi|351653370|gb|AFPA01000094.1.g4162.t1	XP_003011158.1	4e-105	67.4528	hypothetical protein ARB_02680 [Arthroderma benhamiae CBS 112371]_x0001_gb|EFE30518.1| hypothetical protein ARB_02680 [Arthroderma benhamiae CBS 112371]	Arthroderma benhamiae CBS 112371	Eukaryota; Fungi; Dikarya; Ascomycota; Pezizomycotina; Eurotiomycetes; Eurotiomycetidae; Onygenales; Arthrodermataceae; Arthroderma.
gi|351653370|gb|AFPA01000094.1.g4162.t1	EON99780.1	8e-105	68.2464	putative mating-type switching protein swi10 protein [Togninia minima UCRPA7]	Togninia minima UCRPA7	Eukaryota; Fungi; Dikarya; Ascomycota; Pezizomycotina; Sordariomycetes; Sordariomycetidae; Calosphaeriales; Calosphaeriaceae; Togninia.
gi|351653370|gb|AFPA01000094.1.g4162.t1	EEH08702.1	3e-104	67.2986	mating-type switching protein swi10 [Ajellomyces capsulatus G186AR]	Ajellomyces capsulatus G186AR	Eukaryota; Fungi; Dikarya; Ascomycota; Pezizomycotina; Eurotiomycetes; Eurotiomycetidae; Onygenales; Ajellomycetaceae; Ajellomyces.
gi|351653370|gb|AFPA01000094.1.g4162.t1	EMD91698.1	4e-104	67.2986	hypothetical protein COCHEDRAFT_1175927 [Bipolaris maydis C5]_x0001_gb|ENI08544.1| hypothetical protein COCC4DRAFT_57282 [Bipolaris maydis ATCC 48331]	Bipolaris maydis C5	Eukaryota; Fungi; Dikarya; Ascomycota; Pezizomycotina; Dothideomycetes; Pleosporomycetidae; Pleosporales; Pleosporineae; Pleosporaceae; Bipolaris.
gi|351653370|gb|AFPA01000094.1.g4162.t1	EER43480.1	6e-104	67.2986	mating-type switching protein swi10 [Ajellomyces capsulatus H143]_x0001_gb|EGC42003.1| mating-type switching protein swi10 [Ajellomyces capsulatus H88]	Ajellomyces capsulatus H143	Eukaryota; Fungi; Dikarya; Ascomycota; Pezizomycotina; Eurotiomycetes; Eurotiomycetidae; Onygenales; Ajellomycetaceae; Ajellomyces.
gi|351653370|gb|AFPA01000094.1.g4162.t1	XP_002793479.1	7e-104	70	mating-type switching protein swi10 [Paracoccidioides sp. 'lutzii' Pb01]_x0001_gb|EEH33339.1| mating-type switching protein swi10 [Paracoccidioides sp. 'lutzii' Pb01]	Paracoccidioides sp. 'lutzii' Pb01	Eukaryota; Fungi; Dikarya; Ascomycota; Pezizomycotina; Eurotiomycetes; Eurotiomycetidae; Onygenales; mitosporic Onygenales; Paracoccidioides.
gi|351653370|gb|AFPA01000094.1.g4162.t1	XP_003664120.1	7e-104	66.9683	hypothetical protein MYCTH_2306581 [Myceliophthora thermophila ATCC 42464]_x0001_gb|AEO58875.1| hypothetical protein MYCTH_2306581 [Myceliophthora thermophila ATCC 42464]	Myceliophthora thermophila ATCC 42464	Eukaryota; Fungi; Dikarya; Ascomycota; Pezizomycotina; Sordariomycetes; Sordariomycetidae; Sordariales; Chaetomiaceae; Myceliophthora.
gi|351653370|gb|AFPA01000094.1.g4162.t1	EMD61433.1	9e-104	65.8986	hypothetical protein COCSADRAFT_39164 [Bipolaris sorokiniana ND90Pr]	Bipolaris sorokiniana ND90Pr	Eukaryota; Fungi; Dikarya; Ascomycota; Pezizomycotina; Dothideomycetes; Pleosporomycetidae; Pleosporales; Pleosporineae; Pleosporaceae; Bipolaris.
gi|351653370|gb|AFPA01000094.1.g4162.t1	EUN25072.1	1e-103	67.2986	hypothetical protein COCVIDRAFT_104492 [Bipolaris victoriae FI3]	Bipolaris victoriae FI3	Eukaryota; Fungi; Dikarya; Ascomycota; Pezizomycotina; Dothideomycetes; Pleosporomycetidae; Pleosporales; Pleosporineae; Pleosporaceae; Bipolaris.
gi|351653370|gb|AFPA01000094.1.g4162.t1	EUC37678.1	1e-103	67.2986	hypothetical protein COCCADRAFT_1540 [Bipolaris zeicola 26-R-13]	Bipolaris zeicola 26-R-13	Eukaryota; Fungi; Dikarya; Ascomycota; Pezizomycotina; Dothideomycetes; Pleosporomycetidae; Pleosporales; Pleosporineae; Pleosporaceae; Bipolaris.
gi|351653370|gb|AFPA01000094.1.g4162.t1	EEH21981.1	1e-103	69.0141	mating-type switching protein swi10 [Paracoccidioides brasiliensis Pb03]	Paracoccidioides brasiliensis Pb03	Eukaryota; Fungi; Dikarya; Ascomycota; Pezizomycotina; Eurotiomycetes; Eurotiomycetidae; Onygenales; mitosporic Onygenales; Paracoccidioides.
gi|351653370|gb|AFPA01000094.1.g4162.t1	EEH48478.1	1e-103	69.0141	mating-type switching protein swi10 [Paracoccidioides brasiliensis Pb18]	Paracoccidioides brasiliensis Pb18	Eukaryota; Fungi; Dikarya; Ascomycota; Pezizomycotina; Eurotiomycetes; Eurotiomycetidae; Onygenales; mitosporic Onygenales; Paracoccidioides.
gi|351653370|gb|AFPA01000094.1.g4162.t1	EMD00957.1	2e-103	65.7143	hypothetical protein BAUCODRAFT_44173, partial [Baudoinia compniacensis UAMH 10762]	Baudoinia compniacensis UAMH 10762	Eukaryota; Fungi; Dikarya; Ascomycota; Pezizomycotina; Dothideomycetes; Dothideomycetidae; Capnodiales; Teratosphaeriaceae; mitosporic Teratosphaeriaceae; Baudoinia.
gi|351653370|gb|AFPA01000094.1.g4162.t1	EUC50157.1	3e-103	64.977	hypothetical protein COCMIDRAFT_82667 [Bipolaris oryzae ATCC 44560]	Bipolaris oryzae ATCC 44560	Eukaryota; Fungi; Dikarya; Ascomycota; Pezizomycotina; Dothideomycetes; Pleosporomycetidae; Pleosporales; Pleosporineae; Pleosporaceae; Bipolaris.
gi|351653370|gb|AFPA01000094.1.g4162.t1	XP_002623026.1	3e-103	65.1376	mating-type switching protein swi10 [Ajellomyces dermatitidis SLH14081]_x0001_gb|EEQ71804.1| mating-type switching protein swi10 [Ajellomyces dermatitidis SLH14081]_x0001_gb|EGE85705.1| mating-type switching protein swi10 [Ajellomyces dermatitidis ATCC 18188]_x0001_gb|EQL28702.1| DNA excision repair protein ERCC-1 [Ajellomyces dermatitidis ATCC 26199]	Ajellomyces dermatitidis SLH14081	Eukaryota; Fungi; Dikarya; Ascomycota; Pezizomycotina; Eurotiomycetes; Eurotiomycetidae; Onygenales; Ajellomycetaceae; Ajellomyces.
gi|351653370|gb|AFPA01000094.1.g4162.t1	EEQ83549.1	3e-103	65.1376	mating-type switching protein swi10 [Ajellomyces dermatitidis ER-3]	Ajellomyces dermatitidis ER-3	Eukaryota; Fungi; Dikarya; Ascomycota; Pezizomycotina; Eurotiomycetes; Eurotiomycetidae; Onygenales; Ajellomycetaceae; Ajellomyces.
gi|351653370|gb|AFPA01000094.1.g4162.t1	EFQ33499.1	4e-103	67.9245	DNA repair protein rad10 [Colletotrichum graminicola M1.001]	Colletotrichum graminicola M1.001	Eukaryota; Fungi; Dikarya; Ascomycota; Pezizomycotina; Sordariomycetes; Hypocreomycetidae; Glomerellales; Glomerellaceae; mitosporic Glomerellaceae; Colletotrichum.
gi|351653370|gb|AFPA01000094.1.g4162.t1	CDM28023.1	5e-103	67.8733	DNA repair protein rad10 [Penicillium roqueforti]	Penicillium roqueforti	Eukaryota; Fungi; Dikarya; Ascomycota; Pezizomycotina; Eurotiomycetes; Eurotiomycetidae; Eurotiales; Aspergillaceae; Penicillium.
gi|351653370|gb|AFPA01000094.1.g4162.t1	XP_002851223.1	7e-103	65.2582	mating-type switching protein swi10 [Arthroderma otae CBS 113480]_x0001_gb|EEQ28439.1| mating-type switching protein swi10 [Arthroderma otae CBS 113480]	Arthroderma otae CBS 113480	Eukaryota; Fungi; Dikarya; Ascomycota; Pezizomycotina; Eurotiomycetes; Eurotiomycetidae; Onygenales; Arthrodermataceae; Arthroderma.
gi|351653370|gb|AFPA01000094.1.g4282.t1	EHY55805.1	1e-96	100	hypothetical protein HMPREF1120_03927 [Exophiala dermatitidis NIH/UT8656]	Exophiala dermatitidis NIH/UT8656	Eukaryota; Fungi; Dikarya; Ascomycota; Pezizomycotina; Eurotiomycetes; Chaetothyriomycetidae; Chaetothyriales; Herpotrichiellaceae; mitosporic Herpotrichiellaceae; Exophiala.
gi|351653368|gb|AFPA01000096.1.g4469.t1	EHY55986.1	0	100	NAD-dependent histone deacetylase SIR2 [Exophiala dermatitidis NIH/UT8656]	Exophiala dermatitidis NIH/UT8656	Eukaryota; Fungi; Dikarya; Ascomycota; Pezizomycotina; Eurotiomycetes; Chaetothyriomycetidae; Chaetothyriales; Herpotrichiellaceae; mitosporic Herpotrichiellaceae; Exophiala.
gi|351653368|gb|AFPA01000096.1.g4469.t1	ETI22191.1	5e-180	61.5546	hypothetical protein G647_06264 [Cladophialophora carrionii CBS 160.54]	Cladophialophora carrionii CBS 160.54	Eukaryota; Fungi; Dikarya; Ascomycota; Pezizomycotina; Eurotiomycetes; Chaetothyriomycetidae; Chaetothyriales; Herpotrichiellaceae; mitosporic Herpotrichiellaceae; Cladophialophora.
gi|351653352|gb|AFPA01000112.1.g5055.t1	EHY56584.1	0	100	mitogen-activated protein kinase kinase kinase [Exophiala dermatitidis NIH/UT8656]	Exophiala dermatitidis NIH/UT8656	Eukaryota; Fungi; Dikarya; Ascomycota; Pezizomycotina; Eurotiomycetes; Chaetothyriomycetidae; Chaetothyriales; Herpotrichiellaceae; mitosporic Herpotrichiellaceae; Exophiala.
gi|351653352|gb|AFPA01000112.1.g5055.t1	ETI22969.1	0	83.7775	hypothetical protein G647_04765 [Cladophialophora carrionii CBS 160.54]	Cladophialophora carrionii CBS 160.54	Eukaryota; Fungi; Dikarya; Ascomycota; Pezizomycotina; Eurotiomycetes; Chaetothyriomycetidae; Chaetothyriales; Herpotrichiellaceae; mitosporic Herpotrichiellaceae; Cladophialophora.
gi|351653352|gb|AFPA01000112.1.g5055.t1	ETN40681.1	0	76.7281	hypothetical protein HMPREF1541_04960 [Cyphellophora europaea CBS 101466]	Cyphellophora europaea CBS 101466	Eukaryota; Fungi; Dikarya; Ascomycota; Pezizomycotina; Eurotiomycetes; Chaetothyriomycetidae; Chaetothyriales; Cyphellophoraceae; Cyphellophora.
gi|351653352|gb|AFPA01000112.1.g5055.t1	ERF69759.1	0	66.6667	hypothetical protein EPUS_07585 [Endocarpon pusillum Z07020]	Endocarpon pusillum Z07020	Eukaryota; Fungi; Dikarya; Ascomycota; Pezizomycotina; Eurotiomycetes; Chaetothyriomycetidae; Verrucariales; Verrucariaceae; Endocarpon.
gi|351653352|gb|AFPA01000112.1.g5055.t1	XP_001242119.1	0	61.0092	hypothetical protein CIMG_06015 [Coccidioides immitis RS]_x0001_gb|EAS30751.2| MAP kinase kinase kinase Ste11/SteC [Coccidioides immitis RS]	Coccidioides immitis RS	Eukaryota; Fungi; Dikarya; Ascomycota; Pezizomycotina; Eurotiomycetes; Eurotiomycetidae; Onygenales; mitosporic Onygenales; Coccidioides.
gi|351653352|gb|AFPA01000112.1.g5055.t1	XP_003069405.1	0	60.8945	MAPKK kinase, putative [Coccidioides posadasii C735 delta SOWgp]_x0001_gb|EER27260.1| MAPKK kinase, putative [Coccidioides posadasii C735 delta SOWgp]_x0001_gb|EFW16490.1| MAP kinase kinase kinase Ste11/SteC [Coccidioides posadasii str. Silveira]	Coccidioides posadasii C735 delta SOWgp	Eukaryota; Fungi; Dikarya; Ascomycota; Pezizomycotina; Eurotiomycetes; Eurotiomycetidae; Onygenales; mitosporic Onygenales; Coccidioides.
gi|351653352|gb|AFPA01000112.1.g5055.t1	XP_002797911.1	0	61.6647	protein kinase byr2 [Paracoccidioides sp. 'lutzii' Pb01]_x0001_gb|EEH36127.1| protein kinase byr2 [Paracoccidioides sp. 'lutzii' Pb01]	Paracoccidioides sp. 'lutzii' Pb01	Eukaryota; Fungi; Dikarya; Ascomycota; Pezizomycotina; Eurotiomycetes; Eurotiomycetidae; Onygenales; mitosporic Onygenales; Paracoccidioides.
gi|351653352|gb|AFPA01000112.1.g5055.t1	XP_002625608.1	0	61.3739	MAPKK kinase [Ajellomyces dermatitidis SLH14081]_x0001_gb|EEQ77341.1| MAPKK kinase [Ajellomyces dermatitidis SLH14081]	Ajellomyces dermatitidis SLH14081	Eukaryota; Fungi; Dikarya; Ascomycota; Pezizomycotina; Eurotiomycetes; Eurotiomycetidae; Onygenales; Ajellomycetaceae; Ajellomyces.
gi|351653352|gb|AFPA01000112.1.g5055.t1	EEH46080.1	0	61.3396	dual specificity mitogen-activated protein kinase kinase dSOR1 [Paracoccidioides brasiliensis Pb18]	Paracoccidioides brasiliensis Pb18	Eukaryota; Fungi; Dikarya; Ascomycota; Pezizomycotina; Eurotiomycetes; Eurotiomycetidae; Onygenales; mitosporic Onygenales; Paracoccidioides.
gi|351653352|gb|AFPA01000112.1.g5055.t1	EEQ87105.1	0	61.2613	MAPKK kinase [Ajellomyces dermatitidis ER-3]	Ajellomyces dermatitidis ER-3	Eukaryota; Fungi; Dikarya; Ascomycota; Pezizomycotina; Eurotiomycetes; Eurotiomycetidae; Onygenales; Ajellomycetaceae; Ajellomyces.
gi|351653352|gb|AFPA01000112.1.g5055.t1	EGE86103.1	0	61.2613	MAPKK kinase [Ajellomyces dermatitidis ATCC 18188]	Ajellomyces dermatitidis ATCC 18188	Eukaryota; Fungi; Dikarya; Ascomycota; Pezizomycotina; Eurotiomycetes; Eurotiomycetidae; Onygenales; Ajellomycetaceae; Ajellomyces.
gi|351653352|gb|AFPA01000112.1.g5055.t1	EGC48892.1	0	61.1805	MAPKK kinase [Ajellomyces capsulatus H88]	Ajellomyces capsulatus H88	Eukaryota; Fungi; Dikarya; Ascomycota; Pezizomycotina; Eurotiomycetes; Eurotiomycetidae; Onygenales; Ajellomycetaceae; Ajellomyces.
gi|351653352|gb|AFPA01000112.1.g5055.t1	EQL31991.1	0	60.9234	STE/STE11 protein kinase [Ajellomyces dermatitidis ATCC 26199]	Ajellomyces dermatitidis ATCC 26199	Eukaryota; Fungi; Dikarya; Ascomycota; Pezizomycotina; Eurotiomycetes; Eurotiomycetidae; Onygenales; Ajellomycetaceae; Ajellomyces.
gi|351653352|gb|AFPA01000112.1.g5055.t1	XP_001536014.1	0	62.6478	hypothetical protein HCAG_09047 [Ajellomyces capsulatus NAm1]_x0001_gb|EDN05416.1| hypothetical protein HCAG_09047 [Ajellomyces capsulatus NAm1]	Ajellomyces capsulatus NAm1	Eukaryota; Fungi; Dikarya; Ascomycota; Pezizomycotina; Eurotiomycetes; Eurotiomycetidae; Onygenales; Ajellomycetaceae; Ajellomyces.
gi|351653352|gb|AFPA01000112.1.g5055.t1	EEH06134.1	0	60.84	MAP kinase [Ajellomyces capsulatus G186AR]	Ajellomyces capsulatus G186AR	Eukaryota; Fungi; Dikarya; Ascomycota; Pezizomycotina; Eurotiomycetes; Eurotiomycetidae; Onygenales; Ajellomycetaceae; Ajellomyces.
gi|351653352|gb|AFPA01000112.1.g5055.t1	XP_002487118.1	0	60.182	MAP kinase kinase kinase SteC [Talaromyces stipitatus ATCC 10500]_x0001_gb|EED13007.1| MAP kinase kinase kinase SteC [Talaromyces stipitatus ATCC 10500]	Talaromyces stipitatus ATCC 10500	Eukaryota; Fungi; Dikarya; Ascomycota; Pezizomycotina; Eurotiomycetes; Eurotiomycetidae; Eurotiales; Trichocomaceae; Talaromyces.
gi|351653352|gb|AFPA01000112.1.g5055.t1	XP_002544836.1	0	58.9041	hypothetical protein UREG_04353 [Uncinocarpus reesii 1704]_x0001_gb|EEP79507.1| hypothetical protein UREG_04353 [Uncinocarpus reesii 1704]	Uncinocarpus reesii 1704	Eukaryota; Fungi; Dikarya; Ascomycota; Pezizomycotina; Eurotiomycetes; Eurotiomycetidae; Onygenales; Onygenaceae; Uncinocarpus.
gi|351653352|gb|AFPA01000112.1.g5055.t1	XP_003235006.1	0	61.3286	ste/ste11/ste11-unclassified protein kinase [Trichophyton rubrum CBS 118892]_x0001_gb|EGD87811.1| ste/ste11/ste11-unclassified protein kinase [Trichophyton rubrum CBS 118892]	Trichophyton rubrum CBS 118892	Eukaryota; Fungi; Dikarya; Ascomycota; Pezizomycotina; Eurotiomycetes; Eurotiomycetidae; Onygenales; Arthrodermataceae; mitosporic Arthrodermataceae; Trichophyton.
gi|351653352|gb|AFPA01000112.1.g5055.t1	XP_002844933.1	0	59.2255	MAP kinase kinase kinase Ste11/SteC [Arthroderma otae CBS 113480]_x0001_gb|EEQ34078.1| MAP kinase kinase kinase Ste11/SteC [Arthroderma otae CBS 113480]	Arthroderma otae CBS 113480	Eukaryota; Fungi; Dikarya; Ascomycota; Pezizomycotina; Eurotiomycetes; Eurotiomycetidae; Onygenales; Arthrodermataceae; Arthroderma.
gi|351653352|gb|AFPA01000112.1.g5055.t1	XP_002145423.1	0	61.2128	MAP kinase kinase kinase SteC [Talaromyces marneffei ATCC 18224]_x0001_gb|EEA28908.1| MAP kinase kinase kinase SteC [Talaromyces marneffei ATCC 18224]	Talaromyces marneffei ATCC 18224	Eukaryota; Fungi; Dikarya; Ascomycota; Pezizomycotina; Eurotiomycetes; Eurotiomycetidae; Eurotiales; Trichocomaceae; Talaromyces.
gi|351653352|gb|AFPA01000112.1.g5055.t1	XP_002383015.1	0	61.1905	MAP kinase kinase kinase Ste11 [Aspergillus flavus NRRL3357]_x0001_gb|EED46835.1| MAP kinase kinase kinase Ste11 [Aspergillus flavus NRRL3357]_x0001_gb|EIT72533.1| serine/threonine protein kinase [Aspergillus oryzae 3.042]	Aspergillus flavus NRRL3357	Eukaryota; Fungi; Dikarya; Ascomycota; Pezizomycotina; Eurotiomycetes; Eurotiomycetidae; Eurotiales; Aspergillaceae; Aspergillus.
gi|351653352|gb|AFPA01000112.1.g5055.t1	XP_001398357.2	0	60.4317	MAP kinase kinase kinase Ste11/SteC [Aspergillus niger CBS 513.88]_x0001_gb|EHA22382.1| hypothetical protein ASPNIDRAFT_214017 [Aspergillus niger ATCC 1015]	Aspergillus niger CBS 513.88	Eukaryota; Fungi; Dikarya; Ascomycota; Pezizomycotina; Eurotiomycetes; Eurotiomycetidae; Eurotiales; Aspergillaceae; Aspergillus.
gi|351653352|gb|AFPA01000112.1.g5055.t1	EGD92580.1	0	61.3286	ste/ste11/ste11-unclassified protein kinase [Trichophyton tonsurans CBS 112818]	Trichophyton tonsurans CBS 112818	Eukaryota; Fungi; Dikarya; Ascomycota; Pezizomycotina; Eurotiomycetes; Eurotiomycetidae; Onygenales; Arthrodermataceae; mitosporic Arthrodermataceae; Trichophyton.
gi|351653352|gb|AFPA01000112.1.g5055.t1	CAK43024.1	0	60.2871	unnamed protein product [Aspergillus niger]	Aspergillus niger	Eukaryota; Fungi; Dikarya; Ascomycota; Pezizomycotina; Eurotiomycetes; Eurotiomycetidae; Eurotiales; Aspergillaceae; Aspergillus.
gi|351653352|gb|AFPA01000112.1.g5055.t1	GAA89847.1	0	60.1198	MAP kinase kinase kinase Ste11 [Aspergillus kawachii IFO 4308]	Aspergillus kawachii IFO 4308	Eukaryota; Fungi; Dikarya; Ascomycota; Pezizomycotina; Eurotiomycetes; Eurotiomycetidae; Eurotiales; Aspergillaceae; Aspergillus.
gi|351653352|gb|AFPA01000112.1.g5055.t1	ABH09725.1	0	62.425	STE11-like protein [Talaromyces marneffei]	Talaromyces marneffei	Eukaryota; Fungi; Dikarya; Ascomycota; Pezizomycotina; Eurotiomycetes; Eurotiomycetidae; Eurotiales; Trichocomaceae; Talaromyces.
gi|351653352|gb|AFPA01000112.1.g5055.t1	XP_003173536.1	0	60.3774	ste/ste11/ste11-unclassified protein kinase [Arthroderma gypseum CBS 118893]_x0001_gb|EFR00706.1| ste/ste11/ste11-unclassified protein kinase [Arthroderma gypseum CBS 118893]	Arthroderma gypseum CBS 118893	Eukaryota; Fungi; Dikarya; Ascomycota; Pezizomycotina; Eurotiomycetes; Eurotiomycetidae; Onygenales; Arthrodermataceae; Arthroderma.
gi|351653352|gb|AFPA01000112.1.g5055.t1	XP_001817042.2	0	59.7206	MAP kinase kinase kinase Ste11/SteC [Aspergillus oryzae RIB40]	Aspergillus oryzae RIB40	Eukaryota; Fungi; Dikarya; Ascomycota; Pezizomycotina; Eurotiomycetes; Eurotiomycetidae; Eurotiales; Aspergillaceae; Aspergillus.
gi|351653352|gb|AFPA01000112.1.g5055.t1	XP_001218011.1	0	58.8571	hypothetical protein ATEG_09389 [Aspergillus terreus NIH2624]_x0001_gb|EAU30526.1| hypothetical protein ATEG_09389 [Aspergillus terreus NIH2624]	Aspergillus terreus NIH2624	Eukaryota; Fungi; Dikarya; Ascomycota; Pezizomycotina; Eurotiomycetes; Eurotiomycetidae; Eurotiales; Aspergillaceae; Aspergillus.
gi|351653352|gb|AFPA01000112.1.g5055.t1	XP_659873.1	0	58.6483	hypothetical protein AN2269.2 [Aspergillus nidulans FGSC A4]_x0001_emb|CAD44493.2| MAPKK kinase [Aspergillus nidulans]_x0001_gb|EAA63842.1| hypothetical protein AN2269.2 [Aspergillus nidulans FGSC A4]_x0001_tpe|CBF86503.1| TPA: MAPKK kinasePutative uncharacterized protein ; [Source:UniProtKB/TrEMBL;Acc:Q8J218] [Aspergillus nidulans FGSC A4]	Aspergillus nidulans FGSC A4	Eukaryota; Fungi; Dikarya; Ascomycota; Pezizomycotina; Eurotiomycetes; Eurotiomycetidae; Eurotiales; Aspergillaceae; Aspergillus.
gi|351653352|gb|AFPA01000112.1.g5055.t1	XP_753991.2	0	56.9832	MAP kinase kinase kinase SteC [Aspergillus fumigatus Af293]_x0001_gb|EAL91953.2| MAP kinase kinase kinase SteC [Aspergillus fumigatus Af293]_x0001_gb|EDP51390.1| MAP kinase kinase kinase Ste11/SteC [Aspergillus fumigatus A1163]	Aspergillus fumigatus Af293	Eukaryota; Fungi; Dikarya; Ascomycota; Pezizomycotina; Eurotiomycetes; Eurotiomycetidae; Eurotiales; Aspergillaceae; Aspergillus.
gi|351653352|gb|AFPA01000112.1.g5055.t1	XP_001265996.1	0	57.5588	MAP kinase kinase kinase Ste11/SteC [Neosartorya fischeri NRRL 181]_x0001_gb|EAW24099.1| MAP kinase kinase kinase Ste11/SteC [Neosartorya fischeri NRRL 181]	Neosartorya fischeri NRRL 181	Eukaryota; Fungi; Dikarya; Ascomycota; Pezizomycotina; Eurotiomycetes; Eurotiomycetidae; Eurotiales; Aspergillaceae; Neosartorya.
gi|351653352|gb|AFPA01000112.1.g5055.t1	XP_001273978.1	0	59.0389	MAP kinase kinase kinase Ste11/SteC [Aspergillus clavatus NRRL 1]_x0001_gb|EAW12552.1| MAP kinase kinase kinase Ste11/SteC [Aspergillus clavatus NRRL 1]	Aspergillus clavatus NRRL 1	Eukaryota; Fungi; Dikarya; Ascomycota; Pezizomycotina; Eurotiomycetes; Eurotiomycetidae; Eurotiales; Aspergillaceae; Aspergillus.
gi|351653352|gb|AFPA01000112.1.g5055.t1	EGE03958.1	0	58.7189	ste/ste11/ste11-unclassified protein kinase [Trichophyton equinum CBS 127.97]	Trichophyton equinum CBS 127.97	Eukaryota; Fungi; Dikarya; Ascomycota; Pezizomycotina; Eurotiomycetes; Eurotiomycetidae; Onygenales; Arthrodermataceae; mitosporic Arthrodermataceae; Trichophyton.
gi|351653352|gb|AFPA01000112.1.g5055.t1	XP_003021013.1	0	58.9265	hypothetical protein TRV_04878 [Trichophyton verrucosum HKI 0517]_x0001_gb|EFE40395.1| hypothetical protein TRV_04878 [Trichophyton verrucosum HKI 0517]	Trichophyton verrucosum HKI 0517	Eukaryota; Fungi; Dikarya; Ascomycota; Pezizomycotina; Eurotiomycetes; Eurotiomycetidae; Onygenales; Arthrodermataceae; mitosporic Arthrodermataceae; Trichophyton.
gi|351653352|gb|AFPA01000112.1.g5055.t1	XP_003014580.1	0	60.6289	hypothetical protein ARB_07142 [Arthroderma benhamiae CBS 112371]_x0001_gb|EFE34191.1| hypothetical protein ARB_07142 [Arthroderma benhamiae CBS 112371]	Arthroderma benhamiae CBS 112371	Eukaryota; Fungi; Dikarya; Ascomycota; Pezizomycotina; Eurotiomycetes; Eurotiomycetidae; Onygenales; Arthrodermataceae; Arthroderma.
gi|351653352|gb|AFPA01000112.1.g5055.t1	EKV10751.1	0	55.9863	MAP kinase kinase kinase SteC [Penicillium digitatum PHI26]_x0001_gb|EKV13054.1| MAP kinase kinase kinase SteC [Penicillium digitatum Pd1]	Penicillium digitatum PHI26	Eukaryota; Fungi; Dikarya; Ascomycota; Pezizomycotina; Eurotiomycetes; Eurotiomycetidae; Eurotiales; Aspergillaceae; Penicillium.
gi|351653352|gb|AFPA01000112.1.g5055.t1	CDM29495.1	0	56.1003	MAP kinase kinase kinase STE11 [Penicillium roqueforti]	Penicillium roqueforti	Eukaryota; Fungi; Dikarya; Ascomycota; Pezizomycotina; Eurotiomycetes; Eurotiomycetidae; Eurotiales; Aspergillaceae; Penicillium.
gi|351653352|gb|AFPA01000112.1.g5055.t1	XP_002568747.1	0	55.0741	Pc21g17500 [Penicillium chrysogenum Wisconsin 54-1255]_x0001_emb|CAP96647.1| Pc21g17500 [Penicillium chrysogenum Wisconsin 54-1255]	Penicillium chrysogenum Wisconsin 54-1255	Eukaryota; Fungi; Dikarya; Ascomycota; Pezizomycotina; Eurotiomycetes; Eurotiomycetidae; Eurotiales; Aspergillaceae; Penicillium; Penicillium chrysogenum complex.
gi|351653352|gb|AFPA01000112.1.g5055.t1	EPS34388.1	0	54.638	hypothetical protein PDE_09352 [Penicillium oxalicum 114-2]	Penicillium oxalicum 114-2	Eukaryota; Fungi; Dikarya; Ascomycota; Pezizomycotina; Eurotiomycetes; Eurotiomycetidae; Eurotiales; Aspergillaceae; Penicillium.
gi|351653352|gb|AFPA01000112.1.g5055.t1	BAE55040.1	0	62.6524	unnamed protein product [Aspergillus oryzae RIB40]	Aspergillus oryzae RIB40	Eukaryota; Fungi; Dikarya; Ascomycota; Pezizomycotina; Eurotiomycetes; Eurotiomycetidae; Eurotiales; Aspergillaceae; Aspergillus.
gi|351653352|gb|AFPA01000112.1.g5055.t1	EEH16634.1	0	65.604	dual specificity mitogen-activated protein kinase kinase dSOR1 [Paracoccidioides brasiliensis Pb03]	Paracoccidioides brasiliensis Pb03	Eukaryota; Fungi; Dikarya; Ascomycota; Pezizomycotina; Eurotiomycetes; Eurotiomycetidae; Onygenales; mitosporic Onygenales; Paracoccidioides.
gi|351653352|gb|AFPA01000112.1.g5055.t1	XP_001598517.1	0	50.2897	hypothetical protein SS1G_00606 [Sclerotinia sclerotiorum 1980]_x0001_gb|EDN91203.1| hypothetical protein SS1G_00606 [Sclerotinia sclerotiorum 1980 UF-70]	Sclerotinia sclerotiorum 1980 UF-70	Eukaryota; Fungi; Dikarya; Ascomycota; Pezizomycotina; Leotiomycetes; Helotiales; Sclerotiniaceae; Sclerotinia.
gi|351653352|gb|AFPA01000112.1.g5189.t1	EHY56705.1	0	100	glucose repression regulatory protein TUP1 [Exophiala dermatitidis NIH/UT8656]	Exophiala dermatitidis NIH/UT8656	Eukaryota; Fungi; Dikarya; Ascomycota; Pezizomycotina; Eurotiomycetes; Chaetothyriomycetidae; Chaetothyriales; Herpotrichiellaceae; mitosporic Herpotrichiellaceae; Exophiala.
gi|351653352|gb|AFPA01000112.1.g5189.t1	AAT36652.1	0	99.1197	Tup1p [Exophiala dermatitidis]	Exophiala dermatitidis	Eukaryota; Fungi; Dikarya; Ascomycota; Pezizomycotina; Eurotiomycetes; Chaetothyriomycetidae; Chaetothyriales; Herpotrichiellaceae; mitosporic Herpotrichiellaceae; Exophiala.
gi|351653352|gb|AFPA01000112.1.g5189.t1	ETI23440.1	0	86.0627	hypothetical protein G647_05242 [Cladophialophora carrionii CBS 160.54]	Cladophialophora carrionii CBS 160.54	Eukaryota; Fungi; Dikarya; Ascomycota; Pezizomycotina; Eurotiomycetes; Chaetothyriomycetidae; Chaetothyriales; Herpotrichiellaceae; mitosporic Herpotrichiellaceae; Cladophialophora.
gi|351653352|gb|AFPA01000112.1.g5189.t1	ETN40563.1	0	77.8746	hypothetical protein HMPREF1541_04840 [Cyphellophora europaea CBS 101466]	Cyphellophora europaea CBS 101466	Eukaryota; Fungi; Dikarya; Ascomycota; Pezizomycotina; Eurotiomycetes; Chaetothyriomycetidae; Chaetothyriales; Cyphellophoraceae; Cyphellophora.
gi|351653352|gb|AFPA01000112.1.g5189.t1	XP_002845385.1	0	63.3452	TupA protein [Arthroderma otae CBS 113480]_x0001_gb|EEQ32435.1| TupA protein [Arthroderma otae CBS 113480]	Arthroderma otae CBS 113480	Eukaryota; Fungi; Dikarya; Ascomycota; Pezizomycotina; Eurotiomycetes; Eurotiomycetidae; Onygenales; Arthrodermataceae; Arthroderma.
gi|351653352|gb|AFPA01000112.1.g5189.t1	XP_001257724.1	0	66.6667	wd-repeat protein [Neosartorya fischeri NRRL 181]_x0001_gb|EAW15827.1| wd-repeat protein [Neosartorya fischeri NRRL 181]	Neosartorya fischeri NRRL 181	Eukaryota; Fungi; Dikarya; Ascomycota; Pezizomycotina; Eurotiomycetes; Eurotiomycetidae; Eurotiales; Aspergillaceae; Neosartorya.
gi|351653352|gb|AFPA01000112.1.g5189.t1	EQL32277.1	0	64.4128	glucose repression regulatory protein TUP1 [Ajellomyces dermatitidis ATCC 26199]	Ajellomyces dermatitidis ATCC 26199	Eukaryota; Fungi; Dikarya; Ascomycota; Pezizomycotina; Eurotiomycetes; Eurotiomycetidae; Onygenales; Ajellomycetaceae; Ajellomyces.
gi|351653352|gb|AFPA01000112.1.g5189.t1	EEH16884.1	0	65.0089	transcriptional repressor TUP1 [Paracoccidioides brasiliensis Pb03]	Paracoccidioides brasiliensis Pb03	Eukaryota; Fungi; Dikarya; Ascomycota; Pezizomycotina; Eurotiomycetes; Eurotiomycetidae; Onygenales; mitosporic Onygenales; Paracoccidioides.
gi|351653352|gb|AFPA01000112.1.g5189.t1	XP_002795105.1	0	65.0089	WD repeat-containing protein [Paracoccidioides sp. 'lutzii' Pb01]_x0001_gb|EEH41364.1| WD repeat-containing protein [Paracoccidioides sp. 'lutzii' Pb01]	Paracoccidioides sp. 'lutzii' Pb01	Eukaryota; Fungi; Dikarya; Ascomycota; Pezizomycotina; Eurotiomycetes; Eurotiomycetidae; Onygenales; mitosporic Onygenales; Paracoccidioides.
gi|351653352|gb|AFPA01000112.1.g5189.t1	XP_003171748.1	0	63.3628	transcriptional repressor rco-1 [Arthroderma gypseum CBS 118893]_x0001_gb|EFR03294.1| transcriptional repressor rco-1 [Arthroderma gypseum CBS 118893]	Arthroderma gypseum CBS 118893	Eukaryota; Fungi; Dikarya; Ascomycota; Pezizomycotina; Eurotiomycetes; Eurotiomycetidae; Onygenales; Arthrodermataceae; Arthroderma.
gi|351653352|gb|AFPA01000112.1.g5189.t1	XP_002620234.1	0	64.4128	transcriptional repressor TUP1 [Ajellomyces dermatitidis SLH14081]_x0001_gb|EEQ76706.1| transcriptional repressor TUP1 [Ajellomyces dermatitidis SLH14081]_x0001_gb|EGE86952.1| transcriptional repressor TUP1 [Ajellomyces dermatitidis ATCC 18188]_x0001_gb|EQL32278.1| glucose repression regulatory protein TUP1, variant [Ajellomyces dermatitidis ATCC 26199]	Ajellomyces dermatitidis SLH14081	Eukaryota; Fungi; Dikarya; Ascomycota; Pezizomycotina; Eurotiomycetes; Eurotiomycetidae; Onygenales; Ajellomycetaceae; Ajellomyces.
gi|351653352|gb|AFPA01000112.1.g5189.t1	EGD96493.1	0	63.1858	transcriptional repressor TUP1 [Trichophyton tonsurans CBS 112818]_x0001_gb|EGE05717.1| transcriptional repressor rco-1 [Trichophyton equinum CBS 127.97]	Trichophyton tonsurans CBS 112818	Eukaryota; Fungi; Dikarya; Ascomycota; Pezizomycotina; Eurotiomycetes; Eurotiomycetidae; Onygenales; Arthrodermataceae; mitosporic Arthrodermataceae; Trichophyton.
gi|351653352|gb|AFPA01000112.1.g5189.t1	EEQ85882.1	0	63.7011	transcriptional repressor TUP1 [Ajellomyces dermatitidis ER-3]	Ajellomyces dermatitidis ER-3	Eukaryota; Fungi; Dikarya; Ascomycota; Pezizomycotina; Eurotiomycetes; Eurotiomycetidae; Onygenales; Ajellomycetaceae; Ajellomyces.
gi|351653352|gb|AFPA01000112.1.g5189.t1	XP_001270032.1	0	66.548	wd-repeat protein [Aspergillus clavatus NRRL 1]_x0001_gb|EAW08606.1| wd-repeat protein [Aspergillus clavatus NRRL 1]	Aspergillus clavatus NRRL 1	Eukaryota; Fungi; Dikarya; Ascomycota; Pezizomycotina; Eurotiomycetes; Eurotiomycetidae; Eurotiales; Aspergillaceae; Aspergillus.
gi|351653352|gb|AFPA01000112.1.g5189.t1	EDP47469.1	0	66.8449	transcriptional repressor TupA/RocA, putative [Aspergillus fumigatus A1163]	Aspergillus fumigatus A1163	Eukaryota; Fungi; Dikarya; Ascomycota; Pezizomycotina; Eurotiomycetes; Eurotiomycetidae; Eurotiales; Aspergillaceae; Aspergillus.
gi|351653352|gb|AFPA01000112.1.g5189.t1	XP_747562.1	0	66.6667	transcriptional repressor TupA/RocA [Aspergillus fumigatus Af293]_x0001_gb|EAL85524.1| transcriptional repressor TupA/RocA, putative [Aspergillus fumigatus Af293]	Aspergillus fumigatus Af293	Eukaryota; Fungi; Dikarya; Ascomycota; Pezizomycotina; Eurotiomycetes; Eurotiomycetidae; Eurotiales; Aspergillaceae; Aspergillus.
gi|351653352|gb|AFPA01000112.1.g5189.t1	ERF76313.1	0	64.0625	Transcriptional repressor rco-1 [Endocarpon pusillum Z07020]	Endocarpon pusillum Z07020	Eukaryota; Fungi; Dikarya; Ascomycota; Pezizomycotina; Eurotiomycetes; Chaetothyriomycetidae; Verrucariales; Verrucariaceae; Endocarpon.
gi|351653352|gb|AFPA01000112.1.g5189.t1	EER40560.1	0	65.3097	transcriptional repressor TUP1 [Ajellomyces capsulatus H143]	Ajellomyces capsulatus H143	Eukaryota; Fungi; Dikarya; Ascomycota; Pezizomycotina; Eurotiomycetes; Eurotiomycetidae; Onygenales; Ajellomycetaceae; Ajellomyces.
gi|351653352|gb|AFPA01000112.1.g5189.t1	XP_001214838.1	0	63.879	transcriptional repressor rco-1 [Aspergillus terreus NIH2624]_x0001_gb|EAU33421.1| transcriptional repressor rco-1 [Aspergillus terreus NIH2624]	Aspergillus terreus NIH2624	Eukaryota; Fungi; Dikarya; Ascomycota; Pezizomycotina; Eurotiomycetes; Eurotiomycetidae; Eurotiales; Aspergillaceae; Aspergillus.
gi|351653352|gb|AFPA01000112.1.g5189.t1	XP_002488192.1	0	64.7059	transcriptional repressor TupA/RocA, putative [Talaromyces stipitatus ATCC 10500]_x0001_gb|EED12538.1| transcriptional repressor TupA/RocA, putative [Talaromyces stipitatus ATCC 10500]	Talaromyces stipitatus ATCC 10500	Eukaryota; Fungi; Dikarya; Ascomycota; Pezizomycotina; Eurotiomycetes; Eurotiomycetidae; Eurotiales; Trichocomaceae; Talaromyces.
gi|351653352|gb|AFPA01000112.1.g5189.t1	XP_002488194.1	0	64.7059	transcriptional repressor TupA/RocA, putative [Talaromyces stipitatus ATCC 10500]_x0001_gb|EED12540.1| transcriptional repressor TupA/RocA, putative [Talaromyces stipitatus ATCC 10500]	Talaromyces stipitatus ATCC 10500	Eukaryota; Fungi; Dikarya; Ascomycota; Pezizomycotina; Eurotiomycetes; Eurotiomycetidae; Eurotiales; Trichocomaceae; Talaromyces.
gi|351653352|gb|AFPA01000112.1.g5189.t1	XP_002378225.1	0	64.4128	transcriptional repressor TupA/RocA, putative [Aspergillus flavus NRRL3357]_x0001_ref|XP_001822916.2| transcriptional repressor rco-1 [Aspergillus oryzae RIB40]_x0001_gb|EED51218.1| transcriptional repressor TupA/RocA, putative [Aspergillus flavus NRRL3357]_x0001_gb|EIT80412.1| WD40 repeat-containing protein [Aspergillus oryzae 3.042]	Aspergillus flavus NRRL3357	Eukaryota; Fungi; Dikarya; Ascomycota; Pezizomycotina; Eurotiomycetes; Eurotiomycetidae; Eurotiales; Aspergillaceae; Aspergillus.
gi|351653352|gb|AFPA01000112.1.g5189.t1	BAE61783.1	0	64.4128	unnamed protein product [Aspergillus oryzae RIB40]	Aspergillus oryzae RIB40	Eukaryota; Fungi; Dikarya; Ascomycota; Pezizomycotina; Eurotiomycetes; Eurotiomycetidae; Eurotiales; Aspergillaceae; Aspergillus.
gi|351653352|gb|AFPA01000112.1.g5189.t1	XP_002153248.1	0	64.1711	transcriptional repressor TupA/RocA, putative [Talaromyces marneffei ATCC 18224]_x0001_gb|EEA18863.1| transcriptional repressor TupA/RocA, putative [Talaromyces marneffei ATCC 18224]	Talaromyces marneffei ATCC 18224	Eukaryota; Fungi; Dikarya; Ascomycota; Pezizomycotina; Eurotiomycetes; Eurotiomycetidae; Eurotiales; Trichocomaceae; Talaromyces.
gi|351653352|gb|AFPA01000112.1.g5189.t1	AAL99251.1	0	64.1711	TupA protein [Talaromyces marneffei]	Talaromyces marneffei	Eukaryota; Fungi; Dikarya; Ascomycota; Pezizomycotina; Eurotiomycetes; Eurotiomycetidae; Eurotiales; Trichocomaceae; Talaromyces.
gi|351653352|gb|AFPA01000112.1.g5189.t1	EPS26088.1	0	63.5231	hypothetical protein PDE_01024 [Penicillium oxalicum 114-2]	Penicillium oxalicum 114-2	Eukaryota; Fungi; Dikarya; Ascomycota; Pezizomycotina; Eurotiomycetes; Eurotiomycetidae; Eurotiales; Aspergillaceae; Penicillium.
gi|351653352|gb|AFPA01000112.1.g5189.t1	ACD46267.1	0	64.3494	TupA [Aspergillus nidulans]	Aspergillus nidulans	Eukaryota; Fungi; Dikarya; Ascomycota; Pezizomycotina; Eurotiomycetes; Eurotiomycetidae; Eurotiales; Aspergillaceae; Aspergillus.
gi|351653352|gb|AFPA01000112.1.g5189.t1	GAA92251.1	0	63.1206	transcriptional repressor TupA/RocA [Aspergillus kawachii IFO 4308]	Aspergillus kawachii IFO 4308	Eukaryota; Fungi; Dikarya; Ascomycota; Pezizomycotina; Eurotiomycetes; Eurotiomycetidae; Eurotiales; Aspergillaceae; Aspergillus.
gi|351653352|gb|AFPA01000112.1.g5189.t1	CBF70872.1	0	60.6061	TPA: transcriptional corepressor (Eurofung) [Aspergillus nidulans FGSC A4]	Aspergillus nidulans FGSC A4	Eukaryota; Fungi; Dikarya; Ascomycota; Pezizomycotina; Eurotiomycetes; Eurotiomycetidae; Eurotiales; Aspergillaceae; Aspergillus.
gi|351653352|gb|AFPA01000112.1.g5189.t1	CAK42183.1	0	62.9433	unnamed protein product [Aspergillus niger]	Aspergillus niger	Eukaryota; Fungi; Dikarya; Ascomycota; Pezizomycotina; Eurotiomycetes; Eurotiomycetidae; Eurotiales; Aspergillaceae; Aspergillus.
gi|351653352|gb|AFPA01000112.1.g5189.t1	XP_001396553.2	0	63.1206	transcriptional repressor rco-1 [Aspergillus niger CBS 513.88]	Aspergillus niger CBS 513.88	Eukaryota; Fungi; Dikarya; Ascomycota; Pezizomycotina; Eurotiomycetes; Eurotiomycetidae; Eurotiales; Aspergillaceae; Aspergillus.
gi|351653352|gb|AFPA01000112.1.g5189.t1	EKV12075.1	0	62.9433	Transcriptional repressor TupA/RocA, putative [Penicillium digitatum PHI26]_x0001_gb|EKV20221.1| Transcriptional repressor TupA/RocA, putative [Penicillium digitatum Pd1]	Penicillium digitatum PHI26	Eukaryota; Fungi; Dikarya; Ascomycota; Pezizomycotina; Eurotiomycetes; Eurotiomycetidae; Eurotiales; Aspergillaceae; Penicillium.
gi|351653352|gb|AFPA01000112.1.g5189.t1	CDM37630.1	0	62.766	Transcriptional repressor Tup1, N-terminal [Penicillium roqueforti]	Penicillium roqueforti	Eukaryota; Fungi; Dikarya; Ascomycota; Pezizomycotina; Eurotiomycetes; Eurotiomycetidae; Eurotiales; Aspergillaceae; Penicillium.
gi|351653352|gb|AFPA01000112.1.g5189.t1	XP_002557328.1	0	62.766	Pc12g04590 [Penicillium chrysogenum Wisconsin 54-1255]_x0001_emb|CAP80086.1| Pc12g04590 [Penicillium chrysogenum Wisconsin 54-1255]	Penicillium chrysogenum Wisconsin 54-1255	Eukaryota; Fungi; Dikarya; Ascomycota; Pezizomycotina; Eurotiomycetes; Eurotiomycetidae; Eurotiales; Aspergillaceae; Penicillium; Penicillium chrysogenum complex.
gi|351653352|gb|AFPA01000112.1.g5189.t1	XP_001590199.1	0	56.9492	hypothetical protein SS1G_08963 [Sclerotinia sclerotiorum 1980]_x0001_gb|EDN93098.1| hypothetical protein SS1G_08963 [Sclerotinia sclerotiorum 1980 UF-70]	Sclerotinia sclerotiorum 1980 UF-70	Eukaryota; Fungi; Dikarya; Ascomycota; Pezizomycotina; Leotiomycetes; Helotiales; Sclerotiniaceae; Sclerotinia.
gi|351653352|gb|AFPA01000112.1.g5189.t1	ELR10431.1	0	58.7826	hypothetical protein GMDG_00843 [Pseudogymnoascus destructans 20631-21]	Pseudogymnoascus destructans 20631-21	Eukaryota; Fungi; Dikarya; Ascomycota; Pezizomycotina; Leotiomycetes; Leotiomycetes incertae sedis; Pseudeurotiaceae; Pseudogymnoascus.
gi|351653352|gb|AFPA01000112.1.g5189.t1	EME42870.1	0	56.5744	hypothetical protein DOTSEDRAFT_72346 [Dothistroma septosporum NZE10]	Dothistroma septosporum NZE10	Eukaryota; Fungi; Dikarya; Ascomycota; Pezizomycotina; Dothideomycetes; Dothideomycetidae; Capnodiales; Mycosphaerellaceae; Mycosphaerella.
gi|351653352|gb|AFPA01000112.1.g5189.t1	XP_001549139.1	0	56.2712	hypothetical protein BC1G_12309 [Botryotinia fuckeliana B05.10]_x0001_emb|CCD56032.1| hypothetical protein BofuT4_P151640.1 [Botryotinia fuckeliana T4]	Botryotinia fuckeliana B05.10	Eukaryota; Fungi; Dikarya; Ascomycota; Pezizomycotina; Leotiomycetes; Helotiales; Sclerotiniaceae; Botryotinia.
gi|351653352|gb|AFPA01000112.1.g5189.t1	XP_001248837.1	0	60.8541	transcriptional repressor [Coccidioides immitis RS]_x0001_ref|XP_003071181.1| transcriptional repressor rco-1, putative [Coccidioides posadasii C735 delta SOWgp]_x0001_gb|EER29036.1| transcriptional repressor rco-1, putative [Coccidioides posadasii C735 delta SOWgp]_x0001_gb|EFW22558.1| transcriptional repressor [Coccidioides posadasii str. Silveira]_x0001_gb|EAS37436.2| wd-repeat protein [Coccid…	Coccidioides immitis RS	Eukaryota; Fungi; Dikarya; Ascomycota; Pezizomycotina; Eurotiomycetes; Eurotiomycetidae; Onygenales; mitosporic Onygenales; Coccidioides.
gi|351653352|gb|AFPA01000112.1.g5189.t1	EMR85713.1	0	56.2712	putative transcriptional repressor tup1 protein [Botryotinia fuckeliana BcDW1]	Botryotinia fuckeliana BcDW1	Eukaryota; Fungi; Dikarya; Ascomycota; Pezizomycotina; Leotiomycetes; Helotiales; Sclerotiniaceae; Botryotinia.
gi|351653352|gb|AFPA01000112.1.g5189.t1	XP_003017408.1	0	61.2319	vegetative incompatibility WD repeat protein, putative [Arthroderma benhamiae CBS 112371]_x0001_gb|EFE36763.1| vegetative incompatibility WD repeat protein, putative [Arthroderma benhamiae CBS 112371]	Arthroderma benhamiae CBS 112371	Eukaryota; Fungi; Dikarya; Ascomycota; Pezizomycotina; Eurotiomycetes; Eurotiomycetidae; Onygenales; Arthrodermataceae; Arthroderma.
gi|351653352|gb|AFPA01000112.1.g5189.t1	EON65875.1	0	57.931	hypothetical protein W97_05117 [Coniosporium apollinis CBS 100218]	Coniosporium apollinis CBS 100218	Eukaryota; Fungi; Dikarya; Ascomycota; Pezizomycotina; Eurotiomycetes; Chaetothyriomycetidae; Chaetothyriales; Herpotrichiellaceae; mitosporic Herpotrichiellaceae; Coniosporium.
gi|351653352|gb|AFPA01000112.1.g5189.t1	EFZ03529.1	0	55.0427	hypothetical protein MAA_00603 [Metarhizium anisopliae ARSEF 23]	Metarhizium anisopliae ARSEF 23	Eukaryota; Fungi; Dikarya; Ascomycota; Pezizomycotina; Sordariomycetes; Hypocreomycetidae; Hypocreales; Clavicipitaceae; mitosporic Clavicipitaceae; Metarhizium.
gi|351653352|gb|AFPA01000112.1.g5189.t1	CCE34237.1	0	55.9524	probable transcriptional repressor rco-1 [Claviceps purpurea 20.1]	Claviceps purpurea 20.1	Eukaryota; Fungi; Dikarya; Ascomycota; Pezizomycotina; Sordariomycetes; Hypocreomycetidae; Hypocreales; Clavicipitaceae; Claviceps. FEATURES Location/Qualifiers source 1..599 /organism="Claviceps purpurea 20.1" /strain="20.1" /db_xref="taxon:1111077" /clone="scaffold00084" Protein 1..599 /product="probable transcriptional repressor rco-1" Region 19..86 /region_name="Tup_N" /note="Tup N-terminal; …
gi|351653352|gb|AFPA01000112.1.g5189.t1	EFY93863.1	0	55.0427	hypothetical protein MAC_00354 [Metarhizium acridum CQMa 102]	Metarhizium acridum CQMa 102	Eukaryota; Fungi; Dikarya; Ascomycota; Pezizomycotina; Sordariomycetes; Hypocreomycetidae; Hypocreales; Clavicipitaceae; mitosporic Clavicipitaceae; Metarhizium.
gi|351653352|gb|AFPA01000112.1.g5189.t1	EME81610.1	0	56.1969	hypothetical protein MYCFIDRAFT_215421 [Pseudocercospora fijiensis CIRAD86]	Pseudocercospora fijiensis CIRAD86	Eukaryota; Fungi; Dikarya; Ascomycota; Pezizomycotina; Dothideomycetes; Dothideomycetidae; Capnodiales; Mycosphaerellaceae; Pseudocercospora.
gi|351653352|gb|AFPA01000112.1.g5189.t1	ERS97144.1	0	56.2393	hypothetical protein HMPREF1624_06474 [Sporothrix schenckii ATCC 58251]	Sporothrix schenckii ATCC 58251	Eukaryota; Fungi; Dikarya; Ascomycota; Pezizomycotina; Sordariomycetes; Sordariomycetidae; Ophiostomatales; Ophiostomataceae; mitosporic Ophiostomataceae; Sporothrix.
gi|351653352|gb|AFPA01000112.1.g5189.t1	XP_003850038.1	0	55.3633	transcriptional repressor TUP1 [Zymoseptoria tritici IPO323]_x0001_gb|EGP85014.1| transcriptional repressor TUP1 [Zymoseptoria tritici IPO323]	Zymoseptoria tritici IPO323	Eukaryota; Fungi; Dikarya; Ascomycota; Pezizomycotina; Dothideomycetes; Dothideomycetidae; Capnodiales; Mycosphaerellaceae; Zymoseptoria.
gi|351653352|gb|AFPA01000112.1.g5189.t1	XP_003044886.1	0	56.0137	chromatin associated protein [Nectria haematococca mpVI 77-13-4]_x0001_gb|EEU39173.1| chromatin associated protein [Nectria haematococca mpVI 77-13-4]	Nectria haematococca mpVI 77-13-4	Eukaryota; Fungi; Dikarya; Ascomycota; Pezizomycotina; Sordariomycetes; Hypocreomycetidae; Hypocreales; Nectriaceae; mitosporic Nectriaceae; Fusarium; Fusarium solani species complex.
gi|351653352|gb|AFPA01000112.1.g5189.t2	EHY56705.1	0	100	glucose repression regulatory protein TUP1 [Exophiala dermatitidis NIH/UT8656]	Exophiala dermatitidis NIH/UT8656	Eukaryota; Fungi; Dikarya; Ascomycota; Pezizomycotina; Eurotiomycetes; Chaetothyriomycetidae; Chaetothyriales; Herpotrichiellaceae; mitosporic Herpotrichiellaceae; Exophiala.
gi|351653352|gb|AFPA01000112.1.g5189.t2	AAT36652.1	0	99.1197	Tup1p [Exophiala dermatitidis]	Exophiala dermatitidis	Eukaryota; Fungi; Dikarya; Ascomycota; Pezizomycotina; Eurotiomycetes; Chaetothyriomycetidae; Chaetothyriales; Herpotrichiellaceae; mitosporic Herpotrichiellaceae; Exophiala.
gi|351653352|gb|AFPA01000112.1.g5189.t2	ETI23440.1	0	86.2129	hypothetical protein G647_05242 [Cladophialophora carrionii CBS 160.54]	Cladophialophora carrionii CBS 160.54	Eukaryota; Fungi; Dikarya; Ascomycota; Pezizomycotina; Eurotiomycetes; Chaetothyriomycetidae; Chaetothyriales; Herpotrichiellaceae; mitosporic Herpotrichiellaceae; Cladophialophora.
gi|351653352|gb|AFPA01000112.1.g5189.t2	ETN40563.1	0	77.7003	hypothetical protein HMPREF1541_04840 [Cyphellophora europaea CBS 101466]	Cyphellophora europaea CBS 101466	Eukaryota; Fungi; Dikarya; Ascomycota; Pezizomycotina; Eurotiomycetes; Chaetothyriomycetidae; Chaetothyriales; Cyphellophoraceae; Cyphellophora.
gi|351653352|gb|AFPA01000112.1.g5189.t2	EEH16884.1	0	64.2468	transcriptional repressor TUP1 [Paracoccidioides brasiliensis Pb03]	Paracoccidioides brasiliensis Pb03	Eukaryota; Fungi; Dikarya; Ascomycota; Pezizomycotina; Eurotiomycetes; Eurotiomycetidae; Onygenales; mitosporic Onygenales; Paracoccidioides.
gi|351653352|gb|AFPA01000112.1.g5189.t2	XP_002795105.1	0	64.2468	WD repeat-containing protein [Paracoccidioides sp. 'lutzii' Pb01]_x0001_gb|EEH41364.1| WD repeat-containing protein [Paracoccidioides sp. 'lutzii' Pb01]	Paracoccidioides sp. 'lutzii' Pb01	Eukaryota; Fungi; Dikarya; Ascomycota; Pezizomycotina; Eurotiomycetes; Eurotiomycetidae; Onygenales; mitosporic Onygenales; Paracoccidioides.
gi|351653352|gb|AFPA01000112.1.g5189.t2	EJF57823.1	2e-114	52.4194	WD40 repeat-like protein [Dichomitus squalens LYAD-421 SS1]	Dichomitus squalens LYAD-421 SS1	Eukaryota; Fungi; Dikarya; Basidiomycota; Agaricomycotina; Agaricomycetes; Polyporales; Polyporaceae; Dichomitus.
gi|351653352|gb|AFPA01000112.1.g5189.t2	CCL98754.1	2e-87	50.2941	predicted protein [Fibroporia radiculosa]	Fibroporia radiculosa	Eukaryota; Fungi; Dikarya; Basidiomycota; Agaricomycotina; Agaricomycetes; Polyporales; Polyporaceae; Fibroporia.
gi|351653352|gb|AFPA01000112.1.g5189.t2	ESA19504.1	2e-85	63.9269	hypothetical protein GLOINDRAFT_75523, partial [Rhizophagus irregularis DAOM 181602]	Rhizophagus irregularis DAOM 181602	Eukaryota; Fungi; Glomeromycota; Glomeromycetes; Glomerales; Glomeraceae; Rhizophagus.
gi|351653352|gb|AFPA01000112.1.g5189.t2	XP_003233441.1	6e-85	79.6296	hypothetical protein TERG_06431 [Trichophyton rubrum CBS 118892]_x0001_gb|EGD90200.1| hypothetical protein TERG_06431 [Trichophyton rubrum CBS 118892]	Trichophyton rubrum CBS 118892	Eukaryota; Fungi; Dikarya; Ascomycota; Pezizomycotina; Eurotiomycetes; Eurotiomycetidae; Onygenales; Arthrodermataceae; mitosporic Arthrodermataceae; Trichophyton.
gi|351653352|gb|AFPA01000112.1.g5189.t2	ELU41937.1	3e-80	57.2	transcriptional repressor rco-1 [Rhizoctonia solani AG-1 IA]	Rhizoctonia solani AG-1 IA	Eukaryota; Fungi; Dikarya; Basidiomycota; Agaricomycotina; Agaricomycetes; Cantharellales; Ceratobasidiaceae; mitosporic Ceratobasidiaceae; Rhizoctonia.
gi|351653352|gb|AFPA01000112.1.g5189.t2	AAQ05774.1	1e-75	59.1549	global repressor Tup1p [Candida glabrata]	Candida glabrata	Eukaryota; Fungi; Dikarya; Ascomycota; Saccharomycotina; Saccharomycetes; Saccharomycetales; Saccharomycetaceae; Nakaseomyces; mitosporic Nakaseomyces.
gi|351653352|gb|AFPA01000112.1.g5189.t2	EPQ61971.1	3e-54	75.4386	hypothetical protein BGT96224_A20007, partial [Blumeria graminis f. sp. tritici 96224]	Blumeria graminis f. sp. tritici 96224	Eukaryota; Fungi; Dikarya; Ascomycota; Pezizomycotina; Leotiomycetes; Erysiphales; Erysiphaceae; Blumeria.
gi|351653352|gb|AFPA01000112.1.g5189.t2	EQK97354.1	8e-53	73.3333	chromatin associated protein [Ophiocordyceps sinensis CO18]	Ophiocordyceps sinensis CO18	Eukaryota; Fungi; Dikarya; Ascomycota; Pezizomycotina; Sordariomycetes; Hypocreomycetidae; Hypocreales; Ophiocordycipitaceae; Ophiocordyceps.
gi|351653349|gb|AFPA01000115.1.g5282.t1	EHY56791.1	3e-89	100	MADS-box transcription factor [Exophiala dermatitidis NIH/UT8656]	Exophiala dermatitidis NIH/UT8656	Eukaryota; Fungi; Dikarya; Ascomycota; Pezizomycotina; Eurotiomycetes; Chaetothyriomycetidae; Chaetothyriales; Herpotrichiellaceae; mitosporic Herpotrichiellaceae; Exophiala.
gi|351653349|gb|AFPA01000115.1.g5282.t1	ETI23611.1	5e-79	95.4545	hypothetical protein G647_05413 [Cladophialophora carrionii CBS 160.54]	Cladophialophora carrionii CBS 160.54	Eukaryota; Fungi; Dikarya; Ascomycota; Pezizomycotina; Eurotiomycetes; Chaetothyriomycetidae; Chaetothyriales; Herpotrichiellaceae; mitosporic Herpotrichiellaceae; Cladophialophora.
gi|351653349|gb|AFPA01000115.1.g5282.t1	ETN40761.1	6e-73	86.4407	hypothetical protein HMPREF1541_05041 [Cyphellophora europaea CBS 101466]	Cyphellophora europaea CBS 101466	Eukaryota; Fungi; Dikarya; Ascomycota; Pezizomycotina; Eurotiomycetes; Chaetothyriomycetidae; Chaetothyriales; Cyphellophoraceae; Cyphellophora.
gi|351653349|gb|AFPA01000115.1.g5282.t1	ERF71062.1	6e-62	79.5455	hypothetical protein EPUS_03342 [Endocarpon pusillum Z07020]	Endocarpon pusillum Z07020	Eukaryota; Fungi; Dikarya; Ascomycota; Pezizomycotina; Eurotiomycetes; Chaetothyriomycetidae; Verrucariales; Verrucariaceae; Endocarpon.
gi|351653349|gb|AFPA01000115.1.g5282.t1	XP_001823855.1	2e-55	71.5054	MADS box transcription factor Mcm1 [Aspergillus oryzae RIB40]_x0001_ref|XP_002380911.1| MADS box transcription factor Mcm1 [Aspergillus flavus NRRL3357]_x0001_dbj|BAE62722.1| unnamed protein product [Aspergillus oryzae RIB40]_x0001_gb|EED49010.1| MADS box transcription factor Mcm1 [Aspergillus flavus NRRL3357]_x0001_gb|EIT82519.1| regulator of arginine metabolism [Aspergillus oryzae 3.042]	Aspergillus oryzae RIB40	Eukaryota; Fungi; Dikarya; Ascomycota; Pezizomycotina; Eurotiomycetes; Eurotiomycetidae; Eurotiales; Aspergillaceae; Aspergillus.
gi|351653349|gb|AFPA01000115.1.g5282.t1	EFY97083.1	3e-55	80.1242	MADS box protein [Metarhizium anisopliae ARSEF 23]	Metarhizium anisopliae ARSEF 23	Eukaryota; Fungi; Dikarya; Ascomycota; Pezizomycotina; Sordariomycetes; Hypocreomycetidae; Hypocreales; Clavicipitaceae; mitosporic Clavicipitaceae; Metarhizium.
gi|351653349|gb|AFPA01000115.1.g5282.t1	EFY93078.1	3e-55	80.1242	MADS box protein [Metarhizium acridum CQMa 102]	Metarhizium acridum CQMa 102	Eukaryota; Fungi; Dikarya; Ascomycota; Pezizomycotina; Sordariomycetes; Hypocreomycetidae; Hypocreales; Clavicipitaceae; mitosporic Clavicipitaceae; Metarhizium.
gi|351653349|gb|AFPA01000115.1.g5282.t1	EKJ68120.1	1e-54	79.1139	hypothetical protein FPSE_11720 [Fusarium pseudograminearum CS3096]_x0001_gb|ESU14615.1| hypothetical protein FGSG_08696 [Fusarium graminearum PH-1]	Fusarium pseudograminearum CS3096	Eukaryota; Fungi; Dikarya; Ascomycota; Pezizomycotina; Sordariomycetes; Hypocreomycetidae; Hypocreales; Nectriaceae; mitosporic Nectriaceae; Fusarium.
gi|351653349|gb|AFPA01000115.1.g5282.t1	EQK99495.1	2e-54	79.0123	MADS box protein [Ophiocordyceps sinensis CO18]	Ophiocordyceps sinensis CO18	Eukaryota; Fungi; Dikarya; Ascomycota; Pezizomycotina; Sordariomycetes; Hypocreomycetidae; Hypocreales; Ophiocordycipitaceae; Ophiocordyceps.
gi|351653349|gb|AFPA01000115.1.g5282.t1	XP_388872.1	2e-54	79.1139	hypothetical protein FG08696.1 [Fusarium graminearum PH-1]	Fusarium graminearum PH-1	Eukaryota; Fungi; Dikarya; Ascomycota; Pezizomycotina; Sordariomycetes; Hypocreomycetidae; Hypocreales; Nectriaceae; mitosporic Nectriaceae; Fusarium.
gi|351653349|gb|AFPA01000115.1.g5282.t1	CAK41323.1	2e-54	72.8261	unnamed protein product [Aspergillus niger]	Aspergillus niger	Eukaryota; Fungi; Dikarya; Ascomycota; Pezizomycotina; Eurotiomycetes; Eurotiomycetidae; Eurotiales; Aspergillaceae; Aspergillus.
gi|351653349|gb|AFPA01000115.1.g5282.t1	XP_002566322.1	2e-54	77.3006	Pc22g24340 [Penicillium chrysogenum Wisconsin 54-1255]_x0001_emb|CAP99722.1| Pc22g24340 [Penicillium chrysogenum Wisconsin 54-1255]	Penicillium chrysogenum Wisconsin 54-1255	Eukaryota; Fungi; Dikarya; Ascomycota; Pezizomycotina; Eurotiomycetes; Eurotiomycetidae; Eurotiales; Aspergillaceae; Penicillium; Penicillium chrysogenum complex.
gi|351653349|gb|AFPA01000115.1.g5282.t1	XP_001395924.2	2e-54	72.8261	MADS box transcription factor Mcm1 [Aspergillus niger CBS 513.88]_x0001_gb|EHA25542.1| hypothetical protein ASPNIDRAFT_211390 [Aspergillus niger ATCC 1015]_x0001_dbj|GAA87728.1| MADS box transcription factor Mcm1 [Aspergillus kawachii IFO 4308]	Aspergillus niger CBS 513.88	Eukaryota; Fungi; Dikarya; Ascomycota; Pezizomycotina; Eurotiomycetes; Eurotiomycetidae; Eurotiales; Aspergillaceae; Aspergillus.
gi|351653349|gb|AFPA01000115.1.g5282.t1	EON99063.1	3e-54	80.3797	putative mads box protein [Togninia minima UCRPA7]	Togninia minima UCRPA7	Eukaryota; Fungi; Dikarya; Ascomycota; Pezizomycotina; Sordariomycetes; Sordariomycetidae; Calosphaeriales; Calosphaeriaceae; Togninia.
gi|351653349|gb|AFPA01000115.1.g5282.t1	XP_003052641.1	3e-54	79.5031	predicted protein [Nectria haematococca mpVI 77-13-4]_x0001_gb|EEU46928.1| predicted protein [Nectria haematococca mpVI 77-13-4]	Nectria haematococca mpVI 77-13-4	Eukaryota; Fungi; Dikarya; Ascomycota; Pezizomycotina; Sordariomycetes; Hypocreomycetidae; Hypocreales; Nectriaceae; mitosporic Nectriaceae; Fusarium; Fusarium solani species complex.
gi|351653349|gb|AFPA01000115.1.g5282.t1	CDM27251.1	6e-54	78.0488	Transcription factor, MADS-box [Penicillium roqueforti]	Penicillium roqueforti	Eukaryota; Fungi; Dikarya; Ascomycota; Pezizomycotina; Eurotiomycetes; Eurotiomycetidae; Eurotiales; Aspergillaceae; Penicillium.
gi|351653349|gb|AFPA01000115.1.g5282.t1	ENH61955.1	8e-54	79.375	Pheromone receptor transcription factor [Fusarium oxysporum f. sp. cubense race 1]_x0001_emb|CCT70256.1| probable transcription factor of the MADS box family MCM1 [Fusarium fujikuroi IMI 58289]_x0001_gb|EWG38880.1| MADS-box transcription factor, other eukaryote [Fusarium verticillioides 7600]_x0001_gb|EWY88310.1| MADS-box transcription factor, other eukaryote [Fusarium oxysporum FOSC 3-a]_x0001_g…	Fusarium oxysporum f. sp. cubense race 1	Eukaryota; Fungi; Dikarya; Ascomycota; Pezizomycotina; Sordariomycetes; Hypocreomycetidae; Hypocreales; Nectriaceae; mitosporic Nectriaceae; Fusarium; Fusarium oxysporum species complex.
gi|351653349|gb|AFPA01000115.1.g5282.t1	XP_001209926.1	2e-53	72.2826	hypothetical protein ATEG_07240 [Aspergillus terreus NIH2624]_x0001_gb|EAU32624.1| hypothetical protein ATEG_07240 [Aspergillus terreus NIH2624]	Aspergillus terreus NIH2624	Eukaryota; Fungi; Dikarya; Ascomycota; Pezizomycotina; Eurotiomycetes; Eurotiomycetidae; Eurotiales; Aspergillaceae; Aspergillus.
gi|351653349|gb|AFPA01000115.1.g5282.t1	XP_001270327.1	5e-53	72.2826	SRF-type transcription factor (Umc1), putative [Aspergillus clavatus NRRL 1]_x0001_gb|EAW08901.1| SRF-type transcription factor (Umc1), putative [Aspergillus clavatus NRRL 1]	Aspergillus clavatus NRRL 1	Eukaryota; Fungi; Dikarya; Ascomycota; Pezizomycotina; Eurotiomycetes; Eurotiomycetidae; Eurotiales; Aspergillaceae; Aspergillus.
gi|351653349|gb|AFPA01000115.1.g5282.t1	XP_747866.1	6e-53	71.1957	MADS box transcription factor Mcm1 [Aspergillus fumigatus Af293]_x0001_ref|XP_001257392.1| SRF-type transcription factor (Umc1), putative [Neosartorya fischeri NRRL 181]_x0001_gb|EAL85828.1| MADS box transcription factor Mcm1 [Aspergillus fumigatus Af293]_x0001_gb|EAW15495.1| SRF-type transcription factor (Umc1), putative [Neosartorya fischeri NRRL 181]_x0001_gb|EDP47771.1| SRF-type transcription…	Aspergillus fumigatus Af293	Eukaryota; Fungi; Dikarya; Ascomycota; Pezizomycotina; Eurotiomycetes; Eurotiomycetidae; Eurotiales; Aspergillaceae; Aspergillus.
gi|351653349|gb|AFPA01000115.1.g5282.t1	EKV10016.1	6e-53	77.3006	MADS box transcription factor Mcm1 [Penicillium digitatum Pd1]_x0001_gb|EKV15272.1| MADS box transcription factor Mcm1 [Penicillium digitatum PHI26]	Penicillium digitatum Pd1	Eukaryota; Fungi; Dikarya; Ascomycota; Pezizomycotina; Eurotiomycetes; Eurotiomycetidae; Eurotiales; Aspergillaceae; Penicillium.
gi|351653349|gb|AFPA01000115.1.g5282.t1	XP_681945.1	6e-53	78.75	hypothetical protein AN8676.2 [Aspergillus nidulans FGSC A4]_x0001_gb|EAA60098.1| hypothetical protein AN8676.2 [Aspergillus nidulans FGSC A4]_x0001_gb|AAX56093.1| MCMA [Aspergillus nidulans]	Aspergillus nidulans FGSC A4	Eukaryota; Fungi; Dikarya; Ascomycota; Pezizomycotina; Eurotiomycetes; Eurotiomycetidae; Eurotiales; Aspergillaceae; Aspergillus.
gi|351653349|gb|AFPA01000115.1.g5282.t1	EGY19754.1	7e-53	79.375	MADS box protein [Verticillium dahliae VdLs.17]	Verticillium dahliae VdLs.17	Eukaryota; Fungi; Dikarya; Ascomycota; Pezizomycotina; Sordariomycetes; Hypocreomycetidae; Glomerellales; Plectosphaerellaceae; mitosporic Plectosphaerellaceae; Verticillium.
gi|351653349|gb|AFPA01000115.1.g5282.t1	EMR64094.1	1e-52	78.882	putative mads box protein [Eutypa lata UCREL1]	Eutypa lata UCREL1	Eukaryota; Fungi; Dikarya; Ascomycota; Pezizomycotina; Sordariomycetes; Xylariomycetidae; Xylariales; Diatrypaceae; Eutypa.
gi|351653349|gb|AFPA01000115.1.g5282.t1	EHK23950.1	2e-52	78.75	hypothetical protein TRIVIDRAFT_120564, partial [Trichoderma virens Gv29-8]	Trichoderma virens Gv29-8	Eukaryota; Fungi; Dikarya; Ascomycota; Pezizomycotina; Sordariomycetes; Hypocreomycetidae; Hypocreales; Hypocreaceae; Trichoderma.
gi|351653349|gb|AFPA01000115.1.g5282.t1	EPS28407.1	4e-52	76.3636	hypothetical protein PDE_03353 [Penicillium oxalicum 114-2]	Penicillium oxalicum 114-2	Eukaryota; Fungi; Dikarya; Ascomycota; Pezizomycotina; Eurotiomycetes; Eurotiomycetidae; Eurotiales; Aspergillaceae; Penicillium.
gi|351653349|gb|AFPA01000115.1.g5282.t1	EER36818.1	8e-52	69.7143	MADS box transcription factor Mcm1 [Ajellomyces capsulatus H143]_x0001_gb|EGC49090.1| MADS box transcription factor Mcm1 [Ajellomyces capsulatus H88]	Ajellomyces capsulatus H143	Eukaryota; Fungi; Dikarya; Ascomycota; Pezizomycotina; Eurotiomycetes; Eurotiomycetidae; Onygenales; Ajellomycetaceae; Ajellomyces.
gi|351653349|gb|AFPA01000115.1.g5282.t1	EFW18851.1	8e-52	70	MADS box transcription factor Mcm1 [Coccidioides posadasii str. Silveira]	Coccidioides posadasii str. Silveira	Eukaryota; Fungi; Dikarya; Ascomycota; Pezizomycotina; Eurotiomycetes; Eurotiomycetidae; Onygenales; mitosporic Onygenales; Coccidioides.
gi|351653349|gb|AFPA01000115.1.g5282.t1	ESZ91484.1	9e-52	75.9494	SRF-type transcription factor [Sclerotinia borealis F-4157]	Sclerotinia borealis F-4157	Eukaryota; Fungi; Dikarya; Ascomycota; Pezizomycotina; Leotiomycetes; Helotiales; Sclerotiniaceae; Sclerotinia.
gi|351653349|gb|AFPA01000115.1.g5282.t1	EJB10889.1	9e-52	70	MADS box transcription factor Mcm1 [Coccidioides immitis RS]	Coccidioides immitis RS	Eukaryota; Fungi; Dikarya; Ascomycota; Pezizomycotina; Eurotiomycetes; Eurotiomycetidae; Onygenales; mitosporic Onygenales; Coccidioides.
gi|351653349|gb|AFPA01000115.1.g5282.t1	XP_003069259.1	3e-51	70	SRF-type transcription factor family protein [Coccidioides posadasii C735 delta SOWgp]_x0001_gb|EER27114.1| SRF-type transcription factor family protein [Coccidioides posadasii C735 delta SOWgp]	Coccidioides posadasii C735 delta SOWgp	Eukaryota; Fungi; Dikarya; Ascomycota; Pezizomycotina; Eurotiomycetes; Eurotiomycetidae; Onygenales; mitosporic Onygenales; Coccidioides.
gi|351653349|gb|AFPA01000115.1.g5282.t1	EQL35261.1	3e-51	75.4717	MADS-box transcription factor, other eukaryote, variant 2 [Ajellomyces dermatitidis ATCC 26199]	Ajellomyces dermatitidis ATCC 26199	Eukaryota; Fungi; Dikarya; Ascomycota; Pezizomycotina; Eurotiomycetes; Eurotiomycetidae; Onygenales; Ajellomycetaceae; Ajellomyces.
gi|351653349|gb|AFPA01000115.1.g5282.t1	EQL35260.1	3e-51	75.4717	MADS-box transcription factor, other eukaryote, variant 1 [Ajellomyces dermatitidis ATCC 26199]	Ajellomyces dermatitidis ATCC 26199	Eukaryota; Fungi; Dikarya; Ascomycota; Pezizomycotina; Eurotiomycetes; Eurotiomycetidae; Onygenales; Ajellomycetaceae; Ajellomyces.
gi|351653349|gb|AFPA01000115.1.g5282.t1	EFQ26733.1	3e-51	77.8481	SRF-type transcription factor [Colletotrichum graminicola M1.001]	Colletotrichum graminicola M1.001	Eukaryota; Fungi; Dikarya; Ascomycota; Pezizomycotina; Sordariomycetes; Hypocreomycetidae; Glomerellales; Glomerellaceae; mitosporic Glomerellaceae; Colletotrichum.
gi|351653349|gb|AFPA01000115.1.g5282.t1	XP_001241906.1	3e-51	70	hypothetical protein CIMG_05802 [Coccidioides immitis RS]_x0001_gb|EJB10890.1| MADS box transcription factor Mcm1, variant [Coccidioides immitis RS]	Coccidioides immitis RS	Eukaryota; Fungi; Dikarya; Ascomycota; Pezizomycotina; Eurotiomycetes; Eurotiomycetidae; Onygenales; mitosporic Onygenales; Coccidioides.
gi|351653349|gb|AFPA01000115.1.g5282.t1	CCF43104.1	4e-51	77.2152	SRF-type transcription factor [Colletotrichum higginsianum]	Colletotrichum higginsianum	Eukaryota; Fungi; Dikarya; Ascomycota; Pezizomycotina; Sordariomycetes; Hypocreomycetidae; Glomerellales; Glomerellaceae; mitosporic Glomerellaceae; Colletotrichum. FEATURES Location/Qualifiers source 1..221 /organism="Colletotrichum higginsianum" /strain="IMI 349063" /db_xref="taxon:80884" /note="contig cont1.6060" Protein 1..221 /product="SRF-type transcription factor" Region 54..133 /region_na…
gi|351653349|gb|AFPA01000115.1.g5282.t1	XP_002622787.1	4e-51	75.4717	MADS box transcription factor Mcm1 [Ajellomyces dermatitidis SLH14081]_x0001_gb|EEQ71912.1| MADS box transcription factor Mcm1 [Ajellomyces dermatitidis SLH14081]_x0001_gb|EEQ87181.1| MADS box transcription factor Mcm1 [Ajellomyces dermatitidis ER-3]_x0001_gb|EGE84161.1| MADS box transcription factor Mcm1 [Ajellomyces dermatitidis ATCC 18188]_x0001_gb|EQL35262.1| MADS-box transcription factor, ot…	Ajellomyces dermatitidis SLH14081	Eukaryota; Fungi; Dikarya; Ascomycota; Pezizomycotina; Eurotiomycetes; Eurotiomycetidae; Onygenales; Ajellomycetaceae; Ajellomyces.
gi|351653349|gb|AFPA01000115.1.g5282.t1	ERT00299.1	4e-51	76.3975	hypothetical protein HMPREF1624_03670 [Sporothrix schenckii ATCC 58251]	Sporothrix schenckii ATCC 58251	Eukaryota; Fungi; Dikarya; Ascomycota; Pezizomycotina; Sordariomycetes; Sordariomycetidae; Ophiostomatales; Ophiostomataceae; mitosporic Ophiostomataceae; Sporothrix.
gi|351653349|gb|AFPA01000115.1.g5282.t1	ETS00943.1	7e-51	77.5	SRF-TF-domain-containing protein [Trichoderma reesei RUT C-30]	Trichoderma reesei RUT C-30	Eukaryota; Fungi; Dikarya; Ascomycota; Pezizomycotina; Sordariomycetes; Hypocreomycetidae; Hypocreales; Hypocreaceae; Trichoderma.
gi|351653349|gb|AFPA01000115.1.g5282.t1	XP_001594158.1	9e-51	75.3165	hypothetical protein SS1G_05588 [Sclerotinia sclerotiorum 1980]_x0001_gb|EDO03109.1| hypothetical protein SS1G_05588 [Sclerotinia sclerotiorum 1980 UF-70]_x0001_gb|ACO94162.1| MADS box transcription factor [Sclerotinia sclerotiorum]	Sclerotinia sclerotiorum 1980 UF-70	Eukaryota; Fungi; Dikarya; Ascomycota; Pezizomycotina; Leotiomycetes; Helotiales; Sclerotiniaceae; Sclerotinia.
gi|351653349|gb|AFPA01000115.1.g5282.t1	XP_001541110.1	9e-51	69.8864	conserved hypothetical protein [Ajellomyces capsulatus NAm1]_x0001_gb|EDN06677.1| conserved hypothetical protein [Ajellomyces capsulatus NAm1]	Ajellomyces capsulatus NAm1	Eukaryota; Fungi; Dikarya; Ascomycota; Pezizomycotina; Eurotiomycetes; Eurotiomycetidae; Onygenales; Ajellomycetaceae; Ajellomyces.
gi|351653349|gb|AFPA01000115.1.g5282.t1	EGR47409.1	9e-51	77.5	predicted protein [Trichoderma reesei QM6a]	Trichoderma reesei QM6a	Eukaryota; Fungi; Dikarya; Ascomycota; Pezizomycotina; Sordariomycetes; Hypocreomycetidae; Hypocreales; Hypocreaceae; Trichoderma.
gi|351653349|gb|AFPA01000115.1.g5282.t1	EJT70600.1	2e-50	77.6398	MADS box protein [Gaeumannomyces graminis var. tritici R3-111a-1]	Gaeumannomyces graminis var. tritici R3-111a-1	Eukaryota; Fungi; Dikarya; Ascomycota; Pezizomycotina; Sordariomycetes; Sordariomycetidae; Magnaporthales; Magnaporthaceae; Gaeumannomyces.
gi|351653349|gb|AFPA01000115.1.g5282.t1	ETS74258.1	2e-50	76.25	hypothetical protein PFICI_14124 [Pestalotiopsis fici W106-1]	Pestalotiopsis fici W106-1	Eukaryota; Fungi; Dikarya; Ascomycota; Pezizomycotina; Sordariomycetes; Xylariomycetidae; Xylariales; Amphisphaeriaceae; mitosporic Amphisphaeriaceae; Pestalotiopsis.
gi|351653349|gb|AFPA01000115.1.g5282.t1	EKG13796.1	3e-50	80.9524	Transcription factor MADS-box [Macrophomina phaseolina MS6]	Macrophomina phaseolina MS6	Eukaryota; Fungi; Dikarya; Ascomycota; Pezizomycotina; Dothideomycetes; Dothideomycetes incertae sedis; Botryosphaeriales; Botryosphaeriaceae; Macrophomina.
gi|351653349|gb|AFPA01000115.1.g5282.t1	EEH06338.1	5e-50	69.3182	MADS box transcription factor Mcm1 [Ajellomyces capsulatus G186AR]	Ajellomyces capsulatus G186AR	Eukaryota; Fungi; Dikarya; Ascomycota; Pezizomycotina; Eurotiomycetes; Eurotiomycetidae; Onygenales; Ajellomycetaceae; Ajellomyces.
gi|351653349|gb|AFPA01000115.1.g5282.t1	EEH43142.1	6e-50	71.0983	MADS box transcription factor Mcm1 [Paracoccidioides brasiliensis Pb18]	Paracoccidioides brasiliensis Pb18	Eukaryota; Fungi; Dikarya; Ascomycota; Pezizomycotina; Eurotiomycetes; Eurotiomycetidae; Onygenales; mitosporic Onygenales; Paracoccidioides.
gi|351653349|gb|AFPA01000115.1.g5287.t1	EHY56796.1	0	100	hypothetical protein HMPREF1120_04862 [Exophiala dermatitidis NIH/UT8656]	Exophiala dermatitidis NIH/UT8656	Eukaryota; Fungi; Dikarya; Ascomycota; Pezizomycotina; Eurotiomycetes; Chaetothyriomycetidae; Chaetothyriales; Herpotrichiellaceae; mitosporic Herpotrichiellaceae; Exophiala.
gi|351653349|gb|AFPA01000115.1.g5287.t1	ETI23606.1	0	78.9683	hypothetical protein G647_05408 [Cladophialophora carrionii CBS 160.54]	Cladophialophora carrionii CBS 160.54	Eukaryota; Fungi; Dikarya; Ascomycota; Pezizomycotina; Eurotiomycetes; Chaetothyriomycetidae; Chaetothyriales; Herpotrichiellaceae; mitosporic Herpotrichiellaceae; Cladophialophora.
gi|351653349|gb|AFPA01000115.1.g5287.t1	ETN40749.1	0	70.4394	hypothetical protein HMPREF1541_05029 [Cyphellophora europaea CBS 101466]	Cyphellophora europaea CBS 101466	Eukaryota; Fungi; Dikarya; Ascomycota; Pezizomycotina; Eurotiomycetes; Chaetothyriomycetidae; Chaetothyriales; Cyphellophoraceae; Cyphellophora.
gi|351653349|gb|AFPA01000115.1.g5287.t1	ERF69641.1	7e-157	70.7627	hypothetical protein EPUS_03633 [Endocarpon pusillum Z07020]	Endocarpon pusillum Z07020	Eukaryota; Fungi; Dikarya; Ascomycota; Pezizomycotina; Eurotiomycetes; Chaetothyriomycetidae; Verrucariales; Verrucariaceae; Endocarpon.
gi|351653349|gb|AFPA01000115.1.g5287.t1	ERF69641.1	1e-11	55.6818	hypothetical protein EPUS_03633 [Endocarpon pusillum Z07020]	Endocarpon pusillum Z07020	Eukaryota; Fungi; Dikarya; Ascomycota; Pezizomycotina; Eurotiomycetes; Chaetothyriomycetidae; Verrucariales; Verrucariaceae; Endocarpon.
gi|351653349|gb|AFPA01000115.1.g5287.t1	XP_001826650.1	3e-139	57.5419	protein sip5 [Aspergillus oryzae RIB40]_x0001_sp|Q2TZ06.1|SIP5_ASPOR RecName: Full=Protein sip5_x0001_dbj|BAE65517.1| unnamed protein product [Aspergillus oryzae RIB40]_x0001_gb|EIT73765.1| putative Zn-finger protein [Aspergillus oryzae 3.042]	Aspergillus oryzae RIB40	Eukaryota; Fungi; Dikarya; Ascomycota; Pezizomycotina; Eurotiomycetes; Eurotiomycetidae; Eurotiales; Aspergillaceae; Aspergillus.
gi|351653349|gb|AFPA01000115.1.g5287.t1	XP_001276523.1	9e-136	55.8376	C2H2 zinc finger protein [Aspergillus clavatus NRRL 1]_x0001_sp|A1C3V7.1|SIP5_ASPCL RecName: Full=Protein sip5_x0001_gb|EAW15097.1| C2H2 zinc finger protein [Aspergillus clavatus NRRL 1]	Aspergillus clavatus NRRL 1	Eukaryota; Fungi; Dikarya; Ascomycota; Pezizomycotina; Eurotiomycetes; Eurotiomycetidae; Eurotiales; Aspergillaceae; Aspergillus.
gi|351653349|gb|AFPA01000115.1.g5287.t1	CDM29226.1	2e-135	58.1722	Protein sip5 [Penicillium roqueforti]	Penicillium roqueforti	Eukaryota; Fungi; Dikarya; Ascomycota; Pezizomycotina; Eurotiomycetes; Eurotiomycetidae; Eurotiales; Aspergillaceae; Penicillium.
gi|351653349|gb|AFPA01000115.1.g5287.t1	EEH03111.1	1e-134	54.161	C2H2 zinc finger domain-containing protein [Ajellomyces capsulatus G186AR]	Ajellomyces capsulatus G186AR	Eukaryota; Fungi; Dikarya; Ascomycota; Pezizomycotina; Eurotiomycetes; Eurotiomycetidae; Onygenales; Ajellomycetaceae; Ajellomyces.
gi|351653349|gb|AFPA01000115.1.g5287.t1	XP_001261966.1	9e-134	54.9096	C2H2 zinc finger protein [Neosartorya fischeri NRRL 181]_x0001_sp|A1DB29.1|SIP5_NEOFI RecName: Full=Protein sip5_x0001_gb|EAW20069.1| C2H2 zinc finger protein [Neosartorya fischeri NRRL 181]	Neosartorya fischeri NRRL 181	Eukaryota; Fungi; Dikarya; Ascomycota; Pezizomycotina; Eurotiomycetes; Eurotiomycetidae; Eurotiales; Aspergillaceae; Neosartorya.
gi|351653349|gb|AFPA01000115.1.g5287.t1	EER40318.1	9e-134	54.0246	C2H2 zinc finger protein [Ajellomyces capsulatus H143]_x0001_gb|EGC48463.1| C2H2 zinc finger domain-containing protein [Ajellomyces capsulatus H88]	Ajellomyces capsulatus H143	Eukaryota; Fungi; Dikarya; Ascomycota; Pezizomycotina; Eurotiomycetes; Eurotiomycetidae; Onygenales; Ajellomycetaceae; Ajellomyces.
gi|351653349|gb|AFPA01000115.1.g5287.t1	A6REV3.2	1e-132	54.0872	RecName: Full=Protein SIP5	Ajellomyces capsulatus NAm1	Eukaryota; Fungi; Dikarya; Ascomycota; Pezizomycotina; Eurotiomycetes; Eurotiomycetidae; Onygenales; Ajellomycetaceae; Ajellomyces.
gi|351653349|gb|AFPA01000115.1.g5287.t1	XP_659024.1	3e-132	57.4932	hypothetical protein AN1420.2 [Aspergillus nidulans FGSC A4]_x0001_sp|Q5BDG0.1|SIP5_EMENI RecName: Full=Protein sip5_x0001_gb|EAA64550.1| hypothetical protein AN1420.2 [Aspergillus nidulans FGSC A4]_x0001_tpe|CBF84823.1| TPA: Protein sip5 [Source:UniProtKB/Swiss-Prot;Acc:Q5BDG0] [Aspergillus nidulans FGSC A4]	Aspergillus nidulans FGSC A4	Eukaryota; Fungi; Dikarya; Ascomycota; Pezizomycotina; Eurotiomycetes; Eurotiomycetidae; Eurotiales; Aspergillaceae; Aspergillus.
gi|351653349|gb|AFPA01000115.1.g5287.t1	EKV11168.1	1e-131	61.9318	Protein sip5 [Penicillium digitatum Pd1]_x0001_gb|EKV11870.1| Protein sip5 [Penicillium digitatum PHI26]	Penicillium digitatum Pd1	Eukaryota; Fungi; Dikarya; Ascomycota; Pezizomycotina; Eurotiomycetes; Eurotiomycetidae; Eurotiales; Aspergillaceae; Penicillium.
gi|351653349|gb|AFPA01000115.1.g5287.t1	XP_002622498.1	9e-131	53.453	C2H2 zinc finger protein [Ajellomyces dermatitidis SLH14081]_x0001_gb|EEQ72016.1| C2H2 zinc finger protein [Ajellomyces dermatitidis SLH14081]_x0001_gb|EEQ92077.1| C2H2 zinc finger protein [Ajellomyces dermatitidis ER-3]_x0001_gb|EQL35377.1| hypothetical protein BDFG_02880 [Ajellomyces dermatitidis ATCC 26199]	Ajellomyces dermatitidis SLH14081	Eukaryota; Fungi; Dikarya; Ascomycota; Pezizomycotina; Eurotiomycetes; Eurotiomycetidae; Onygenales; Ajellomycetaceae; Ajellomyces.
gi|351653349|gb|AFPA01000115.1.g5287.t1	EGE78651.1	1e-130	53.453	C2H2 zinc finger protein [Ajellomyces dermatitidis ATCC 18188]	Ajellomyces dermatitidis ATCC 18188	Eukaryota; Fungi; Dikarya; Ascomycota; Pezizomycotina; Eurotiomycetes; Eurotiomycetidae; Onygenales; Ajellomycetaceae; Ajellomyces.
gi|351653349|gb|AFPA01000115.1.g5287.t1	XP_002568154.1	1e-129	59.5447	Pc21g11220 [Penicillium chrysogenum Wisconsin 54-1255]_x0001_emb|CAP96019.1| Pc21g11220 [Penicillium chrysogenum Wisconsin 54-1255]	Penicillium chrysogenum Wisconsin 54-1255	Eukaryota; Fungi; Dikarya; Ascomycota; Pezizomycotina; Eurotiomycetes; Eurotiomycetidae; Eurotiales; Aspergillaceae; Penicillium; Penicillium chrysogenum complex.
gi|351653349|gb|AFPA01000115.1.g5287.t1	XP_747225.1	3e-129	54.7436	C2H2 zinc finger protein [Aspergillus fumigatus Af293]_x0001_sp|Q4WCJ7.1|SIP5_ASPFU RecName: Full=Protein sip5_x0001_gb|EAL85187.1| C2H2 zinc finger protein [Aspergillus fumigatus Af293]	Aspergillus fumigatus Af293	Eukaryota; Fungi; Dikarya; Ascomycota; Pezizomycotina; Eurotiomycetes; Eurotiomycetidae; Eurotiales; Aspergillaceae; Aspergillus.
gi|351653349|gb|AFPA01000115.1.g5287.t1	B0YA45.1	3e-129	54.8718	RecName: Full=Protein sip5_x0001_gb|EDP48888.1| C2H2 zinc finger protein [Aspergillus fumigatus A1163]	Aspergillus fumigatus A1163	Eukaryota; Fungi; Dikarya; Ascomycota; Pezizomycotina; Eurotiomycetes; Eurotiomycetidae; Eurotiales; Aspergillaceae; Aspergillus.
gi|351653349|gb|AFPA01000115.1.g5287.t1	XP_002542140.1	1e-127	51.9004	predicted protein [Uncinocarpus reesii 1704]_x0001_gb|EEP76807.1| predicted protein [Uncinocarpus reesii 1704]	Uncinocarpus reesii 1704	Eukaryota; Fungi; Dikarya; Ascomycota; Pezizomycotina; Eurotiomycetes; Eurotiomycetidae; Onygenales; Onygenaceae; Uncinocarpus.
gi|351653349|gb|AFPA01000115.1.g5287.t1	Q0D205.2	1e-127	55.6714	RecName: Full=Protein sip5	Aspergillus terreus NIH2624	Eukaryota; Fungi; Dikarya; Ascomycota; Pezizomycotina; Eurotiomycetes; Eurotiomycetidae; Eurotiales; Aspergillaceae; Aspergillus.
gi|351653349|gb|AFPA01000115.1.g5287.t1	XP_001210115.1	1e-124	55.168	conserved hypothetical protein [Aspergillus terreus NIH2624]_x0001_gb|EAU38675.1| conserved hypothetical protein [Aspergillus terreus NIH2624]	Aspergillus terreus NIH2624	Eukaryota; Fungi; Dikarya; Ascomycota; Pezizomycotina; Eurotiomycetes; Eurotiomycetidae; Eurotiales; Aspergillaceae; Aspergillus.
gi|351653349|gb|AFPA01000115.1.g5287.t1	XP_003071787.1	1e-124	58.7137	hypothetical protein CPC735_073240 [Coccidioides posadasii C735 delta SOWgp]_x0001_gb|EER29642.1| hypothetical protein CPC735_073240 [Coccidioides posadasii C735 delta SOWgp]_x0001_gb|EFW16995.1| SIP5 [Coccidioides posadasii str. Silveira]	Coccidioides posadasii C735 delta SOWgp	Eukaryota; Fungi; Dikarya; Ascomycota; Pezizomycotina; Eurotiomycetes; Eurotiomycetidae; Onygenales; mitosporic Onygenales; Coccidioides.
gi|351653349|gb|AFPA01000115.1.g5287.t1	XP_001244988.1	8e-124	58.5062	hypothetical protein CIMG_04429 [Coccidioides immitis RS]_x0001_sp|Q1DZ34.1|SIP5_COCIM RecName: Full=Protein SIP5_x0001_gb|EAS33609.2| protein SIP5 [Coccidioides immitis RS]	Coccidioides immitis RS	Eukaryota; Fungi; Dikarya; Ascomycota; Pezizomycotina; Eurotiomycetes; Eurotiomycetidae; Onygenales; mitosporic Onygenales; Coccidioides.
gi|351653349|gb|AFPA01000115.1.g5287.t1	EPS26018.1	2e-123	59.4454	hypothetical protein PDE_00954 [Penicillium oxalicum 114-2]	Penicillium oxalicum 114-2	Eukaryota; Fungi; Dikarya; Ascomycota; Pezizomycotina; Eurotiomycetes; Eurotiomycetidae; Eurotiales; Aspergillaceae; Penicillium.
gi|351653349|gb|AFPA01000115.1.g5287.t1	XP_002846851.1	5e-123	64.0919	C2H2 zinc finger protein [Arthroderma otae CBS 113480]_x0001_gb|EEQ31769.1| C2H2 zinc finger protein [Arthroderma otae CBS 113480]	Arthroderma otae CBS 113480	Eukaryota; Fungi; Dikarya; Ascomycota; Pezizomycotina; Eurotiomycetes; Eurotiomycetidae; Onygenales; Arthrodermataceae; Arthroderma.
gi|351653349|gb|AFPA01000115.1.g5287.t1	XP_001537059.1	8e-122	51.6349	predicted protein [Ajellomyces capsulatus NAm1]_x0001_gb|EDN04502.1| predicted protein [Ajellomyces capsulatus NAm1]	Ajellomyces capsulatus NAm1	Eukaryota; Fungi; Dikarya; Ascomycota; Pezizomycotina; Eurotiomycetes; Eurotiomycetidae; Onygenales; Ajellomycetaceae; Ajellomyces.
gi|351653349|gb|AFPA01000115.1.g5287.t1	EGE03348.1	1e-121	63.8478	C2H2 zinc finger protein [Trichophyton equinum CBS 127.97]	Trichophyton equinum CBS 127.97	Eukaryota; Fungi; Dikarya; Ascomycota; Pezizomycotina; Eurotiomycetes; Eurotiomycetidae; Onygenales; Arthrodermataceae; mitosporic Arthrodermataceae; Trichophyton.
gi|351653349|gb|AFPA01000115.1.g5287.t1	EGD95252.1	2e-121	63.2135	hypothetical protein TESG_02742 [Trichophyton tonsurans CBS 112818]	Trichophyton tonsurans CBS 112818	Eukaryota; Fungi; Dikarya; Ascomycota; Pezizomycotina; Eurotiomycetes; Eurotiomycetidae; Onygenales; Arthrodermataceae; mitosporic Arthrodermataceae; Trichophyton.
gi|351653349|gb|AFPA01000115.1.g5287.t1	XP_003169988.1	4e-121	60.0806	C2H2 zinc finger protein [Arthroderma gypseum CBS 118893]_x0001_gb|EFR05153.1| C2H2 zinc finger protein [Arthroderma gypseum CBS 118893]	Arthroderma gypseum CBS 118893	Eukaryota; Fungi; Dikarya; Ascomycota; Pezizomycotina; Eurotiomycetes; Eurotiomycetidae; Onygenales; Arthrodermataceae; Arthroderma.
gi|351653349|gb|AFPA01000115.1.g5287.t1	EHA21590.1	6e-121	61.5087	hypothetical protein ASPNIDRAFT_55055 [Aspergillus niger ATCC 1015]	Aspergillus niger ATCC 1015	Eukaryota; Fungi; Dikarya; Ascomycota; Pezizomycotina; Eurotiomycetes; Eurotiomycetidae; Eurotiales; Aspergillaceae; Aspergillus.
gi|351653349|gb|AFPA01000115.1.g5287.t1	XP_001398189.2	7e-121	61.5087	protein sip5 [Aspergillus niger CBS 513.88]	Aspergillus niger CBS 513.88	Eukaryota; Fungi; Dikarya; Ascomycota; Pezizomycotina; Eurotiomycetes; Eurotiomycetidae; Eurotiales; Aspergillaceae; Aspergillus.
gi|351653349|gb|AFPA01000115.1.g5287.t1	XP_003236164.1	2e-120	63.6364	hypothetical protein TERG_03213 [Trichophyton rubrum CBS 118892]_x0001_gb|EGD86959.1| hypothetical protein TERG_03213 [Trichophyton rubrum CBS 118892]	Trichophyton rubrum CBS 118892	Eukaryota; Fungi; Dikarya; Ascomycota; Pezizomycotina; Eurotiomycetes; Eurotiomycetidae; Onygenales; Arthrodermataceae; mitosporic Arthrodermataceae; Trichophyton.
gi|351653349|gb|AFPA01000115.1.g5287.t1	XP_003018159.1	4e-120	62.3256	hypothetical protein TRV_07855 [Trichophyton verrucosum HKI 0517]_x0001_gb|EFE37514.1| hypothetical protein TRV_07855 [Trichophyton verrucosum HKI 0517]	Trichophyton verrucosum HKI 0517	Eukaryota; Fungi; Dikarya; Ascomycota; Pezizomycotina; Eurotiomycetes; Eurotiomycetidae; Onygenales; Arthrodermataceae; mitosporic Arthrodermataceae; Trichophyton.
gi|351653349|gb|AFPA01000115.1.g5287.t1	XP_002482482.1	1e-119	53.5121	C2H2 zinc finger protein [Talaromyces stipitatus ATCC 10500]_x0001_gb|EED18490.1| C2H2 zinc finger protein [Talaromyces stipitatus ATCC 10500]	Talaromyces stipitatus ATCC 10500	Eukaryota; Fungi; Dikarya; Ascomycota; Pezizomycotina; Eurotiomycetes; Eurotiomycetidae; Eurotiales; Trichocomaceae; Talaromyces.
gi|351653349|gb|AFPA01000115.1.g5287.t1	GAA89379.1	4e-119	62.2351	C2H2 zinc finger protein [Aspergillus kawachii IFO 4308]	Aspergillus kawachii IFO 4308	Eukaryota; Fungi; Dikarya; Ascomycota; Pezizomycotina; Eurotiomycetes; Eurotiomycetidae; Eurotiales; Aspergillaceae; Aspergillus.
gi|351653349|gb|AFPA01000115.1.g5287.t1	EEH44130.1	6e-119	57.377	C2H2 zinc finger protein [Paracoccidioides brasiliensis Pb18]	Paracoccidioides brasiliensis Pb18	Eukaryota; Fungi; Dikarya; Ascomycota; Pezizomycotina; Eurotiomycetes; Eurotiomycetidae; Onygenales; mitosporic Onygenales; Paracoccidioides.
gi|351653349|gb|AFPA01000115.1.g5287.t1	XP_002796342.1	7e-118	56.0729	C2H2 zinc finger protein [Paracoccidioides sp. 'lutzii' Pb01]_x0001_gb|EEH38888.1| C2H2 zinc finger protein [Paracoccidioides sp. 'lutzii' Pb01]	Paracoccidioides sp. 'lutzii' Pb01	Eukaryota; Fungi; Dikarya; Ascomycota; Pezizomycotina; Eurotiomycetes; Eurotiomycetidae; Onygenales; mitosporic Onygenales; Paracoccidioides.
gi|351653349|gb|AFPA01000115.1.g5287.t1	EQL35375.1	1e-113	59.1371	hypothetical protein, variant 2 [Ajellomyces dermatitidis ATCC 26199]	Ajellomyces dermatitidis ATCC 26199	Eukaryota; Fungi; Dikarya; Ascomycota; Pezizomycotina; Eurotiomycetes; Eurotiomycetidae; Onygenales; Ajellomycetaceae; Ajellomyces.
gi|351653349|gb|AFPA01000115.1.g5287.t1	EQL35376.1	1e-113	59.1371	hypothetical protein, variant 1 [Ajellomyces dermatitidis ATCC 26199]	Ajellomyces dermatitidis ATCC 26199	Eukaryota; Fungi; Dikarya; Ascomycota; Pezizomycotina; Eurotiomycetes; Eurotiomycetidae; Onygenales; Ajellomycetaceae; Ajellomyces.
gi|351653349|gb|AFPA01000115.1.g5287.t1	EEH19765.1	1e-112	55.5046	conserved hypothetical protein [Paracoccidioides brasiliensis Pb03]	Paracoccidioides brasiliensis Pb03	Eukaryota; Fungi; Dikarya; Ascomycota; Pezizomycotina; Eurotiomycetes; Eurotiomycetidae; Onygenales; mitosporic Onygenales; Paracoccidioides.
gi|351653349|gb|AFPA01000115.1.g5287.t1	EON64782.1	3e-112	55.8559	hypothetical protein W97_04015 [Coniosporium apollinis CBS 100218]	Coniosporium apollinis CBS 100218	Eukaryota; Fungi; Dikarya; Ascomycota; Pezizomycotina; Eurotiomycetes; Chaetothyriomycetidae; Chaetothyriales; Herpotrichiellaceae; mitosporic Herpotrichiellaceae; Coniosporium.
gi|351653349|gb|AFPA01000115.1.g5287.t1	EKD15952.1	1e-107	56.4045	C2H2 zinc finger protein [Marssonina brunnea f. sp. 'multigermtubi' MB_m1]	Marssonina brunnea f. sp. 'multigermtubi' MB_m1	Eukaryota; Fungi; Dikarya; Ascomycota; Pezizomycotina; Leotiomycetes; Helotiales; Dermateaceae; Marssonina.
gi|351653349|gb|AFPA01000115.1.g5287.t1	XP_003016821.1	1e-107	60.2326	hypothetical protein ARB_05114 [Arthroderma benhamiae CBS 112371]_x0001_gb|EFE36176.1| hypothetical protein ARB_05114 [Arthroderma benhamiae CBS 112371]	Arthroderma benhamiae CBS 112371	Eukaryota; Fungi; Dikarya; Ascomycota; Pezizomycotina; Eurotiomycetes; Eurotiomycetidae; Onygenales; Arthrodermataceae; Arthroderma.
gi|351653349|gb|AFPA01000115.1.g5287.t1	EMF11399.1	2e-106	58.5678	hypothetical protein SEPMUDRAFT_150339 [Sphaerulina musiva SO2202]	Sphaerulina musiva SO2202	Eukaryota; Fungi; Dikarya; Ascomycota; Pezizomycotina; Dothideomycetes; Dothideomycetidae; Capnodiales; Mycosphaerellaceae; Sphaerulina.
gi|351653349|gb|AFPA01000115.1.g5287.t1	EME88464.1	5e-106	59.0389	hypothetical protein MYCFIDRAFT_88910 [Pseudocercospora fijiensis CIRAD86]	Pseudocercospora fijiensis CIRAD86	Eukaryota; Fungi; Dikarya; Ascomycota; Pezizomycotina; Dothideomycetes; Dothideomycetidae; Capnodiales; Mycosphaerellaceae; Pseudocercospora.
gi|351653349|gb|AFPA01000115.1.g5287.t1	EMC92978.1	5e-105	58.1152	hypothetical protein BAUCODRAFT_269083 [Baudoinia compniacensis UAMH 10762]	Baudoinia compniacensis UAMH 10762	Eukaryota; Fungi; Dikarya; Ascomycota; Pezizomycotina; Dothideomycetes; Dothideomycetidae; Capnodiales; Teratosphaeriaceae; mitosporic Teratosphaeriaceae; Baudoinia.
gi|351653349|gb|AFPA01000115.1.g5287.t1	ELR09091.1	2e-103	54.1509	hypothetical protein GMDG_03675 [Pseudogymnoascus destructans 20631-21]	Pseudogymnoascus destructans 20631-21	Eukaryota; Fungi; Dikarya; Ascomycota; Pezizomycotina; Leotiomycetes; Leotiomycetes incertae sedis; Pseudeurotiaceae; Pseudogymnoascus.
gi|351653349|gb|AFPA01000115.1.g5287.t1	EON99199.1	9e-103	51.2287	putative c2h2 zinc finger protein [Togninia minima UCRPA7]	Togninia minima UCRPA7	Eukaryota; Fungi; Dikarya; Ascomycota; Pezizomycotina; Sordariomycetes; Sordariomycetidae; Calosphaeriales; Calosphaeriaceae; Togninia.
gi|351653349|gb|AFPA01000115.1.g5287.t1	XP_003854634.1	6e-100	56.4885	hypothetical protein MYCGRDRAFT_91369 [Zymoseptoria tritici IPO323]_x0001_gb|EGP89610.1| hypothetical protein MYCGRDRAFT_91369 [Zymoseptoria tritici IPO323]	Zymoseptoria tritici IPO323	Eukaryota; Fungi; Dikarya; Ascomycota; Pezizomycotina; Dothideomycetes; Dothideomycetidae; Capnodiales; Mycosphaerellaceae; Zymoseptoria.
gi|351653349|gb|AFPA01000115.1.g5335.t1	EHY56842.1	0	89.1365	hypothetical protein HMPREF1120_04906 [Exophiala dermatitidis NIH/UT8656]	Exophiala dermatitidis NIH/UT8656	Eukaryota; Fungi; Dikarya; Ascomycota; Pezizomycotina; Eurotiomycetes; Chaetothyriomycetidae; Chaetothyriales; Herpotrichiellaceae; mitosporic Herpotrichiellaceae; Exophiala.
gi|351653349|gb|AFPA01000115.1.g5335.t1	ETI23554.1	1e-151	76.6667	hypothetical protein G647_05356 [Cladophialophora carrionii CBS 160.54]	Cladophialophora carrionii CBS 160.54	Eukaryota; Fungi; Dikarya; Ascomycota; Pezizomycotina; Eurotiomycetes; Chaetothyriomycetidae; Chaetothyriales; Herpotrichiellaceae; mitosporic Herpotrichiellaceae; Cladophialophora.
gi|351653349|gb|AFPA01000115.1.g5335.t1	ERF75473.1	3e-130	71.7452	hypothetical protein EPUS_07005 [Endocarpon pusillum Z07020]	Endocarpon pusillum Z07020	Eukaryota; Fungi; Dikarya; Ascomycota; Pezizomycotina; Eurotiomycetes; Chaetothyriomycetidae; Verrucariales; Verrucariaceae; Endocarpon.
gi|351653349|gb|AFPA01000115.1.g5335.t1	XP_001595835.1	3e-129	68.6782	hypothetical protein SS1G_03925 [Sclerotinia sclerotiorum 1980]_x0001_gb|EDO01450.1| hypothetical protein SS1G_03925 [Sclerotinia sclerotiorum 1980 UF-70]	Sclerotinia sclerotiorum 1980 UF-70	Eukaryota; Fungi; Dikarya; Ascomycota; Pezizomycotina; Leotiomycetes; Helotiales; Sclerotiniaceae; Sclerotinia.
gi|351653349|gb|AFPA01000115.1.g5335.t1	CCD56675.1	4e-127	67.4221	hypothetical protein BofuT4_P144830.1 [Botryotinia fuckeliana T4]_x0001_gb|EMR86517.1| putative kh domain-containing protein [Botryotinia fuckeliana BcDW1]	Botryotinia fuckeliana T4	Eukaryota; Fungi; Dikarya; Ascomycota; Pezizomycotina; Leotiomycetes; Helotiales; Sclerotiniaceae; Botryotinia.
gi|351653349|gb|AFPA01000115.1.g5335.t1	ETN40453.1	1e-124	71.1111	hypothetical protein HMPREF1541_04730 [Cyphellophora europaea CBS 101466]	Cyphellophora europaea CBS 101466	Eukaryota; Fungi; Dikarya; Ascomycota; Pezizomycotina; Eurotiomycetes; Chaetothyriomycetidae; Chaetothyriales; Cyphellophoraceae; Cyphellophora.
gi|351653349|gb|AFPA01000115.1.g5335.t1	XP_001557304.1	1e-124	65.928	hypothetical protein BC1G_04554 [Botryotinia fuckeliana B05.10]	Botryotinia fuckeliana B05.10	Eukaryota; Fungi; Dikarya; Ascomycota; Pezizomycotina; Leotiomycetes; Helotiales; Sclerotiniaceae; Botryotinia.
gi|351653349|gb|AFPA01000115.1.g5335.t1	XP_002627957.1	3e-124	66.5706	KH domain-containing protein [Ajellomyces dermatitidis SLH14081]_x0001_gb|EEQ75597.1| KH domain-containing protein [Ajellomyces dermatitidis SLH14081]	Ajellomyces dermatitidis SLH14081	Eukaryota; Fungi; Dikarya; Ascomycota; Pezizomycotina; Eurotiomycetes; Eurotiomycetidae; Onygenales; Ajellomycetaceae; Ajellomyces.
gi|351653349|gb|AFPA01000115.1.g5335.t1	EEQ87796.1	4e-124	66.5706	KH domain-containing protein [Ajellomyces dermatitidis ER-3]_x0001_gb|EGE79199.1| KH domain-containing protein [Ajellomyces dermatitidis ATCC 18188]	Ajellomyces dermatitidis ER-3	Eukaryota; Fungi; Dikarya; Ascomycota; Pezizomycotina; Eurotiomycetes; Eurotiomycetidae; Onygenales; Ajellomycetaceae; Ajellomyces.
gi|351653349|gb|AFPA01000115.1.g5335.t1	XP_002341168.1	5e-123	65.6069	KH domain protein [Talaromyces stipitatus ATCC 10500]_x0001_gb|EED23781.1| KH domain protein [Talaromyces stipitatus ATCC 10500]	Talaromyces stipitatus ATCC 10500	Eukaryota; Fungi; Dikarya; Ascomycota; Pezizomycotina; Eurotiomycetes; Eurotiomycetidae; Eurotiales; Trichocomaceae; Talaromyces.
gi|351653349|gb|AFPA01000115.1.g5335.t1	EPE36878.1	7e-123	66.5706	Eukaryotic type KH-domain (KH-domain type I) [Glarea lozoyensis ATCC 20868]	Glarea lozoyensis ATCC 20868	Eukaryota; Fungi; Dikarya; Ascomycota; Pezizomycotina; Leotiomycetes; Helotiales; Helotiaceae; Glarea.
gi|351653349|gb|AFPA01000115.1.g5335.t1	EEH08815.1	8e-123	64.7564	KH domain-containing protein [Ajellomyces capsulatus G186AR]	Ajellomyces capsulatus G186AR	Eukaryota; Fungi; Dikarya; Ascomycota; Pezizomycotina; Eurotiomycetes; Eurotiomycetidae; Onygenales; Ajellomycetaceae; Ajellomyces.
gi|351653349|gb|AFPA01000115.1.g5335.t1	ESZ97141.1	1e-121	67.5141	KH domain protein [Sclerotinia borealis F-4157]	Sclerotinia borealis F-4157	Eukaryota; Fungi; Dikarya; Ascomycota; Pezizomycotina; Leotiomycetes; Helotiales; Sclerotiniaceae; Sclerotinia.
gi|351653349|gb|AFPA01000115.1.g5335.t1	EKD13843.1	6e-120	67.147	KH domain protein [Marssonina brunnea f. sp. 'multigermtubi' MB_m1]	Marssonina brunnea f. sp. 'multigermtubi' MB_m1	Eukaryota; Fungi; Dikarya; Ascomycota; Pezizomycotina; Leotiomycetes; Helotiales; Dermateaceae; Marssonina.
gi|351653349|gb|AFPA01000115.1.g5335.t1	XP_001540116.1	1e-119	66.2824	predicted protein [Ajellomyces capsulatus NAm1]_x0001_gb|EDN09084.1| predicted protein [Ajellomyces capsulatus NAm1]	Ajellomyces capsulatus NAm1	Eukaryota; Fungi; Dikarya; Ascomycota; Pezizomycotina; Eurotiomycetes; Eurotiomycetidae; Onygenales; Ajellomycetaceae; Ajellomyces.
gi|351653349|gb|AFPA01000115.1.g5335.t1	EGC42127.1	2e-119	66.2824	KH domain-containing protein [Ajellomyces capsulatus H88]	Ajellomyces capsulatus H88	Eukaryota; Fungi; Dikarya; Ascomycota; Pezizomycotina; Eurotiomycetes; Eurotiomycetidae; Onygenales; Ajellomycetaceae; Ajellomyces.
gi|351653349|gb|AFPA01000115.1.g5335.t1	EON62823.1	2e-116	65.0568	hypothetical protein W97_02048 [Coniosporium apollinis CBS 100218]	Coniosporium apollinis CBS 100218	Eukaryota; Fungi; Dikarya; Ascomycota; Pezizomycotina; Eurotiomycetes; Chaetothyriomycetidae; Chaetothyriales; Herpotrichiellaceae; mitosporic Herpotrichiellaceae; Coniosporium.
gi|351653349|gb|AFPA01000115.1.g5335.t1	ELR03062.1	2e-116	65.7224	hypothetical protein GMDG_05906 [Pseudogymnoascus destructans 20631-21]	Pseudogymnoascus destructans 20631-21	Eukaryota; Fungi; Dikarya; Ascomycota; Pezizomycotina; Leotiomycetes; Leotiomycetes incertae sedis; Pseudeurotiaceae; Pseudogymnoascus.
gi|351653349|gb|AFPA01000115.1.g5335.t1	XP_001909449.1	7e-115	62.7451	hypothetical protein [Podospora anserina S mat+]_x0001_emb|CAP70582.1| unnamed protein product [Podospora anserina S mat+]	Podospora anserina S mat+	Eukaryota; Fungi; Dikarya; Ascomycota; Pezizomycotina; Sordariomycetes; Sordariomycetidae; Sordariales; Lasiosphaeriaceae; Podospora.
gi|351653349|gb|AFPA01000115.1.g5335.t1	CDM27867.1	9e-115	63.5328	K Homology domain [Penicillium roqueforti]	Penicillium roqueforti	Eukaryota; Fungi; Dikarya; Ascomycota; Pezizomycotina; Eurotiomycetes; Eurotiomycetidae; Eurotiales; Aspergillaceae; Penicillium.
gi|351653349|gb|AFPA01000115.1.g5335.t1	EKG21299.1	5e-114	69.2958	K-like protein [Macrophomina phaseolina MS6]	Macrophomina phaseolina MS6	Eukaryota; Fungi; Dikarya; Ascomycota; Pezizomycotina; Dothideomycetes; Dothideomycetes incertae sedis; Botryosphaeriales; Botryosphaeriaceae; Macrophomina.
gi|351653349|gb|AFPA01000115.1.g5335.t1	XP_001271614.1	4e-113	66.4773	KH domain protein [Aspergillus clavatus NRRL 1]_x0001_gb|EAW10188.1| KH domain protein [Aspergillus clavatus NRRL 1]	Aspergillus clavatus NRRL 1	Eukaryota; Fungi; Dikarya; Ascomycota; Pezizomycotina; Eurotiomycetes; Eurotiomycetidae; Eurotiales; Aspergillaceae; Aspergillus.
gi|351653349|gb|AFPA01000115.1.g5335.t1	XP_001267304.1	8e-113	66.4773	KH domain protein [Neosartorya fischeri NRRL 181]_x0001_gb|EAW25407.1| KH domain protein [Neosartorya fischeri NRRL 181]	Neosartorya fischeri NRRL 181	Eukaryota; Fungi; Dikarya; Ascomycota; Pezizomycotina; Eurotiomycetes; Eurotiomycetidae; Eurotiales; Aspergillaceae; Neosartorya.
gi|351653349|gb|AFPA01000115.1.g5335.t1	EON97005.1	9e-113	64.2442	putative kh domain-containing protein [Togninia minima UCRPA7]	Togninia minima UCRPA7	Eukaryota; Fungi; Dikarya; Ascomycota; Pezizomycotina; Sordariomycetes; Sordariomycetidae; Calosphaeriales; Calosphaeriaceae; Togninia.
gi|351653349|gb|AFPA01000115.1.g5335.t1	XP_956871.1	5e-112	62.6437	hypothetical protein NCU01665 [Neurospora crassa OR74A]_x0001_emb|CAD11430.1| conserved hypothetical protein [Neurospora crassa]_x0001_gb|ESA43648.1| KH domain-containing protein [Neurospora crassa OR74A]_x0001_gb|ESA43649.1| KH domain-containing protein, variant [Neurospora crassa OR74A]	Neurospora crassa OR74A	Eukaryota; Fungi; Dikarya; Ascomycota; Pezizomycotina; Sordariomycetes; Sordariomycetidae; Sordariales; Sordariaceae; Neurospora.
gi|351653349|gb|AFPA01000115.1.g5335.t1	EGO56466.1	6e-112	62.6437	hypothetical protein NEUTE1DRAFT_130418 [Neurospora tetrasperma FGSC 2508]_x0001_gb|EGZ70667.1| hypothetical protein NEUTE2DRAFT_92239, partial [Neurospora tetrasperma FGSC 2509]	Neurospora tetrasperma FGSC 2508	Eukaryota; Fungi; Dikarya; Ascomycota; Pezizomycotina; Sordariomycetes; Sordariomycetidae; Sordariales; Sordariaceae; Neurospora.
gi|351653349|gb|AFPA01000115.1.g5335.t1	EGY19944.1	2e-111	62.5	KH domain-containing protein [Verticillium dahliae VdLs.17]	Verticillium dahliae VdLs.17	Eukaryota; Fungi; Dikarya; Ascomycota; Pezizomycotina; Sordariomycetes; Hypocreomycetidae; Glomerellales; Plectosphaerellaceae; mitosporic Plectosphaerellaceae; Verticillium.
gi|351653349|gb|AFPA01000115.1.g5335.t1	GAA82642.1	2e-111	62.3932	KH domain protein [Aspergillus kawachii IFO 4308]	Aspergillus kawachii IFO 4308	Eukaryota; Fungi; Dikarya; Ascomycota; Pezizomycotina; Eurotiomycetes; Eurotiomycetidae; Eurotiales; Aspergillaceae; Aspergillus.
gi|351653349|gb|AFPA01000115.1.g5335.t1	CAK47925.1	4e-111	62.3932	unnamed protein product [Aspergillus niger]	Aspergillus niger	Eukaryota; Fungi; Dikarya; Ascomycota; Pezizomycotina; Eurotiomycetes; Eurotiomycetidae; Eurotiales; Aspergillaceae; Aspergillus.
gi|351653349|gb|AFPA01000115.1.g5335.t1	XP_001821355.1	8e-111	67.6136	KH domain protein [Aspergillus oryzae RIB40]_x0001_dbj|BAE59353.1| unnamed protein product [Aspergillus oryzae RIB40]	Aspergillus oryzae RIB40	Eukaryota; Fungi; Dikarya; Ascomycota; Pezizomycotina; Eurotiomycetes; Eurotiomycetidae; Eurotiales; Aspergillaceae; Aspergillus.
gi|351653349|gb|AFPA01000115.1.g5335.t1	XP_003007404.1	1e-110	61.7143	KH domain-containing protein [Verticillium alfalfae VaMs.102]_x0001_gb|EEY15483.1| KH domain-containing protein [Verticillium alfalfae VaMs.102]	Verticillium alfalfae VaMs.102	Eukaryota; Fungi; Dikarya; Ascomycota; Pezizomycotina; Sordariomycetes; Hypocreomycetidae; Glomerellales; Plectosphaerellaceae; mitosporic Plectosphaerellaceae; Verticillium.
gi|351653349|gb|AFPA01000115.1.g5335.t1	EOD50089.1	1e-110	67.6056	putative kh domain-containing protein [Neofusicoccum parvum UCRNP2]	Neofusicoccum parvum UCRNP2	Eukaryota; Fungi; Dikarya; Ascomycota; Pezizomycotina; Dothideomycetes; Dothideomycetes incertae sedis; Botryosphaeriales; Botryosphaeriaceae; Neofusicoccum.
gi|351653349|gb|AFPA01000115.1.g5335.t1	XP_001401529.2	1e-110	62.3932	KH domain protein [Aspergillus niger CBS 513.88]	Aspergillus niger CBS 513.88	Eukaryota; Fungi; Dikarya; Ascomycota; Pezizomycotina; Eurotiomycetes; Eurotiomycetidae; Eurotiales; Aspergillaceae; Aspergillus.
gi|351653349|gb|AFPA01000115.1.g5335.t1	XP_003717831.1	2e-110	60.8939	hypothetical protein MGG_01103 [Magnaporthe oryzae 70-15]_x0001_gb|EHA48247.1| hypothetical protein MGG_01103 [Magnaporthe oryzae 70-15]	Magnaporthe oryzae 70-15	Eukaryota; Fungi; Dikarya; Ascomycota; Pezizomycotina; Sordariomycetes; Sordariomycetidae; Magnaporthales; Magnaporthaceae; Magnaporthe.
gi|351653349|gb|AFPA01000115.1.g5335.t1	EQL32191.1	2e-110	61.8384	hypothetical protein BDFG_05566 [Ajellomyces dermatitidis ATCC 26199]	Ajellomyces dermatitidis ATCC 26199	Eukaryota; Fungi; Dikarya; Ascomycota; Pezizomycotina; Eurotiomycetes; Eurotiomycetidae; Onygenales; Ajellomycetaceae; Ajellomyces.
gi|351653349|gb|AFPA01000115.1.g5335.t1	EFQ30073.1	3e-110	64.2442	KH domain-containing protein [Colletotrichum graminicola M1.001]	Colletotrichum graminicola M1.001	Eukaryota; Fungi; Dikarya; Ascomycota; Pezizomycotina; Sordariomycetes; Hypocreomycetidae; Glomerellales; Glomerellaceae; mitosporic Glomerellaceae; Colletotrichum.
gi|351653349|gb|AFPA01000115.1.g5335.t1	XP_003177672.1	5e-110	60.6322	KH domain-containing protein [Arthroderma gypseum CBS 118893]_x0001_gb|EFQ98720.1| KH domain-containing protein [Arthroderma gypseum CBS 118893]	Arthroderma gypseum CBS 118893	Eukaryota; Fungi; Dikarya; Ascomycota; Pezizomycotina; Eurotiomycetes; Eurotiomycetidae; Onygenales; Arthrodermataceae; Arthroderma.
gi|351653349|gb|AFPA01000115.1.g5335.t1	XP_002377132.1	6e-110	67.6136	KH domain protein [Aspergillus flavus NRRL3357]_x0001_gb|EED53886.1| KH domain protein [Aspergillus flavus NRRL3357]	Aspergillus flavus NRRL3357	Eukaryota; Fungi; Dikarya; Ascomycota; Pezizomycotina; Eurotiomycetes; Eurotiomycetidae; Eurotiales; Aspergillaceae; Aspergillus.
gi|351653349|gb|AFPA01000115.1.g5335.t1	ETS77369.1	1e-108	61.8497	hypothetical protein PFICI_11243 [Pestalotiopsis fici W106-1]	Pestalotiopsis fici W106-1	Eukaryota; Fungi; Dikarya; Ascomycota; Pezizomycotina; Sordariomycetes; Xylariomycetidae; Xylariales; Amphisphaeriaceae; mitosporic Amphisphaeriaceae; Pestalotiopsis.
gi|351653349|gb|AFPA01000115.1.g5335.t1	XP_662035.1	1e-108	65.9091	hypothetical protein AN4431.2 [Aspergillus nidulans FGSC A4]_x0001_gb|EAA60196.1| hypothetical protein AN4431.2 [Aspergillus nidulans FGSC A4]	Aspergillus nidulans FGSC A4	Eukaryota; Fungi; Dikarya; Ascomycota; Pezizomycotina; Eurotiomycetes; Eurotiomycetidae; Eurotiales; Aspergillaceae; Aspergillus.
gi|351653349|gb|AFPA01000115.1.g5335.t1	XP_003350717.1	2e-108	59.7701	hypothetical protein SMAC_12073 [Sordaria macrospora k-hell]	Sordaria macrospora k-hell	Eukaryota; Fungi; Dikarya; Ascomycota; Pezizomycotina; Sordariomycetes; Sordariomycetidae; Sordariales; Sordariaceae; Sordaria.
gi|351653349|gb|AFPA01000115.1.g5335.t1	EPS28699.1	2e-108	60.4651	hypothetical protein PDE_03645 [Penicillium oxalicum 114-2]	Penicillium oxalicum 114-2	Eukaryota; Fungi; Dikarya; Ascomycota; Pezizomycotina; Eurotiomycetes; Eurotiomycetidae; Eurotiales; Aspergillaceae; Penicillium.
gi|351653349|gb|AFPA01000115.1.g5335.t1	XP_002851082.1	2e-108	57.2559	KH domain-containing protein [Arthroderma otae CBS 113480]_x0001_gb|EEQ28298.1| KH domain-containing protein [Arthroderma otae CBS 113480]	Arthroderma otae CBS 113480	Eukaryota; Fungi; Dikarya; Ascomycota; Pezizomycotina; Eurotiomycetes; Eurotiomycetidae; Onygenales; Arthrodermataceae; Arthroderma.
gi|351653349|gb|AFPA01000115.1.g5335.t1	CBF77538.1	3e-108	65.9091	TPA: KH domain protein (AFU_orthologue; AFUA_4G07220) [Aspergillus nidulans FGSC A4]	Aspergillus nidulans FGSC A4	Eukaryota; Fungi; Dikarya; Ascomycota; Pezizomycotina; Eurotiomycetes; Eurotiomycetidae; Eurotiales; Aspergillaceae; Aspergillus.
gi|351653349|gb|AFPA01000115.1.g5335.t1	EJP69144.1	3e-108	57.8652	KH domain-containing protein [Beauveria bassiana ARSEF 2860]	Beauveria bassiana ARSEF 2860	Eukaryota; Fungi; Dikarya; Ascomycota; Pezizomycotina; Sordariomycetes; Hypocreomycetidae; Hypocreales; Cordycipitaceae; mitosporic Cordycipitaceae; Beauveria.
gi|351653349|gb|AFPA01000115.1.g5335.t1	EEH43380.1	4e-108	60.3448	conserved hypothetical protein [Paracoccidioides brasiliensis Pb18]	Paracoccidioides brasiliensis Pb18	Eukaryota; Fungi; Dikarya; Ascomycota; Pezizomycotina; Eurotiomycetes; Eurotiomycetidae; Onygenales; mitosporic Onygenales; Paracoccidioides.
gi|351653349|gb|AFPA01000115.1.g5335.t1	ELQ35607.1	6e-108	59.8901	hypothetical protein OOU_Y34scaffold00697g6 [Magnaporthe oryzae Y34]_x0001_gb|ELQ67651.1| hypothetical protein OOW_P131scaffold00304g39 [Magnaporthe oryzae P131]	Magnaporthe oryzae Y34	Eukaryota; Fungi; Dikarya; Ascomycota; Pezizomycotina; Sordariomycetes; Sordariomycetidae; Magnaporthales; Magnaporthaceae; Magnaporthe.
gi|351653349|gb|AFPA01000115.1.g5335.t1	EME44615.1	7e-108	59.7765	hypothetical protein DOTSEDRAFT_72164 [Dothistroma septosporum NZE10]	Dothistroma septosporum NZE10	Eukaryota; Fungi; Dikarya; Ascomycota; Pezizomycotina; Dothideomycetes; Dothideomycetidae; Capnodiales; Mycosphaerellaceae; Mycosphaerella.
gi|351653349|gb|AFPA01000115.1.g5335.t1	EEH18509.1	7e-108	60.3448	conserved hypothetical protein [Paracoccidioides brasiliensis Pb03]	Paracoccidioides brasiliensis Pb03	Eukaryota; Fungi; Dikarya; Ascomycota; Pezizomycotina; Eurotiomycetes; Eurotiomycetidae; Onygenales; mitosporic Onygenales; Paracoccidioides.
gi|351653342|gb|AFPA01000122.1.g5568.t1	EHY57065.1	0	100	protein-serine/threonine kinase [Exophiala dermatitidis NIH/UT8656]	Exophiala dermatitidis NIH/UT8656	Eukaryota; Fungi; Dikarya; Ascomycota; Pezizomycotina; Eurotiomycetes; Chaetothyriomycetidae; Chaetothyriales; Herpotrichiellaceae; mitosporic Herpotrichiellaceae; Exophiala.
gi|351653342|gb|AFPA01000122.1.g5568.t1	ETI23496.1	0	85.7309	hypothetical protein G647_05298 [Cladophialophora carrionii CBS 160.54]	Cladophialophora carrionii CBS 160.54	Eukaryota; Fungi; Dikarya; Ascomycota; Pezizomycotina; Eurotiomycetes; Chaetothyriomycetidae; Chaetothyriales; Herpotrichiellaceae; mitosporic Herpotrichiellaceae; Cladophialophora.
gi|351653342|gb|AFPA01000122.1.g5568.t1	ETN40439.1	0	71.4286	hypothetical protein HMPREF1541_04716 [Cyphellophora europaea CBS 101466]	Cyphellophora europaea CBS 101466	Eukaryota; Fungi; Dikarya; Ascomycota; Pezizomycotina; Eurotiomycetes; Chaetothyriomycetidae; Chaetothyriales; Cyphellophoraceae; Cyphellophora.
gi|351653342|gb|AFPA01000122.1.g5568.t1	ERF73082.1	0	65.8043	hypothetical protein EPUS_06543 [Endocarpon pusillum Z07020]	Endocarpon pusillum Z07020	Eukaryota; Fungi; Dikarya; Ascomycota; Pezizomycotina; Eurotiomycetes; Chaetothyriomycetidae; Verrucariales; Verrucariaceae; Endocarpon.
gi|351653342|gb|AFPA01000122.1.g5568.t1	XP_002148202.1	0	63.1458	protein kinase (Chm1), putative [Talaromyces marneffei ATCC 18224]_x0001_gb|EEA24691.1| protein kinase (Chm1), putative [Talaromyces marneffei ATCC 18224]	Talaromyces marneffei ATCC 18224	Eukaryota; Fungi; Dikarya; Ascomycota; Pezizomycotina; Eurotiomycetes; Eurotiomycetidae; Eurotiales; Trichocomaceae; Talaromyces.
gi|351653342|gb|AFPA01000122.1.g5568.t1	XP_003069572.1	0	63.0252	protein kinase CHM1, putative [Coccidioides posadasii C735 delta SOWgp]_x0001_gb|EER27427.1| protein kinase CHM1, putative [Coccidioides posadasii C735 delta SOWgp]	Coccidioides posadasii C735 delta SOWgp	Eukaryota; Fungi; Dikarya; Ascomycota; Pezizomycotina; Eurotiomycetes; Eurotiomycetidae; Onygenales; mitosporic Onygenales; Coccidioides.
gi|351653342|gb|AFPA01000122.1.g5568.t1	EEH23323.1	0	62.8146	serine/threonine-protein kinase shk2 [Paracoccidioides brasiliensis Pb03]	Paracoccidioides brasiliensis Pb03	Eukaryota; Fungi; Dikarya; Ascomycota; Pezizomycotina; Eurotiomycetes; Eurotiomycetidae; Onygenales; mitosporic Onygenales; Paracoccidioides.
gi|351653342|gb|AFPA01000122.1.g5568.t1	EAS31004.2	0	62.9052	serine/threonine-protein kinase CLA4 [Coccidioides immitis RS]	Coccidioides immitis RS	Eukaryota; Fungi; Dikarya; Ascomycota; Pezizomycotina; Eurotiomycetes; Eurotiomycetidae; Onygenales; mitosporic Onygenales; Coccidioides.
gi|351653342|gb|AFPA01000122.1.g5568.t1	XP_002482457.1	0	64	protein kinase (Chm1), putative [Talaromyces stipitatus ATCC 10500]_x0001_gb|EED18465.1| protein kinase (Chm1), putative [Talaromyces stipitatus ATCC 10500]	Talaromyces stipitatus ATCC 10500	Eukaryota; Fungi; Dikarya; Ascomycota; Pezizomycotina; Eurotiomycetes; Eurotiomycetidae; Eurotiales; Trichocomaceae; Talaromyces.
gi|351653342|gb|AFPA01000122.1.g5568.t1	EGE05321.1	0	62.093	STE/STE20/PAKA protein kinase [Trichophyton equinum CBS 127.97]	Trichophyton equinum CBS 127.97	Eukaryota; Fungi; Dikarya; Ascomycota; Pezizomycotina; Eurotiomycetes; Eurotiomycetidae; Onygenales; Arthrodermataceae; mitosporic Arthrodermataceae; Trichophyton.
gi|351653342|gb|AFPA01000122.1.g5568.t1	XP_001266046.1	0	62.2989	protein kinase (Chm1), putative [Neosartorya fischeri NRRL 181]_x0001_gb|EAW24149.1| protein kinase (Chm1), putative [Neosartorya fischeri NRRL 181]	Neosartorya fischeri NRRL 181	Eukaryota; Fungi; Dikarya; Ascomycota; Pezizomycotina; Eurotiomycetes; Eurotiomycetidae; Eurotiales; Aspergillaceae; Neosartorya.
gi|351653342|gb|AFPA01000122.1.g5568.t1	XP_754042.1	0	62.3139	protein kinase (Chm1) [Aspergillus fumigatus Af293]_x0001_gb|EAL92004.1| protein kinase (Chm1), putative [Aspergillus fumigatus Af293]	Aspergillus fumigatus Af293	Eukaryota; Fungi; Dikarya; Ascomycota; Pezizomycotina; Eurotiomycetes; Eurotiomycetidae; Eurotiales; Aspergillaceae; Aspergillus.
gi|351653342|gb|AFPA01000122.1.g5568.t1	EDP51340.1	0	62.5	protein kinase (Chm1), putative [Aspergillus fumigatus A1163]	Aspergillus fumigatus A1163	Eukaryota; Fungi; Dikarya; Ascomycota; Pezizomycotina; Eurotiomycetes; Eurotiomycetidae; Eurotiales; Aspergillaceae; Aspergillus.
gi|351653342|gb|AFPA01000122.1.g5568.t1	XP_001817093.1	0	62.2248	protein kinase (Chm1) [Aspergillus oryzae RIB40]_x0001_dbj|BAE55091.1| unnamed protein product [Aspergillus oryzae RIB40]_x0001_gb|EIT72767.1| p21-activated serine/threonine protein kinase [Aspergillus oryzae 3.042]	Aspergillus oryzae RIB40	Eukaryota; Fungi; Dikarya; Ascomycota; Pezizomycotina; Eurotiomycetes; Eurotiomycetidae; Eurotiales; Aspergillaceae; Aspergillus.
gi|351653342|gb|AFPA01000122.1.g5568.t1	XP_003235144.1	0	61.6997	STE/STE20/PAKA protein kinase [Trichophyton rubrum CBS 118892]_x0001_gb|EGD87949.1| STE/STE20/PAKA protein kinase [Trichophyton rubrum CBS 118892]	Trichophyton rubrum CBS 118892	Eukaryota; Fungi; Dikarya; Ascomycota; Pezizomycotina; Eurotiomycetes; Eurotiomycetidae; Onygenales; Arthrodermataceae; mitosporic Arthrodermataceae; Trichophyton.
gi|351653342|gb|AFPA01000122.1.g5568.t1	XP_003019515.1	0	61.9883	hypothetical protein TRV_06452 [Trichophyton verrucosum HKI 0517]_x0001_gb|EFE38870.1| hypothetical protein TRV_06452 [Trichophyton verrucosum HKI 0517]	Trichophyton verrucosum HKI 0517	Eukaryota; Fungi; Dikarya; Ascomycota; Pezizomycotina; Eurotiomycetes; Eurotiomycetidae; Onygenales; Arthrodermataceae; mitosporic Arthrodermataceae; Trichophyton.
gi|351653342|gb|AFPA01000122.1.g5568.t1	XP_001273922.1	0	61.7299	protein kinase (Chm1), putative [Aspergillus clavatus NRRL 1]_x0001_gb|EAW12496.1| protein kinase (Chm1), putative [Aspergillus clavatus NRRL 1]	Aspergillus clavatus NRRL 1	Eukaryota; Fungi; Dikarya; Ascomycota; Pezizomycotina; Eurotiomycetes; Eurotiomycetidae; Eurotiales; Aspergillaceae; Aspergillus.
gi|351653342|gb|AFPA01000122.1.g5568.t1	XP_003014445.1	0	62.0327	hypothetical protein ARB_07007 [Arthroderma benhamiae CBS 112371]_x0001_gb|EFE34056.1| hypothetical protein ARB_07007 [Arthroderma benhamiae CBS 112371]	Arthroderma benhamiae CBS 112371	Eukaryota; Fungi; Dikarya; Ascomycota; Pezizomycotina; Eurotiomycetes; Eurotiomycetidae; Onygenales; Arthrodermataceae; Arthroderma.
gi|351653342|gb|AFPA01000122.1.g5568.t1	XP_002562660.1	0	60.7062	Pc20g00990 [Penicillium chrysogenum Wisconsin 54-1255]_x0001_emb|CAP85428.1| Pc20g00990 [Penicillium chrysogenum Wisconsin 54-1255]	Penicillium chrysogenum Wisconsin 54-1255	Eukaryota; Fungi; Dikarya; Ascomycota; Pezizomycotina; Eurotiomycetes; Eurotiomycetidae; Eurotiales; Aspergillaceae; Penicillium; Penicillium chrysogenum complex.
gi|351653342|gb|AFPA01000122.1.g5568.t1	XP_002844807.1	0	62.9131	serine/threonine-protein kinase CLA4 [Arthroderma otae CBS 113480]_x0001_gb|EEQ33952.1| serine/threonine-protein kinase CLA4 [Arthroderma otae CBS 113480]	Arthroderma otae CBS 113480	Eukaryota; Fungi; Dikarya; Ascomycota; Pezizomycotina; Eurotiomycetes; Eurotiomycetidae; Onygenales; Arthrodermataceae; Arthroderma.
gi|351653342|gb|AFPA01000122.1.g5568.t1	XP_001218066.1	0	60.1415	serine/threonine-protein kinase CLA4 [Aspergillus terreus NIH2624]_x0001_gb|EAU30581.1| serine/threonine-protein kinase CLA4 [Aspergillus terreus NIH2624]	Aspergillus terreus NIH2624	Eukaryota; Fungi; Dikarya; Ascomycota; Pezizomycotina; Eurotiomycetes; Eurotiomycetidae; Eurotiales; Aspergillaceae; Aspergillus.
gi|351653342|gb|AFPA01000122.1.g5568.t1	CDM28133.1	0	61.1429	PAK-box/P21-Rho-binding [Penicillium roqueforti]	Penicillium roqueforti	Eukaryota; Fungi; Dikarya; Ascomycota; Pezizomycotina; Eurotiomycetes; Eurotiomycetidae; Eurotiales; Aspergillaceae; Penicillium.
gi|351653342|gb|AFPA01000122.1.g5568.t1	EGC45108.1	0	57.6667	serine/threonine protein kinase CLA4 [Ajellomyces capsulatus H88]	Ajellomyces capsulatus H88	Eukaryota; Fungi; Dikarya; Ascomycota; Pezizomycotina; Eurotiomycetes; Eurotiomycetidae; Onygenales; Ajellomycetaceae; Ajellomyces.
gi|351653342|gb|AFPA01000122.1.g5568.t1	XP_001542848.1	0	59.2509	hypothetical protein HCAG_03019 [Ajellomyces capsulatus NAm1]_x0001_gb|EDN06416.1| hypothetical protein HCAG_03019 [Ajellomyces capsulatus NAm1]	Ajellomyces capsulatus NAm1	Eukaryota; Fungi; Dikarya; Ascomycota; Pezizomycotina; Eurotiomycetes; Eurotiomycetidae; Onygenales; Ajellomycetaceae; Ajellomyces.
gi|351653342|gb|AFPA01000122.1.g5568.t1	EEH10478.1	0	57.7546	serine/threonine-protein kinase CLA4 [Ajellomyces capsulatus G186AR]	Ajellomyces capsulatus G186AR	Eukaryota; Fungi; Dikarya; Ascomycota; Pezizomycotina; Eurotiomycetes; Eurotiomycetidae; Onygenales; Ajellomycetaceae; Ajellomyces.
gi|351653342|gb|AFPA01000122.1.g5568.t1	EPS27329.1	0	59.375	hypothetical protein PDE_02272 [Penicillium oxalicum 114-2]	Penicillium oxalicum 114-2	Eukaryota; Fungi; Dikarya; Ascomycota; Pezizomycotina; Eurotiomycetes; Eurotiomycetidae; Eurotiales; Aspergillaceae; Penicillium.
gi|351653342|gb|AFPA01000122.1.g5568.t1	EKV05170.1	0	59.3607	Protein kinase (Chm1), putative [Penicillium digitatum PHI26]	Penicillium digitatum PHI26	Eukaryota; Fungi; Dikarya; Ascomycota; Pezizomycotina; Eurotiomycetes; Eurotiomycetidae; Eurotiales; Aspergillaceae; Penicillium.
gi|351653342|gb|AFPA01000122.1.g5568.t1	XP_682105.1	0	59.8837	hypothetical protein AN8836.2 [Aspergillus nidulans FGSC A4]_x0001_gb|EAA60124.1| hypothetical protein AN8836.2 [Aspergillus nidulans FGSC A4]_x0001_tpe|CBF77917.1| TPA: conserved hypothetical protein similar to p21-activated kinase (PAK) (Eurofung) [Aspergillus nidulans FGSC A4]	Aspergillus nidulans FGSC A4	Eukaryota; Fungi; Dikarya; Ascomycota; Pezizomycotina; Eurotiomycetes; Eurotiomycetidae; Eurotiales; Aspergillaceae; Aspergillus.
gi|351653342|gb|AFPA01000122.1.g5568.t1	XP_002621155.1	0	56.9061	serine/threonine-protein kinase CLA4 [Ajellomyces dermatitidis SLH14081]_x0001_gb|EEQ74313.1| serine/threonine-protein kinase CLA4 [Ajellomyces dermatitidis SLH14081]_x0001_gb|EEQ85941.1| serine/threonine-protein kinase CLA4 [Ajellomyces dermatitidis ER-3]_x0001_gb|EQL32827.1| STE/STE20/PAKA protein kinase [Ajellomyces dermatitidis ATCC 26199]	Ajellomyces dermatitidis SLH14081	Eukaryota; Fungi; Dikarya; Ascomycota; Pezizomycotina; Eurotiomycetes; Eurotiomycetidae; Onygenales; Ajellomycetaceae; Ajellomyces.
gi|351653342|gb|AFPA01000122.1.g5568.t1	EGE82886.1	0	56.8493	serine/threonine-protein kinase CLA4 [Ajellomyces dermatitidis ATCC 18188]	Ajellomyces dermatitidis ATCC 18188	Eukaryota; Fungi; Dikarya; Ascomycota; Pezizomycotina; Eurotiomycetes; Eurotiomycetidae; Onygenales; Ajellomycetaceae; Ajellomyces.
gi|351653342|gb|AFPA01000122.1.g5568.t1	EFW22958.1	0	58.4971	serine/threonine-protein kinase shk2 [Coccidioides posadasii str. Silveira]	Coccidioides posadasii str. Silveira	Eukaryota; Fungi; Dikarya; Ascomycota; Pezizomycotina; Eurotiomycetes; Eurotiomycetidae; Onygenales; mitosporic Onygenales; Coccidioides.
gi|351653342|gb|AFPA01000122.1.g5568.t1	EGD92711.1	0	63.0667	STE/STE20/PAKA protein kinase [Trichophyton tonsurans CBS 112818]	Trichophyton tonsurans CBS 112818	Eukaryota; Fungi; Dikarya; Ascomycota; Pezizomycotina; Eurotiomycetes; Eurotiomycetidae; Onygenales; Arthrodermataceae; mitosporic Arthrodermataceae; Trichophyton.
gi|351653342|gb|AFPA01000122.1.g5568.t1	XP_003173687.1	0	60.5528	STE/STE20/PAKA protein kinase [Arthroderma gypseum CBS 118893]_x0001_gb|EFR00857.1| STE/STE20/PAKA protein kinase [Arthroderma gypseum CBS 118893]	Arthroderma gypseum CBS 118893	Eukaryota; Fungi; Dikarya; Ascomycota; Pezizomycotina; Eurotiomycetes; Eurotiomycetidae; Onygenales; Arthrodermataceae; Arthroderma.
gi|351653342|gb|AFPA01000122.1.g5568.t1	XP_003844422.1	0	57.3791	similar to serine/threonine-protein kinase CLA4 [Leptosphaeria maculans JN3]_x0001_emb|CBY00943.1| similar to serine/threonine-protein kinase CLA4 [Leptosphaeria maculans JN3]	Leptosphaeria maculans JN3	Eukaryota; Fungi; Dikarya; Ascomycota; Pezizomycotina; Dothideomycetes; Pleosporomycetidae; Pleosporales; Pleosporineae; Leptosphaeriaceae; Leptosphaeria; Leptosphaeria maculans complex.
gi|351653342|gb|AFPA01000122.1.g5568.t1	EON66636.1	0	58.6599	STE/STE20/PAKA protein kinase [Coniosporium apollinis CBS 100218]	Coniosporium apollinis CBS 100218	Eukaryota; Fungi; Dikarya; Ascomycota; Pezizomycotina; Eurotiomycetes; Chaetothyriomycetidae; Chaetothyriales; Herpotrichiellaceae; mitosporic Herpotrichiellaceae; Coniosporium.
gi|351653342|gb|AFPA01000122.1.g5568.t1	EFQ25016.1	0	57.9404	hypothetical protein GLRG_00160 [Colletotrichum graminicola M1.001]	Colletotrichum graminicola M1.001	Eukaryota; Fungi; Dikarya; Ascomycota; Pezizomycotina; Sordariomycetes; Hypocreomycetidae; Glomerellales; Glomerellaceae; mitosporic Glomerellaceae; Colletotrichum.
gi|351653342|gb|AFPA01000122.1.g5568.t1	XP_001799555.1	0	58.3969	hypothetical protein SNOG_09256 [Phaeosphaeria nodorum SN15]_x0001_gb|EAT83448.2| hypothetical protein SNOG_09256 [Phaeosphaeria nodorum SN15]	Phaeosphaeria nodorum SN15	Eukaryota; Fungi; Dikarya; Ascomycota; Pezizomycotina; Dothideomycetes; Pleosporomycetidae; Pleosporales; Pleosporineae; Phaeosphaeriaceae; Parastagonospora.
gi|351653342|gb|AFPA01000122.1.g5568.t1	EOA89287.1	0	56.1315	hypothetical protein SETTUDRAFT_105898 [Setosphaeria turcica Et28A]	Setosphaeria turcica Et28A	Eukaryota; Fungi; Dikarya; Ascomycota; Pezizomycotina; Dothideomycetes; Pleosporomycetidae; Pleosporales; Pleosporineae; Pleosporaceae; Setosphaeria.
gi|351653342|gb|AFPA01000122.1.g5568.t1	XP_003304017.1	0	56.1315	hypothetical protein PTT_16429 [Pyrenophora teres f. teres 0-1]_x0001_gb|EFQ87902.1| hypothetical protein PTT_16429 [Pyrenophora teres f. teres 0-1]	Pyrenophora teres f. teres 0-1	Eukaryota; Fungi; Dikarya; Ascomycota; Pezizomycotina; Dothideomycetes; Pleosporomycetidae; Pleosporales; Pleosporineae; Pleosporaceae; Pyrenophora.
gi|351653342|gb|AFPA01000122.1.g5568.t1	ELQ37984.1	0	56.8528	serine/threonine-protein kinase PAK 2 [Magnaporthe oryzae Y34]_x0001_gb|ELQ64762.1| serine/threonine-protein kinase PAK 2 [Magnaporthe oryzae P131]	Magnaporthe oryzae Y34	Eukaryota; Fungi; Dikarya; Ascomycota; Pezizomycotina; Sordariomycetes; Sordariomycetidae; Magnaporthales; Magnaporthaceae; Magnaporthe.
gi|351653342|gb|AFPA01000122.1.g5568.t1	ESZ93036.1	0	59.1603	BcCLA4, mitogen-activated protein kinase : p21-activated kinase (PAK) [Sclerotinia borealis F-4157]	Sclerotinia borealis F-4157	Eukaryota; Fungi; Dikarya; Ascomycota; Pezizomycotina; Leotiomycetes; Helotiales; Sclerotiniaceae; Sclerotinia.
gi|351653342|gb|AFPA01000122.1.g5568.t1	AAL15449.2	0	56.8528	protein kinase CHM1 [Magnaporthe grisea]	Magnaporthe grisea	Eukaryota; Fungi; Dikarya; Ascomycota; Pezizomycotina; Sordariomycetes; Sordariomycetidae; Magnaporthales; Magnaporthaceae; Magnaporthe.
gi|351653342|gb|AFPA01000122.1.g5568.t1	XP_003717265.1	0	56.9797	STE/STE20/PAKA protein kinase [Magnaporthe oryzae 70-15]_x0001_gb|EHA50946.1| STE/STE20/PAKA protein kinase [Magnaporthe oryzae 70-15]	Magnaporthe oryzae 70-15	Eukaryota; Fungi; Dikarya; Ascomycota; Pezizomycotina; Sordariomycetes; Sordariomycetidae; Magnaporthales; Magnaporthaceae; Magnaporthe.
gi|351653342|gb|AFPA01000122.1.g5568.t1	EKD17978.1	0	57.4282	protein kinase [Marssonina brunnea f. sp. 'multigermtubi' MB_m1]	Marssonina brunnea f. sp. 'multigermtubi' MB_m1	Eukaryota; Fungi; Dikarya; Ascomycota; Pezizomycotina; Leotiomycetes; Helotiales; Dermateaceae; Marssonina.
gi|351653342|gb|AFPA01000122.1.g5568.t1	EPQ64777.1	0	55.8897	Cdc42p activated signal transducing kinase of the p21-activated kinase family [Blumeria graminis f. sp. tritici 96224]	Blumeria graminis f. sp. tritici 96224	Eukaryota; Fungi; Dikarya; Ascomycota; Pezizomycotina; Leotiomycetes; Erysiphales; Erysiphaceae; Blumeria.
gi|351653342|gb|AFPA01000122.1.g5568.t1	EHK97091.1	0	57.1429	putative Serine/threonine-protein kinase CLA4 [Glarea lozoyensis 74030]	Glarea lozoyensis 74030	Eukaryota; Fungi; Dikarya; Ascomycota; Pezizomycotina; Leotiomycetes; Helotiales; Helotiaceae; Glarea.
gi|351653342|gb|AFPA01000122.1.g5568.t1	ENH81001.1	0	57.1785	serine threonine-protein kinase shk2 [Colletotrichum orbiculare MAFF 240422]	Colletotrichum orbiculare MAFF 240422	Eukaryota; Fungi; Dikarya; Ascomycota; Pezizomycotina; Sordariomycetes; Hypocreomycetidae; Glomerellales; Glomerellaceae; mitosporic Glomerellaceae; Colletotrichum.
gi|351653342|gb|AFPA01000122.1.g5568.t1	EQB52516.1	0	59.5147	hypothetical protein CGLO_07870 [Colletotrichum gloeosporioides Cg-14]	Colletotrichum gloeosporioides Cg-14	Eukaryota; Fungi; Dikarya; Ascomycota; Pezizomycotina; Sordariomycetes; Hypocreomycetidae; Glomerellales; Glomerellaceae; mitosporic Glomerellaceae; Colletotrichum.
gi|351653342|gb|AFPA01000122.1.g5568.t1	EPE36201.1	0	57.1429	Protein kinase-like (PK-like) [Glarea lozoyensis ATCC 20868]	Glarea lozoyensis ATCC 20868	Eukaryota; Fungi; Dikarya; Ascomycota; Pezizomycotina; Leotiomycetes; Helotiales; Helotiaceae; Glarea.
gi|351653322|gb|AFPA01000142.1.g6144.t1	EHY57658.1	0	97.4271	hypothetical protein HMPREF1120_05687 [Exophiala dermatitidis NIH/UT8656]	Exophiala dermatitidis NIH/UT8656	Eukaryota; Fungi; Dikarya; Ascomycota; Pezizomycotina; Eurotiomycetes; Chaetothyriomycetidae; Chaetothyriales; Herpotrichiellaceae; mitosporic Herpotrichiellaceae; Exophiala.
gi|351653322|gb|AFPA01000142.1.g6144.t1	ETI27878.1	0	67.9702	hypothetical protein G647_00327 [Cladophialophora carrionii CBS 160.54]	Cladophialophora carrionii CBS 160.54	Eukaryota; Fungi; Dikarya; Ascomycota; Pezizomycotina; Eurotiomycetes; Chaetothyriomycetidae; Chaetothyriales; Herpotrichiellaceae; mitosporic Herpotrichiellaceae; Cladophialophora.
gi|351653322|gb|AFPA01000142.1.g6144.t1	ETN36674.1	2e-158	60.6599	hypothetical protein HMPREF1541_08952 [Cyphellophora europaea CBS 101466]	Cyphellophora europaea CBS 101466	Eukaryota; Fungi; Dikarya; Ascomycota; Pezizomycotina; Eurotiomycetes; Chaetothyriomycetidae; Chaetothyriales; Cyphellophoraceae; Cyphellophora.
gi|351653322|gb|AFPA01000142.1.g6144.t1	ETN36674.1	4e-06	62.7907	hypothetical protein HMPREF1541_08952 [Cyphellophora europaea CBS 101466]	Cyphellophora europaea CBS 101466	Eukaryota; Fungi; Dikarya; Ascomycota; Pezizomycotina; Eurotiomycetes; Chaetothyriomycetidae; Chaetothyriales; Cyphellophoraceae; Cyphellophora.
gi|351653322|gb|AFPA01000142.1.g6144.t1	ERF70496.1	8e-153	61.4173	hypothetical protein EPUS_07352 [Endocarpon pusillum Z07020]	Endocarpon pusillum Z07020	Eukaryota; Fungi; Dikarya; Ascomycota; Pezizomycotina; Eurotiomycetes; Chaetothyriomycetidae; Verrucariales; Verrucariaceae; Endocarpon.
gi|351653322|gb|AFPA01000142.1.g6144.t1	EPE28313.1	3e-91	52.1127	DHS-like NAD/FAD-binding protein [Glarea lozoyensis ATCC 20868]	Glarea lozoyensis ATCC 20868	Eukaryota; Fungi; Dikarya; Ascomycota; Pezizomycotina; Leotiomycetes; Helotiales; Helotiaceae; Glarea.
gi|351653322|gb|AFPA01000142.1.g6144.t1	ELR07007.1	2e-89	51.7857	hypothetical protein GMDG_02329 [Pseudogymnoascus destructans 20631-21]	Pseudogymnoascus destructans 20631-21	Eukaryota; Fungi; Dikarya; Ascomycota; Pezizomycotina; Leotiomycetes; Leotiomycetes incertae sedis; Pseudeurotiaceae; Pseudogymnoascus.
gi|351653322|gb|AFPA01000142.1.g6144.t1	EKD20127.1	1e-85	50.1661	hypothetical protein MBM_02079 [Marssonina brunnea f. sp. 'multigermtubi' MB_m1]	Marssonina brunnea f. sp. 'multigermtubi' MB_m1	Eukaryota; Fungi; Dikarya; Ascomycota; Pezizomycotina; Leotiomycetes; Helotiales; Dermateaceae; Marssonina.
gi|351653322|gb|AFPA01000142.1.g6144.t1	XP_001557947.1	2e-75	50	hypothetical protein BC1G_03529 [Botryotinia fuckeliana B05.10]	Botryotinia fuckeliana B05.10	Eukaryota; Fungi; Dikarya; Ascomycota; Pezizomycotina; Leotiomycetes; Helotiales; Sclerotiniaceae; Botryotinia.
gi|351653322|gb|AFPA01000142.1.g6144.t1	CCD45318.1	2e-75	50	similar to transcription factor Cys6 [Botryotinia fuckeliana T4]	Botryotinia fuckeliana T4	Eukaryota; Fungi; Dikarya; Ascomycota; Pezizomycotina; Leotiomycetes; Helotiales; Sclerotiniaceae; Botryotinia.
gi|351653322|gb|AFPA01000142.1.g6144.t1	EMR85382.1	2e-75	50	putative hst3 protein [Botryotinia fuckeliana BcDW1]	Botryotinia fuckeliana BcDW1	Eukaryota; Fungi; Dikarya; Ascomycota; Pezizomycotina; Leotiomycetes; Helotiales; Sclerotiniaceae; Botryotinia.
gi|351653322|gb|AFPA01000142.1.g6192.t1	EHY57699.1	0	100	hypothetical protein HMPREF1120_05727 [Exophiala dermatitidis NIH/UT8656]	Exophiala dermatitidis NIH/UT8656	Eukaryota; Fungi; Dikarya; Ascomycota; Pezizomycotina; Eurotiomycetes; Chaetothyriomycetidae; Chaetothyriales; Herpotrichiellaceae; mitosporic Herpotrichiellaceae; Exophiala.
gi|351653322|gb|AFPA01000142.1.g6192.t1	EHY57699.1	1e-13	100	hypothetical protein HMPREF1120_05727 [Exophiala dermatitidis NIH/UT8656]	Exophiala dermatitidis NIH/UT8656	Eukaryota; Fungi; Dikarya; Ascomycota; Pezizomycotina; Eurotiomycetes; Chaetothyriomycetidae; Chaetothyriales; Herpotrichiellaceae; mitosporic Herpotrichiellaceae; Exophiala.
gi|351653322|gb|AFPA01000142.1.g6192.t1	ETI27849.1	2e-145	55.5189	hypothetical protein G647_00298 [Cladophialophora carrionii CBS 160.54]	Cladophialophora carrionii CBS 160.54	Eukaryota; Fungi; Dikarya; Ascomycota; Pezizomycotina; Eurotiomycetes; Chaetothyriomycetidae; Chaetothyriales; Herpotrichiellaceae; mitosporic Herpotrichiellaceae; Cladophialophora.
gi|351653322|gb|AFPA01000142.1.g6192.t1	ETI27849.1	2e-21	85.1852	hypothetical protein G647_00298 [Cladophialophora carrionii CBS 160.54]	Cladophialophora carrionii CBS 160.54	Eukaryota; Fungi; Dikarya; Ascomycota; Pezizomycotina; Eurotiomycetes; Chaetothyriomycetidae; Chaetothyriales; Herpotrichiellaceae; mitosporic Herpotrichiellaceae; Cladophialophora.
gi|351653322|gb|AFPA01000142.1.g6192.t1	ETN37666.1	2e-15	59.0164	hypothetical protein HMPREF1541_07289 [Cyphellophora europaea CBS 101466]	Cyphellophora europaea CBS 101466	Eukaryota; Fungi; Dikarya; Ascomycota; Pezizomycotina; Eurotiomycetes; Chaetothyriomycetidae; Chaetothyriales; Cyphellophoraceae; Cyphellophora.
gi|351653322|gb|AFPA01000142.1.g6192.t1	EPS31741.1	2e-10	55.9322	hypothetical protein PDE_06698 [Penicillium oxalicum 114-2]	Penicillium oxalicum 114-2	Eukaryota; Fungi; Dikarya; Ascomycota; Pezizomycotina; Eurotiomycetes; Eurotiomycetidae; Eurotiales; Aspergillaceae; Penicillium.
gi|351653322|gb|AFPA01000142.1.g6192.t1	ERF74196.1	3e-10	59.1837	hypothetical protein EPUS_03386 [Endocarpon pusillum Z07020]	Endocarpon pusillum Z07020	Eukaryota; Fungi; Dikarya; Ascomycota; Pezizomycotina; Eurotiomycetes; Chaetothyriomycetidae; Verrucariales; Verrucariaceae; Endocarpon.
gi|351653322|gb|AFPA01000142.1.g6192.t1	EMR90572.1	6e-10	55.1724	putative hmg box transcriptional protein [Botryotinia fuckeliana BcDW1]	Botryotinia fuckeliana BcDW1	Eukaryota; Fungi; Dikarya; Ascomycota; Pezizomycotina; Leotiomycetes; Helotiales; Sclerotiniaceae; Botryotinia.
gi|351653322|gb|AFPA01000142.1.g6192.t1	XP_002795160.1	9e-26	62.9032	HMG-box transcription factor [Paracoccidioides sp. 'lutzii' Pb01]_x0001_gb|EEH40660.1| HMG-box transcription factor [Paracoccidioides sp. 'lutzii' Pb01]	Paracoccidioides sp. 'lutzii' Pb01	Eukaryota; Fungi; Dikarya; Ascomycota; Pezizomycotina; Eurotiomycetes; Eurotiomycetidae; Onygenales; mitosporic Onygenales; Paracoccidioides.
gi|351653322|gb|AFPA01000142.1.g6192.t1	XP_001271953.1	2e-25	71.831	HMG box transcriptional regulator, putative [Aspergillus clavatus NRRL 1]_x0001_gb|EAW10527.1| HMG box transcriptional regulator, putative [Aspergillus clavatus NRRL 1]	Aspergillus clavatus NRRL 1	Eukaryota; Fungi; Dikarya; Ascomycota; Pezizomycotina; Eurotiomycetes; Eurotiomycetidae; Eurotiales; Aspergillaceae; Aspergillus.
gi|351653322|gb|AFPA01000142.1.g6192.t1	XP_001271953.1	1e-11	59.2593	HMG box transcriptional regulator, putative [Aspergillus clavatus NRRL 1]_x0001_gb|EAW10527.1| HMG box transcriptional regulator, putative [Aspergillus clavatus NRRL 1]	Aspergillus clavatus NRRL 1	Eukaryota; Fungi; Dikarya; Ascomycota; Pezizomycotina; Eurotiomycetes; Eurotiomycetidae; Eurotiales; Aspergillaceae; Aspergillus.
gi|351653322|gb|AFPA01000142.1.g6192.t1	EEH20890.1	3e-25	74.6479	conserved hypothetical protein [Paracoccidioides brasiliensis Pb03]	Paracoccidioides brasiliensis Pb03	Eukaryota; Fungi; Dikarya; Ascomycota; Pezizomycotina; Eurotiomycetes; Eurotiomycetidae; Onygenales; mitosporic Onygenales; Paracoccidioides.
gi|351653322|gb|AFPA01000142.1.g6192.t1	XP_002374195.1	4e-25	71.831	HMG box protein, putative [Aspergillus flavus NRRL3357]_x0001_gb|EED55413.1| HMG box protein, putative [Aspergillus flavus NRRL3357]	Aspergillus flavus NRRL3357	Eukaryota; Fungi; Dikarya; Ascomycota; Pezizomycotina; Eurotiomycetes; Eurotiomycetidae; Eurotiales; Aspergillaceae; Aspergillus.
gi|351653322|gb|AFPA01000142.1.g6192.t1	XP_002374195.1	2e-11	57.4074	HMG box protein, putative [Aspergillus flavus NRRL3357]_x0001_gb|EED55413.1| HMG box protein, putative [Aspergillus flavus NRRL3357]	Aspergillus flavus NRRL3357	Eukaryota; Fungi; Dikarya; Ascomycota; Pezizomycotina; Eurotiomycetes; Eurotiomycetidae; Eurotiales; Aspergillaceae; Aspergillus.
gi|351653322|gb|AFPA01000142.1.g6192.t1	XP_001213165.1	5e-25	61.5385	predicted protein [Aspergillus terreus NIH2624]_x0001_gb|EAU35789.1| predicted protein [Aspergillus terreus NIH2624]	Aspergillus terreus NIH2624	Eukaryota; Fungi; Dikarya; Ascomycota; Pezizomycotina; Eurotiomycetes; Eurotiomycetidae; Eurotiales; Aspergillaceae; Aspergillus.
gi|351653322|gb|AFPA01000142.1.g6192.t1	XP_001213165.1	5e-11	52.3077	predicted protein [Aspergillus terreus NIH2624]_x0001_gb|EAU35789.1| predicted protein [Aspergillus terreus NIH2624]	Aspergillus terreus NIH2624	Eukaryota; Fungi; Dikarya; Ascomycota; Pezizomycotina; Eurotiomycetes; Eurotiomycetidae; Eurotiales; Aspergillaceae; Aspergillus.
gi|351653322|gb|AFPA01000142.1.g6192.t1	GAA82981.1	9e-25	64.1026	HMG box protein [Aspergillus kawachii IFO 4308]	Aspergillus kawachii IFO 4308	Eukaryota; Fungi; Dikarya; Ascomycota; Pezizomycotina; Eurotiomycetes; Eurotiomycetidae; Eurotiales; Aspergillaceae; Aspergillus.
gi|351653322|gb|AFPA01000142.1.g6192.t1	GAA82981.1	1e-11	53.8462	HMG box protein [Aspergillus kawachii IFO 4308]	Aspergillus kawachii IFO 4308	Eukaryota; Fungi; Dikarya; Ascomycota; Pezizomycotina; Eurotiomycetes; Eurotiomycetidae; Eurotiales; Aspergillaceae; Aspergillus.
gi|351653322|gb|AFPA01000142.1.g6192.t1	XP_001266936.1	9e-25	70.4225	HMG box transcriptional regulator, putative [Neosartorya fischeri NRRL 181]_x0001_gb|EAW25039.1| HMG box transcriptional regulator, putative [Neosartorya fischeri NRRL 181]	Neosartorya fischeri NRRL 181	Eukaryota; Fungi; Dikarya; Ascomycota; Pezizomycotina; Eurotiomycetes; Eurotiomycetidae; Eurotiales; Aspergillaceae; Neosartorya.
gi|351653322|gb|AFPA01000142.1.g6192.t1	XP_001266936.1	3e-11	57.4074	HMG box transcriptional regulator, putative [Neosartorya fischeri NRRL 181]_x0001_gb|EAW25039.1| HMG box transcriptional regulator, putative [Neosartorya fischeri NRRL 181]	Neosartorya fischeri NRRL 181	Eukaryota; Fungi; Dikarya; Ascomycota; Pezizomycotina; Eurotiomycetes; Eurotiomycetidae; Eurotiales; Aspergillaceae; Neosartorya.
gi|351653322|gb|AFPA01000142.1.g6192.t1	EEH08175.1	9e-25	73.2394	HMG-box transcription factor [Ajellomyces capsulatus G186AR]_x0001_gb|EEH08225.1| HMG-box transcription factor [Ajellomyces capsulatus G186AR]	Ajellomyces capsulatus G186AR	Eukaryota; Fungi; Dikarya; Ascomycota; Pezizomycotina; Eurotiomycetes; Eurotiomycetidae; Onygenales; Ajellomycetaceae; Ajellomyces.
gi|351653322|gb|AFPA01000142.1.g6192.t1	CAK38845.1	1e-24	64.1026	unnamed protein product [Aspergillus niger]_x0001_gb|EHA20767.1| hypothetical protein ASPNIDRAFT_51186 [Aspergillus niger ATCC 1015]	Aspergillus niger	Eukaryota; Fungi; Dikarya; Ascomycota; Pezizomycotina; Eurotiomycetes; Eurotiomycetidae; Eurotiales; Aspergillaceae; Aspergillus.
gi|351653322|gb|AFPA01000142.1.g6192.t1	CAK38845.1	1e-11	53.8462	unnamed protein product [Aspergillus niger]_x0001_gb|EHA20767.1| hypothetical protein ASPNIDRAFT_51186 [Aspergillus niger ATCC 1015]	Aspergillus niger	Eukaryota; Fungi; Dikarya; Ascomycota; Pezizomycotina; Eurotiomycetes; Eurotiomycetidae; Eurotiales; Aspergillaceae; Aspergillus.
gi|351653322|gb|AFPA01000142.1.g6192.t1	XP_751745.1	1e-24	70.4225	HMG box transcriptional regulator [Aspergillus fumigatus Af293]_x0001_gb|EAL89707.1| HMG box transcriptional regulator, putative [Aspergillus fumigatus Af293]_x0001_gb|EDP50452.1| HMG box transcriptional regulator, putative [Aspergillus fumigatus A1163]	Aspergillus fumigatus Af293	Eukaryota; Fungi; Dikarya; Ascomycota; Pezizomycotina; Eurotiomycetes; Eurotiomycetidae; Eurotiales; Aspergillaceae; Aspergillus.
gi|351653322|gb|AFPA01000142.1.g6192.t1	XP_751745.1	3e-11	57.4074	HMG box transcriptional regulator [Aspergillus fumigatus Af293]_x0001_gb|EAL89707.1| HMG box transcriptional regulator, putative [Aspergillus fumigatus Af293]_x0001_gb|EDP50452.1| HMG box transcriptional regulator, putative [Aspergillus fumigatus A1163]	Aspergillus fumigatus Af293	Eukaryota; Fungi; Dikarya; Ascomycota; Pezizomycotina; Eurotiomycetes; Eurotiomycetidae; Eurotiales; Aspergillaceae; Aspergillus.
gi|351653322|gb|AFPA01000142.1.g6192.t1	EGC43237.1	1e-24	73.2394	HMG box protein [Ajellomyces capsulatus H88]	Ajellomyces capsulatus H88	Eukaryota; Fungi; Dikarya; Ascomycota; Pezizomycotina; Eurotiomycetes; Eurotiomycetidae; Onygenales; Ajellomycetaceae; Ajellomyces.
gi|351653322|gb|AFPA01000142.1.g6192.t1	EER39720.1	1e-24	73.2394	HMG box transcription factor [Ajellomyces capsulatus H143]	Ajellomyces capsulatus H143	Eukaryota; Fungi; Dikarya; Ascomycota; Pezizomycotina; Eurotiomycetes; Eurotiomycetidae; Onygenales; Ajellomycetaceae; Ajellomyces.
gi|351653322|gb|AFPA01000142.1.g6192.t1	EER39720.1	4e-11	51.8519	HMG box transcription factor [Ajellomyces capsulatus H143]	Ajellomyces capsulatus H143	Eukaryota; Fungi; Dikarya; Ascomycota; Pezizomycotina; Eurotiomycetes; Eurotiomycetidae; Onygenales; Ajellomycetaceae; Ajellomyces.
gi|351653322|gb|AFPA01000142.1.g6192.t1	XP_001544618.1	1e-24	73.2394	predicted protein [Ajellomyces capsulatus NAm1]_x0001_gb|EDN03800.1| predicted protein [Ajellomyces capsulatus NAm1]	Ajellomyces capsulatus NAm1	Eukaryota; Fungi; Dikarya; Ascomycota; Pezizomycotina; Eurotiomycetes; Eurotiomycetidae; Onygenales; Ajellomycetaceae; Ajellomyces.
gi|351653322|gb|AFPA01000142.1.g6192.t1	XP_002151220.1	1e-24	61.6667	HMG box transcriptional regulator, putative [Talaromyces marneffei ATCC 18224]_x0001_gb|EEA20220.1| HMG box transcriptional regulator, putative [Talaromyces marneffei ATCC 18224]	Talaromyces marneffei ATCC 18224	Eukaryota; Fungi; Dikarya; Ascomycota; Pezizomycotina; Eurotiomycetes; Eurotiomycetidae; Eurotiales; Trichocomaceae; Talaromyces.
gi|351653322|gb|AFPA01000142.1.g6192.t1	EGE79307.1	3e-24	71.831	HMG box transcriptional regulator [Ajellomyces dermatitidis ATCC 18188]_x0001_gb|EQL35688.1| hypothetical protein BDFG_02629 [Ajellomyces dermatitidis ATCC 26199]	Ajellomyces dermatitidis ATCC 18188	Eukaryota; Fungi; Dikarya; Ascomycota; Pezizomycotina; Eurotiomycetes; Eurotiomycetidae; Onygenales; Ajellomycetaceae; Ajellomyces.
gi|351653322|gb|AFPA01000142.1.g6192.t1	EGE79307.1	4e-11	55.5556	HMG box transcriptional regulator [Ajellomyces dermatitidis ATCC 18188]_x0001_gb|EQL35688.1| hypothetical protein BDFG_02629 [Ajellomyces dermatitidis ATCC 26199]	Ajellomyces dermatitidis ATCC 18188	Eukaryota; Fungi; Dikarya; Ascomycota; Pezizomycotina; Eurotiomycetes; Eurotiomycetidae; Onygenales; Ajellomycetaceae; Ajellomyces.
gi|351653322|gb|AFPA01000142.1.g6192.t1	EEQ84927.1	3e-24	71.831	HMG box transcriptional regulator [Ajellomyces dermatitidis ER-3]	Ajellomyces dermatitidis ER-3	Eukaryota; Fungi; Dikarya; Ascomycota; Pezizomycotina; Eurotiomycetes; Eurotiomycetidae; Onygenales; Ajellomycetaceae; Ajellomyces.
gi|351653322|gb|AFPA01000142.1.g6192.t1	EEQ84927.1	5e-11	55.5556	HMG box transcriptional regulator [Ajellomyces dermatitidis ER-3]	Ajellomyces dermatitidis ER-3	Eukaryota; Fungi; Dikarya; Ascomycota; Pezizomycotina; Eurotiomycetes; Eurotiomycetidae; Onygenales; Ajellomycetaceae; Ajellomyces.
gi|351653322|gb|AFPA01000142.1.g6192.t1	EJB10598.1	3e-24	58.871	HMG box transcriptional regulator [Coccidioides immitis RS]	Coccidioides immitis RS	Eukaryota; Fungi; Dikarya; Ascomycota; Pezizomycotina; Eurotiomycetes; Eurotiomycetidae; Onygenales; mitosporic Onygenales; Coccidioides.
gi|351653322|gb|AFPA01000142.1.g6192.t1	EJB10598.1	2e-10	51.8519	HMG box transcriptional regulator [Coccidioides immitis RS]	Coccidioides immitis RS	Eukaryota; Fungi; Dikarya; Ascomycota; Pezizomycotina; Eurotiomycetes; Eurotiomycetidae; Onygenales; mitosporic Onygenales; Coccidioides.
gi|351653322|gb|AFPA01000142.1.g6192.t1	XP_002626340.1	3e-24	71.831	HMG box transcriptional regulator [Ajellomyces dermatitidis SLH14081]_x0001_gb|EEQ77129.1| HMG box transcriptional regulator [Ajellomyces dermatitidis SLH14081]	Ajellomyces dermatitidis SLH14081	Eukaryota; Fungi; Dikarya; Ascomycota; Pezizomycotina; Eurotiomycetes; Eurotiomycetidae; Onygenales; Ajellomycetaceae; Ajellomyces.
gi|351653322|gb|AFPA01000142.1.g6192.t1	XP_002626340.1	5e-11	55.5556	HMG box transcriptional regulator [Ajellomyces dermatitidis SLH14081]_x0001_gb|EEQ77129.1| HMG box transcriptional regulator [Ajellomyces dermatitidis SLH14081]	Ajellomyces dermatitidis SLH14081	Eukaryota; Fungi; Dikarya; Ascomycota; Pezizomycotina; Eurotiomycetes; Eurotiomycetidae; Onygenales; Ajellomycetaceae; Ajellomyces.
gi|351653322|gb|AFPA01000142.1.g6192.t1	XP_003065732.1	3e-24	58.871	HMG box domain containing protein [Coccidioides posadasii C735 delta SOWgp]_x0001_gb|EER23587.1| HMG box domain containing protein [Coccidioides posadasii C735 delta SOWgp]	Coccidioides posadasii C735 delta SOWgp	Eukaryota; Fungi; Dikarya; Ascomycota; Pezizomycotina; Eurotiomycetes; Eurotiomycetidae; Onygenales; mitosporic Onygenales; Coccidioides.
gi|351653322|gb|AFPA01000142.1.g6192.t1	XP_003065732.1	2e-10	51.8519	HMG box domain containing protein [Coccidioides posadasii C735 delta SOWgp]_x0001_gb|EER23587.1| HMG box domain containing protein [Coccidioides posadasii C735 delta SOWgp]	Coccidioides posadasii C735 delta SOWgp	Eukaryota; Fungi; Dikarya; Ascomycota; Pezizomycotina; Eurotiomycetes; Eurotiomycetidae; Onygenales; mitosporic Onygenales; Coccidioides.
gi|351653322|gb|AFPA01000142.1.g6192.t1	XP_002584422.1	5e-24	59.5041	predicted protein [Uncinocarpus reesii 1704]_x0001_gb|EEP80269.1| predicted protein [Uncinocarpus reesii 1704]	Uncinocarpus reesii 1704	Eukaryota; Fungi; Dikarya; Ascomycota; Pezizomycotina; Eurotiomycetes; Eurotiomycetidae; Onygenales; Onygenaceae; Uncinocarpus.
gi|351653322|gb|AFPA01000142.1.g6192.t1	XP_002584422.1	3e-10	61.2245	predicted protein [Uncinocarpus reesii 1704]_x0001_gb|EEP80269.1| predicted protein [Uncinocarpus reesii 1704]	Uncinocarpus reesii 1704	Eukaryota; Fungi; Dikarya; Ascomycota; Pezizomycotina; Eurotiomycetes; Eurotiomycetidae; Onygenales; Onygenaceae; Uncinocarpus.
gi|351653322|gb|AFPA01000142.1.g6192.t1	BAE58221.1	1e-23	67.1429	unnamed protein product [Aspergillus oryzae RIB40]_x0001_gb|EIT80887.1| hypothetical protein Ao3042_02654 [Aspergillus oryzae 3.042]	Aspergillus oryzae RIB40	Eukaryota; Fungi; Dikarya; Ascomycota; Pezizomycotina; Eurotiomycetes; Eurotiomycetidae; Eurotiales; Aspergillaceae; Aspergillus.
gi|351653322|gb|AFPA01000142.1.g6192.t1	EPE30347.1	1e-23	58.9147	HMG-box [Glarea lozoyensis ATCC 20868]	Glarea lozoyensis ATCC 20868	Eukaryota; Fungi; Dikarya; Ascomycota; Pezizomycotina; Leotiomycetes; Helotiales; Helotiaceae; Glarea.
gi|351653322|gb|AFPA01000142.1.g6192.t1	CDM36602.1	2e-23	59.8361	High mobility group, superfamily [Penicillium roqueforti]	Penicillium roqueforti	Eukaryota; Fungi; Dikarya; Ascomycota; Pezizomycotina; Eurotiomycetes; Eurotiomycetidae; Eurotiales; Aspergillaceae; Penicillium.
gi|351653322|gb|AFPA01000142.1.g6192.t1	CDM36602.1	1e-10	52.3077	High mobility group, superfamily [Penicillium roqueforti]	Penicillium roqueforti	Eukaryota; Fungi; Dikarya; Ascomycota; Pezizomycotina; Eurotiomycetes; Eurotiomycetidae; Eurotiales; Aspergillaceae; Penicillium.
gi|351653322|gb|AFPA01000142.1.g6192.t1	EHA21813.1	3e-23	70.4225	hypothetical protein ASPNIDRAFT_49092 [Aspergillus niger ATCC 1015]	Aspergillus niger ATCC 1015	Eukaryota; Fungi; Dikarya; Ascomycota; Pezizomycotina; Eurotiomycetes; Eurotiomycetidae; Eurotiales; Aspergillaceae; Aspergillus.
gi|351653322|gb|AFPA01000142.1.g6192.t1	XP_002341821.1	4e-23	60.5042	SNF2 family helicase, putative [Talaromyces stipitatus ATCC 10500]_x0001_gb|EED24434.1| SNF2 family helicase, putative [Talaromyces stipitatus ATCC 10500]	Talaromyces stipitatus ATCC 10500	Eukaryota; Fungi; Dikarya; Ascomycota; Pezizomycotina; Eurotiomycetes; Eurotiomycetidae; Eurotiales; Trichocomaceae; Talaromyces.
gi|351653322|gb|AFPA01000142.1.g6192.t1	XP_002341821.1	1e-09	50.7937	SNF2 family helicase, putative [Talaromyces stipitatus ATCC 10500]_x0001_gb|EED24434.1| SNF2 family helicase, putative [Talaromyces stipitatus ATCC 10500]	Talaromyces stipitatus ATCC 10500	Eukaryota; Fungi; Dikarya; Ascomycota; Pezizomycotina; Eurotiomycetes; Eurotiomycetidae; Eurotiales; Trichocomaceae; Talaromyces.
gi|351653322|gb|AFPA01000142.1.g6192.t1	XP_002564719.1	4e-23	59.0164	Pc22g06930 [Penicillium chrysogenum Wisconsin 54-1255]_x0001_emb|CAP97981.1| Pc22g06930 [Penicillium chrysogenum Wisconsin 54-1255]	Penicillium chrysogenum Wisconsin 54-1255	Eukaryota; Fungi; Dikarya; Ascomycota; Pezizomycotina; Eurotiomycetes; Eurotiomycetidae; Eurotiales; Aspergillaceae; Penicillium; Penicillium chrysogenum complex.
gi|351653322|gb|AFPA01000142.1.g6192.t1	XP_002564719.1	1e-10	52.3077	Pc22g06930 [Penicillium chrysogenum Wisconsin 54-1255]_x0001_emb|CAP97981.1| Pc22g06930 [Penicillium chrysogenum Wisconsin 54-1255]	Penicillium chrysogenum Wisconsin 54-1255	Eukaryota; Fungi; Dikarya; Ascomycota; Pezizomycotina; Eurotiomycetes; Eurotiomycetidae; Eurotiales; Aspergillaceae; Penicillium; Penicillium chrysogenum complex.
gi|351653322|gb|AFPA01000142.1.g6192.t1	EKD12786.1	7e-23	67.1233	AAA family ATPase Pontin [Marssonina brunnea f. sp. 'multigermtubi' MB_m1]	Marssonina brunnea f. sp. 'multigermtubi' MB_m1	Eukaryota; Fungi; Dikarya; Ascomycota; Pezizomycotina; Leotiomycetes; Helotiales; Dermateaceae; Marssonina.
gi|351653322|gb|AFPA01000142.1.g6192.t1	ESZ96021.1	7e-22	62.963	hypothetical protein SBOR_3594 [Sclerotinia borealis F-4157]	Sclerotinia borealis F-4157	Eukaryota; Fungi; Dikarya; Ascomycota; Pezizomycotina; Leotiomycetes; Helotiales; Sclerotiniaceae; Sclerotinia.
gi|351653322|gb|AFPA01000142.1.g6192.t1	ESZ96021.1	5e-10	55.1724	hypothetical protein SBOR_3594 [Sclerotinia borealis F-4157]	Sclerotinia borealis F-4157	Eukaryota; Fungi; Dikarya; Ascomycota; Pezizomycotina; Leotiomycetes; Helotiales; Sclerotiniaceae; Sclerotinia.
gi|351653322|gb|AFPA01000142.1.g6192.t1	XP_003836704.1	1e-21	66.1972	hypothetical protein LEMA_P042400.1 [Leptosphaeria maculans JN3]_x0001_emb|CBX93339.1| hypothetical protein LEMA_P042400.1 [Leptosphaeria maculans JN3]	Leptosphaeria maculans JN3	Eukaryota; Fungi; Dikarya; Ascomycota; Pezizomycotina; Dothideomycetes; Pleosporomycetidae; Pleosporales; Pleosporineae; Leptosphaeriaceae; Leptosphaeria; Leptosphaeria maculans complex.
gi|351653322|gb|AFPA01000142.1.g6192.t1	EME48770.1	1e-21	64.7887	hypothetical protein DOTSEDRAFT_67720 [Dothistroma septosporum NZE10]	Dothistroma septosporum NZE10	Eukaryota; Fungi; Dikarya; Ascomycota; Pezizomycotina; Dothideomycetes; Dothideomycetidae; Capnodiales; Mycosphaerellaceae; Mycosphaerella.
gi|351653322|gb|AFPA01000142.1.g6192.t1	ABN11481.1	1e-21	67.1429	HMG-box transcription factor [Ascosphaera apis]	Ascosphaera apis	Eukaryota; Fungi; Dikarya; Ascomycota; Pezizomycotina; Eurotiomycetes; Eurotiomycetidae; Onygenales; Ascosphaeraceae; Ascosphaera.
gi|351653322|gb|AFPA01000142.1.g6192.t1	XP_001554491.1	1e-21	65.6716	hypothetical protein BC1G_07079 [Botryotinia fuckeliana B05.10]	Botryotinia fuckeliana B05.10	Eukaryota; Fungi; Dikarya; Ascomycota; Pezizomycotina; Leotiomycetes; Helotiales; Sclerotiniaceae; Botryotinia.
gi|351653322|gb|AFPA01000142.1.g6192.t1	ETS77571.1	1e-21	56.5217	hypothetical protein PFICI_11445 [Pestalotiopsis fici W106-1]	Pestalotiopsis fici W106-1	Eukaryota; Fungi; Dikarya; Ascomycota; Pezizomycotina; Sordariomycetes; Xylariomycetidae; Xylariales; Amphisphaeriaceae; mitosporic Amphisphaeriaceae; Pestalotiopsis.
gi|351653322|gb|AFPA01000142.1.g6192.t1	ELA37846.1	2e-21	61.6438	hmg box transcriptional [Colletotrichum gloeosporioides Nara gc5]	Colletotrichum gloeosporioides Nara gc5	Eukaryota; Fungi; Dikarya; Ascomycota; Pezizomycotina; Sordariomycetes; Hypocreomycetidae; Glomerellales; Glomerellaceae; mitosporic Glomerellaceae; Colletotrichum.
gi|351653322|gb|AFPA01000142.1.g6192.t1	XP_659566.1	3e-21	61.5385	hypothetical protein AN1962.2 [Aspergillus nidulans FGSC A4]_x0001_gb|EAA65127.1| hypothetical protein AN1962.2 [Aspergillus nidulans FGSC A4]_x0001_tpe|CBF85903.1| TPA: HMG box transcriptional regulator, putative (AFU_orthologue; AFUA_4G10820) [Aspergillus nidulans FGSC A4]	Aspergillus nidulans FGSC A4	Eukaryota; Fungi; Dikarya; Ascomycota; Pezizomycotina; Eurotiomycetes; Eurotiomycetidae; Eurotiales; Aspergillaceae; Aspergillus.
gi|351653322|gb|AFPA01000142.1.g6192.t1	XP_659566.1	4e-10	57.6923	hypothetical protein AN1962.2 [Aspergillus nidulans FGSC A4]_x0001_gb|EAA65127.1| hypothetical protein AN1962.2 [Aspergillus nidulans FGSC A4]_x0001_tpe|CBF85903.1| TPA: HMG box transcriptional regulator, putative (AFU_orthologue; AFUA_4G10820) [Aspergillus nidulans FGSC A4]	Aspergillus nidulans FGSC A4	Eukaryota; Fungi; Dikarya; Ascomycota; Pezizomycotina; Eurotiomycetes; Eurotiomycetidae; Eurotiales; Aspergillaceae; Aspergillus.
gi|351653322|gb|AFPA01000142.1.g6192.t1	XP_001593912.1	4e-21	66.6667	hypothetical protein SS1G_05340 [Sclerotinia sclerotiorum 1980]_x0001_gb|EDO02863.1| hypothetical protein SS1G_05340 [Sclerotinia sclerotiorum 1980 UF-70]	Sclerotinia sclerotiorum 1980 UF-70	Eukaryota; Fungi; Dikarya; Ascomycota; Pezizomycotina; Leotiomycetes; Helotiales; Sclerotiniaceae; Sclerotinia.
gi|351653322|gb|AFPA01000142.1.g6192.t1	XP_003344643.1	7e-21	63.0137	hypothetical protein SMAC_07212 [Sordaria macrospora k-hell]_x0001_emb|CCC13644.1| unnamed protein product [Sordaria macrospora k-hell]	Sordaria macrospora k-hell	Eukaryota; Fungi; Dikarya; Ascomycota; Pezizomycotina; Sordariomycetes; Sordariomycetidae; Sordariales; Sordariaceae; Sordaria.
gi|351653322|gb|AFPA01000142.1.g6192.t1	XP_003344643.1	6e-08	54	hypothetical protein SMAC_07212 [Sordaria macrospora k-hell]_x0001_emb|CCC13644.1| unnamed protein product [Sordaria macrospora k-hell]	Sordaria macrospora k-hell	Eukaryota; Fungi; Dikarya; Ascomycota; Pezizomycotina; Sordariomycetes; Sordariomycetidae; Sordariales; Sordariaceae; Sordaria.
gi|351653322|gb|AFPA01000142.1.g6192.t1	EME88220.1	7e-21	58.3333	hypothetical protein MYCFIDRAFT_86029 [Pseudocercospora fijiensis CIRAD86]	Pseudocercospora fijiensis CIRAD86	Eukaryota; Fungi; Dikarya; Ascomycota; Pezizomycotina; Dothideomycetes; Dothideomycetidae; Capnodiales; Mycosphaerellaceae; Pseudocercospora.
gi|351653321|gb|AFPA01000143.1.g6292.t1	EHY57796.1	0	100	hypothetical protein HMPREF1120_05820 [Exophiala dermatitidis NIH/UT8656]	Exophiala dermatitidis NIH/UT8656	Eukaryota; Fungi; Dikarya; Ascomycota; Pezizomycotina; Eurotiomycetes; Chaetothyriomycetidae; Chaetothyriales; Herpotrichiellaceae; mitosporic Herpotrichiellaceae; Exophiala.
gi|351653321|gb|AFPA01000143.1.g6292.t1	ETI27710.1	7e-140	80.4428	hypothetical protein G647_00159 [Cladophialophora carrionii CBS 160.54]	Cladophialophora carrionii CBS 160.54	Eukaryota; Fungi; Dikarya; Ascomycota; Pezizomycotina; Eurotiomycetes; Chaetothyriomycetidae; Chaetothyriales; Herpotrichiellaceae; mitosporic Herpotrichiellaceae; Cladophialophora.
gi|351653321|gb|AFPA01000143.1.g6292.t1	ETN39945.1	2e-125	62.9283	hypothetical protein HMPREF1541_06172 [Cyphellophora europaea CBS 101466]	Cyphellophora europaea CBS 101466	Eukaryota; Fungi; Dikarya; Ascomycota; Pezizomycotina; Eurotiomycetes; Chaetothyriomycetidae; Chaetothyriales; Cyphellophoraceae; Cyphellophora.
gi|351653321|gb|AFPA01000143.1.g6292.t1	ERF75513.1	1e-116	62.6712	hypothetical protein EPUS_08327 [Endocarpon pusillum Z07020]	Endocarpon pusillum Z07020	Eukaryota; Fungi; Dikarya; Ascomycota; Pezizomycotina; Eurotiomycetes; Chaetothyriomycetidae; Verrucariales; Verrucariaceae; Endocarpon.
gi|351653321|gb|AFPA01000143.1.g6292.t1	XP_001796671.1	2e-110	66.2963	hypothetical protein SNOG_06294 [Phaeosphaeria nodorum SN15]_x0001_gb|EAT86125.1| hypothetical protein SNOG_06294 [Phaeosphaeria nodorum SN15]	Phaeosphaeria nodorum SN15	Eukaryota; Fungi; Dikarya; Ascomycota; Pezizomycotina; Dothideomycetes; Pleosporomycetidae; Pleosporales; Pleosporineae; Phaeosphaeriaceae; Parastagonospora.
gi|351653321|gb|AFPA01000143.1.g6292.t1	EUN27373.1	6e-110	64.8148	hypothetical protein COCVIDRAFT_37490 [Bipolaris victoriae FI3]	Bipolaris victoriae FI3	Eukaryota; Fungi; Dikarya; Ascomycota; Pezizomycotina; Dothideomycetes; Pleosporomycetidae; Pleosporales; Pleosporineae; Pleosporaceae; Bipolaris.
gi|351653321|gb|AFPA01000143.1.g6292.t1	EUC28528.1	3e-109	64.8148	hypothetical protein COCCADRAFT_9109 [Bipolaris zeicola 26-R-13]	Bipolaris zeicola 26-R-13	Eukaryota; Fungi; Dikarya; Ascomycota; Pezizomycotina; Dothideomycetes; Pleosporomycetidae; Pleosporales; Pleosporineae; Pleosporaceae; Bipolaris.
gi|351653321|gb|AFPA01000143.1.g6292.t1	EUC50000.1	4e-109	65.1852	hypothetical protein COCMIDRAFT_22338 [Bipolaris oryzae ATCC 44560]	Bipolaris oryzae ATCC 44560	Eukaryota; Fungi; Dikarya; Ascomycota; Pezizomycotina; Dothideomycetes; Pleosporomycetidae; Pleosporales; Pleosporineae; Pleosporaceae; Bipolaris.
gi|351653321|gb|AFPA01000143.1.g6292.t1	EMD60185.1	4e-109	64.0741	hypothetical protein COCSADRAFT_126551 [Bipolaris sorokiniana ND90Pr]	Bipolaris sorokiniana ND90Pr	Eukaryota; Fungi; Dikarya; Ascomycota; Pezizomycotina; Dothideomycetes; Pleosporomycetidae; Pleosporales; Pleosporineae; Pleosporaceae; Bipolaris.
gi|351653321|gb|AFPA01000143.1.g6292.t1	XP_003301803.1	3e-108	64.0449	hypothetical protein PTT_13395 [Pyrenophora teres f. teres 0-1]_x0001_gb|EFQ90077.1| hypothetical protein PTT_13395 [Pyrenophora teres f. teres 0-1]	Pyrenophora teres f. teres 0-1	Eukaryota; Fungi; Dikarya; Ascomycota; Pezizomycotina; Dothideomycetes; Pleosporomycetidae; Pleosporales; Pleosporineae; Pleosporaceae; Pyrenophora.
gi|351653321|gb|AFPA01000143.1.g6292.t1	EMD97848.1	3e-108	63.7037	hypothetical protein COCHEDRAFT_1165191 [Bipolaris maydis C5]_x0001_gb|ENI02755.1| hypothetical protein COCC4DRAFT_200794 [Bipolaris maydis ATCC 48331]	Bipolaris maydis C5	Eukaryota; Fungi; Dikarya; Ascomycota; Pezizomycotina; Dothideomycetes; Pleosporomycetidae; Pleosporales; Pleosporineae; Pleosporaceae; Bipolaris.
gi|351653321|gb|AFPA01000143.1.g6292.t1	EOA91603.1	2e-107	65.5431	hypothetical protein SETTUDRAFT_162272 [Setosphaeria turcica Et28A]	Setosphaeria turcica Et28A	Eukaryota; Fungi; Dikarya; Ascomycota; Pezizomycotina; Dothideomycetes; Pleosporomycetidae; Pleosporales; Pleosporineae; Pleosporaceae; Setosphaeria.
gi|351653321|gb|AFPA01000143.1.g6292.t1	XP_002144717.1	5e-107	61.1307	SIR2 family histone deacetylase, putative [Talaromyces marneffei ATCC 18224]_x0001_gb|EEA28202.1| SIR2 family histone deacetylase, putative [Talaromyces marneffei ATCC 18224]	Talaromyces marneffei ATCC 18224	Eukaryota; Fungi; Dikarya; Ascomycota; Pezizomycotina; Eurotiomycetes; Eurotiomycetidae; Eurotiales; Trichocomaceae; Talaromyces.
gi|351653321|gb|AFPA01000143.1.g6292.t1	XP_001931986.1	3e-106	64.4195	NAD-dependent deacetylase sirtuin-5 [Pyrenophora tritici-repentis Pt-1C-BFP]_x0001_gb|EDU41091.1| NAD-dependent deacetylase sirtuin-5 [Pyrenophora tritici-repentis Pt-1C-BFP]	Pyrenophora tritici-repentis Pt-1C-BFP	Eukaryota; Fungi; Dikarya; Ascomycota; Pezizomycotina; Dothideomycetes; Pleosporomycetidae; Pleosporales; Pleosporineae; Pleosporaceae; Pyrenophora.
gi|351653321|gb|AFPA01000143.1.g6292.t1	XP_001258039.1	4e-106	64.8746	SIR2 family histone deacetylase, putative [Neosartorya fischeri NRRL 181]_x0001_gb|EAW16142.1| SIR2 family histone deacetylase, putative [Neosartorya fischeri NRRL 181]	Neosartorya fischeri NRRL 181	Eukaryota; Fungi; Dikarya; Ascomycota; Pezizomycotina; Eurotiomycetes; Eurotiomycetidae; Eurotiales; Aspergillaceae; Neosartorya.
gi|351653321|gb|AFPA01000143.1.g6292.t1	XP_003834892.1	4e-106	63.3333	similar to NAD-dependent deacetylase sirtuin-5 [Leptosphaeria maculans JN3]_x0001_emb|CBX91527.1| similar to NAD-dependent deacetylase sirtuin-5 [Leptosphaeria maculans JN3]	Leptosphaeria maculans JN3	Eukaryota; Fungi; Dikarya; Ascomycota; Pezizomycotina; Dothideomycetes; Pleosporomycetidae; Pleosporales; Pleosporineae; Leptosphaeriaceae; Leptosphaeria; Leptosphaeria maculans complex.
gi|351653321|gb|AFPA01000143.1.g6292.t1	XP_002340765.1	2e-105	61.4841	SIR2 family histone deacetylase, putative [Talaromyces stipitatus ATCC 10500]_x0001_gb|EED23378.1| SIR2 family histone deacetylase, putative [Talaromyces stipitatus ATCC 10500]	Talaromyces stipitatus ATCC 10500	Eukaryota; Fungi; Dikarya; Ascomycota; Pezizomycotina; Eurotiomycetes; Eurotiomycetidae; Eurotiales; Trichocomaceae; Talaromyces.
gi|351653321|gb|AFPA01000143.1.g6292.t1	XP_659386.1	4e-105	62.0209	hypothetical protein AN1782.2 [Aspergillus nidulans FGSC A4]_x0001_gb|EAA63958.1| hypothetical protein AN1782.2 [Aspergillus nidulans FGSC A4]_x0001_tpe|CBF85551.1| TPA: SIR2 family histone deacetylase, putative (AFU_orthologue; AFUA_6G09210) [Aspergillus nidulans FGSC A4]	Aspergillus nidulans FGSC A4	Eukaryota; Fungi; Dikarya; Ascomycota; Pezizomycotina; Eurotiomycetes; Eurotiomycetidae; Eurotiales; Aspergillaceae; Aspergillus.
gi|351653321|gb|AFPA01000143.1.g6292.t1	XP_750809.1	6e-105	62.8571	SIR2 family histone deacetylase [Aspergillus fumigatus Af293]_x0001_gb|EAL88771.1| SIR2 family histone deacetylase, putative [Aspergillus fumigatus Af293]_x0001_gb|EDP49490.1| SIR2 family histone deacetylase, putative [Aspergillus fumigatus A1163]	Aspergillus fumigatus Af293	Eukaryota; Fungi; Dikarya; Ascomycota; Pezizomycotina; Eurotiomycetes; Eurotiomycetidae; Eurotiales; Aspergillaceae; Aspergillus.
gi|351653321|gb|AFPA01000143.1.g6292.t1	EHA19801.1	1e-104	64	silent information regulator protein Sir2p [Aspergillus niger ATCC 1015]	Aspergillus niger ATCC 1015	Eukaryota; Fungi; Dikarya; Ascomycota; Pezizomycotina; Eurotiomycetes; Eurotiomycetidae; Eurotiales; Aspergillaceae; Aspergillus.
gi|351653321|gb|AFPA01000143.1.g6292.t1	XP_001394675.2	8e-104	63.6364	SIR2 family histone deacetylase [Aspergillus niger CBS 513.88]	Aspergillus niger CBS 513.88	Eukaryota; Fungi; Dikarya; Ascomycota; Pezizomycotina; Eurotiomycetes; Eurotiomycetidae; Eurotiales; Aspergillaceae; Aspergillus.
gi|351653321|gb|AFPA01000143.1.g6292.t1	GAA85960.1	7e-103	62.6812	SIR2 family histone deacetylase [Aspergillus kawachii IFO 4308]	Aspergillus kawachii IFO 4308	Eukaryota; Fungi; Dikarya; Ascomycota; Pezizomycotina; Eurotiomycetes; Eurotiomycetidae; Eurotiales; Aspergillaceae; Aspergillus.
gi|351653321|gb|AFPA01000143.1.g6292.t1	XP_003852724.1	3e-102	61.0294	hypothetical protein MYCGRDRAFT_42036 [Zymoseptoria tritici IPO323]_x0001_gb|EGP87700.1| hypothetical protein MYCGRDRAFT_42036 [Zymoseptoria tritici IPO323]	Zymoseptoria tritici IPO323	Eukaryota; Fungi; Dikarya; Ascomycota; Pezizomycotina; Dothideomycetes; Dothideomycetidae; Capnodiales; Mycosphaerellaceae; Zymoseptoria.
gi|351653321|gb|AFPA01000143.1.g6292.t1	EMC99692.1	3e-101	61.1111	hypothetical protein BAUCODRAFT_119262 [Baudoinia compniacensis UAMH 10762]	Baudoinia compniacensis UAMH 10762	Eukaryota; Fungi; Dikarya; Ascomycota; Pezizomycotina; Dothideomycetes; Dothideomycetidae; Capnodiales; Teratosphaeriaceae; mitosporic Teratosphaeriaceae; Baudoinia.
gi|351653321|gb|AFPA01000143.1.g6292.t1	XP_001268049.1	1e-100	60.6383	SIR2 family histone deacetylase, putative [Aspergillus clavatus NRRL 1]_x0001_gb|EAW06623.1| SIR2 family histone deacetylase, putative [Aspergillus clavatus NRRL 1]	Aspergillus clavatus NRRL 1	Eukaryota; Fungi; Dikarya; Ascomycota; Pezizomycotina; Eurotiomycetes; Eurotiomycetidae; Eurotiales; Aspergillaceae; Aspergillus.
gi|351653321|gb|AFPA01000143.1.g6292.t1	XP_002382099.1	2e-100	62.724	SIR2 family histone deacetylase, putative [Aspergillus flavus NRRL3357]_x0001_gb|EED48683.1| SIR2 family histone deacetylase, putative [Aspergillus flavus NRRL3357]	Aspergillus flavus NRRL3357	Eukaryota; Fungi; Dikarya; Ascomycota; Pezizomycotina; Eurotiomycetes; Eurotiomycetidae; Eurotiales; Aspergillaceae; Aspergillus.
gi|351653321|gb|AFPA01000143.1.g6292.t1	XP_001819107.1	3e-100	62.724	SIR2 family histone deacetylase [Aspergillus oryzae RIB40]_x0001_dbj|BAE57105.1| unnamed protein product [Aspergillus oryzae RIB40]_x0001_gb|EIT73175.1| sirtuin 5 [Aspergillus oryzae 3.042]	Aspergillus oryzae RIB40	Eukaryota; Fungi; Dikarya; Ascomycota; Pezizomycotina; Eurotiomycetes; Eurotiomycetidae; Eurotiales; Aspergillaceae; Aspergillus.
gi|351653321|gb|AFPA01000143.1.g6292.t1	XP_001215861.1	2e-99	62.3656	conserved hypothetical protein [Aspergillus terreus NIH2624]_x0001_gb|EAU33227.1| conserved hypothetical protein [Aspergillus terreus NIH2624]	Aspergillus terreus NIH2624	Eukaryota; Fungi; Dikarya; Ascomycota; Pezizomycotina; Eurotiomycetes; Eurotiomycetidae; Eurotiales; Aspergillaceae; Aspergillus.
gi|351653321|gb|AFPA01000143.1.g6292.t1	EPS33779.1	9e-98	58.7189	hypothetical protein PDE_08741 [Penicillium oxalicum 114-2]	Penicillium oxalicum 114-2	Eukaryota; Fungi; Dikarya; Ascomycota; Pezizomycotina; Eurotiomycetes; Eurotiomycetidae; Eurotiales; Aspergillaceae; Penicillium.
gi|351653321|gb|AFPA01000143.1.g6292.t1	EEH47508.1	7e-97	54.5455	transcriptional regulatory protein [Paracoccidioides brasiliensis Pb18]	Paracoccidioides brasiliensis Pb18	Eukaryota; Fungi; Dikarya; Ascomycota; Pezizomycotina; Eurotiomycetes; Eurotiomycetidae; Onygenales; mitosporic Onygenales; Paracoccidioides.
gi|351653321|gb|AFPA01000143.1.g6292.t1	EEH19482.1	2e-96	54.3689	NAD-dependent deacetylase [Paracoccidioides brasiliensis Pb03]	Paracoccidioides brasiliensis Pb03	Eukaryota; Fungi; Dikarya; Ascomycota; Pezizomycotina; Eurotiomycetes; Eurotiomycetidae; Onygenales; mitosporic Onygenales; Paracoccidioides.
gi|351653321|gb|AFPA01000143.1.g6292.t1	EFW21849.1	8e-96	55.0877	sirtuin [Coccidioides posadasii str. Silveira]	Coccidioides posadasii str. Silveira	Eukaryota; Fungi; Dikarya; Ascomycota; Pezizomycotina; Eurotiomycetes; Eurotiomycetidae; Onygenales; mitosporic Onygenales; Coccidioides.
gi|351653321|gb|AFPA01000143.1.g6292.t1	XP_003065961.1	2e-95	55.0877	Sir2 family transcription regulator [Coccidioides posadasii C735 delta SOWgp]_x0001_gb|EER23816.1| Sir2 family transcription regulator [Coccidioides posadasii C735 delta SOWgp]	Coccidioides posadasii C735 delta SOWgp	Eukaryota; Fungi; Dikarya; Ascomycota; Pezizomycotina; Eurotiomycetes; Eurotiomycetidae; Onygenales; mitosporic Onygenales; Coccidioides.
gi|351653321|gb|AFPA01000143.1.g6292.t1	XP_001247430.1	2e-95	55.0877	hypothetical protein CIMG_01201 [Coccidioides immitis RS]	Coccidioides immitis RS	Eukaryota; Fungi; Dikarya; Ascomycota; Pezizomycotina; Eurotiomycetes; Eurotiomycetidae; Onygenales; mitosporic Onygenales; Coccidioides.
gi|351653321|gb|AFPA01000143.1.g6292.t1	XP_002627488.1	2e-95	57.2414	SIR2 family histone deacetylase [Ajellomyces dermatitidis SLH14081]_x0001_gb|EEQ75128.1| SIR2 family histone deacetylase [Ajellomyces dermatitidis SLH14081]_x0001_gb|EEQ88288.1| SIR2 family histone deacetylase [Ajellomyces dermatitidis ER-3]_x0001_gb|EGE77550.1| SIR2 family histone deacetylase [Ajellomyces dermatitidis ATCC 18188]	Ajellomyces dermatitidis SLH14081	Eukaryota; Fungi; Dikarya; Ascomycota; Pezizomycotina; Eurotiomycetes; Eurotiomycetidae; Onygenales; Ajellomycetaceae; Ajellomyces.
gi|351653321|gb|AFPA01000143.1.g6292.t1	EQL33639.1	3e-95	57.2414	hypothetical protein BDFG_04379 [Ajellomyces dermatitidis ATCC 26199]	Ajellomyces dermatitidis ATCC 26199	Eukaryota; Fungi; Dikarya; Ascomycota; Pezizomycotina; Eurotiomycetes; Eurotiomycetidae; Onygenales; Ajellomycetaceae; Ajellomyces.
gi|351653321|gb|AFPA01000143.1.g6292.t1	EAS35937.2	3e-95	55.0877	SIR2 family histone deacetylase [Coccidioides immitis RS]	Coccidioides immitis RS	Eukaryota; Fungi; Dikarya; Ascomycota; Pezizomycotina; Eurotiomycetes; Eurotiomycetidae; Onygenales; mitosporic Onygenales; Coccidioides.
gi|351653321|gb|AFPA01000143.1.g6292.t1	CDM35312.1	3e-94	58.2734	NAD-dependent deacetylase, sirtuin family [Penicillium roqueforti]	Penicillium roqueforti	Eukaryota; Fungi; Dikarya; Ascomycota; Pezizomycotina; Eurotiomycetes; Eurotiomycetidae; Eurotiales; Aspergillaceae; Penicillium.
gi|351653321|gb|AFPA01000143.1.g6292.t1	XP_003169779.1	1e-93	56.2278	NAD-dependent deacetylase sirtuin-5 [Arthroderma gypseum CBS 118893]_x0001_gb|EFR04944.1| NAD-dependent deacetylase sirtuin-5 [Arthroderma gypseum CBS 118893]	Arthroderma gypseum CBS 118893	Eukaryota; Fungi; Dikarya; Ascomycota; Pezizomycotina; Eurotiomycetes; Eurotiomycetidae; Onygenales; Arthrodermataceae; Arthroderma.
gi|351653321|gb|AFPA01000143.1.g6292.t1	XP_001538221.1	1e-93	56.3574	conserved hypothetical protein [Ajellomyces capsulatus NAm1]_x0001_gb|EDN10023.1| conserved hypothetical protein [Ajellomyces capsulatus NAm1]	Ajellomyces capsulatus NAm1	Eukaryota; Fungi; Dikarya; Ascomycota; Pezizomycotina; Eurotiomycetes; Eurotiomycetidae; Onygenales; Ajellomycetaceae; Ajellomyces.
gi|351653321|gb|AFPA01000143.1.g6292.t1	EER41573.1	2e-93	56.3574	transcriptional regulatory protein [Ajellomyces capsulatus H143]_x0001_gb|EGC49440.1| transcriptional regulatory protein [Ajellomyces capsulatus H88]	Ajellomyces capsulatus H143	Eukaryota; Fungi; Dikarya; Ascomycota; Pezizomycotina; Eurotiomycetes; Eurotiomycetidae; Onygenales; Ajellomycetaceae; Ajellomyces.
gi|351653321|gb|AFPA01000143.1.g6292.t1	XP_003023580.1	2e-93	56.9395	hypothetical protein TRV_02327 [Trichophyton verrucosum HKI 0517]_x0001_gb|EFE42962.1| hypothetical protein TRV_02327 [Trichophyton verrucosum HKI 0517]	Trichophyton verrucosum HKI 0517	Eukaryota; Fungi; Dikarya; Ascomycota; Pezizomycotina; Eurotiomycetes; Eurotiomycetidae; Onygenales; Arthrodermataceae; mitosporic Arthrodermataceae; Trichophyton.
gi|351653321|gb|AFPA01000143.1.g6292.t1	EEH05716.1	4e-93	55.6701	transcriptional regulatory protein [Ajellomyces capsulatus G186AR]	Ajellomyces capsulatus G186AR	Eukaryota; Fungi; Dikarya; Ascomycota; Pezizomycotina; Eurotiomycetes; Eurotiomycetidae; Onygenales; Ajellomycetaceae; Ajellomyces.
gi|351653321|gb|AFPA01000143.1.g6292.t1	XP_003016996.1	6e-93	56.2278	hypothetical protein ARB_05290 [Arthroderma benhamiae CBS 112371]_x0001_gb|EFE36351.1| hypothetical protein ARB_05290 [Arthroderma benhamiae CBS 112371]	Arthroderma benhamiae CBS 112371	Eukaryota; Fungi; Dikarya; Ascomycota; Pezizomycotina; Eurotiomycetes; Eurotiomycetidae; Onygenales; Arthrodermataceae; Arthroderma.
gi|351653321|gb|AFPA01000143.1.g6292.t1	XP_003235956.1	1e-92	56.2278	SIR2 family histone deacetylase [Trichophyton rubrum CBS 118892]_x0001_gb|EGD86751.1| SIR2 family histone deacetylase [Trichophyton rubrum CBS 118892]	Trichophyton rubrum CBS 118892	Eukaryota; Fungi; Dikarya; Ascomycota; Pezizomycotina; Eurotiomycetes; Eurotiomycetidae; Onygenales; Arthrodermataceae; mitosporic Arthrodermataceae; Trichophyton.
gi|351653321|gb|AFPA01000143.1.g6292.t1	EGD95077.1	2e-92	56.5836	SIR2 family histone deacetylase [Trichophyton tonsurans CBS 112818]_x0001_gb|EGE03761.1| SIR2 family histone deacetylase [Trichophyton equinum CBS 127.97]	Trichophyton tonsurans CBS 112818	Eukaryota; Fungi; Dikarya; Ascomycota; Pezizomycotina; Eurotiomycetes; Eurotiomycetidae; Onygenales; Arthrodermataceae; mitosporic Arthrodermataceae; Trichophyton.
gi|351653321|gb|AFPA01000143.1.g6292.t1	EMR71378.1	3e-91	57.2491	putative sir2 family histone protein [Eutypa lata UCREL1]	Eutypa lata UCREL1	Eukaryota; Fungi; Dikarya; Ascomycota; Pezizomycotina; Sordariomycetes; Xylariomycetidae; Xylariales; Diatrypaceae; Eutypa.
gi|351653321|gb|AFPA01000143.1.g6292.t1	XP_002847192.1	3e-91	54.7038	NAD-dependent deacetylase sirtuin-5 [Arthroderma otae CBS 113480]_x0001_gb|EEQ32110.1| NAD-dependent deacetylase sirtuin-5 [Arthroderma otae CBS 113480]	Arthroderma otae CBS 113480	Eukaryota; Fungi; Dikarya; Ascomycota; Pezizomycotina; Eurotiomycetes; Eurotiomycetidae; Onygenales; Arthrodermataceae; Arthroderma.
gi|351653321|gb|AFPA01000143.1.g6292.t1	XP_002541624.1	2e-89	54.6099	conserved hypothetical protein [Uncinocarpus reesii 1704]_x0001_gb|EEP76291.1| conserved hypothetical protein [Uncinocarpus reesii 1704]	Uncinocarpus reesii 1704	Eukaryota; Fungi; Dikarya; Ascomycota; Pezizomycotina; Eurotiomycetes; Eurotiomycetidae; Onygenales; Onygenaceae; Uncinocarpus.
gi|351653318|gb|AFPA01000146.1.g6715.t1	EHY58209.1	0	99.2208	p21-activated kinase 1 [Exophiala dermatitidis NIH/UT8656]	Exophiala dermatitidis NIH/UT8656	Eukaryota; Fungi; Dikarya; Ascomycota; Pezizomycotina; Eurotiomycetes; Chaetothyriomycetidae; Chaetothyriales; Herpotrichiellaceae; mitosporic Herpotrichiellaceae; Exophiala.
gi|351653318|gb|AFPA01000146.1.g6715.t1	ETI28115.1	0	70.1416	hypothetical protein G647_00564 [Cladophialophora carrionii CBS 160.54]	Cladophialophora carrionii CBS 160.54	Eukaryota; Fungi; Dikarya; Ascomycota; Pezizomycotina; Eurotiomycetes; Chaetothyriomycetidae; Chaetothyriales; Herpotrichiellaceae; mitosporic Herpotrichiellaceae; Cladophialophora.
gi|351653318|gb|AFPA01000146.1.g6715.t1	ETN39138.1	0	60.8418	hypothetical protein HMPREF1541_05361 [Cyphellophora europaea CBS 101466]	Cyphellophora europaea CBS 101466	Eukaryota; Fungi; Dikarya; Ascomycota; Pezizomycotina; Eurotiomycetes; Chaetothyriomycetidae; Chaetothyriales; Cyphellophoraceae; Cyphellophora.
gi|351653318|gb|AFPA01000146.1.g6715.t1	ERF69470.1	0	56.901	hypothetical protein EPUS_07285 [Endocarpon pusillum Z07020]	Endocarpon pusillum Z07020	Eukaryota; Fungi; Dikarya; Ascomycota; Pezizomycotina; Eurotiomycetes; Chaetothyriomycetidae; Verrucariales; Verrucariaceae; Endocarpon.
gi|351653318|gb|AFPA01000146.1.g6715.t1	EAS35974.2	0	50.122	sexual development serine/threonine kinase PakA [Coccidioides immitis RS]	Coccidioides immitis RS	Eukaryota; Fungi; Dikarya; Ascomycota; Pezizomycotina; Eurotiomycetes; Eurotiomycetidae; Onygenales; mitosporic Onygenales; Coccidioides.
gi|351653318|gb|AFPA01000146.1.g6715.t1	XP_003065933.1	0	51.3784	PAK kinase, putative [Coccidioides posadasii C735 delta SOWgp]_x0001_gb|EER23788.1| PAK kinase, putative [Coccidioides posadasii C735 delta SOWgp]_x0001_gb|EFW21812.1| serine/threonine kinase Ste20 [Coccidioides posadasii str. Silveira]	Coccidioides posadasii C735 delta SOWgp	Eukaryota; Fungi; Dikarya; Ascomycota; Pezizomycotina; Eurotiomycetes; Eurotiomycetidae; Onygenales; mitosporic Onygenales; Coccidioides.
gi|351653318|gb|AFPA01000146.1.g6715.t1	XP_002541650.1	0	53.4527	serine/threonine-protein kinase PAK 3 [Uncinocarpus reesii 1704]_x0001_gb|EEP76317.1| serine/threonine-protein kinase PAK 3 [Uncinocarpus reesii 1704]	Uncinocarpus reesii 1704	Eukaryota; Fungi; Dikarya; Ascomycota; Pezizomycotina; Eurotiomycetes; Eurotiomycetidae; Onygenales; Onygenaceae; Uncinocarpus.
gi|351653318|gb|AFPA01000146.1.g6715.t1	GAA83827.1	0	50.1247	serine/threonine kinase Ste20 [Aspergillus kawachii IFO 4308]	Aspergillus kawachii IFO 4308	Eukaryota; Fungi; Dikarya; Ascomycota; Pezizomycotina; Eurotiomycetes; Eurotiomycetidae; Eurotiales; Aspergillaceae; Aspergillus.
gi|351653318|gb|AFPA01000146.1.g6715.t1	XP_002340740.1	9e-118	71.9858	sexual development serine/threonine kinase PakA [Talaromyces stipitatus ATCC 10500]_x0001_gb|EED23353.1| sexual development serine/threonine kinase PakA [Talaromyces stipitatus ATCC 10500]	Talaromyces stipitatus ATCC 10500	Eukaryota; Fungi; Dikarya; Ascomycota; Pezizomycotina; Eurotiomycetes; Eurotiomycetidae; Eurotiales; Trichocomaceae; Talaromyces.
gi|351653318|gb|AFPA01000146.1.g6715.t1	EEH46272.1	3e-116	75.3968	serine/threonine-protein kinase pakA [Paracoccidioides brasiliensis Pb18]	Paracoccidioides brasiliensis Pb18	Eukaryota; Fungi; Dikarya; Ascomycota; Pezizomycotina; Eurotiomycetes; Eurotiomycetidae; Onygenales; mitosporic Onygenales; Paracoccidioides.
gi|351653318|gb|AFPA01000146.1.g6715.t1	EEH46272.1	7e-56	58.3333	serine/threonine-protein kinase pakA [Paracoccidioides brasiliensis Pb18]	Paracoccidioides brasiliensis Pb18	Eukaryota; Fungi; Dikarya; Ascomycota; Pezizomycotina; Eurotiomycetes; Eurotiomycetidae; Onygenales; mitosporic Onygenales; Paracoccidioides.
gi|351653318|gb|AFPA01000146.1.g6715.t1	XP_002789034.1	6e-115	76.1905	serine/threonine-protein kinase ste20 [Paracoccidioides sp. 'lutzii' Pb01]_x0001_gb|EEH40605.1| serine/threonine-protein kinase ste20 [Paracoccidioides sp. 'lutzii' Pb01]	Paracoccidioides sp. 'lutzii' Pb01	Eukaryota; Fungi; Dikarya; Ascomycota; Pezizomycotina; Eurotiomycetes; Eurotiomycetidae; Onygenales; mitosporic Onygenales; Paracoccidioides.
gi|351653318|gb|AFPA01000146.1.g6715.t1	XP_002789034.1	3e-55	57.8125	serine/threonine-protein kinase ste20 [Paracoccidioides sp. 'lutzii' Pb01]_x0001_gb|EEH40605.1| serine/threonine-protein kinase ste20 [Paracoccidioides sp. 'lutzii' Pb01]	Paracoccidioides sp. 'lutzii' Pb01	Eukaryota; Fungi; Dikarya; Ascomycota; Pezizomycotina; Eurotiomycetes; Eurotiomycetidae; Onygenales; mitosporic Onygenales; Paracoccidioides.
gi|351653318|gb|AFPA01000146.1.g6715.t1	EEH21351.1	7e-115	77.4194	serine/threonine-protein kinase ste20 [Paracoccidioides brasiliensis Pb03]	Paracoccidioides brasiliensis Pb03	Eukaryota; Fungi; Dikarya; Ascomycota; Pezizomycotina; Eurotiomycetes; Eurotiomycetidae; Onygenales; mitosporic Onygenales; Paracoccidioides.
gi|351653318|gb|AFPA01000146.1.g6715.t1	Q2VWQ3.1	1e-114	81.9905	RecName: Full=Serine/threonine-protein kinase pakA_x0001_gb|AAU88248.1| PakA [Talaromyces marneffei]	Talaromyces marneffei	Eukaryota; Fungi; Dikarya; Ascomycota; Pezizomycotina; Eurotiomycetes; Eurotiomycetidae; Eurotiales; Trichocomaceae; Talaromyces.
gi|351653318|gb|AFPA01000146.1.g6715.t1	EQL29649.1	1e-113	82.4645	STE/STE20/PAKA protein kinase [Ajellomyces dermatitidis ATCC 26199]	Ajellomyces dermatitidis ATCC 26199	Eukaryota; Fungi; Dikarya; Ascomycota; Pezizomycotina; Eurotiomycetes; Eurotiomycetidae; Onygenales; Ajellomycetaceae; Ajellomyces.
gi|351653318|gb|AFPA01000146.1.g6715.t1	EGE86805.1	1e-113	82.4645	serine/threonine kinase Ste20 [Ajellomyces dermatitidis ATCC 18188]	Ajellomyces dermatitidis ATCC 18188	Eukaryota; Fungi; Dikarya; Ascomycota; Pezizomycotina; Eurotiomycetes; Eurotiomycetidae; Onygenales; Ajellomycetaceae; Ajellomyces.
gi|351653318|gb|AFPA01000146.1.g6715.t1	XP_001536065.1	5e-113	83.1731	hypothetical protein HCAG_09016 [Ajellomyces capsulatus NAm1]_x0001_gb|EDN05380.1| hypothetical protein HCAG_09016 [Ajellomyces capsulatus NAm1]	Ajellomyces capsulatus NAm1	Eukaryota; Fungi; Dikarya; Ascomycota; Pezizomycotina; Eurotiomycetes; Eurotiomycetidae; Onygenales; Ajellomycetaceae; Ajellomyces.
gi|351653318|gb|AFPA01000146.1.g6715.t1	EHA19610.1	8e-113	83.2536	hypothetical protein ASPNIDRAFT_208780 [Aspergillus niger ATCC 1015]	Aspergillus niger ATCC 1015	Eukaryota; Fungi; Dikarya; Ascomycota; Pezizomycotina; Eurotiomycetes; Eurotiomycetidae; Eurotiales; Aspergillaceae; Aspergillus.
gi|351653318|gb|AFPA01000146.1.g6715.t1	XP_001394427.1	8e-113	83.2536	serine/threonine-protein kinase ste20 [Aspergillus niger CBS 513.88]_x0001_emb|CAK40664.1| unnamed protein product [Aspergillus niger]	Aspergillus niger CBS 513.88	Eukaryota; Fungi; Dikarya; Ascomycota; Pezizomycotina; Eurotiomycetes; Eurotiomycetidae; Eurotiales; Aspergillaceae; Aspergillus.
gi|351653318|gb|AFPA01000146.1.g6715.t1	XP_001215213.1	1e-112	70.9091	serine/threonine-protein kinase pak1/shk1 [Aspergillus terreus NIH2624]_x0001_gb|EAU33796.1| serine/threonine-protein kinase pak1/shk1 [Aspergillus terreus NIH2624]	Aspergillus terreus NIH2624	Eukaryota; Fungi; Dikarya; Ascomycota; Pezizomycotina; Eurotiomycetes; Eurotiomycetidae; Eurotiales; Aspergillaceae; Aspergillus.
gi|351653318|gb|AFPA01000146.1.g6715.t1	XP_659671.1	1e-112	83.2536	hypothetical protein AN2067.2 [Aspergillus nidulans FGSC A4]_x0001_sp|Q5BBL3.1|STE20_EMENI RecName: Full=Serine/threonine-protein kinase ste20_x0001_gb|EAA64899.1| hypothetical protein AN2067.2 [Aspergillus nidulans FGSC A4]_x0001_tpe|CBF86111.1| TPA: Serine/threonine-protein kinase ste20 (EC 2.7.11.1) [Source:UniProtKB/Swiss-Prot;Acc:Q5BBL3] [Aspergillus nidulans FGSC A4]	Aspergillus nidulans FGSC A4	Eukaryota; Fungi; Dikarya; Ascomycota; Pezizomycotina; Eurotiomycetes; Eurotiomycetidae; Eurotiales; Aspergillaceae; Aspergillus.
gi|351653318|gb|AFPA01000146.1.g6715.t1	XP_001819474.2	2e-112	69.0141	serine/threonine-protein kinase ste20 [Aspergillus oryzae RIB40]	Aspergillus oryzae RIB40	Eukaryota; Fungi; Dikarya; Ascomycota; Pezizomycotina; Eurotiomycetes; Eurotiomycetidae; Eurotiales; Aspergillaceae; Aspergillus.
gi|351653318|gb|AFPA01000146.1.g6715.t1	XP_002375063.1	3e-112	69.0141	serine/threonine kinase Ste20 [Aspergillus flavus NRRL3357]_x0001_sp|Q2ULU3.1|STE20_ASPOR RecName: Full=Serine/threonine-protein kinase ste20_x0001_dbj|BAE57472.1| unnamed protein product [Aspergillus oryzae RIB40]_x0001_gb|EED56281.1| serine/threonine kinase Ste20 [Aspergillus flavus NRRL3357]_x0001_gb|EIT73396.1| p21-activated serine/threonine protein kinase [Aspergillus oryzae 3.042]	Aspergillus flavus NRRL3357	Eukaryota; Fungi; Dikarya; Ascomycota; Pezizomycotina; Eurotiomycetes; Eurotiomycetidae; Eurotiales; Aspergillaceae; Aspergillus.
gi|351653318|gb|AFPA01000146.1.g6715.t1	XP_002144741.1	4e-112	81.9905	sexual development serine/threonine kinase PakA [Talaromyces marneffei ATCC 18224]_x0001_gb|EEA28226.1| sexual development serine/threonine kinase PakA [Talaromyces marneffei ATCC 18224]	Talaromyces marneffei ATCC 18224	Eukaryota; Fungi; Dikarya; Ascomycota; Pezizomycotina; Eurotiomycetes; Eurotiomycetidae; Eurotiales; Trichocomaceae; Talaromyces.
gi|351653318|gb|AFPA01000146.1.g6715.t1	EDP54121.1	6e-112	81.0427	serine/threonine kinase Ste20 [Aspergillus fumigatus A1163]	Aspergillus fumigatus A1163	Eukaryota; Fungi; Dikarya; Ascomycota; Pezizomycotina; Eurotiomycetes; Eurotiomycetidae; Eurotiales; Aspergillaceae; Aspergillus.
gi|351653318|gb|AFPA01000146.1.g6715.t1	XP_749600.2	6e-112	81.0427	sexual development serine/threonine kinase PakA [Aspergillus fumigatus Af293]_x0001_sp|Q4WHP3.2|STE20_ASPFU RecName: Full=Serine/threonine-protein kinase ste20_x0001_gb|EAL87562.2| sexual development serine/threonine kinase PakA [Aspergillus fumigatus Af293]	Aspergillus fumigatus Af293	Eukaryota; Fungi; Dikarya; Ascomycota; Pezizomycotina; Eurotiomycetes; Eurotiomycetidae; Eurotiales; Aspergillaceae; Aspergillus.
gi|351653318|gb|AFPA01000146.1.g6715.t1	ABH09724.1	8e-112	81.9905	STE20-like protein [Talaromyces marneffei]	Talaromyces marneffei	Eukaryota; Fungi; Dikarya; Ascomycota; Pezizomycotina; Eurotiomycetes; Eurotiomycetidae; Eurotiales; Trichocomaceae; Talaromyces.
gi|351653318|gb|AFPA01000146.1.g6715.t1	XP_003839795.1	1e-111	83.9024	similar to serine/threonine-protein kinase ste20 [Leptosphaeria maculans JN3]_x0001_emb|CBX96316.1| similar to serine/threonine-protein kinase ste20 [Leptosphaeria maculans JN3]	Leptosphaeria maculans JN3	Eukaryota; Fungi; Dikarya; Ascomycota; Pezizomycotina; Dothideomycetes; Pleosporomycetidae; Pleosporales; Pleosporineae; Leptosphaeriaceae; Leptosphaeria; Leptosphaeria maculans complex.
gi|351653318|gb|AFPA01000146.1.g6715.t1	XP_001260088.1	2e-111	80.5687	serine/threonine kinase Ste20 [Neosartorya fischeri NRRL 181]_x0001_gb|EAW18191.1| serine/threonine kinase Ste20 [Neosartorya fischeri NRRL 181]	Neosartorya fischeri NRRL 181	Eukaryota; Fungi; Dikarya; Ascomycota; Pezizomycotina; Eurotiomycetes; Eurotiomycetidae; Eurotiales; Aspergillaceae; Neosartorya.
gi|351653318|gb|AFPA01000146.1.g6715.t1	XP_001802708.1	2e-111	82.9268	hypothetical protein SNOG_12486 [Phaeosphaeria nodorum SN15]_x0001_gb|EAT80299.2| hypothetical protein SNOG_12486 [Phaeosphaeria nodorum SN15]	Phaeosphaeria nodorum SN15	Eukaryota; Fungi; Dikarya; Ascomycota; Pezizomycotina; Dothideomycetes; Pleosporomycetidae; Pleosporales; Pleosporineae; Phaeosphaeriaceae; Parastagonospora.
gi|351653318|gb|AFPA01000146.1.g6715.t1	XP_001272730.1	3e-111	81.0427	serine/threonine kinase Ste20 [Aspergillus clavatus NRRL 1]_x0001_gb|EAW11304.1| serine/threonine kinase Ste20 [Aspergillus clavatus NRRL 1]	Aspergillus clavatus NRRL 1	Eukaryota; Fungi; Dikarya; Ascomycota; Pezizomycotina; Eurotiomycetes; Eurotiomycetidae; Eurotiales; Aspergillaceae; Aspergillus.
gi|351653318|gb|AFPA01000146.1.g6715.t1	XP_002839113.1	8e-111	82.4645	hypothetical protein [Tuber melanosporum Mel28]_x0001_emb|CAZ83304.1| unnamed protein product [Tuber melanosporum]	Tuber melanosporum Mel28	Eukaryota; Fungi; Dikarya; Ascomycota; Pezizomycotina; Pezizomycetes; Pezizales; Tuberaceae; Tuber.
gi|351653318|gb|AFPA01000146.1.g6715.t1	CCX31656.1	1e-109	81.8182	Similar to Serine/threonine-protein kinase pakA; acc. no. Q2VWQ3 [Pyronema omphalodes CBS 100304]	Pyronema omphalodes CBS 100304	Eukaryota; Fungi; Dikarya; Ascomycota; Pezizomycotina; Pezizomycetes; Pezizales; Pyronemataceae; Pyronema.
gi|351653318|gb|AFPA01000146.1.g6715.t1	EOD47157.1	3e-109	67.8445	putative serine threonine kinase ste20 protein [Neofusicoccum parvum UCRNP2]	Neofusicoccum parvum UCRNP2	Eukaryota; Fungi; Dikarya; Ascomycota; Pezizomycotina; Dothideomycetes; Dothideomycetes incertae sedis; Botryosphaeriales; Botryosphaeriaceae; Neofusicoccum.
gi|351653318|gb|AFPA01000146.1.g6715.t1	XP_001936951.1	4e-109	81.4634	serine/threonine-protein kinase ste20 [Pyrenophora tritici-repentis Pt-1C-BFP]_x0001_gb|EDU49538.1| serine/threonine-protein kinase ste20 [Pyrenophora tritici-repentis Pt-1C-BFP]	Pyrenophora tritici-repentis Pt-1C-BFP	Eukaryota; Fungi; Dikarya; Ascomycota; Pezizomycotina; Dothideomycetes; Pleosporomycetidae; Pleosporales; Pleosporineae; Pleosporaceae; Pyrenophora.
gi|351653318|gb|AFPA01000146.1.g6715.t1	EON69285.1	7e-109	81.9512	STE/STE20/PAKA protein kinase [Coniosporium apollinis CBS 100218]	Coniosporium apollinis CBS 100218	Eukaryota; Fungi; Dikarya; Ascomycota; Pezizomycotina; Eurotiomycetes; Chaetothyriomycetidae; Chaetothyriales; Herpotrichiellaceae; mitosporic Herpotrichiellaceae; Coniosporium.
gi|351653318|gb|AFPA01000146.1.g6715.t1	EUC44088.1	7e-109	80.0948	hypothetical protein COCMIDRAFT_99165 [Bipolaris oryzae ATCC 44560]	Bipolaris oryzae ATCC 44560	Eukaryota; Fungi; Dikarya; Ascomycota; Pezizomycotina; Dothideomycetes; Pleosporomycetidae; Pleosporales; Pleosporineae; Pleosporaceae; Bipolaris.
gi|351653318|gb|AFPA01000146.1.g6715.t1	XP_003301567.1	8e-109	81.4634	hypothetical protein PTT_13099 [Pyrenophora teres f. teres 0-1]_x0001_gb|EFQ90360.1| hypothetical protein PTT_13099 [Pyrenophora teres f. teres 0-1]	Pyrenophora teres f. teres 0-1	Eukaryota; Fungi; Dikarya; Ascomycota; Pezizomycotina; Dothideomycetes; Pleosporomycetidae; Pleosporales; Pleosporineae; Pleosporaceae; Pyrenophora.
gi|351653318|gb|AFPA01000146.1.g6715.t1	EMD88617.1	8e-109	80.0948	hypothetical protein COCHEDRAFT_1110585 [Bipolaris maydis C5]_x0001_gb|ENI05667.1| hypothetical protein COCC4DRAFT_137078 [Bipolaris maydis ATCC 48331]	Bipolaris maydis C5	Eukaryota; Fungi; Dikarya; Ascomycota; Pezizomycotina; Dothideomycetes; Pleosporomycetidae; Pleosporales; Pleosporineae; Pleosporaceae; Bipolaris.
gi|351653318|gb|AFPA01000146.1.g6715.t1	EMD64487.1	9e-109	80.0948	hypothetical protein COCSADRAFT_325807 [Bipolaris sorokiniana ND90Pr]	Bipolaris sorokiniana ND90Pr	Eukaryota; Fungi; Dikarya; Ascomycota; Pezizomycotina; Dothideomycetes; Pleosporomycetidae; Pleosporales; Pleosporineae; Pleosporaceae; Bipolaris.
gi|351653318|gb|AFPA01000146.1.g6715.t1	ELR05942.1	2e-108	80.0948	STE/STE20/PAKA protein kinase [Pseudogymnoascus destructans 20631-21]	Pseudogymnoascus destructans 20631-21	Eukaryota; Fungi; Dikarya; Ascomycota; Pezizomycotina; Leotiomycetes; Leotiomycetes incertae sedis; Pseudeurotiaceae; Pseudogymnoascus.
gi|351653318|gb|AFPA01000146.1.g6715.t1	ELR05942.1	9e-35	55.2448	STE/STE20/PAKA protein kinase [Pseudogymnoascus destructans 20631-21]	Pseudogymnoascus destructans 20631-21	Eukaryota; Fungi; Dikarya; Ascomycota; Pezizomycotina; Leotiomycetes; Leotiomycetes incertae sedis; Pseudeurotiaceae; Pseudogymnoascus.
gi|351653318|gb|AFPA01000146.1.g6715.t1	ELA27086.1	3e-108	79.1469	ste20-like protein [Colletotrichum gloeosporioides Nara gc5]	Colletotrichum gloeosporioides Nara gc5	Eukaryota; Fungi; Dikarya; Ascomycota; Pezizomycotina; Sordariomycetes; Hypocreomycetidae; Glomerellales; Glomerellaceae; mitosporic Glomerellaceae; Colletotrichum.
gi|351653318|gb|AFPA01000146.1.g6715.t1	ELA27086.1	3e-08	53.012	ste20-like protein [Colletotrichum gloeosporioides Nara gc5]	Colletotrichum gloeosporioides Nara gc5	Eukaryota; Fungi; Dikarya; Ascomycota; Pezizomycotina; Sordariomycetes; Hypocreomycetidae; Glomerellales; Glomerellaceae; mitosporic Glomerellaceae; Colletotrichum.
gi|351653318|gb|AFPA01000146.1.g6715.t1	EOA88162.1	3e-108	81.4634	hypothetical protein SETTUDRAFT_107882 [Setosphaeria turcica Et28A]	Setosphaeria turcica Et28A	Eukaryota; Fungi; Dikarya; Ascomycota; Pezizomycotina; Dothideomycetes; Pleosporomycetidae; Pleosporales; Pleosporineae; Pleosporaceae; Setosphaeria.
gi|351653318|gb|AFPA01000146.1.g6715.t1	XP_001556382.1	3e-108	80.0948	conserved hypothetical protein [Botryotinia fuckeliana B05.10]	Botryotinia fuckeliana B05.10	Eukaryota; Fungi; Dikarya; Ascomycota; Pezizomycotina; Leotiomycetes; Helotiales; Sclerotiniaceae; Botryotinia.
gi|351653318|gb|AFPA01000146.1.g6715.t1	EPS34013.1	4e-108	79.4258	hypothetical protein PDE_08975 [Penicillium oxalicum 114-2]	Penicillium oxalicum 114-2	Eukaryota; Fungi; Dikarya; Ascomycota; Pezizomycotina; Eurotiomycetes; Eurotiomycetidae; Eurotiales; Aspergillaceae; Penicillium.
gi|351653318|gb|AFPA01000146.1.g6715.t1	EUN26229.1	5e-108	79.6209	hypothetical protein COCVIDRAFT_27379 [Bipolaris victoriae FI3]	Bipolaris victoriae FI3	Eukaryota; Fungi; Dikarya; Ascomycota; Pezizomycotina; Dothideomycetes; Pleosporomycetidae; Pleosporales; Pleosporineae; Pleosporaceae; Bipolaris.
gi|351653318|gb|AFPA01000146.1.g6715.t1	XP_003853454.1	6e-108	80.4878	p21-activated protein kinase [Zymoseptoria tritici IPO323]_x0001_gb|EGP88430.1| p21-activated protein kinase [Zymoseptoria tritici IPO323]	Zymoseptoria tritici IPO323	Eukaryota; Fungi; Dikarya; Ascomycota; Pezizomycotina; Dothideomycetes; Dothideomycetidae; Capnodiales; Mycosphaerellaceae; Zymoseptoria.
gi|351653318|gb|AFPA01000146.1.g6715.t1	XP_003853454.1	4e-47	51.4286	p21-activated protein kinase [Zymoseptoria tritici IPO323]_x0001_gb|EGP88430.1| p21-activated protein kinase [Zymoseptoria tritici IPO323]	Zymoseptoria tritici IPO323	Eukaryota; Fungi; Dikarya; Ascomycota; Pezizomycotina; Dothideomycetes; Dothideomycetidae; Capnodiales; Mycosphaerellaceae; Zymoseptoria.
gi|351653318|gb|AFPA01000146.1.g6715.t1	EUC27822.1	6e-108	79.6209	hypothetical protein COCCADRAFT_9683 [Bipolaris zeicola 26-R-13]	Bipolaris zeicola 26-R-13	Eukaryota; Fungi; Dikarya; Ascomycota; Pezizomycotina; Dothideomycetes; Pleosporomycetidae; Pleosporales; Pleosporineae; Pleosporaceae; Bipolaris.
gi|351653318|gb|AFPA01000146.1.g6715.t1	EKG12837.1	8e-108	67.4912	PAK-box/P21-Rho-binding protein [Macrophomina phaseolina MS6]	Macrophomina phaseolina MS6	Eukaryota; Fungi; Dikarya; Ascomycota; Pezizomycotina; Dothideomycetes; Dothideomycetes incertae sedis; Botryosphaeriales; Botryosphaeriaceae; Macrophomina.
gi|351653318|gb|AFPA01000146.1.g6715.t1	ESZ95670.1	1e-107	80.0948	BcSTE20, mitogen-activated protein kinase : p21-activated kinase (PAK) [Sclerotinia borealis F-4157]	Sclerotinia borealis F-4157	Eukaryota; Fungi; Dikarya; Ascomycota; Pezizomycotina; Leotiomycetes; Helotiales; Sclerotiniaceae; Sclerotinia.
gi|351653303|gb|AFPA01000161.1.g7320.t1	EHY58755.1	2e-93	100	hypothetical protein HMPREF1120_06758 [Exophiala dermatitidis NIH/UT8656]	Exophiala dermatitidis NIH/UT8656	Eukaryota; Fungi; Dikarya; Ascomycota; Pezizomycotina; Eurotiomycetes; Chaetothyriomycetidae; Chaetothyriales; Herpotrichiellaceae; mitosporic Herpotrichiellaceae; Exophiala.
gi|351653303|gb|AFPA01000161.1.g7320.t1	ETI24844.1	5e-82	89.2045	hypothetical protein G647_04214 [Cladophialophora carrionii CBS 160.54]	Cladophialophora carrionii CBS 160.54	Eukaryota; Fungi; Dikarya; Ascomycota; Pezizomycotina; Eurotiomycetes; Chaetothyriomycetidae; Chaetothyriales; Herpotrichiellaceae; mitosporic Herpotrichiellaceae; Cladophialophora.
gi|351653303|gb|AFPA01000161.1.g7320.t1	ETN45428.1	4e-74	84.5714	hypothetical protein HMPREF1541_09259 [Cyphellophora europaea CBS 101466]	Cyphellophora europaea CBS 101466	Eukaryota; Fungi; Dikarya; Ascomycota; Pezizomycotina; Eurotiomycetes; Chaetothyriomycetidae; Chaetothyriales; Cyphellophoraceae; Cyphellophora.
gi|351653303|gb|AFPA01000161.1.g7320.t1	ERF68883.1	8e-65	75.5682	hypothetical protein EPUS_04535 [Endocarpon pusillum Z07020]	Endocarpon pusillum Z07020	Eukaryota; Fungi; Dikarya; Ascomycota; Pezizomycotina; Eurotiomycetes; Chaetothyriomycetidae; Verrucariales; Verrucariaceae; Endocarpon.
gi|351653303|gb|AFPA01000161.1.g7320.t1	XP_001263537.1	4e-63	69.8864	hypothetical protein NFIA_068090 [Neosartorya fischeri NRRL 181]_x0001_gb|EAW21640.1| conserved hypothetical protein [Neosartorya fischeri NRRL 181]	Neosartorya fischeri NRRL 181	Eukaryota; Fungi; Dikarya; Ascomycota; Pezizomycotina; Eurotiomycetes; Eurotiomycetidae; Eurotiales; Aspergillaceae; Neosartorya.
gi|351653303|gb|AFPA01000161.1.g7320.t1	XP_001818293.1	2e-59	66.4773	hypothetical protein AOR_1_2368174 [Aspergillus oryzae RIB40]_x0001_ref|XP_002373515.1| conserved hypothetical protein [Aspergillus flavus NRRL3357]_x0001_dbj|BAE56291.1| unnamed protein product [Aspergillus oryzae RIB40]_x0001_gb|EED57903.1| conserved hypothetical protein [Aspergillus flavus NRRL3357]_x0001_gb|EIT82339.1| hypothetical protein Ao3042_00525 [Aspergillus oryzae 3.042]	Aspergillus oryzae RIB40	Eukaryota; Fungi; Dikarya; Ascomycota; Pezizomycotina; Eurotiomycetes; Eurotiomycetidae; Eurotiales; Aspergillaceae; Aspergillus.
gi|351653303|gb|AFPA01000161.1.g7320.t1	CDM32014.1	3e-59	65.9091	Membrane fusion mating protein FIG1 [Penicillium roqueforti]	Penicillium roqueforti	Eukaryota; Fungi; Dikarya; Ascomycota; Pezizomycotina; Eurotiomycetes; Eurotiomycetidae; Eurotiales; Aspergillaceae; Penicillium.
gi|351653303|gb|AFPA01000161.1.g7320.t1	EKV19205.1	8e-59	65.9091	hypothetical protein PDIG_03650 [Penicillium digitatum PHI26]_x0001_gb|EKV21260.1| hypothetical protein PDIP_08330 [Penicillium digitatum Pd1]	Penicillium digitatum PHI26	Eukaryota; Fungi; Dikarya; Ascomycota; Pezizomycotina; Eurotiomycetes; Eurotiomycetidae; Eurotiales; Aspergillaceae; Penicillium.
gi|351653303|gb|AFPA01000161.1.g7320.t1	XP_001270922.1	1e-58	66.4773	conserved hypothetical protein [Aspergillus clavatus NRRL 1]_x0001_gb|EAW09496.1| conserved hypothetical protein [Aspergillus clavatus NRRL 1]	Aspergillus clavatus NRRL 1	Eukaryota; Fungi; Dikarya; Ascomycota; Pezizomycotina; Eurotiomycetes; Eurotiomycetidae; Eurotiales; Aspergillaceae; Aspergillus.
gi|351653303|gb|AFPA01000161.1.g7320.t1	XP_002562962.1	9e-58	64.2045	Pc20g04120 [Penicillium chrysogenum Wisconsin 54-1255]_x0001_emb|CAP85741.1| Pc20g04120 [Penicillium chrysogenum Wisconsin 54-1255]	Penicillium chrysogenum Wisconsin 54-1255	Eukaryota; Fungi; Dikarya; Ascomycota; Pezizomycotina; Eurotiomycetes; Eurotiomycetidae; Eurotiales; Aspergillaceae; Penicillium; Penicillium chrysogenum complex.
gi|351653303|gb|AFPA01000161.1.g7320.t1	EFY89257.1	9e-58	68.3908	hypothetical protein MAC_04638 [Metarhizium acridum CQMa 102]	Metarhizium acridum CQMa 102	Eukaryota; Fungi; Dikarya; Ascomycota; Pezizomycotina; Sordariomycetes; Hypocreomycetidae; Hypocreales; Clavicipitaceae; mitosporic Clavicipitaceae; Metarhizium.
gi|351653303|gb|AFPA01000161.1.g7320.t1	EFY99656.1	1e-57	67.8161	hypothetical protein MAA_04585 [Metarhizium anisopliae ARSEF 23]	Metarhizium anisopliae ARSEF 23	Eukaryota; Fungi; Dikarya; Ascomycota; Pezizomycotina; Sordariomycetes; Hypocreomycetidae; Hypocreales; Clavicipitaceae; mitosporic Clavicipitaceae; Metarhizium.
gi|351653303|gb|AFPA01000161.1.g7320.t1	XP_003718083.1	2e-57	67.6301	hypothetical protein MGG_11474 [Magnaporthe oryzae 70-15]_x0001_gb|EHA48499.1| hypothetical protein MGG_11474 [Magnaporthe oryzae 70-15]	Magnaporthe oryzae 70-15	Eukaryota; Fungi; Dikarya; Ascomycota; Pezizomycotina; Sordariomycetes; Sordariomycetidae; Magnaporthales; Magnaporthaceae; Magnaporthe.
gi|351653303|gb|AFPA01000161.1.g7320.t1	ELQ43865.1	3e-57	67.6301	hypothetical protein OOU_Y34scaffold00126g68 [Magnaporthe oryzae Y34]_x0001_gb|ELQ66899.1| hypothetical protein OOW_P131scaffold00345g37 [Magnaporthe oryzae P131]	Magnaporthe oryzae Y34	Eukaryota; Fungi; Dikarya; Ascomycota; Pezizomycotina; Sordariomycetes; Sordariomycetidae; Magnaporthales; Magnaporthaceae; Magnaporthe.
gi|351653303|gb|AFPA01000161.1.g7320.t1	EJT75413.1	2e-56	64.7727	hypothetical protein GGTG_05348 [Gaeumannomyces graminis var. tritici R3-111a-1]	Gaeumannomyces graminis var. tritici R3-111a-1	Eukaryota; Fungi; Dikarya; Ascomycota; Pezizomycotina; Sordariomycetes; Sordariomycetidae; Magnaporthales; Magnaporthaceae; Gaeumannomyces.
gi|351653303|gb|AFPA01000161.1.g7320.t1	EEH16922.1	2e-56	66.474	conserved hypothetical protein [Paracoccidioides brasiliensis Pb03]	Paracoccidioides brasiliensis Pb03	Eukaryota; Fungi; Dikarya; Ascomycota; Pezizomycotina; Eurotiomycetes; Eurotiomycetidae; Onygenales; mitosporic Onygenales; Paracoccidioides.
gi|351653303|gb|AFPA01000161.1.g7320.t1	EFW17399.1	4e-56	65.896	conserved hypothetical protein [Coccidioides posadasii str. Silveira]	Coccidioides posadasii str. Silveira	Eukaryota; Fungi; Dikarya; Ascomycota; Pezizomycotina; Eurotiomycetes; Eurotiomycetidae; Onygenales; mitosporic Onygenales; Coccidioides.
gi|351653303|gb|AFPA01000161.1.g7320.t1	XP_001904767.1	6e-56	64.7727	hypothetical protein [Podospora anserina S mat+]_x0001_emb|CAP64674.1| unnamed protein product [Podospora anserina S mat+]	Podospora anserina S mat+	Eukaryota; Fungi; Dikarya; Ascomycota; Pezizomycotina; Sordariomycetes; Sordariomycetidae; Sordariales; Lasiosphaeriaceae; Podospora.
gi|351653303|gb|AFPA01000161.1.g7320.t1	XP_001208933.1	1e-55	68.1818	conserved hypothetical protein [Aspergillus terreus NIH2624]_x0001_gb|EAU38325.1| conserved hypothetical protein [Aspergillus terreus NIH2624]	Aspergillus terreus NIH2624	Eukaryota; Fungi; Dikarya; Ascomycota; Pezizomycotina; Eurotiomycetes; Eurotiomycetidae; Eurotiales; Aspergillaceae; Aspergillus.
gi|351653303|gb|AFPA01000161.1.g7320.t1	GAA84883.1	1e-55	64.1618	hypothetical protein AKAW_02997 [Aspergillus kawachii IFO 4308]	Aspergillus kawachii IFO 4308	Eukaryota; Fungi; Dikarya; Ascomycota; Pezizomycotina; Eurotiomycetes; Eurotiomycetidae; Eurotiales; Aspergillaceae; Aspergillus.
gi|351653303|gb|AFPA01000161.1.g7320.t1	XP_001397573.2	1e-55	64.1618	hypothetical protein ANI_1_376144 [Aspergillus niger CBS 513.88]	Aspergillus niger CBS 513.88	Eukaryota; Fungi; Dikarya; Ascomycota; Pezizomycotina; Eurotiomycetes; Eurotiomycetidae; Eurotiales; Aspergillaceae; Aspergillus.
gi|351653303|gb|AFPA01000161.1.g7320.t1	EAS30278.2	2e-55	65.3179	hypothetical protein CIMG_05523 [Coccidioides immitis RS]	Coccidioides immitis RS	Eukaryota; Fungi; Dikarya; Ascomycota; Pezizomycotina; Eurotiomycetes; Eurotiomycetidae; Onygenales; mitosporic Onygenales; Coccidioides.
gi|351653303|gb|AFPA01000161.1.g7320.t1	XP_003665247.1	3e-55	66.4773	hypothetical protein MYCTH_2308768 [Myceliophthora thermophila ATCC 42464]_x0001_gb|AEO60002.1| hypothetical protein MYCTH_2308768 [Myceliophthora thermophila ATCC 42464]	Myceliophthora thermophila ATCC 42464	Eukaryota; Fungi; Dikarya; Ascomycota; Pezizomycotina; Sordariomycetes; Sordariomycetidae; Sordariales; Chaetomiaceae; Myceliophthora.
gi|351653303|gb|AFPA01000161.1.g7320.t1	EON68901.1	9e-55	68.9655	hypothetical protein W97_08159 [Coniosporium apollinis CBS 100218]	Coniosporium apollinis CBS 100218	Eukaryota; Fungi; Dikarya; Ascomycota; Pezizomycotina; Eurotiomycetes; Chaetothyriomycetidae; Chaetothyriales; Herpotrichiellaceae; mitosporic Herpotrichiellaceae; Coniosporium.
gi|351653303|gb|AFPA01000161.1.g7320.t1	XP_003654308.1	1e-54	66.474	hypothetical protein THITE_2117205 [Thielavia terrestris NRRL 8126]_x0001_gb|AEO67972.1| hypothetical protein THITE_2117205 [Thielavia terrestris NRRL 8126]	Thielavia terrestris NRRL 8126	Eukaryota; Fungi; Dikarya; Ascomycota; Pezizomycotina; Sordariomycetes; Sordariomycetidae; Sordariales; Chaetomiaceae; Thielavia.
gi|351653303|gb|AFPA01000161.1.g7320.t1	ENH76677.1	2e-54	67.052	hypothetical protein Cob_01990 [Colletotrichum orbiculare MAFF 240422]	Colletotrichum orbiculare MAFF 240422	Eukaryota; Fungi; Dikarya; Ascomycota; Pezizomycotina; Sordariomycetes; Hypocreomycetidae; Glomerellales; Glomerellaceae; mitosporic Glomerellaceae; Colletotrichum.
gi|351653303|gb|AFPA01000161.1.g7320.t1	EFX00889.1	2e-54	65.2941	hypothetical protein CMQ_1970 [Grosmannia clavigera kw1407]	Grosmannia clavigera kw1407	Eukaryota; Fungi; Dikarya; Ascomycota; Pezizomycotina; Sordariomycetes; Sordariomycetidae; Ophiostomatales; Ophiostomataceae; Grosmannia.
gi|351653303|gb|AFPA01000161.1.g7320.t1	XP_660640.1	2e-54	61.6667	hypothetical protein AN3036.2 [Aspergillus nidulans FGSC A4]_x0001_gb|EAA63607.1| hypothetical protein AN3036.2 [Aspergillus nidulans FGSC A4]_x0001_tpe|CBF83525.1| TPA: hypothetical protein ANIA_03036 [Aspergillus nidulans FGSC A4]	Aspergillus nidulans FGSC A4	Eukaryota; Fungi; Dikarya; Ascomycota; Pezizomycotina; Eurotiomycetes; Eurotiomycetidae; Eurotiales; Aspergillaceae; Aspergillus.
gi|351653303|gb|AFPA01000161.1.g7320.t1	XP_001246082.1	3e-54	63.0058	hypothetical protein CIMG_05523 [Coccidioides immitis RS]	Coccidioides immitis RS	Eukaryota; Fungi; Dikarya; Ascomycota; Pezizomycotina; Eurotiomycetes; Eurotiomycetidae; Onygenales; mitosporic Onygenales; Coccidioides.
gi|351653303|gb|AFPA01000161.1.g7320.t1	XP_003841934.1	3e-54	69.3252	hypothetical protein LEMA_P098640.1 [Leptosphaeria maculans JN3]_x0001_emb|CBX98455.1| hypothetical protein LEMA_P098640.1 [Leptosphaeria maculans JN3]	Leptosphaeria maculans JN3	Eukaryota; Fungi; Dikarya; Ascomycota; Pezizomycotina; Dothideomycetes; Pleosporomycetidae; Pleosporales; Pleosporineae; Leptosphaeriaceae; Leptosphaeria; Leptosphaeria maculans complex.
gi|351653303|gb|AFPA01000161.1.g7320.t1	EPE26812.1	6e-54	67.6136	hypothetical protein GLAREA_02726 [Glarea lozoyensis ATCC 20868]	Glarea lozoyensis ATCC 20868	Eukaryota; Fungi; Dikarya; Ascomycota; Pezizomycotina; Leotiomycetes; Helotiales; Helotiaceae; Glarea.
gi|351653303|gb|AFPA01000161.1.g7320.t1	EFQ27507.1	9e-54	69.3642	hypothetical protein GLRG_02002 [Colletotrichum graminicola M1.001]	Colletotrichum graminicola M1.001	Eukaryota; Fungi; Dikarya; Ascomycota; Pezizomycotina; Sordariomycetes; Hypocreomycetidae; Glomerellales; Glomerellaceae; mitosporic Glomerellaceae; Colletotrichum.
gi|351653303|gb|AFPA01000161.1.g7320.t1	XP_001553640.1	2e-53	67.6136	hypothetical protein BC1G_07727 [Botryotinia fuckeliana B05.10]_x0001_emb|CCD50677.1| hypothetical protein BofuT4_P024860.1 [Botryotinia fuckeliana T4]_x0001_gb|EMR85934.1| putative factor-induced protein 1 protein [Botryotinia fuckeliana BcDW1]	Botryotinia fuckeliana B05.10	Eukaryota; Fungi; Dikarya; Ascomycota; Pezizomycotina; Leotiomycetes; Helotiales; Sclerotiniaceae; Botryotinia.
gi|351653303|gb|AFPA01000161.1.g7320.t1	EPE03350.1	2e-53	64.9718	factor-induced protein 1 [Ophiostoma piceae UAMH 11346]	Ophiostoma piceae UAMH 11346	Eukaryota; Fungi; Dikarya; Ascomycota; Pezizomycotina; Sordariomycetes; Sordariomycetidae; Ophiostomatales; Ophiostomataceae; Ophiostoma.
gi|351653303|gb|AFPA01000161.1.g7320.t1	XP_001802340.1	6e-53	68.7117	hypothetical protein SNOG_12106 [Phaeosphaeria nodorum SN15]_x0001_gb|EAT80518.1| hypothetical protein SNOG_12106 [Phaeosphaeria nodorum SN15]	Phaeosphaeria nodorum SN15	Eukaryota; Fungi; Dikarya; Ascomycota; Pezizomycotina; Dothideomycetes; Pleosporomycetidae; Pleosporales; Pleosporineae; Phaeosphaeriaceae; Parastagonospora.
gi|351653303|gb|AFPA01000161.1.g7320.t1	ESZ94108.1	1e-52	68.6747	hypothetical protein SBOR_5528 [Sclerotinia borealis F-4157]	Sclerotinia borealis F-4157	Eukaryota; Fungi; Dikarya; Ascomycota; Pezizomycotina; Leotiomycetes; Helotiales; Sclerotiniaceae; Sclerotinia.
gi|351653303|gb|AFPA01000161.1.g7320.t1	ELA27810.1	2e-52	68.2081	hypothetical protein CGGC5_11425 [Colletotrichum gloeosporioides Nara gc5]	Colletotrichum gloeosporioides Nara gc5	Eukaryota; Fungi; Dikarya; Ascomycota; Pezizomycotina; Sordariomycetes; Hypocreomycetidae; Glomerellales; Glomerellaceae; mitosporic Glomerellaceae; Colletotrichum.
gi|351653303|gb|AFPA01000161.1.g7320.t1	EDP52836.1	2e-52	68.8406	conserved hypothetical protein [Aspergillus fumigatus A1163]	Aspergillus fumigatus A1163	Eukaryota; Fungi; Dikarya; Ascomycota; Pezizomycotina; Eurotiomycetes; Eurotiomycetidae; Eurotiales; Aspergillaceae; Aspergillus.
gi|351653303|gb|AFPA01000161.1.g7320.t1	EQB45040.1	2e-52	68.2081	hypothetical protein CGLO_16141 [Colletotrichum gloeosporioides Cg-14]	Colletotrichum gloeosporioides Cg-14	Eukaryota; Fungi; Dikarya; Ascomycota; Pezizomycotina; Sordariomycetes; Hypocreomycetidae; Glomerellales; Glomerellaceae; mitosporic Glomerellaceae; Colletotrichum.
gi|351653303|gb|AFPA01000161.1.g7320.t1	EMD97459.1	4e-52	70.5521	hypothetical protein COCHEDRAFT_1125004 [Bipolaris maydis C5]_x0001_gb|ENI01404.1| hypothetical protein COCC4DRAFT_177213 [Bipolaris maydis ATCC 48331]	Bipolaris maydis C5	Eukaryota; Fungi; Dikarya; Ascomycota; Pezizomycotina; Dothideomycetes; Pleosporomycetidae; Pleosporales; Pleosporineae; Pleosporaceae; Bipolaris.
gi|351653303|gb|AFPA01000161.1.g7320.t1	EOA89886.1	5e-52	70.5521	hypothetical protein SETTUDRAFT_167613 [Setosphaeria turcica Et28A]	Setosphaeria turcica Et28A	Eukaryota; Fungi; Dikarya; Ascomycota; Pezizomycotina; Dothideomycetes; Pleosporomycetidae; Pleosporales; Pleosporineae; Pleosporaceae; Setosphaeria.
gi|351653303|gb|AFPA01000161.1.g7320.t1	EGY17188.1	6e-52	65.896	hypothetical protein VDAG_00870 [Verticillium dahliae VdLs.17]	Verticillium dahliae VdLs.17	Eukaryota; Fungi; Dikarya; Ascomycota; Pezizomycotina; Sordariomycetes; Hypocreomycetidae; Glomerellales; Plectosphaerellaceae; mitosporic Plectosphaerellaceae; Verticillium.
gi|351653303|gb|AFPA01000161.1.g7320.t1	EUC28040.1	6e-52	69.9387	hypothetical protein COCCADRAFT_30624 [Bipolaris zeicola 26-R-13]_x0001_gb|EUC46403.1| hypothetical protein COCMIDRAFT_93059 [Bipolaris oryzae ATCC 44560]_x0001_gb|EUN23774.1| hypothetical protein COCVIDRAFT_40662 [Bipolaris victoriae FI3]	Bipolaris zeicola 26-R-13	Eukaryota; Fungi; Dikarya; Ascomycota; Pezizomycotina; Dothideomycetes; Pleosporomycetidae; Pleosporales; Pleosporineae; Pleosporaceae; Bipolaris.
gi|351653303|gb|AFPA01000161.1.g7320.t1	EMD68849.1	6e-52	69.9387	hypothetical protein COCSADRAFT_196721 [Bipolaris sorokiniana ND90Pr]	Bipolaris sorokiniana ND90Pr	Eukaryota; Fungi; Dikarya; Ascomycota; Pezizomycotina; Dothideomycetes; Pleosporomycetidae; Pleosporales; Pleosporineae; Pleosporaceae; Bipolaris.
gi|351653303|gb|AFPA01000161.1.g7320.t1	XP_003005684.1	6e-52	65.896	conserved hypothetical protein [Verticillium alfalfae VaMs.102]_x0001_gb|EEY17528.1| conserved hypothetical protein [Verticillium alfalfae VaMs.102]	Verticillium alfalfae VaMs.102	Eukaryota; Fungi; Dikarya; Ascomycota; Pezizomycotina; Sordariomycetes; Hypocreomycetidae; Glomerellales; Plectosphaerellaceae; mitosporic Plectosphaerellaceae; Verticillium.
gi|351653303|gb|AFPA01000161.1.g7320.t1	XP_754712.1	7e-52	68.8406	conserved hypothetical protein [Aspergillus fumigatus Af293]_x0001_gb|EAL92674.1| conserved hypothetical protein [Aspergillus fumigatus Af293]	Aspergillus fumigatus Af293	Eukaryota; Fungi; Dikarya; Ascomycota; Pezizomycotina; Eurotiomycetes; Eurotiomycetidae; Eurotiales; Aspergillaceae; Aspergillus.
gi|351653303|gb|AFPA01000161.1.g7320.t1	AAX14026.1	7e-52	69.8225	unknown [Monascus pilosus]	Monascus pilosus	Eukaryota; Fungi; Dikarya; Ascomycota; Pezizomycotina; Eurotiomycetes; Eurotiomycetidae; Eurotiales; Aspergillaceae; Monascus.
gi|351653303|gb|AFPA01000161.1.g7320.t1	XP_003303950.1	7e-52	69.9387	hypothetical protein PTT_16352 [Pyrenophora teres f. teres 0-1]_x0001_gb|EFQ87969.1| hypothetical protein PTT_16352 [Pyrenophora teres f. teres 0-1]	Pyrenophora teres f. teres 0-1	Eukaryota; Fungi; Dikarya; Ascomycota; Pezizomycotina; Dothideomycetes; Pleosporomycetidae; Pleosporales; Pleosporineae; Pleosporaceae; Pyrenophora.
gi|351653300|gb|AFPA01000164.1.g7541.t1	EHY58970.1	2e-37	100	hypothetical protein HMPREF1120_06971 [Exophiala dermatitidis NIH/UT8656]	Exophiala dermatitidis NIH/UT8656	Eukaryota; Fungi; Dikarya; Ascomycota; Pezizomycotina; Eurotiomycetes; Chaetothyriomycetidae; Chaetothyriales; Herpotrichiellaceae; mitosporic Herpotrichiellaceae; Exophiala.
gi|351653298|gb|AFPA01000166.1.g7580.t1	EHY59004.1	1e-13	100	hypothetical protein HMPREF1120_07004 [Exophiala dermatitidis NIH/UT8656]	Exophiala dermatitidis NIH/UT8656	Eukaryota; Fungi; Dikarya; Ascomycota; Pezizomycotina; Eurotiomycetes; Chaetothyriomycetidae; Chaetothyriales; Herpotrichiellaceae; mitosporic Herpotrichiellaceae; Exophiala.
gi|351653289|gb|AFPA01000175.1.g7928.t1	EHY59325.1	1e-41	100	hypothetical protein HMPREF1120_07317 [Exophiala dermatitidis NIH/UT8656]	Exophiala dermatitidis NIH/UT8656	Eukaryota; Fungi; Dikarya; Ascomycota; Pezizomycotina; Eurotiomycetes; Chaetothyriomycetidae; Chaetothyriales; Herpotrichiellaceae; mitosporic Herpotrichiellaceae; Exophiala.
gi|351653289|gb|AFPA01000175.1.g7928.t1	ETI21053.1	8e-07	52.5	hypothetical protein G647_07396 [Cladophialophora carrionii CBS 160.54]	Cladophialophora carrionii CBS 160.54	Eukaryota; Fungi; Dikarya; Ascomycota; Pezizomycotina; Eurotiomycetes; Chaetothyriomycetidae; Chaetothyriales; Herpotrichiellaceae; mitosporic Herpotrichiellaceae; Cladophialophora.
gi|351653288|gb|AFPA01000176.1.g8299.t1	EHY59675.1	0	100	NAD-dependent deacetylase sirtuin 4 [Exophiala dermatitidis NIH/UT8656]	Exophiala dermatitidis NIH/UT8656	Eukaryota; Fungi; Dikarya; Ascomycota; Pezizomycotina; Eurotiomycetes; Chaetothyriomycetidae; Chaetothyriales; Herpotrichiellaceae; mitosporic Herpotrichiellaceae; Exophiala.
gi|351653288|gb|AFPA01000176.1.g8299.t1	ETI25867.1	1e-153	69.0962	hypothetical protein G647_02644 [Cladophialophora carrionii CBS 160.54]	Cladophialophora carrionii CBS 160.54	Eukaryota; Fungi; Dikarya; Ascomycota; Pezizomycotina; Eurotiomycetes; Chaetothyriomycetidae; Chaetothyriales; Herpotrichiellaceae; mitosporic Herpotrichiellaceae; Cladophialophora.
gi|351653288|gb|AFPA01000176.1.g8299.t1	ERF73648.1	5e-125	59.7701	hypothetical protein EPUS_00901 [Endocarpon pusillum Z07020]	Endocarpon pusillum Z07020	Eukaryota; Fungi; Dikarya; Ascomycota; Pezizomycotina; Eurotiomycetes; Chaetothyriomycetidae; Verrucariales; Verrucariaceae; Endocarpon.
gi|351653288|gb|AFPA01000176.1.g8299.t1	XP_001221750.1	1e-124	57.4713	hypothetical protein CHGG_05655 [Chaetomium globosum CBS 148.51]_x0001_gb|EAQ89036.1| hypothetical protein CHGG_05655 [Chaetomium globosum CBS 148.51]	Chaetomium globosum CBS 148.51	Eukaryota; Fungi; Dikarya; Ascomycota; Pezizomycotina; Sordariomycetes; Sordariomycetidae; Sordariales; Chaetomiaceae; Chaetomium.
gi|351653288|gb|AFPA01000176.1.g8299.t1	EKD19154.1	2e-124	57.7586	Sir2 family protein [Marssonina brunnea f. sp. 'multigermtubi' MB_m1]	Marssonina brunnea f. sp. 'multigermtubi' MB_m1	Eukaryota; Fungi; Dikarya; Ascomycota; Pezizomycotina; Leotiomycetes; Helotiales; Dermateaceae; Marssonina.
gi|351653288|gb|AFPA01000176.1.g8299.t1	EFQ24870.1	1e-123	57.1839	Sir2 family protein [Colletotrichum graminicola M1.001]	Colletotrichum graminicola M1.001	Eukaryota; Fungi; Dikarya; Ascomycota; Pezizomycotina; Sordariomycetes; Hypocreomycetidae; Glomerellales; Glomerellaceae; mitosporic Glomerellaceae; Colletotrichum.
gi|351653288|gb|AFPA01000176.1.g8299.t1	XP_003662716.1	1e-123	57.7586	hypothetical protein MYCTH_81379 [Myceliophthora thermophila ATCC 42464]_x0001_gb|AEO57471.1| hypothetical protein MYCTH_81379 [Myceliophthora thermophila ATCC 42464]	Myceliophthora thermophila ATCC 42464	Eukaryota; Fungi; Dikarya; Ascomycota; Pezizomycotina; Sordariomycetes; Sordariomycetidae; Sordariales; Chaetomiaceae; Myceliophthora.
gi|351653288|gb|AFPA01000176.1.g8299.t1	EPE31865.1	3e-122	58.1197	DHS-like NAD/FAD-binding protein [Glarea lozoyensis ATCC 20868]	Glarea lozoyensis ATCC 20868	Eukaryota; Fungi; Dikarya; Ascomycota; Pezizomycotina; Leotiomycetes; Helotiales; Helotiaceae; Glarea.
gi|351653288|gb|AFPA01000176.1.g8299.t1	ELA25534.1	6e-122	55.7471	silencing information regulator [Colletotrichum gloeosporioides Nara gc5]	Colletotrichum gloeosporioides Nara gc5	Eukaryota; Fungi; Dikarya; Ascomycota; Pezizomycotina; Sordariomycetes; Hypocreomycetidae; Glomerellales; Glomerellaceae; mitosporic Glomerellaceae; Colletotrichum.
gi|351653288|gb|AFPA01000176.1.g8299.t1	EQB55065.1	8e-122	55.7471	Sir2 family protein [Colletotrichum gloeosporioides Cg-14]	Colletotrichum gloeosporioides Cg-14	Eukaryota; Fungi; Dikarya; Ascomycota; Pezizomycotina; Sordariomycetes; Hypocreomycetidae; Glomerellales; Glomerellaceae; mitosporic Glomerellaceae; Colletotrichum.
gi|351653288|gb|AFPA01000176.1.g8299.t1	ENH81086.1	2e-121	57.0201	sir2 family transcriptional [Colletotrichum orbiculare MAFF 240422]	Colletotrichum orbiculare MAFF 240422	Eukaryota; Fungi; Dikarya; Ascomycota; Pezizomycotina; Sordariomycetes; Hypocreomycetidae; Glomerellales; Glomerellaceae; mitosporic Glomerellaceae; Colletotrichum.
gi|351653288|gb|AFPA01000176.1.g8299.t1	ETS80481.1	4e-121	53.7356	hypothetical protein PFICI_08010 [Pestalotiopsis fici W106-1]	Pestalotiopsis fici W106-1	Eukaryota; Fungi; Dikarya; Ascomycota; Pezizomycotina; Sordariomycetes; Xylariomycetidae; Xylariales; Amphisphaeriaceae; mitosporic Amphisphaeriaceae; Pestalotiopsis.
gi|351653288|gb|AFPA01000176.1.g8299.t1	EMD65471.1	7e-121	57.3913	hypothetical protein COCSADRAFT_35514 [Bipolaris sorokiniana ND90Pr]	Bipolaris sorokiniana ND90Pr	Eukaryota; Fungi; Dikarya; Ascomycota; Pezizomycotina; Dothideomycetes; Pleosporomycetidae; Pleosporales; Pleosporineae; Pleosporaceae; Bipolaris.
gi|351653288|gb|AFPA01000176.1.g8299.t1	EON63237.1	1e-120	58.908	hypothetical protein W97_02464 [Coniosporium apollinis CBS 100218]	Coniosporium apollinis CBS 100218	Eukaryota; Fungi; Dikarya; Ascomycota; Pezizomycotina; Eurotiomycetes; Chaetothyriomycetidae; Chaetothyriales; Herpotrichiellaceae; mitosporic Herpotrichiellaceae; Coniosporium.
gi|351653288|gb|AFPA01000176.1.g8299.t1	EMR85817.1	2e-120	56.1254	putative sir2 family protein [Botryotinia fuckeliana BcDW1]	Botryotinia fuckeliana BcDW1	Eukaryota; Fungi; Dikarya; Ascomycota; Pezizomycotina; Leotiomycetes; Helotiales; Sclerotiniaceae; Botryotinia.
gi|351653288|gb|AFPA01000176.1.g8299.t1	EMC94829.1	2e-120	57.6812	hypothetical protein BAUCODRAFT_36090 [Baudoinia compniacensis UAMH 10762]	Baudoinia compniacensis UAMH 10762	Eukaryota; Fungi; Dikarya; Ascomycota; Pezizomycotina; Dothideomycetes; Dothideomycetidae; Capnodiales; Teratosphaeriaceae; mitosporic Teratosphaeriaceae; Baudoinia.
gi|351653288|gb|AFPA01000176.1.g8299.t1	XP_003655846.1	7e-120	56.3218	SIR2 family histone deacetylase-like protein [Thielavia terrestris NRRL 8126]_x0001_gb|AEO69510.1| SIR2 family histone deacetylase-like protein [Thielavia terrestris NRRL 8126]	Thielavia terrestris NRRL 8126	Eukaryota; Fungi; Dikarya; Ascomycota; Pezizomycotina; Sordariomycetes; Sordariomycetidae; Sordariales; Chaetomiaceae; Thielavia.
gi|351653288|gb|AFPA01000176.1.g8299.t1	EOA81443.1	8e-120	58.5586	hypothetical protein SETTUDRAFT_181656 [Setosphaeria turcica Et28A]	Setosphaeria turcica Et28A	Eukaryota; Fungi; Dikarya; Ascomycota; Pezizomycotina; Dothideomycetes; Pleosporomycetidae; Pleosporales; Pleosporineae; Pleosporaceae; Setosphaeria.
gi|351653288|gb|AFPA01000176.1.g8299.t1	XP_003302407.1	2e-119	59.7101	hypothetical protein PTT_14208 [Pyrenophora teres f. teres 0-1]_x0001_gb|EFQ89513.1| hypothetical protein PTT_14208 [Pyrenophora teres f. teres 0-1]	Pyrenophora teres f. teres 0-1	Eukaryota; Fungi; Dikarya; Ascomycota; Pezizomycotina; Dothideomycetes; Pleosporomycetidae; Pleosporales; Pleosporineae; Pleosporaceae; Pyrenophora.
gi|351653288|gb|AFPA01000176.1.g8299.t1	CCD54163.1	9e-118	56.0694	similar to sir2 family transcriptional regulator [Botryotinia fuckeliana T4]	Botryotinia fuckeliana T4	Eukaryota; Fungi; Dikarya; Ascomycota; Pezizomycotina; Leotiomycetes; Helotiales; Sclerotiniaceae; Botryotinia.
gi|351653288|gb|AFPA01000176.1.g8299.t1	ESZ96929.1	3e-117	55.7803	hypothetical protein SBOR_2723 [Sclerotinia borealis F-4157]	Sclerotinia borealis F-4157	Eukaryota; Fungi; Dikarya; Ascomycota; Pezizomycotina; Leotiomycetes; Helotiales; Sclerotiniaceae; Sclerotinia.
gi|351653288|gb|AFPA01000176.1.g8299.t1	XP_001591895.1	6e-117	64.0625	hypothetical protein SS1G_07341 [Sclerotinia sclerotiorum 1980]_x0001_gb|EDO04858.1| hypothetical protein SS1G_07341 [Sclerotinia sclerotiorum 1980 UF-70]	Sclerotinia sclerotiorum 1980 UF-70	Eukaryota; Fungi; Dikarya; Ascomycota; Pezizomycotina; Leotiomycetes; Helotiales; Sclerotiniaceae; Sclerotinia.
gi|351653288|gb|AFPA01000176.1.g8299.t1	EJP69219.1	6e-117	55.1724	Sir2 family protein [Beauveria bassiana ARSEF 2860]	Beauveria bassiana ARSEF 2860	Eukaryota; Fungi; Dikarya; Ascomycota; Pezizomycotina; Sordariomycetes; Hypocreomycetidae; Hypocreales; Cordycipitaceae; mitosporic Cordycipitaceae; Beauveria.
gi|351653288|gb|AFPA01000176.1.g8299.t1	ETN44417.1	8e-117	58.6207	hypothetical protein HMPREF1541_10598 [Cyphellophora europaea CBS 101466]	Cyphellophora europaea CBS 101466	Eukaryota; Fungi; Dikarya; Ascomycota; Pezizomycotina; Eurotiomycetes; Chaetothyriomycetidae; Chaetothyriales; Cyphellophoraceae; Cyphellophora.
gi|351653288|gb|AFPA01000176.1.g8299.t1	EUN31530.1	8e-117	57.27	hypothetical protein COCVIDRAFT_22775 [Bipolaris victoriae FI3]	Bipolaris victoriae FI3	Eukaryota; Fungi; Dikarya; Ascomycota; Pezizomycotina; Dothideomycetes; Pleosporomycetidae; Pleosporales; Pleosporineae; Pleosporaceae; Bipolaris.
gi|351653288|gb|AFPA01000176.1.g8299.t1	EFY91366.1	1e-116	54.5977	silencing information regulator [Metarhizium acridum CQMa 102]	Metarhizium acridum CQMa 102	Eukaryota; Fungi; Dikarya; Ascomycota; Pezizomycotina; Sordariomycetes; Hypocreomycetidae; Hypocreales; Clavicipitaceae; mitosporic Clavicipitaceae; Metarhizium.
gi|351653288|gb|AFPA01000176.1.g8299.t1	EFZ00860.1	2e-116	54.8851	silencing information regulator [Metarhizium anisopliae ARSEF 23]	Metarhizium anisopliae ARSEF 23	Eukaryota; Fungi; Dikarya; Ascomycota; Pezizomycotina; Sordariomycetes; Hypocreomycetidae; Hypocreales; Clavicipitaceae; mitosporic Clavicipitaceae; Metarhizium.
gi|351653288|gb|AFPA01000176.1.g8299.t1	EOD52421.1	5e-116	66.0232	putative sir2 family protein [Neofusicoccum parvum UCRNP2]	Neofusicoccum parvum UCRNP2	Eukaryota; Fungi; Dikarya; Ascomycota; Pezizomycotina; Dothideomycetes; Dothideomycetes incertae sedis; Botryosphaeriales; Botryosphaeriaceae; Neofusicoccum.
gi|351653288|gb|AFPA01000176.1.g8299.t1	GAD99701.1	2e-115	54.5455	CMGC/CDK/CDK5 protein kinase [Byssochlamys spectabilis No. 5]	Byssochlamys spectabilis No. 5	Eukaryota; Fungi; Dikarya; Ascomycota; Pezizomycotina; Eurotiomycetes; Eurotiomycetidae; Eurotiales; Thermoascaceae; Byssochlamys. FEATURES Location/Qualifiers source 1..766 /organism="Byssochlamys spectabilis No. 5" /culture_collection="NBRC:109023" /db_xref="taxon:1356009" /note="anamorph: Paecilomyces variotii; contig: PVAR5_00080_1" Protein 1..766 /product="CMGC/CDK/CDK5 protein kinase" Regio…
gi|351653288|gb|AFPA01000176.1.g8299.t1	EUC47731.1	2e-115	56.6766	hypothetical protein COCMIDRAFT_34799 [Bipolaris oryzae ATCC 44560]	Bipolaris oryzae ATCC 44560	Eukaryota; Fungi; Dikarya; Ascomycota; Pezizomycotina; Dothideomycetes; Pleosporomycetidae; Pleosporales; Pleosporineae; Pleosporaceae; Bipolaris.
gi|351653288|gb|AFPA01000176.1.g8299.t1	EUC38735.1	4e-115	56.9733	hypothetical protein COCCADRAFT_32106 [Bipolaris zeicola 26-R-13]	Bipolaris zeicola 26-R-13	Eukaryota; Fungi; Dikarya; Ascomycota; Pezizomycotina; Dothideomycetes; Pleosporomycetidae; Pleosporales; Pleosporineae; Pleosporaceae; Bipolaris.
gi|351653288|gb|AFPA01000176.1.g8299.t1	XP_001276121.1	4e-115	54.5977	Sir2 family transcriptional regulator, putative [Aspergillus clavatus NRRL 1]_x0001_gb|EAW14695.1| Sir2 family transcriptional regulator, putative [Aspergillus clavatus NRRL 1]	Aspergillus clavatus NRRL 1	Eukaryota; Fungi; Dikarya; Ascomycota; Pezizomycotina; Eurotiomycetes; Eurotiomycetidae; Eurotiales; Aspergillaceae; Aspergillus.
gi|351653288|gb|AFPA01000176.1.g8299.t1	CCT71300.1	1e-114	54.5977	related to sirtuin type 4 [Fusarium fujikuroi IMI 58289]	Fusarium fujikuroi IMI 58289	Eukaryota; Fungi; Dikarya; Ascomycota; Pezizomycotina; Sordariomycetes; Hypocreomycetidae; Hypocreales; Nectriaceae; mitosporic Nectriaceae; Fusarium; Fusarium fujikuroi species complex.
gi|351653288|gb|AFPA01000176.1.g8299.t1	EKJ76242.1	1e-114	55.1724	hypothetical protein FPSE_03497 [Fusarium pseudograminearum CS3096]	Fusarium pseudograminearum CS3096	Eukaryota; Fungi; Dikarya; Ascomycota; Pezizomycotina; Sordariomycetes; Hypocreomycetidae; Hypocreales; Nectriaceae; mitosporic Nectriaceae; Fusarium.
gi|351653288|gb|AFPA01000176.1.g8299.t1	EWG46592.1	4e-114	54.5977	hypothetical protein FVEG_07020 [Fusarium verticillioides 7600]	Fusarium verticillioides 7600	Eukaryota; Fungi; Dikarya; Ascomycota; Pezizomycotina; Sordariomycetes; Hypocreomycetidae; Hypocreales; Nectriaceae; mitosporic Nectriaceae; Fusarium; Fusarium fujikuroi species complex.
gi|351653288|gb|AFPA01000176.1.g8299.t1	ESU11475.1	4e-114	54.8851	hypothetical protein FGSG_05505 [Fusarium graminearum PH-1]	Fusarium graminearum PH-1	Eukaryota; Fungi; Dikarya; Ascomycota; Pezizomycotina; Sordariomycetes; Hypocreomycetidae; Hypocreales; Nectriaceae; mitosporic Nectriaceae; Fusarium.
gi|351653288|gb|AFPA01000176.1.g8299.t1	XP_747932.1	1e-113	54.3103	SIR2 family histone deacetylase [Aspergillus fumigatus Af293]_x0001_gb|EAL85894.1| SIR2 family histone deacetylase, putative [Aspergillus fumigatus Af293]_x0001_gb|EDP51258.1| SIR2 family histone deacetylase, putative [Aspergillus fumigatus A1163]	Aspergillus fumigatus Af293	Eukaryota; Fungi; Dikarya; Ascomycota; Pezizomycotina; Eurotiomycetes; Eurotiomycetidae; Eurotiales; Aspergillaceae; Aspergillus.
gi|351653288|gb|AFPA01000176.1.g8299.t1	BAE61628.1	2e-113	53.0387	unnamed protein product [Aspergillus oryzae RIB40]_x0001_gb|EIT83341.1| sirtuin 4 [Aspergillus oryzae 3.042]	Aspergillus oryzae RIB40	Eukaryota; Fungi; Dikarya; Ascomycota; Pezizomycotina; Eurotiomycetes; Eurotiomycetidae; Eurotiales; Aspergillaceae; Aspergillus.
gi|351653288|gb|AFPA01000176.1.g8299.t1	AAQ14539.1	3e-113	53.7356	silencing information regulator [Aspergillus nidulans]	Aspergillus nidulans	Eukaryota; Fungi; Dikarya; Ascomycota; Pezizomycotina; Eurotiomycetes; Eurotiomycetidae; Eurotiales; Aspergillaceae; Aspergillus.
gi|351653288|gb|AFPA01000176.1.g8299.t1	EPS34192.1	4e-113	54.4118	hypothetical protein PDE_09156 [Penicillium oxalicum 114-2]	Penicillium oxalicum 114-2	Eukaryota; Fungi; Dikarya; Ascomycota; Pezizomycotina; Eurotiomycetes; Eurotiomycetidae; Eurotiales; Aspergillaceae; Penicillium.
gi|351653288|gb|AFPA01000176.1.g8299.t1	CBF74232.1	4e-113	52.9577	TPA: Silencing information regulator [Source:UniProtKB/TrEMBL;Acc:Q71SB1] [Aspergillus nidulans FGSC A4]	Aspergillus nidulans FGSC A4	Eukaryota; Fungi; Dikarya; Ascomycota; Pezizomycotina; Eurotiomycetes; Eurotiomycetidae; Eurotiales; Aspergillaceae; Aspergillus.
gi|351653288|gb|AFPA01000176.1.g8299.t1	EMD89967.1	4e-113	66.6667	hypothetical protein COCHEDRAFT_1178137 [Bipolaris maydis C5]	Bipolaris maydis C5	Eukaryota; Fungi; Dikarya; Ascomycota; Pezizomycotina; Dothideomycetes; Pleosporomycetidae; Pleosporales; Pleosporineae; Pleosporaceae; Bipolaris.
gi|351653288|gb|AFPA01000176.1.g8299.t1	XP_002382887.1	5e-113	54.3103	SIR2 family histone deacetylase, putative [Aspergillus flavus NRRL3357]_x0001_gb|EED48045.1| SIR2 family histone deacetylase, putative [Aspergillus flavus NRRL3357]	Aspergillus flavus NRRL3357	Eukaryota; Fungi; Dikarya; Ascomycota; Pezizomycotina; Eurotiomycetes; Eurotiomycetidae; Eurotiales; Aspergillaceae; Aspergillus.
gi|351653288|gb|AFPA01000176.1.g8299.t1	ENI09820.1	5e-113	66.6667	hypothetical protein COCC4DRAFT_158200 [Bipolaris maydis ATCC 48331]	Bipolaris maydis ATCC 48331	Eukaryota; Fungi; Dikarya; Ascomycota; Pezizomycotina; Dothideomycetes; Pleosporomycetidae; Pleosporales; Pleosporineae; Pleosporaceae; Bipolaris.
gi|351653288|gb|AFPA01000176.1.g8299.t1	XP_001822761.2	5e-113	54.3103	sir2 family transcriptional regulator [Aspergillus oryzae RIB40]	Aspergillus oryzae RIB40	Eukaryota; Fungi; Dikarya; Ascomycota; Pezizomycotina; Eurotiomycetes; Eurotiomycetidae; Eurotiales; Aspergillaceae; Aspergillus.
gi|351653274|gb|AFPA01000190.1.g8508.t1	EHY59873.1	0	100	NAD-dependent histone deacetylase SIR2 [Exophiala dermatitidis NIH/UT8656]	Exophiala dermatitidis NIH/UT8656	Eukaryota; Fungi; Dikarya; Ascomycota; Pezizomycotina; Eurotiomycetes; Chaetothyriomycetidae; Chaetothyriales; Herpotrichiellaceae; mitosporic Herpotrichiellaceae; Exophiala.
gi|351653274|gb|AFPA01000190.1.g8508.t1	ETI19254.1	0	83.0409	hypothetical protein G647_09086 [Cladophialophora carrionii CBS 160.54]	Cladophialophora carrionii CBS 160.54	Eukaryota; Fungi; Dikarya; Ascomycota; Pezizomycotina; Eurotiomycetes; Chaetothyriomycetidae; Chaetothyriales; Herpotrichiellaceae; mitosporic Herpotrichiellaceae; Cladophialophora.
gi|351653274|gb|AFPA01000190.1.g8508.t1	ETN39924.1	0	72.2667	hypothetical protein HMPREF1541_06151 [Cyphellophora europaea CBS 101466]	Cyphellophora europaea CBS 101466	Eukaryota; Fungi; Dikarya; Ascomycota; Pezizomycotina; Eurotiomycetes; Chaetothyriomycetidae; Chaetothyriales; Cyphellophoraceae; Cyphellophora.
gi|351653274|gb|AFPA01000190.1.g8508.t1	ERF74932.1	0	71.7949	NAD-dependent protein deacetylase hst2-1 [Endocarpon pusillum Z07020]	Endocarpon pusillum Z07020	Eukaryota; Fungi; Dikarya; Ascomycota; Pezizomycotina; Eurotiomycetes; Chaetothyriomycetidae; Verrucariales; Verrucariaceae; Endocarpon.
gi|351653274|gb|AFPA01000190.1.g8508.t1	XP_001215958.1	1e-164	63.7566	hypothetical protein ATEG_06780 [Aspergillus terreus NIH2624]_x0001_gb|EAU33324.1| hypothetical protein ATEG_06780 [Aspergillus terreus NIH2624]	Aspergillus terreus NIH2624	Eukaryota; Fungi; Dikarya; Ascomycota; Pezizomycotina; Eurotiomycetes; Eurotiomycetidae; Eurotiales; Aspergillaceae; Aspergillus.
gi|351653274|gb|AFPA01000190.1.g8508.t1	XP_001819201.1	3e-164	64.5161	NAD-dependent deacetylase sirtuin-2 [Aspergillus oryzae RIB40]_x0001_ref|XP_002382199.1| SIR2 family histone deacetylase, putative [Aspergillus flavus NRRL3357]_x0001_dbj|BAE57199.1| unnamed protein product [Aspergillus oryzae RIB40]_x0001_gb|EED48783.1| SIR2 family histone deacetylase, putative [Aspergillus flavus NRRL3357]_x0001_gb|EIT73014.1| NAD-dependent histone deacetylase [Aspergillus oryz…	Aspergillus oryzae RIB40	Eukaryota; Fungi; Dikarya; Ascomycota; Pezizomycotina; Eurotiomycetes; Eurotiomycetidae; Eurotiales; Aspergillaceae; Aspergillus.
[truncated: 295 more rows]
