# Supplementary material for: Nothing Special in the Specialist? Draft Genome Sequence of Cryomyces antarcticus, the Most Extremophilic Fungus from Antarctica
Source: PLoS One. 2014 Oct 8;9(10):e109908. doi: 10.1371/journal.pone.0109908 (PMC4190365; doi:10.1371/journal.pone.0109908)
Supplement: Table S5 — Mating gene homology analysis of E. dermatitidis . (XLSX) [file pone.0109908.s005.xlsx]

## Sheet: Hortaea_werneckii_EXF_2000
Mating_Genes_Protein	Homologous_Protein_Accession_ID	E-value	Blast-similarity	Homologous_Protein_Description	Homologous_Protein_Species	Homologous_Protein_Species_Taxonomy
gi|509751939|gb|AIJO01000031.1.g11.t1	EME39644.1	3e-44	76.4228	hypothetical protein DOTSEDRAFT_180298 [Dothistroma septosporum NZE10]	Dothistroma septosporum NZE10	Eukaryota; Fungi; Dikarya; Ascomycota; Pezizomycotina; Dothideomycetes; Dothideomycetidae; Capnodiales; Mycosphaerellaceae; Mycosphaerella.
gi|509751939|gb|AIJO01000031.1.g11.t1	EMF10276.1	2e-42	77.686	cysteine proteinase [Sphaerulina musiva SO2202]	Sphaerulina musiva SO2202	Eukaryota; Fungi; Dikarya; Ascomycota; Pezizomycotina; Dothideomycetes; Dothideomycetidae; Capnodiales; Mycosphaerellaceae; Sphaerulina.
gi|509751939|gb|AIJO01000031.1.g11.t1	EMC91237.1	6e-40	85	hypothetical protein BAUCODRAFT_57025, partial [Baudoinia compniacensis UAMH 10762]	Baudoinia compniacensis UAMH 10762	Eukaryota; Fungi; Dikarya; Ascomycota; Pezizomycotina; Dothideomycetes; Dothideomycetidae; Capnodiales; Teratosphaeriaceae; mitosporic Teratosphaeriaceae; Baudoinia.
gi|509751939|gb|AIJO01000031.1.g11.t1	XP_003850761.1	2e-37	84.4156	hypothetical protein MYCGRDRAFT_45120 [Zymoseptoria tritici IPO323]_x0001_gb|EGP85737.1| hypothetical protein MYCGRDRAFT_45120 [Zymoseptoria tritici IPO323]	Zymoseptoria tritici IPO323	Eukaryota; Fungi; Dikarya; Ascomycota; Pezizomycotina; Dothideomycetes; Dothideomycetidae; Capnodiales; Mycosphaerellaceae; Zymoseptoria.
gi|509751939|gb|AIJO01000031.1.g11.t1	EME80327.1	4e-37	82.2785	hypothetical protein MYCFIDRAFT_141085 [Pseudocercospora fijiensis CIRAD86]	Pseudocercospora fijiensis CIRAD86	Eukaryota; Fungi; Dikarya; Ascomycota; Pezizomycotina; Dothideomycetes; Dothideomycetidae; Capnodiales; Mycosphaerellaceae; Pseudocercospora.
gi|509751939|gb|AIJO01000031.1.g11.t1	XP_001586185.1	3e-27	55.3719	hypothetical protein SS1G_12760 [Sclerotinia sclerotiorum 1980]_x0001_gb|EDN97906.1| hypothetical protein SS1G_12760 [Sclerotinia sclerotiorum 1980 UF-70]	Sclerotinia sclerotiorum 1980 UF-70	Eukaryota; Fungi; Dikarya; Ascomycota; Pezizomycotina; Leotiomycetes; Helotiales; Sclerotiniaceae; Sclerotinia.
gi|509751939|gb|AIJO01000031.1.g11.t1	EKD13606.1	3e-27	65.8228	ulp1 protease family protein [Marssonina brunnea f. sp. 'multigermtubi' MB_m1]	Marssonina brunnea f. sp. 'multigermtubi' MB_m1	Eukaryota; Fungi; Dikarya; Ascomycota; Pezizomycotina; Leotiomycetes; Helotiales; Dermateaceae; Marssonina.
gi|509751939|gb|AIJO01000031.1.g11.t1	ELR03422.1	1e-26	64.557	hypothetical protein GMDG_06159 [Pseudogymnoascus destructans 20631-21]	Pseudogymnoascus destructans 20631-21	Eukaryota; Fungi; Dikarya; Ascomycota; Pezizomycotina; Leotiomycetes; Leotiomycetes incertae sedis; Pseudeurotiaceae; Pseudogymnoascus.
gi|509751939|gb|AIJO01000031.1.g11.t1	ETS04694.1	6e-26	60.2564	Ulp1 protease family protein [Trichoderma reesei RUT C-30]	Trichoderma reesei RUT C-30	Eukaryota; Fungi; Dikarya; Ascomycota; Pezizomycotina; Sordariomycetes; Hypocreomycetidae; Hypocreales; Hypocreaceae; Trichoderma.
gi|509751939|gb|AIJO01000031.1.g11.t1	EPQ64552.1	6e-26	64.557	NEDD8-specific protease [Blumeria graminis f. sp. tritici 96224]	Blumeria graminis f. sp. tritici 96224	Eukaryota; Fungi; Dikarya; Ascomycota; Pezizomycotina; Leotiomycetes; Erysiphales; Erysiphaceae; Blumeria.
gi|509751939|gb|AIJO01000031.1.g11.t1	EGR51120.1	7e-26	60.2564	predicted protein [Trichoderma reesei QM6a]	Trichoderma reesei QM6a	Eukaryota; Fungi; Dikarya; Ascomycota; Pezizomycotina; Sordariomycetes; Hypocreomycetidae; Hypocreales; Hypocreaceae; Trichoderma.
gi|509751939|gb|AIJO01000031.1.g11.t1	EFY89973.1	8e-26	60	Ulp1 protease family protein [Metarhizium acridum CQMa 102]	Metarhizium acridum CQMa 102	Eukaryota; Fungi; Dikarya; Ascomycota; Pezizomycotina; Sordariomycetes; Hypocreomycetidae; Hypocreales; Clavicipitaceae; mitosporic Clavicipitaceae; Metarhizium.
gi|509751939|gb|AIJO01000031.1.g11.t1	ESU10932.1	1e-25	59.1304	hypothetical protein FGSG_05026 [Fusarium graminearum PH-1]	Fusarium graminearum PH-1	Eukaryota; Fungi; Dikarya; Ascomycota; Pezizomycotina; Sordariomycetes; Hypocreomycetidae; Hypocreales; Nectriaceae; mitosporic Nectriaceae; Fusarium.
gi|509751939|gb|AIJO01000031.1.g11.t1	EQK98225.1	2e-25	62.8205	Ulp1 protease family protein [Ophiocordyceps sinensis CO18]	Ophiocordyceps sinensis CO18	Eukaryota; Fungi; Dikarya; Ascomycota; Pezizomycotina; Sordariomycetes; Hypocreomycetidae; Hypocreales; Ophiocordycipitaceae; Ophiocordyceps.
gi|509751939|gb|AIJO01000031.1.g11.t1	EGY21518.1	2e-25	57.7586	NEDD8-specific protease [Verticillium dahliae VdLs.17]	Verticillium dahliae VdLs.17	Eukaryota; Fungi; Dikarya; Ascomycota; Pezizomycotina; Sordariomycetes; Hypocreomycetidae; Glomerellales; Plectosphaerellaceae; mitosporic Plectosphaerellaceae; Verticillium.
gi|509751939|gb|AIJO01000031.1.g11.t1	XP_385202.1	2e-25	60.2564	hypothetical protein FG05026.1 [Fusarium graminearum PH-1]	Fusarium graminearum PH-1	Eukaryota; Fungi; Dikarya; Ascomycota; Pezizomycotina; Sordariomycetes; Hypocreomycetidae; Hypocreales; Nectriaceae; mitosporic Nectriaceae; Fusarium.
gi|509751939|gb|AIJO01000031.1.g11.t1	XP_003005454.1	3e-25	57.7586	NEDD8-specific protease [Verticillium alfalfae VaMs.102]_x0001_gb|EEY18951.1| NEDD8-specific protease [Verticillium alfalfae VaMs.102]	Verticillium alfalfae VaMs.102	Eukaryota; Fungi; Dikarya; Ascomycota; Pezizomycotina; Sordariomycetes; Hypocreomycetidae; Glomerellales; Plectosphaerellaceae; mitosporic Plectosphaerellaceae; Verticillium.
gi|509751939|gb|AIJO01000031.1.g11.t1	ELA29800.1	4e-25	60.2564	ulp1 protease family protein [Colletotrichum gloeosporioides Nara gc5]	Colletotrichum gloeosporioides Nara gc5	Eukaryota; Fungi; Dikarya; Ascomycota; Pezizomycotina; Sordariomycetes; Hypocreomycetidae; Glomerellales; Glomerellaceae; mitosporic Glomerellaceae; Colletotrichum.
gi|509751939|gb|AIJO01000031.1.g11.t1	EHK50417.1	4e-25	58.9744	hypothetical protein TRIATDRAFT_211867 [Trichoderma atroviride IMI 206040]	Trichoderma atroviride IMI 206040	Eukaryota; Fungi; Dikarya; Ascomycota; Pezizomycotina; Sordariomycetes; Hypocreomycetidae; Hypocreales; Hypocreaceae; Trichoderma.
gi|509751939|gb|AIJO01000031.1.g11.t1	EFY97349.1	5e-25	60.2564	Ulp1 protease family protein [Metarhizium anisopliae ARSEF 23]	Metarhizium anisopliae ARSEF 23	Eukaryota; Fungi; Dikarya; Ascomycota; Pezizomycotina; Sordariomycetes; Hypocreomycetidae; Hypocreales; Clavicipitaceae; mitosporic Clavicipitaceae; Metarhizium.
gi|509751939|gb|AIJO01000031.1.g11.t1	ENH88702.1	8e-25	56.25	ulp1 protease family protein [Colletotrichum orbiculare MAFF 240422]	Colletotrichum orbiculare MAFF 240422	Eukaryota; Fungi; Dikarya; Ascomycota; Pezizomycotina; Sordariomycetes; Hypocreomycetidae; Glomerellales; Glomerellaceae; mitosporic Glomerellaceae; Colletotrichum.
gi|509751939|gb|AIJO01000031.1.g11.t1	EWG45054.1	8e-25	58.2609	hypothetical protein FVEG_05995 [Fusarium verticillioides 7600]_x0001_gb|EWG45055.1| hypothetical protein FVEG_05995 [Fusarium verticillioides 7600]	Fusarium verticillioides 7600	Eukaryota; Fungi; Dikarya; Ascomycota; Pezizomycotina; Sordariomycetes; Hypocreomycetidae; Hypocreales; Nectriaceae; mitosporic Nectriaceae; Fusarium; Fusarium fujikuroi species complex.
gi|509751939|gb|AIJO01000031.1.g11.t1	EFQ36342.1	9e-25	56.4103	Ulp1 protease family protein [Colletotrichum graminicola M1.001]	Colletotrichum graminicola M1.001	Eukaryota; Fungi; Dikarya; Ascomycota; Pezizomycotina; Sordariomycetes; Hypocreomycetidae; Glomerellales; Glomerellaceae; mitosporic Glomerellaceae; Colletotrichum.
gi|509751939|gb|AIJO01000031.1.g11.t1	EKJ74878.1	1e-24	58.9744	hypothetical protein FPSE_04914 [Fusarium pseudograminearum CS3096]	Fusarium pseudograminearum CS3096	Eukaryota; Fungi; Dikarya; Ascomycota; Pezizomycotina; Sordariomycetes; Hypocreomycetidae; Hypocreales; Nectriaceae; mitosporic Nectriaceae; Fusarium.
gi|509751939|gb|AIJO01000031.1.g11.t1	CCT63740.1	1e-24	58.9744	related to sentrin-specific protease SENP8 (SUMO-specific protease) [Fusarium fujikuroi IMI 58289]	Fusarium fujikuroi IMI 58289	Eukaryota; Fungi; Dikarya; Ascomycota; Pezizomycotina; Sordariomycetes; Hypocreomycetidae; Hypocreales; Nectriaceae; mitosporic Nectriaceae; Fusarium; Fusarium fujikuroi species complex.
gi|509751939|gb|AIJO01000031.1.g11.t1	EMT60797.1	1e-24	58.9744	NEDD8-specific protease 2 [Fusarium oxysporum f. sp. cubense race 4]_x0001_gb|ENH63285.1| NEDD8-specific protease 2 [Fusarium oxysporum f. sp. cubense race 1]_x0001_gb|EWY97034.1| hypothetical protein FOYG_05524 [Fusarium oxysporum FOSC 3-a]_x0001_gb|EWY97035.1| hypothetical protein FOYG_05524 [Fusarium oxysporum FOSC 3-a]_x0001_gb|EWZ41126.1| hypothetical protein FOZG_06539 [Fusarium oxysporum F…	Fusarium oxysporum f. sp. cubense race 4	Eukaryota; Fungi; Dikarya; Ascomycota; Pezizomycotina; Sordariomycetes; Hypocreomycetidae; Hypocreales; Nectriaceae; mitosporic Nectriaceae; Fusarium; Fusarium oxysporum species complex.
gi|509751939|gb|AIJO01000031.1.g11.t1	XP_001556476.1	2e-24	56.962	hypothetical protein BC1G_05245 [Botryotinia fuckeliana B05.10]	Botryotinia fuckeliana B05.10	Eukaryota; Fungi; Dikarya; Ascomycota; Pezizomycotina; Leotiomycetes; Helotiales; Sclerotiniaceae; Botryotinia.
gi|509751939|gb|AIJO01000031.1.g11.t1	EWG45053.1	2e-24	58.9744	hypothetical protein FVEG_05995 [Fusarium verticillioides 7600]	Fusarium verticillioides 7600	Eukaryota; Fungi; Dikarya; Ascomycota; Pezizomycotina; Sordariomycetes; Hypocreomycetidae; Hypocreales; Nectriaceae; mitosporic Nectriaceae; Fusarium; Fusarium fujikuroi species complex.
gi|509751939|gb|AIJO01000031.1.g11.t1	EHK18091.1	3e-24	58.9744	hypothetical protein TRIVIDRAFT_194528 [Trichoderma virens Gv29-8]	Trichoderma virens Gv29-8	Eukaryota; Fungi; Dikarya; Ascomycota; Pezizomycotina; Sordariomycetes; Hypocreomycetidae; Hypocreales; Hypocreaceae; Trichoderma.
gi|509751939|gb|AIJO01000031.1.g11.t1	EGU81174.1	5e-24	58.9744	hypothetical protein FOXB_08324 [Fusarium oxysporum Fo5176]	Fusarium oxysporum Fo5176	Eukaryota; Fungi; Dikarya; Ascomycota; Pezizomycotina; Sordariomycetes; Hypocreomycetidae; Hypocreales; Nectriaceae; mitosporic Nectriaceae; Fusarium; Fusarium oxysporum species complex.
gi|509751939|gb|AIJO01000031.1.g11.t1	XP_003046421.1	7e-24	60.2564	hypothetical protein NECHADRAFT_57904 [Nectria haematococca mpVI 77-13-4]_x0001_gb|EEU40708.1| hypothetical protein NECHADRAFT_57904 [Nectria haematococca mpVI 77-13-4]	Nectria haematococca mpVI 77-13-4	Eukaryota; Fungi; Dikarya; Ascomycota; Pezizomycotina; Sordariomycetes; Hypocreomycetidae; Hypocreales; Nectriaceae; mitosporic Nectriaceae; Fusarium; Fusarium solani species complex.
gi|509751939|gb|AIJO01000031.1.g11.t1	CCD43108.1	8e-24	56.962	similar to ulp1 protease family protein [Botryotinia fuckeliana T4]	Botryotinia fuckeliana T4	Eukaryota; Fungi; Dikarya; Ascomycota; Pezizomycotina; Leotiomycetes; Helotiales; Sclerotiniaceae; Botryotinia.
gi|509751939|gb|AIJO01000031.1.g11.t1	EMR86289.1	8e-24	56.962	putative ulp1 protease family protein [Botryotinia fuckeliana BcDW1]	Botryotinia fuckeliana BcDW1	Eukaryota; Fungi; Dikarya; Ascomycota; Pezizomycotina; Leotiomycetes; Helotiales; Sclerotiniaceae; Botryotinia.
gi|509751939|gb|AIJO01000031.1.g11.t1	EHY51857.1	1e-23	58.2278	hypothetical protein HMPREF1120_00080 [Exophiala dermatitidis NIH/UT8656]	Exophiala dermatitidis NIH/UT8656	Eukaryota; Fungi; Dikarya; Ascomycota; Pezizomycotina; Eurotiomycetes; Chaetothyriomycetidae; Chaetothyriales; Herpotrichiellaceae; mitosporic Herpotrichiellaceae; Exophiala.
gi|509751939|gb|AIJO01000031.1.g11.t1	ESZ96274.1	1e-23	56.25	Ulp1 protease family protein [Sclerotinia borealis F-4157]	Sclerotinia borealis F-4157	Eukaryota; Fungi; Dikarya; Ascomycota; Pezizomycotina; Leotiomycetes; Helotiales; Sclerotiniaceae; Sclerotinia.
gi|509751939|gb|AIJO01000031.1.g11.t1	ETN38932.1	2e-23	58.9744	hypothetical protein HMPREF1541_06974 [Cyphellophora europaea CBS 101466]	Cyphellophora europaea CBS 101466	Eukaryota; Fungi; Dikarya; Ascomycota; Pezizomycotina; Eurotiomycetes; Chaetothyriomycetidae; Chaetothyriales; Cyphellophoraceae; Cyphellophora.
gi|509751939|gb|AIJO01000031.1.g11.t1	EPE28081.1	3e-23	61.5385	Cysteine proteinase [Glarea lozoyensis ATCC 20868]	Glarea lozoyensis ATCC 20868	Eukaryota; Fungi; Dikarya; Ascomycota; Pezizomycotina; Leotiomycetes; Helotiales; Helotiaceae; Glarea.
gi|509751939|gb|AIJO01000031.1.g11.t1	XP_003659043.1	4e-23	63.0137	hypothetical protein MYCTH_2295609 [Myceliophthora thermophila ATCC 42464]_x0001_gb|AEO53798.1| hypothetical protein MYCTH_2295609 [Myceliophthora thermophila ATCC 42464]	Myceliophthora thermophila ATCC 42464	Eukaryota; Fungi; Dikarya; Ascomycota; Pezizomycotina; Sordariomycetes; Sordariomycetidae; Sordariales; Chaetomiaceae; Myceliophthora.
gi|509751939|gb|AIJO01000031.1.g11.t1	ETI28777.1	6e-23	50.3876	hypothetical protein G647_01228 [Cladophialophora carrionii CBS 160.54]	Cladophialophora carrionii CBS 160.54	Eukaryota; Fungi; Dikarya; Ascomycota; Pezizomycotina; Eurotiomycetes; Chaetothyriomycetidae; Chaetothyriales; Herpotrichiellaceae; mitosporic Herpotrichiellaceae; Cladophialophora.
gi|509751615|gb|AIJO01000312.1.g151.t1	EME86772.1	2e-20	64.8649	hypothetical protein MYCFIDRAFT_162375 [Pseudocercospora fijiensis CIRAD86]	Pseudocercospora fijiensis CIRAD86	Eukaryota; Fungi; Dikarya; Ascomycota; Pezizomycotina; Dothideomycetes; Dothideomycetidae; Capnodiales; Mycosphaerellaceae; Pseudocercospora.
gi|509751615|gb|AIJO01000312.1.g151.t1	EMC98520.1	3e-20	74.5763	hypothetical protein BAUCODRAFT_60550, partial [Baudoinia compniacensis UAMH 10762]	Baudoinia compniacensis UAMH 10762	Eukaryota; Fungi; Dikarya; Ascomycota; Pezizomycotina; Dothideomycetes; Dothideomycetidae; Capnodiales; Teratosphaeriaceae; mitosporic Teratosphaeriaceae; Baudoinia.
gi|509751615|gb|AIJO01000312.1.g151.t1	EME39081.1	7e-20	66.2162	hypothetical protein DOTSEDRAFT_181196 [Dothistroma septosporum NZE10]	Dothistroma septosporum NZE10	Eukaryota; Fungi; Dikarya; Ascomycota; Pezizomycotina; Dothideomycetes; Dothideomycetidae; Capnodiales; Mycosphaerellaceae; Mycosphaerella.
gi|509751615|gb|AIJO01000312.1.g151.t1	XP_001263784.1	2e-15	61.5385	pyridoxamine phosphate oxidase, putative [Neosartorya fischeri NRRL 181]_x0001_gb|EAW21887.1| pyridoxamine phosphate oxidase, putative [Neosartorya fischeri NRRL 181]	Neosartorya fischeri NRRL 181	Eukaryota; Fungi; Dikarya; Ascomycota; Pezizomycotina; Eurotiomycetes; Eurotiomycetidae; Eurotiales; Aspergillaceae; Neosartorya.
gi|509751615|gb|AIJO01000312.1.g151.t1	EMF08180.1	2e-15	55.7143	hypothetical protein SEPMUDRAFT_136966 [Sphaerulina musiva SO2202]	Sphaerulina musiva SO2202	Eukaryota; Fungi; Dikarya; Ascomycota; Pezizomycotina; Dothideomycetes; Dothideomycetidae; Capnodiales; Mycosphaerellaceae; Sphaerulina.
gi|509751615|gb|AIJO01000312.1.g151.t1	XP_754939.1	2e-15	61.5385	pyridoxamine phosphate oxidase [Aspergillus fumigatus Af293]_x0001_gb|EAL92901.1| pyridoxamine phosphate oxidase, putative [Aspergillus fumigatus Af293]_x0001_gb|EDP53067.1| pyridoxamine phosphate oxidase, putative [Aspergillus fumigatus A1163]	Aspergillus fumigatus Af293	Eukaryota; Fungi; Dikarya; Ascomycota; Pezizomycotina; Eurotiomycetes; Eurotiomycetidae; Eurotiales; Aspergillaceae; Aspergillus.
gi|509751615|gb|AIJO01000312.1.g151.t1	XP_001596541.1	2e-15	60.8696	hypothetical protein SS1G_02761 [Sclerotinia sclerotiorum 1980]_x0001_gb|EDN99903.1| hypothetical protein SS1G_02761 [Sclerotinia sclerotiorum 1980 UF-70]	Sclerotinia sclerotiorum 1980 UF-70	Eukaryota; Fungi; Dikarya; Ascomycota; Pezizomycotina; Leotiomycetes; Helotiales; Sclerotiniaceae; Sclerotinia.
gi|509751615|gb|AIJO01000312.1.g151.t1	XP_001547158.1	3e-15	59.0909	hypothetical protein BC1G_14414 [Botryotinia fuckeliana B05.10]_x0001_emb|CCD56772.1| similar to pyridoxamine phosphate oxidase [Botryotinia fuckeliana T4]_x0001_gb|EMR86426.1| putative pyridoxamine phosphate oxidase protein [Botryotinia fuckeliana BcDW1]	Botryotinia fuckeliana B05.10	Eukaryota; Fungi; Dikarya; Ascomycota; Pezizomycotina; Leotiomycetes; Helotiales; Sclerotiniaceae; Botryotinia.
gi|509751615|gb|AIJO01000312.1.g151.t1	ELA30394.1	5e-15	50.6494	pyridoxamine phosphate oxidase [Colletotrichum gloeosporioides Nara gc5]_x0001_gb|EQB55147.1| hypothetical protein CGLO_04963 [Colletotrichum gloeosporioides Cg-14]	Colletotrichum gloeosporioides Nara gc5	Eukaryota; Fungi; Dikarya; Ascomycota; Pezizomycotina; Sordariomycetes; Hypocreomycetidae; Glomerellales; Glomerellaceae; mitosporic Glomerellaceae; Colletotrichum.
gi|509751615|gb|AIJO01000312.1.g151.t1	XP_003066522.1	5e-15	57.971	pyridoxamine 5'-phosphate oxidase family protein [Coccidioides posadasii C735 delta SOWgp]_x0001_gb|EER24377.1| pyridoxamine 5'-phosphate oxidase family protein [Coccidioides posadasii C735 delta SOWgp]	Coccidioides posadasii C735 delta SOWgp	Eukaryota; Fungi; Dikarya; Ascomycota; Pezizomycotina; Eurotiomycetes; Eurotiomycetidae; Onygenales; mitosporic Onygenales; Coccidioides.
gi|509751615|gb|AIJO01000312.1.g151.t1	EFW18546.1	5e-15	57.971	pyridoxamine phosphate oxidase [Coccidioides posadasii str. Silveira]	Coccidioides posadasii str. Silveira	Eukaryota; Fungi; Dikarya; Ascomycota; Pezizomycotina; Eurotiomycetes; Eurotiomycetidae; Onygenales; mitosporic Onygenales; Coccidioides.
gi|509751615|gb|AIJO01000312.1.g151.t1	XP_003352447.1	6e-15	56.4516	hypothetical protein SMAC_01281 [Sordaria macrospora k-hell]_x0001_emb|CCC07714.1| unnamed protein product [Sordaria macrospora k-hell]	Sordaria macrospora k-hell	Eukaryota; Fungi; Dikarya; Ascomycota; Pezizomycotina; Sordariomycetes; Sordariomycetidae; Sordariales; Sordariaceae; Sordaria.
gi|509751615|gb|AIJO01000312.1.g151.t1	XP_002562860.1	8e-15	59.6774	Pc20g03080 [Penicillium chrysogenum Wisconsin 54-1255]_x0001_emb|CAP85637.1| Pc20g03080 [Penicillium chrysogenum Wisconsin 54-1255]	Penicillium chrysogenum Wisconsin 54-1255	Eukaryota; Fungi; Dikarya; Ascomycota; Pezizomycotina; Eurotiomycetes; Eurotiomycetidae; Eurotiales; Aspergillaceae; Penicillium; Penicillium chrysogenum complex.
gi|509751615|gb|AIJO01000312.1.g151.t1	XP_002623289.1	1e-14	58.4615	pyridoxamine phosphate oxidase [Ajellomyces dermatitidis SLH14081]_x0001_gb|EEQ71537.1| pyridoxamine phosphate oxidase [Ajellomyces dermatitidis SLH14081]	Ajellomyces dermatitidis SLH14081	Eukaryota; Fungi; Dikarya; Ascomycota; Pezizomycotina; Eurotiomycetes; Eurotiomycetidae; Onygenales; Ajellomycetaceae; Ajellomyces.
gi|509751615|gb|AIJO01000312.1.g151.t1	XP_002792171.1	1e-14	53.6232	conserved hypothetical protein [Paracoccidioides sp. 'lutzii' Pb01]_x0001_gb|EEH34912.1| conserved hypothetical protein [Paracoccidioides sp. 'lutzii' Pb01]	Paracoccidioides sp. 'lutzii' Pb01	Eukaryota; Fungi; Dikarya; Ascomycota; Pezizomycotina; Eurotiomycetes; Eurotiomycetidae; Onygenales; mitosporic Onygenales; Paracoccidioides.
gi|509751615|gb|AIJO01000312.1.g151.t1	EKV19164.1	1e-14	59.322	hypothetical protein PDIG_04540 [Penicillium digitatum PHI26]_x0001_gb|EKV21165.1| hypothetical protein PDIP_09200 [Penicillium digitatum Pd1]	Penicillium digitatum PHI26	Eukaryota; Fungi; Dikarya; Ascomycota; Pezizomycotina; Eurotiomycetes; Eurotiomycetidae; Eurotiales; Aspergillaceae; Penicillium.
gi|509751615|gb|AIJO01000312.1.g151.t1	XP_003847585.1	2e-14	60.3448	hypothetical protein MYCGRDRAFT_77812 [Zymoseptoria tritici IPO323]_x0001_gb|EGP82561.1| hypothetical protein MYCGRDRAFT_77812 [Zymoseptoria tritici IPO323]	Zymoseptoria tritici IPO323	Eukaryota; Fungi; Dikarya; Ascomycota; Pezizomycotina; Dothideomycetes; Dothideomycetidae; Capnodiales; Mycosphaerellaceae; Zymoseptoria.
gi|509751615|gb|AIJO01000312.1.g151.t1	XP_003659855.1	2e-14	59.6774	hypothetical protein MYCTH_2123512 [Myceliophthora thermophila ATCC 42464]_x0001_gb|AEO54610.1| hypothetical protein MYCTH_2123512 [Myceliophthora thermophila ATCC 42464]	Myceliophthora thermophila ATCC 42464	Eukaryota; Fungi; Dikarya; Ascomycota; Pezizomycotina; Sordariomycetes; Sordariomycetidae; Sordariales; Chaetomiaceae; Myceliophthora.
gi|509751615|gb|AIJO01000312.1.g151.t1	CDM31906.1	2e-14	55.3846	FMN-binding split barrel-related [Penicillium roqueforti]	Penicillium roqueforti	Eukaryota; Fungi; Dikarya; Ascomycota; Pezizomycotina; Eurotiomycetes; Eurotiomycetidae; Eurotiales; Aspergillaceae; Penicillium.
gi|509751615|gb|AIJO01000312.1.g151.t1	EEQ90772.1	2e-14	58.4615	pyridoxamine phosphate oxidase [Ajellomyces dermatitidis ER-3]_x0001_gb|EGE78890.1| pyridoxamine phosphate oxidase [Ajellomyces dermatitidis ATCC 18188]_x0001_gb|EQL36626.1| hypothetical protein BDFG_01990 [Ajellomyces dermatitidis ATCC 26199]	Ajellomyces dermatitidis ER-3	Eukaryota; Fungi; Dikarya; Ascomycota; Pezizomycotina; Eurotiomycetes; Eurotiomycetidae; Onygenales; Ajellomycetaceae; Ajellomyces.
gi|509751615|gb|AIJO01000312.1.g151.t1	EIT72399.1	2e-14	57.1429	pyridoxamine phosphate oxidase [Aspergillus oryzae 3.042]	Aspergillus oryzae 3.042	Eukaryota; Fungi; Dikarya; Ascomycota; Pezizomycotina; Eurotiomycetes; Eurotiomycetidae; Eurotiales; Aspergillaceae; Aspergillus.
gi|509751615|gb|AIJO01000312.1.g151.t1	XP_002383956.1	2e-14	57.1429	pyridoxamine phosphate oxidase, putative [Aspergillus flavus NRRL3357]_x0001_gb|EED46420.1| pyridoxamine phosphate oxidase, putative [Aspergillus flavus NRRL3357]	Aspergillus flavus NRRL3357	Eukaryota; Fungi; Dikarya; Ascomycota; Pezizomycotina; Eurotiomycetes; Eurotiomycetidae; Eurotiales; Aspergillaceae; Aspergillus.
gi|509751615|gb|AIJO01000312.1.g151.t1	XP_001824664.1	2e-14	57.1429	pyridoxamine phosphate oxidase [Aspergillus oryzae RIB40]_x0001_dbj|BAE63531.1| unnamed protein product [Aspergillus oryzae RIB40]	Aspergillus oryzae RIB40	Eukaryota; Fungi; Dikarya; Ascomycota; Pezizomycotina; Eurotiomycetes; Eurotiomycetidae; Eurotiales; Aspergillaceae; Aspergillus.
gi|509751615|gb|AIJO01000312.1.g151.t1	XP_003838502.1	3e-14	76.1905	similar to pyridoxamine phosphate oxidase [Leptosphaeria maculans JN3]_x0001_emb|CBX95023.1| similar to pyridoxamine phosphate oxidase [Leptosphaeria maculans JN3]	Leptosphaeria maculans JN3	Eukaryota; Fungi; Dikarya; Ascomycota; Pezizomycotina; Dothideomycetes; Pleosporomycetidae; Pleosporales; Pleosporineae; Leptosphaeriaceae; Leptosphaeria; Leptosphaeria maculans complex.
gi|509751615|gb|AIJO01000312.1.g151.t1	EAS35145.2	3e-14	59.375	pyridoxamine phosphate oxidase [Coccidioides immitis RS]	Coccidioides immitis RS	Eukaryota; Fungi; Dikarya; Ascomycota; Pezizomycotina; Eurotiomycetes; Eurotiomycetidae; Onygenales; mitosporic Onygenales; Coccidioides.
gi|509751615|gb|AIJO01000312.1.g151.t1	XP_001246705.1	4e-14	59.375	hypothetical protein CIMG_00476 [Coccidioides immitis RS]	Coccidioides immitis RS	Eukaryota; Fungi; Dikarya; Ascomycota; Pezizomycotina; Eurotiomycetes; Eurotiomycetidae; Onygenales; mitosporic Onygenales; Coccidioides.
gi|509751615|gb|AIJO01000312.1.g151.t1	XP_001906972.1	4e-14	56.4516	hypothetical protein [Podospora anserina S mat+]_x0001_emb|CAP67643.1| unnamed protein product [Podospora anserina S mat+]	Podospora anserina S mat+	Eukaryota; Fungi; Dikarya; Ascomycota; Pezizomycotina; Sordariomycetes; Sordariomycetidae; Sordariales; Lasiosphaeriaceae; Podospora.
gi|509751615|gb|AIJO01000312.1.g151.t1	EPE25194.1	4e-14	60	FMN-binding split barrel [Glarea lozoyensis ATCC 20868]	Glarea lozoyensis ATCC 20868	Eukaryota; Fungi; Dikarya; Ascomycota; Pezizomycotina; Leotiomycetes; Helotiales; Helotiaceae; Glarea.
gi|509751615|gb|AIJO01000312.1.g151.t1	EEH49955.1	4e-14	55.7143	conserved hypothetical protein [Paracoccidioides brasiliensis Pb18]	Paracoccidioides brasiliensis Pb18	Eukaryota; Fungi; Dikarya; Ascomycota; Pezizomycotina; Eurotiomycetes; Eurotiomycetidae; Onygenales; mitosporic Onygenales; Paracoccidioides.
gi|509751615|gb|AIJO01000312.1.g151.t1	EEH23490.1	4e-14	55.7143	conserved hypothetical protein [Paracoccidioides brasiliensis Pb03]	Paracoccidioides brasiliensis Pb03	Eukaryota; Fungi; Dikarya; Ascomycota; Pezizomycotina; Eurotiomycetes; Eurotiomycetidae; Onygenales; mitosporic Onygenales; Paracoccidioides.
gi|509751615|gb|AIJO01000312.1.g151.t1	EGZ76597.1	5e-14	54.8387	hypothetical protein NEUTE2DRAFT_161491 [Neurospora tetrasperma FGSC 2509]	Neurospora tetrasperma FGSC 2509	Eukaryota; Fungi; Dikarya; Ascomycota; Pezizomycotina; Sordariomycetes; Sordariomycetidae; Sordariales; Sordariaceae; Neurospora.
gi|509751615|gb|AIJO01000312.1.g151.t1	XP_965730.1	5e-14	54.8387	hypothetical protein NCU00590 [Neurospora crassa OR74A]_x0001_gb|EAA36494.1| hypothetical protein NCU00590 [Neurospora crassa OR74A]_x0001_emb|CAE76605.1| conserved hypothetical protein [Neurospora crassa]	Neurospora crassa OR74A	Eukaryota; Fungi; Dikarya; Ascomycota; Pezizomycotina; Sordariomycetes; Sordariomycetidae; Sordariales; Sordariaceae; Neurospora.
gi|509751615|gb|AIJO01000312.1.g151.t1	EGO53566.1	6e-14	54.8387	hypothetical protein NEUTE1DRAFT_74278 [Neurospora tetrasperma FGSC 2508]	Neurospora tetrasperma FGSC 2508	Eukaryota; Fungi; Dikarya; Ascomycota; Pezizomycotina; Sordariomycetes; Sordariomycetidae; Sordariales; Sordariaceae; Neurospora.
gi|509751615|gb|AIJO01000312.1.g151.t1	EOA81255.1	7e-14	68.1818	hypothetical protein SETTUDRAFT_174028 [Setosphaeria turcica Et28A]	Setosphaeria turcica Et28A	Eukaryota; Fungi; Dikarya; Ascomycota; Pezizomycotina; Dothideomycetes; Pleosporomycetidae; Pleosporales; Pleosporineae; Pleosporaceae; Setosphaeria.
gi|509751615|gb|AIJO01000312.1.g151.t1	GAA85776.1	7e-14	58.4615	pyridoxamine phosphate oxidase [Aspergillus kawachii IFO 4308]	Aspergillus kawachii IFO 4308	Eukaryota; Fungi; Dikarya; Ascomycota; Pezizomycotina; Eurotiomycetes; Eurotiomycetidae; Eurotiales; Aspergillaceae; Aspergillus.
gi|509751615|gb|AIJO01000312.1.g151.t1	EER38750.1	8e-14	52.1739	pyridoxamine phosphate oxidase [Ajellomyces capsulatus H143]	Ajellomyces capsulatus H143	Eukaryota; Fungi; Dikarya; Ascomycota; Pezizomycotina; Eurotiomycetes; Eurotiomycetidae; Onygenales; Ajellomycetaceae; Ajellomyces.
gi|509751615|gb|AIJO01000312.1.g151.t1	XP_001544185.1	8e-14	52.1739	conserved hypothetical protein [Ajellomyces capsulatus NAm1]_x0001_gb|EDN03367.1| conserved hypothetical protein [Ajellomyces capsulatus NAm1]	Ajellomyces capsulatus NAm1	Eukaryota; Fungi; Dikarya; Ascomycota; Pezizomycotina; Eurotiomycetes; Eurotiomycetidae; Onygenales; Ajellomycetaceae; Ajellomyces.
gi|509751615|gb|AIJO01000312.1.g151.t1	XP_001394922.1	8e-14	58.4615	pyridoxamine phosphate oxidase [Aspergillus niger CBS 513.88]_x0001_emb|CAK40837.1| unnamed protein product [Aspergillus niger]	Aspergillus niger CBS 513.88	Eukaryota; Fungi; Dikarya; Ascomycota; Pezizomycotina; Eurotiomycetes; Eurotiomycetidae; Eurotiales; Aspergillaceae; Aspergillus.
gi|509751615|gb|AIJO01000312.1.g151.t1	EEH03580.1	8e-14	52.1739	conserved hypothetical protein [Ajellomyces capsulatus G186AR]	Ajellomyces capsulatus G186AR	Eukaryota; Fungi; Dikarya; Ascomycota; Pezizomycotina; Eurotiomycetes; Eurotiomycetidae; Onygenales; Ajellomycetaceae; Ajellomyces.
gi|509751615|gb|AIJO01000312.1.g151.t1	EHA20006.1	8e-14	58.4615	hypothetical protein ASPNIDRAFT_209029 [Aspergillus niger ATCC 1015]	Aspergillus niger ATCC 1015	Eukaryota; Fungi; Dikarya; Ascomycota; Pezizomycotina; Eurotiomycetes; Eurotiomycetidae; Eurotiales; Aspergillaceae; Aspergillus.
gi|509751615|gb|AIJO01000312.1.g151.t1	EGC47906.1	9e-14	52.1739	pyridoxamine phosphate oxidase [Ajellomyces capsulatus H88]	Ajellomyces capsulatus H88	Eukaryota; Fungi; Dikarya; Ascomycota; Pezizomycotina; Eurotiomycetes; Eurotiomycetidae; Onygenales; Ajellomycetaceae; Ajellomyces.
gi|509751615|gb|AIJO01000312.1.g151.t1	EMD90043.1	9e-14	70.4545	hypothetical protein COCHEDRAFT_1022142 [Bipolaris maydis C5]_x0001_gb|ENI09743.1| hypothetical protein COCC4DRAFT_36130 [Bipolaris maydis ATCC 48331]	Bipolaris maydis C5	Eukaryota; Fungi; Dikarya; Ascomycota; Pezizomycotina; Dothideomycetes; Pleosporomycetidae; Pleosporales; Pleosporineae; Pleosporaceae; Bipolaris.
gi|509751615|gb|AIJO01000312.1.g151.t1	ENH85642.1	1e-13	56.4516	pyridoxamine phosphate oxidase [Colletotrichum orbiculare MAFF 240422]	Colletotrichum orbiculare MAFF 240422	Eukaryota; Fungi; Dikarya; Ascomycota; Pezizomycotina; Sordariomycetes; Hypocreomycetidae; Glomerellales; Glomerellaceae; mitosporic Glomerellaceae; Colletotrichum.
gi|509751615|gb|AIJO01000312.1.g151.t1	EMD65393.1	1e-13	70.4545	hypothetical protein COCSADRAFT_35449 [Bipolaris sorokiniana ND90Pr]	Bipolaris sorokiniana ND90Pr	Eukaryota; Fungi; Dikarya; Ascomycota; Pezizomycotina; Dothideomycetes; Pleosporomycetidae; Pleosporales; Pleosporineae; Pleosporaceae; Bipolaris.
gi|509751615|gb|AIJO01000312.1.g151.t1	EUN31610.1	1e-13	70.4545	hypothetical protein COCVIDRAFT_87529 [Bipolaris victoriae FI3]	Bipolaris victoriae FI3	Eukaryota; Fungi; Dikarya; Ascomycota; Pezizomycotina; Dothideomycetes; Pleosporomycetidae; Pleosporales; Pleosporineae; Pleosporaceae; Bipolaris.
gi|509751615|gb|AIJO01000312.1.g151.t1	EUC30581.1	2e-13	70.4545	hypothetical protein COCCADRAFT_7395 [Bipolaris zeicola 26-R-13]	Bipolaris zeicola 26-R-13	Eukaryota; Fungi; Dikarya; Ascomycota; Pezizomycotina; Dothideomycetes; Pleosporomycetidae; Pleosporales; Pleosporineae; Pleosporaceae; Bipolaris.
gi|509751615|gb|AIJO01000312.1.g151.t1	EJP68330.1	2e-13	59.6491	pyridoxamine 5'-phosphate oxidase [Beauveria bassiana ARSEF 2860]	Beauveria bassiana ARSEF 2860	Eukaryota; Fungi; Dikarya; Ascomycota; Pezizomycotina; Sordariomycetes; Hypocreomycetidae; Hypocreales; Cordycipitaceae; mitosporic Cordycipitaceae; Beauveria.
gi|509751122|gb|AIJO01000553.1.g275.t1	EMC97085.1	0	81.1462	hypothetical protein BAUCODRAFT_69121 [Baudoinia compniacensis UAMH 10762]	Baudoinia compniacensis UAMH 10762	Eukaryota; Fungi; Dikarya; Ascomycota; Pezizomycotina; Dothideomycetes; Dothideomycetidae; Capnodiales; Teratosphaeriaceae; mitosporic Teratosphaeriaceae; Baudoinia.
gi|509751122|gb|AIJO01000553.1.g275.t1	EME42871.1	0	77.2152	hypothetical protein DOTSEDRAFT_131498 [Dothistroma septosporum NZE10]	Dothistroma septosporum NZE10	Eukaryota; Fungi; Dikarya; Ascomycota; Pezizomycotina; Dothideomycetes; Dothideomycetidae; Capnodiales; Mycosphaerellaceae; Mycosphaerella.
gi|509751122|gb|AIJO01000553.1.g275.t1	EME81617.1	0	73.934	ABC transporter, ABC-B family, MDR type [Pseudocercospora fijiensis CIRAD86]	Pseudocercospora fijiensis CIRAD86	Eukaryota; Fungi; Dikarya; Ascomycota; Pezizomycotina; Dothideomycetes; Dothideomycetidae; Capnodiales; Mycosphaerellaceae; Pseudocercospora.
gi|509751122|gb|AIJO01000553.1.g275.t1	EON66022.1	0	70.4809	ATP-binding cassette, subfamily B (MDR/TAP), member 1 [Coniosporium apollinis CBS 100218]	Coniosporium apollinis CBS 100218	Eukaryota; Fungi; Dikarya; Ascomycota; Pezizomycotina; Eurotiomycetes; Chaetothyriomycetidae; Chaetothyriales; Herpotrichiellaceae; mitosporic Herpotrichiellaceae; Coniosporium.
gi|509751122|gb|AIJO01000553.1.g275.t1	EMF11739.1	0	71.7866	multidrug resistance protein 1, 2 [Sphaerulina musiva SO2202]	Sphaerulina musiva SO2202	Eukaryota; Fungi; Dikarya; Ascomycota; Pezizomycotina; Dothideomycetes; Dothideomycetidae; Capnodiales; Mycosphaerellaceae; Sphaerulina.
gi|509751122|gb|AIJO01000553.1.g275.t1	EOD47738.1	0	70.2163	putative abc multidrug transporter mdr1 protein [Neofusicoccum parvum UCRNP2]	Neofusicoccum parvum UCRNP2	Eukaryota; Fungi; Dikarya; Ascomycota; Pezizomycotina; Dothideomycetes; Dothideomycetes incertae sedis; Botryosphaeriales; Botryosphaeriaceae; Neofusicoccum.
gi|509751122|gb|AIJO01000553.1.g275.t1	CCD54212.1	0	68.6717	similar to ABC transporter [Botryotinia fuckeliana T4]_x0001_gb|EMR81081.1| putative leptomycin b resistance protein pmd1 protein [Botryotinia fuckeliana BcDW1]	Botryotinia fuckeliana T4	Eukaryota; Fungi; Dikarya; Ascomycota; Pezizomycotina; Leotiomycetes; Helotiales; Sclerotiniaceae; Botryotinia.
gi|509751122|gb|AIJO01000553.1.g275.t1	XP_001591841.1	0	68.1818	hypothetical protein SS1G_07287 [Sclerotinia sclerotiorum 1980]_x0001_gb|EDO04804.1| hypothetical protein SS1G_07287 [Sclerotinia sclerotiorum 1980 UF-70]	Sclerotinia sclerotiorum 1980 UF-70	Eukaryota; Fungi; Dikarya; Ascomycota; Pezizomycotina; Leotiomycetes; Helotiales; Sclerotiniaceae; Sclerotinia.
gi|509751122|gb|AIJO01000553.1.g275.t1	EKD12992.1	0	68.2645	ABC transporter [Marssonina brunnea f. sp. 'multigermtubi' MB_m1]	Marssonina brunnea f. sp. 'multigermtubi' MB_m1	Eukaryota; Fungi; Dikarya; Ascomycota; Pezizomycotina; Leotiomycetes; Helotiales; Dermateaceae; Marssonina.
gi|509751122|gb|AIJO01000553.1.g275.t1	EPE35282.1	0	68.7137	P-loop containing nucleoside triphosphate hydrolase [Glarea lozoyensis ATCC 20868]	Glarea lozoyensis ATCC 20868	Eukaryota; Fungi; Dikarya; Ascomycota; Pezizomycotina; Leotiomycetes; Helotiales; Helotiaceae; Glarea.
gi|509751122|gb|AIJO01000553.1.g275.t1	XP_001273593.1	0	66.7771	multidrug resistance protein 1, 2, 3 (p glycoprotein 1, 2, 3) [Aspergillus clavatus NRRL 1]_x0001_gb|EAW12167.1| multidrug resistance protein 1, 2, 3 (p glycoprotein 1, 2, 3) [Aspergillus clavatus NRRL 1]	Aspergillus clavatus NRRL 1	Eukaryota; Fungi; Dikarya; Ascomycota; Pezizomycotina; Eurotiomycetes; Eurotiomycetidae; Eurotiales; Aspergillaceae; Aspergillus.
gi|509751122|gb|AIJO01000553.1.g275.t1	EHL01084.1	0	68.7137	putative Leptomycin B resistance protein pmd1 [Glarea lozoyensis 74030]	Glarea lozoyensis 74030	Eukaryota; Fungi; Dikarya; Ascomycota; Pezizomycotina; Leotiomycetes; Helotiales; Helotiaceae; Glarea.
gi|509751122|gb|AIJO01000553.1.g275.t1	EKG16166.1	0	70.0512	Putative ABC transporter protein [Macrophomina phaseolina MS6]	Macrophomina phaseolina MS6	Eukaryota; Fungi; Dikarya; Ascomycota; Pezizomycotina; Dothideomycetes; Dothideomycetes incertae sedis; Botryosphaeriales; Botryosphaeriaceae; Macrophomina.
gi|509751122|gb|AIJO01000553.1.g275.t1	EIT74466.1	0	66.9179	multidrug/pheromone exporter, ABC superfamily [Aspergillus oryzae 3.042]	Aspergillus oryzae 3.042	Eukaryota; Fungi; Dikarya; Ascomycota; Pezizomycotina; Eurotiomycetes; Eurotiomycetidae; Eurotiales; Aspergillaceae; Aspergillus.
gi|509751122|gb|AIJO01000553.1.g275.t1	XP_002377398.1	0	66.974	multidrug resistance protein 1, 2, putative [Aspergillus flavus NRRL3357]_x0001_gb|EED52234.1| multidrug resistance protein 1, 2, putative [Aspergillus flavus NRRL3357]	Aspergillus flavus NRRL3357	Eukaryota; Fungi; Dikarya; Ascomycota; Pezizomycotina; Eurotiomycetes; Eurotiomycetidae; Eurotiales; Aspergillaceae; Aspergillus.
gi|509751122|gb|AIJO01000553.1.g275.t1	XP_001825800.1	0	66.7504	ABC multidrug transporter Mdr1 [Aspergillus oryzae RIB40]_x0001_dbj|BAE64667.1| unnamed protein product [Aspergillus oryzae RIB40]	Aspergillus oryzae RIB40	Eukaryota; Fungi; Dikarya; Ascomycota; Pezizomycotina; Eurotiomycetes; Eurotiomycetidae; Eurotiales; Aspergillaceae; Aspergillus.
gi|509751122|gb|AIJO01000553.1.g275.t1	AAL57243.1	0	67.3931	ATP-binding cassette transporter ABC4 [Venturia inaequalis]	Venturia inaequalis	Eukaryota; Fungi; Dikarya; Ascomycota; Pezizomycotina; Dothideomycetes; Dothideomycetes incertae sedis; Venturiales; Venturiaceae; Venturia.
gi|509751122|gb|AIJO01000553.1.g275.t1	ELR08505.1	0	68.6717	hypothetical protein GMDG_03204 [Pseudogymnoascus destructans 20631-21]	Pseudogymnoascus destructans 20631-21	Eukaryota; Fungi; Dikarya; Ascomycota; Pezizomycotina; Leotiomycetes; Leotiomycetes incertae sedis; Pseudeurotiaceae; Pseudogymnoascus.
gi|509751122|gb|AIJO01000553.1.g275.t1	XP_001261790.1	0	66.3342	multidrug resistance protein 1, 2, 3 (p glycoprotein 1, 2, 3) [Neosartorya fischeri NRRL 181]_x0001_gb|EAW19893.1| multidrug resistance protein 1, 2, 3 (p glycoprotein 1, 2, 3) [Neosartorya fischeri NRRL 181]	Neosartorya fischeri NRRL 181	Eukaryota; Fungi; Dikarya; Ascomycota; Pezizomycotina; Eurotiomycetes; Eurotiomycetidae; Eurotiales; Aspergillaceae; Neosartorya.
gi|509751122|gb|AIJO01000553.1.g275.t1	EMR62773.1	0	67.3658	putative leptomycin b resistance protein pmd1 protein [Eutypa lata UCREL1]	Eutypa lata UCREL1	Eukaryota; Fungi; Dikarya; Ascomycota; Pezizomycotina; Sordariomycetes; Xylariomycetidae; Xylariales; Diatrypaceae; Eutypa.
gi|509751122|gb|AIJO01000553.1.g275.t1	XP_002843707.1	0	66.0283	multidrug resistance protein 1 [Arthroderma otae CBS 113480]_x0001_gb|EEQ34671.1| multidrug resistance protein 1 [Arthroderma otae CBS 113480]	Arthroderma otae CBS 113480	Eukaryota; Fungi; Dikarya; Ascomycota; Pezizomycotina; Eurotiomycetes; Eurotiomycetidae; Onygenales; Arthrodermataceae; Arthroderma.
gi|509751122|gb|AIJO01000553.1.g275.t1	ENH77936.1	0	67.5249	ABC multidrug transporter mdr1 [Colletotrichum orbiculare MAFF 240422]	Colletotrichum orbiculare MAFF 240422	Eukaryota; Fungi; Dikarya; Ascomycota; Pezizomycotina; Sordariomycetes; Hypocreomycetidae; Glomerellales; Glomerellaceae; mitosporic Glomerellaceae; Colletotrichum.
gi|509751122|gb|AIJO01000553.1.g275.t1	XP_003663244.1	0	64.134	hypothetical protein MYCTH_2304921 [Myceliophthora thermophila ATCC 42464]_x0001_gb|AEO57999.1| hypothetical protein MYCTH_2304921 [Myceliophthora thermophila ATCC 42464]	Myceliophthora thermophila ATCC 42464	Eukaryota; Fungi; Dikarya; Ascomycota; Pezizomycotina; Sordariomycetes; Sordariomycetidae; Sordariales; Chaetomiaceae; Myceliophthora.
gi|509751122|gb|AIJO01000553.1.g275.t1	ETS76313.1	0	67.6642	hypothetical protein PFICI_11700 [Pestalotiopsis fici W106-1]	Pestalotiopsis fici W106-1	Eukaryota; Fungi; Dikarya; Ascomycota; Pezizomycotina; Sordariomycetes; Xylariomycetidae; Xylariales; Amphisphaeriaceae; mitosporic Amphisphaeriaceae; Pestalotiopsis.
gi|509751122|gb|AIJO01000553.1.g275.t1	EMT63900.1	0	66.1371	Leptomycin B resistance protein pmd1 [Fusarium oxysporum f. sp. cubense race 4]	Fusarium oxysporum f. sp. cubense race 4	Eukaryota; Fungi; Dikarya; Ascomycota; Pezizomycotina; Sordariomycetes; Hypocreomycetidae; Hypocreales; Nectriaceae; mitosporic Nectriaceae; Fusarium; Fusarium oxysporum species complex.
gi|509751122|gb|AIJO01000553.1.g275.t1	EGY19306.1	0	66.4173	multidrug resistance protein [Verticillium dahliae VdLs.17]	Verticillium dahliae VdLs.17	Eukaryota; Fungi; Dikarya; Ascomycota; Pezizomycotina; Sordariomycetes; Hypocreomycetidae; Glomerellales; Plectosphaerellaceae; mitosporic Plectosphaerellaceae; Verticillium.
gi|509751122|gb|AIJO01000553.1.g275.t1	ENH64436.1	0	66.2207	Leptomycin B resistance protein pmd1 [Fusarium oxysporum f. sp. cubense race 1]	Fusarium oxysporum f. sp. cubense race 1	Eukaryota; Fungi; Dikarya; Ascomycota; Pezizomycotina; Sordariomycetes; Hypocreomycetidae; Hypocreales; Nectriaceae; mitosporic Nectriaceae; Fusarium; Fusarium oxysporum species complex.
gi|509751122|gb|AIJO01000553.1.g275.t1	XP_003655213.1	0	65.124	hypothetical protein THITE_2118647 [Thielavia terrestris NRRL 8126]_x0001_gb|AEO68877.1| hypothetical protein THITE_2118647 [Thielavia terrestris NRRL 8126]	Thielavia terrestris NRRL 8126	Eukaryota; Fungi; Dikarya; Ascomycota; Pezizomycotina; Sordariomycetes; Sordariomycetidae; Sordariales; Chaetomiaceae; Thielavia.
gi|509751122|gb|AIJO01000553.1.g275.t1	XP_001908137.1	0	64.8918	hypothetical protein [Podospora anserina S mat+]_x0001_emb|CAP68810.1| unnamed protein product [Podospora anserina S mat+]	Podospora anserina S mat+	Eukaryota; Fungi; Dikarya; Ascomycota; Pezizomycotina; Sordariomycetes; Sordariomycetidae; Sordariales; Lasiosphaeriaceae; Podospora.
gi|509751122|gb|AIJO01000553.1.g275.t1	EQB55958.1	0	67.4419	ABC transporter [Colletotrichum gloeosporioides Cg-14]	Colletotrichum gloeosporioides Cg-14	Eukaryota; Fungi; Dikarya; Ascomycota; Pezizomycotina; Sordariomycetes; Hypocreomycetidae; Glomerellales; Glomerellaceae; mitosporic Glomerellaceae; Colletotrichum.
gi|509751122|gb|AIJO01000553.1.g275.t1	EWG43986.1	0	65.6355	ATP-binding cassette, subfamily B (MDR/TAP), member 1 [Fusarium verticillioides 7600]	Fusarium verticillioides 7600	Eukaryota; Fungi; Dikarya; Ascomycota; Pezizomycotina; Sordariomycetes; Hypocreomycetidae; Hypocreales; Nectriaceae; mitosporic Nectriaceae; Fusarium; Fusarium fujikuroi species complex.
gi|509751122|gb|AIJO01000553.1.g275.t1	EFQ27091.1	0	66.145	ABC transporter [Colletotrichum graminicola M1.001]	Colletotrichum graminicola M1.001	Eukaryota; Fungi; Dikarya; Ascomycota; Pezizomycotina; Sordariomycetes; Hypocreomycetidae; Glomerellales; Glomerellaceae; mitosporic Glomerellaceae; Colletotrichum.
gi|509751122|gb|AIJO01000553.1.g275.t1	XP_001273942.1	0	65.257	ABC multidrug transporter Mdr1 [Aspergillus clavatus NRRL 1]_x0001_gb|EAW12516.1| ABC multidrug transporter Mdr1 [Aspergillus clavatus NRRL 1]	Aspergillus clavatus NRRL 1	Eukaryota; Fungi; Dikarya; Ascomycota; Pezizomycotina; Eurotiomycetes; Eurotiomycetidae; Eurotiales; Aspergillaceae; Aspergillus.
gi|509751122|gb|AIJO01000553.1.g275.t1	EKJ68084.1	0	65.2961	hypothetical protein FPSE_11895 [Fusarium pseudograminearum CS3096]	Fusarium pseudograminearum CS3096	Eukaryota; Fungi; Dikarya; Ascomycota; Pezizomycotina; Sordariomycetes; Hypocreomycetidae; Hypocreales; Nectriaceae; mitosporic Nectriaceae; Fusarium.
gi|509751122|gb|AIJO01000553.1.g275.t1	EGU84154.1	0	65.8863	hypothetical protein FOXB_05331 [Fusarium oxysporum Fo5176]	Fusarium oxysporum Fo5176	Eukaryota; Fungi; Dikarya; Ascomycota; Pezizomycotina; Sordariomycetes; Hypocreomycetidae; Hypocreales; Nectriaceae; mitosporic Nectriaceae; Fusarium; Fusarium oxysporum species complex.
gi|509751122|gb|AIJO01000553.1.g275.t1	ESU12913.1	0	66.0774	multidrug resistance protein 1 [Fusarium graminearum PH-1]	Fusarium graminearum PH-1	Eukaryota; Fungi; Dikarya; Ascomycota; Pezizomycotina; Sordariomycetes; Hypocreomycetidae; Hypocreales; Nectriaceae; mitosporic Nectriaceae; Fusarium.
gi|509751122|gb|AIJO01000553.1.g275.t1	CCX13655.1	0	65.1452	Similar to Multidrug resistance protein 1; acc. no. P08183 [Pyronema omphalodes CBS 100304]	Pyronema omphalodes CBS 100304	Eukaryota; Fungi; Dikarya; Ascomycota; Pezizomycotina; Pezizomycetes; Pezizales; Pyronemataceae; Pyronema.
gi|509751122|gb|AIJO01000553.1.g275.t1	XP_006693029.1	0	64.9708	mating factor A secretion protein STE6-like protein [Chaetomium thermophilum var. thermophilum DSM 1495]_x0001_gb|EGS20733.1| mating factor A secretion protein STE6-like protein [Chaetomium thermophilum var. thermophilum DSM 1495]	Chaetomium thermophilum var. thermophilum DSM 1495	Eukaryota; Fungi; Dikarya; Ascomycota; Pezizomycotina; Sordariomycetes; Sordariomycetidae; Sordariales; Chaetomiaceae; Chaetomium.
gi|509751122|gb|AIJO01000553.1.g275.t1	EOO02730.1	0	64.1975	putative leptomycin b resistance protein pmd1 protein [Togninia minima UCRPA7]	Togninia minima UCRPA7	Eukaryota; Fungi; Dikarya; Ascomycota; Pezizomycotina; Sordariomycetes; Sordariomycetidae; Calosphaeriales; Calosphaeriaceae; Togninia.
gi|509751122|gb|AIJO01000553.1.g275.t1	XP_001266028.1	0	64.9544	ABC multidrug transporter Mdr1 [Neosartorya fischeri NRRL 181]_x0001_gb|EAW24131.1| ABC multidrug transporter Mdr1 [Neosartorya fischeri NRRL 181]	Neosartorya fischeri NRRL 181	Eukaryota; Fungi; Dikarya; Ascomycota; Pezizomycotina; Eurotiomycetes; Eurotiomycetidae; Eurotiales; Aspergillaceae; Neosartorya.
gi|509751122|gb|AIJO01000553.1.g275.t1	ERF70062.1	0	64.7946	hypothetical protein EPUS_00249 [Endocarpon pusillum Z07020]	Endocarpon pusillum Z07020	Eukaryota; Fungi; Dikarya; Ascomycota; Pezizomycotina; Eurotiomycetes; Chaetothyriomycetidae; Verrucariales; Verrucariaceae; Endocarpon.
gi|509751122|gb|AIJO01000553.1.g275.t1	GAA89881.1	0	62.8594	ABC multidrug transporter Mdr1 [Aspergillus kawachii IFO 4308]	Aspergillus kawachii IFO 4308	Eukaryota; Fungi; Dikarya; Ascomycota; Pezizomycotina; Eurotiomycetes; Eurotiomycetidae; Eurotiales; Aspergillaceae; Aspergillus.
gi|509751122|gb|AIJO01000553.1.g275.t1	EFY90182.1	0	65.2282	ABC multidrug transporter Mdr1 [Metarhizium acridum CQMa 102]	Metarhizium acridum CQMa 102	Eukaryota; Fungi; Dikarya; Ascomycota; Pezizomycotina; Sordariomycetes; Hypocreomycetidae; Hypocreales; Clavicipitaceae; mitosporic Clavicipitaceae; Metarhizium.
gi|509751122|gb|AIJO01000553.1.g275.t1	EHA22418.1	0	62.8594	hypothetical protein ASPNIDRAFT_214066 [Aspergillus niger ATCC 1015]	Aspergillus niger ATCC 1015	Eukaryota; Fungi; Dikarya; Ascomycota; Pezizomycotina; Eurotiomycetes; Eurotiomycetidae; Eurotiales; Aspergillaceae; Aspergillus.
gi|509751122|gb|AIJO01000553.1.g275.t1	XP_003718990.1	0	64.0133	leptomycin B resistance protein pmd1 [Magnaporthe oryzae 70-15]_x0001_gb|EHA49406.1| leptomycin B resistance protein pmd1 [Magnaporthe oryzae 70-15]_x0001_gb|ELQ41594.1| leptomycin B resistance protein pmd1 [Magnaporthe oryzae Y34]_x0001_gb|ELQ65131.1| leptomycin B resistance protein pmd1 [Magnaporthe oryzae P131]	Magnaporthe oryzae 70-15	Eukaryota; Fungi; Dikarya; Ascomycota; Pezizomycotina; Sordariomycetes; Sordariomycetidae; Magnaporthales; Magnaporthaceae; Magnaporthe.
gi|509745062|gb|AIJO01003525.1.g1978.t1	XP_003848589.1	1e-64	85.7955	hypothetical protein MYCGRDRAFT_111281 [Zymoseptoria tritici IPO323]_x0001_gb|EGP83565.1| hypothetical protein MYCGRDRAFT_111281 [Zymoseptoria tritici IPO323]	Zymoseptoria tritici IPO323	Eukaryota; Fungi; Dikarya; Ascomycota; Pezizomycotina; Dothideomycetes; Dothideomycetidae; Capnodiales; Mycosphaerellaceae; Zymoseptoria.
gi|509745062|gb|AIJO01003525.1.g1978.t1	EKG12451.1	3e-64	84.0909	Membrane fusion mating protein FIG1 [Macrophomina phaseolina MS6]	Macrophomina phaseolina MS6	Eukaryota; Fungi; Dikarya; Ascomycota; Pezizomycotina; Dothideomycetes; Dothideomycetes incertae sedis; Botryosphaeriales; Botryosphaeriaceae; Macrophomina.
gi|509745062|gb|AIJO01003525.1.g1978.t1	EME78198.1	2e-63	89.2655	hypothetical protein MYCFIDRAFT_46762 [Pseudocercospora fijiensis CIRAD86]	Pseudocercospora fijiensis CIRAD86	Eukaryota; Fungi; Dikarya; Ascomycota; Pezizomycotina; Dothideomycetes; Dothideomycetidae; Capnodiales; Mycosphaerellaceae; Pseudocercospora.
gi|509745062|gb|AIJO01003525.1.g1978.t1	EMF08991.1	3e-63	86.4407	membrane fusion mating protein FIG1 [Sphaerulina musiva SO2202]	Sphaerulina musiva SO2202	Eukaryota; Fungi; Dikarya; Ascomycota; Pezizomycotina; Dothideomycetes; Dothideomycetidae; Capnodiales; Mycosphaerellaceae; Sphaerulina.
gi|509745062|gb|AIJO01003525.1.g1978.t1	XP_003303950.1	2e-61	81.25	hypothetical protein PTT_16352 [Pyrenophora teres f. teres 0-1]_x0001_gb|EFQ87969.1| hypothetical protein PTT_16352 [Pyrenophora teres f. teres 0-1]	Pyrenophora teres f. teres 0-1	Eukaryota; Fungi; Dikarya; Ascomycota; Pezizomycotina; Dothideomycetes; Pleosporomycetidae; Pleosporales; Pleosporineae; Pleosporaceae; Pyrenophora.
gi|509745062|gb|AIJO01003525.1.g1978.t1	EON68901.1	3e-61	81.8182	hypothetical protein W97_08159 [Coniosporium apollinis CBS 100218]	Coniosporium apollinis CBS 100218	Eukaryota; Fungi; Dikarya; Ascomycota; Pezizomycotina; Eurotiomycetes; Chaetothyriomycetidae; Chaetothyriales; Herpotrichiellaceae; mitosporic Herpotrichiellaceae; Coniosporium.
gi|509745062|gb|AIJO01003525.1.g1978.t1	XP_001936739.1	3e-61	81.25	conserved hypothetical protein [Pyrenophora tritici-repentis Pt-1C-BFP]_x0001_gb|EDU49326.1| conserved hypothetical protein [Pyrenophora tritici-repentis Pt-1C-BFP]	Pyrenophora tritici-repentis Pt-1C-BFP	Eukaryota; Fungi; Dikarya; Ascomycota; Pezizomycotina; Dothideomycetes; Pleosporomycetidae; Pleosporales; Pleosporineae; Pleosporaceae; Pyrenophora.
gi|509745062|gb|AIJO01003525.1.g1978.t1	EUC28040.1	9e-61	81.25	hypothetical protein COCCADRAFT_30624 [Bipolaris zeicola 26-R-13]_x0001_gb|EUC46403.1| hypothetical protein COCMIDRAFT_93059 [Bipolaris oryzae ATCC 44560]_x0001_gb|EUN23774.1| hypothetical protein COCVIDRAFT_40662 [Bipolaris victoriae FI3]	Bipolaris zeicola 26-R-13	Eukaryota; Fungi; Dikarya; Ascomycota; Pezizomycotina; Dothideomycetes; Pleosporomycetidae; Pleosporales; Pleosporineae; Pleosporaceae; Bipolaris.
gi|509745062|gb|AIJO01003525.1.g1978.t1	EMD97459.1	1e-60	81.25	hypothetical protein COCHEDRAFT_1125004 [Bipolaris maydis C5]_x0001_gb|ENI01404.1| hypothetical protein COCC4DRAFT_177213 [Bipolaris maydis ATCC 48331]	Bipolaris maydis C5	Eukaryota; Fungi; Dikarya; Ascomycota; Pezizomycotina; Dothideomycetes; Pleosporomycetidae; Pleosporales; Pleosporineae; Pleosporaceae; Bipolaris.
gi|509745062|gb|AIJO01003525.1.g1978.t1	EOA89886.1	3e-60	81.25	hypothetical protein SETTUDRAFT_167613 [Setosphaeria turcica Et28A]	Setosphaeria turcica Et28A	Eukaryota; Fungi; Dikarya; Ascomycota; Pezizomycotina; Dothideomycetes; Pleosporomycetidae; Pleosporales; Pleosporineae; Pleosporaceae; Setosphaeria.
gi|509745062|gb|AIJO01003525.1.g1978.t1	EMC99958.1	4e-60	93.0233	hypothetical protein BAUCODRAFT_30380 [Baudoinia compniacensis UAMH 10762]	Baudoinia compniacensis UAMH 10762	Eukaryota; Fungi; Dikarya; Ascomycota; Pezizomycotina; Dothideomycetes; Dothideomycetidae; Capnodiales; Teratosphaeriaceae; mitosporic Teratosphaeriaceae; Baudoinia.
gi|509745062|gb|AIJO01003525.1.g1978.t1	EMD68849.1	9e-60	80.6818	hypothetical protein COCSADRAFT_196721 [Bipolaris sorokiniana ND90Pr]	Bipolaris sorokiniana ND90Pr	Eukaryota; Fungi; Dikarya; Ascomycota; Pezizomycotina; Dothideomycetes; Pleosporomycetidae; Pleosporales; Pleosporineae; Pleosporaceae; Bipolaris.
gi|509745062|gb|AIJO01003525.1.g1978.t1	XP_003841934.1	9e-59	78.4091	hypothetical protein LEMA_P098640.1 [Leptosphaeria maculans JN3]_x0001_emb|CBX98455.1| hypothetical protein LEMA_P098640.1 [Leptosphaeria maculans JN3]	Leptosphaeria maculans JN3	Eukaryota; Fungi; Dikarya; Ascomycota; Pezizomycotina; Dothideomycetes; Pleosporomycetidae; Pleosporales; Pleosporineae; Leptosphaeriaceae; Leptosphaeria; Leptosphaeria maculans complex.
gi|509745062|gb|AIJO01003525.1.g1978.t1	EOD51324.1	6e-58	81.25	putative membrane fusion mating protein fig1 protein [Neofusicoccum parvum UCRNP2]	Neofusicoccum parvum UCRNP2	Eukaryota; Fungi; Dikarya; Ascomycota; Pezizomycotina; Dothideomycetes; Dothideomycetes incertae sedis; Botryosphaeriales; Botryosphaeriaceae; Neofusicoccum.
gi|509745062|gb|AIJO01003525.1.g1978.t1	XP_001802340.1	2e-57	76.7045	hypothetical protein SNOG_12106 [Phaeosphaeria nodorum SN15]_x0001_gb|EAT80518.1| hypothetical protein SNOG_12106 [Phaeosphaeria nodorum SN15]	Phaeosphaeria nodorum SN15	Eukaryota; Fungi; Dikarya; Ascomycota; Pezizomycotina; Dothideomycetes; Pleosporomycetidae; Pleosporales; Pleosporineae; Phaeosphaeriaceae; Parastagonospora.
gi|509745062|gb|AIJO01003525.1.g1978.t1	EME40300.1	5e-51	83.7209	hypothetical protein DOTSEDRAFT_38266 [Dothistroma septosporum NZE10]	Dothistroma septosporum NZE10	Eukaryota; Fungi; Dikarya; Ascomycota; Pezizomycotina; Dothideomycetes; Dothideomycetidae; Capnodiales; Mycosphaerellaceae; Mycosphaerella.
gi|509745062|gb|AIJO01003525.1.g1978.t1	XP_001263537.1	2e-48	72.093	hypothetical protein NFIA_068090 [Neosartorya fischeri NRRL 181]_x0001_gb|EAW21640.1| conserved hypothetical protein [Neosartorya fischeri NRRL 181]	Neosartorya fischeri NRRL 181	Eukaryota; Fungi; Dikarya; Ascomycota; Pezizomycotina; Eurotiomycetes; Eurotiomycetidae; Eurotiales; Aspergillaceae; Neosartorya.
gi|509745062|gb|AIJO01003525.1.g1978.t1	ERF68883.1	8e-48	71.0983	hypothetical protein EPUS_04535 [Endocarpon pusillum Z07020]	Endocarpon pusillum Z07020	Eukaryota; Fungi; Dikarya; Ascomycota; Pezizomycotina; Eurotiomycetes; Chaetothyriomycetidae; Verrucariales; Verrucariaceae; Endocarpon.
gi|509745062|gb|AIJO01003525.1.g1978.t1	EKV19205.1	6e-47	72.5146	hypothetical protein PDIG_03650 [Penicillium digitatum PHI26]_x0001_gb|EKV21260.1| hypothetical protein PDIP_08330 [Penicillium digitatum Pd1]	Penicillium digitatum PHI26	Eukaryota; Fungi; Dikarya; Ascomycota; Pezizomycotina; Eurotiomycetes; Eurotiomycetidae; Eurotiales; Aspergillaceae; Penicillium.
gi|509745062|gb|AIJO01003525.1.g1978.t1	XP_001818293.1	2e-46	69.5906	hypothetical protein AOR_1_2368174 [Aspergillus oryzae RIB40]_x0001_ref|XP_002373515.1| conserved hypothetical protein [Aspergillus flavus NRRL3357]_x0001_dbj|BAE56291.1| unnamed protein product [Aspergillus oryzae RIB40]_x0001_gb|EED57903.1| conserved hypothetical protein [Aspergillus flavus NRRL3357]_x0001_gb|EIT82339.1| hypothetical protein Ao3042_00525 [Aspergillus oryzae 3.042]	Aspergillus oryzae RIB40	Eukaryota; Fungi; Dikarya; Ascomycota; Pezizomycotina; Eurotiomycetes; Eurotiomycetidae; Eurotiales; Aspergillaceae; Aspergillus.
gi|509745062|gb|AIJO01003525.1.g1978.t1	CDM32014.1	4e-46	71.7647	Membrane fusion mating protein FIG1 [Penicillium roqueforti]	Penicillium roqueforti	Eukaryota; Fungi; Dikarya; Ascomycota; Pezizomycotina; Eurotiomycetes; Eurotiomycetidae; Eurotiales; Aspergillaceae; Penicillium.
gi|509745062|gb|AIJO01003525.1.g1978.t1	AAX14026.1	1e-45	73.6527	unknown [Monascus pilosus]	Monascus pilosus	Eukaryota; Fungi; Dikarya; Ascomycota; Pezizomycotina; Eurotiomycetes; Eurotiomycetidae; Eurotiales; Aspergillaceae; Monascus.
gi|509745062|gb|AIJO01003525.1.g1978.t1	EFY99656.1	3e-45	73.6527	hypothetical protein MAA_04585 [Metarhizium anisopliae ARSEF 23]	Metarhizium anisopliae ARSEF 23	Eukaryota; Fungi; Dikarya; Ascomycota; Pezizomycotina; Sordariomycetes; Hypocreomycetidae; Hypocreales; Clavicipitaceae; mitosporic Clavicipitaceae; Metarhizium.
gi|509745062|gb|AIJO01003525.1.g1978.t1	EFY89257.1	4e-45	73.6842	hypothetical protein MAC_04638 [Metarhizium acridum CQMa 102]	Metarhizium acridum CQMa 102	Eukaryota; Fungi; Dikarya; Ascomycota; Pezizomycotina; Sordariomycetes; Hypocreomycetidae; Hypocreales; Clavicipitaceae; mitosporic Clavicipitaceae; Metarhizium.
gi|509745062|gb|AIJO01003525.1.g1978.t1	EFX00889.1	6e-45	70.2857	hypothetical protein CMQ_1970 [Grosmannia clavigera kw1407]	Grosmannia clavigera kw1407	Eukaryota; Fungi; Dikarya; Ascomycota; Pezizomycotina; Sordariomycetes; Sordariomycetidae; Ophiostomatales; Ophiostomataceae; Grosmannia.
gi|509745062|gb|AIJO01003525.1.g1978.t1	EPE26812.1	1e-44	74.269	hypothetical protein GLAREA_02726 [Glarea lozoyensis ATCC 20868]	Glarea lozoyensis ATCC 20868	Eukaryota; Fungi; Dikarya; Ascomycota; Pezizomycotina; Leotiomycetes; Helotiales; Helotiaceae; Glarea.
gi|509745062|gb|AIJO01003525.1.g1978.t1	XP_003173170.1	1e-44	67.6136	hypothetical protein MGYG_05758 [Arthroderma gypseum CBS 118893]_x0001_gb|EFR02759.1| hypothetical protein MGYG_05758 [Arthroderma gypseum CBS 118893]	Arthroderma gypseum CBS 118893	Eukaryota; Fungi; Dikarya; Ascomycota; Pezizomycotina; Eurotiomycetes; Eurotiomycetidae; Onygenales; Arthrodermataceae; Arthroderma.
gi|509745062|gb|AIJO01003525.1.g1978.t1	EPE03350.1	2e-44	72.5146	factor-induced protein 1 [Ophiostoma piceae UAMH 11346]	Ophiostoma piceae UAMH 11346	Eukaryota; Fungi; Dikarya; Ascomycota; Pezizomycotina; Sordariomycetes; Sordariomycetidae; Ophiostomatales; Ophiostomataceae; Ophiostoma.
gi|509745062|gb|AIJO01003525.1.g1978.t1	XP_001208933.1	2e-44	70.8571	conserved hypothetical protein [Aspergillus terreus NIH2624]_x0001_gb|EAU38325.1| conserved hypothetical protein [Aspergillus terreus NIH2624]	Aspergillus terreus NIH2624	Eukaryota; Fungi; Dikarya; Ascomycota; Pezizomycotina; Eurotiomycetes; Eurotiomycetidae; Eurotiales; Aspergillaceae; Aspergillus.
gi|509745062|gb|AIJO01003525.1.g1978.t1	XP_001270922.1	2e-44	69.7674	conserved hypothetical protein [Aspergillus clavatus NRRL 1]_x0001_gb|EAW09496.1| conserved hypothetical protein [Aspergillus clavatus NRRL 1]	Aspergillus clavatus NRRL 1	Eukaryota; Fungi; Dikarya; Ascomycota; Pezizomycotina; Eurotiomycetes; Eurotiomycetidae; Eurotiales; Aspergillaceae; Aspergillus.
gi|509745062|gb|AIJO01003525.1.g1978.t1	XP_003718083.1	4e-44	71.345	hypothetical protein MGG_11474 [Magnaporthe oryzae 70-15]_x0001_gb|EHA48499.1| hypothetical protein MGG_11474 [Magnaporthe oryzae 70-15]	Magnaporthe oryzae 70-15	Eukaryota; Fungi; Dikarya; Ascomycota; Pezizomycotina; Sordariomycetes; Sordariomycetidae; Magnaporthales; Magnaporthaceae; Magnaporthe.
gi|509745062|gb|AIJO01003525.1.g1978.t1	ELQ43865.1	4e-44	71.345	hypothetical protein OOU_Y34scaffold00126g68 [Magnaporthe oryzae Y34]_x0001_gb|ELQ66899.1| hypothetical protein OOW_P131scaffold00345g37 [Magnaporthe oryzae P131]	Magnaporthe oryzae Y34	Eukaryota; Fungi; Dikarya; Ascomycota; Pezizomycotina; Sordariomycetes; Sordariomycetidae; Magnaporthales; Magnaporthaceae; Magnaporthe.
gi|509745062|gb|AIJO01003525.1.g1978.t1	EPS26803.1	7e-44	70.5202	hypothetical protein PDE_01742 [Penicillium oxalicum 114-2]	Penicillium oxalicum 114-2	Eukaryota; Fungi; Dikarya; Ascomycota; Pezizomycotina; Eurotiomycetes; Eurotiomycetidae; Eurotiales; Aspergillaceae; Penicillium.
gi|509745062|gb|AIJO01003525.1.g1978.t1	EGD94472.1	8e-44	66.4773	hypothetical protein TESG_01988 [Trichophyton tonsurans CBS 112818]_x0001_gb|EGE02657.1| hypothetical protein TEQG_01692 [Trichophyton equinum CBS 127.97]	Trichophyton tonsurans CBS 112818	Eukaryota; Fungi; Dikarya; Ascomycota; Pezizomycotina; Eurotiomycetes; Eurotiomycetidae; Onygenales; Arthrodermataceae; mitosporic Arthrodermataceae; Trichophyton.
gi|509745062|gb|AIJO01003525.1.g1978.t1	XP_001397573.2	1e-43	70.6587	hypothetical protein ANI_1_376144 [Aspergillus niger CBS 513.88]	Aspergillus niger CBS 513.88	Eukaryota; Fungi; Dikarya; Ascomycota; Pezizomycotina; Eurotiomycetes; Eurotiomycetidae; Eurotiales; Aspergillaceae; Aspergillus.
gi|509745062|gb|AIJO01003525.1.g1978.t1	GAA84883.1	1e-43	70.6587	hypothetical protein AKAW_02997 [Aspergillus kawachii IFO 4308]	Aspergillus kawachii IFO 4308	Eukaryota; Fungi; Dikarya; Ascomycota; Pezizomycotina; Eurotiomycetes; Eurotiomycetidae; Eurotiales; Aspergillaceae; Aspergillus.
gi|509745062|gb|AIJO01003525.1.g1978.t1	XP_002843268.1	1e-43	65.9091	conserved hypothetical protein [Arthroderma otae CBS 113480]_x0001_gb|EEQ35532.1| conserved hypothetical protein [Arthroderma otae CBS 113480]	Arthroderma otae CBS 113480	Eukaryota; Fungi; Dikarya; Ascomycota; Pezizomycotina; Eurotiomycetes; Eurotiomycetidae; Onygenales; Arthrodermataceae; Arthroderma.
gi|509745062|gb|AIJO01003525.1.g1978.t1	XP_003654308.1	1e-43	71.4286	hypothetical protein THITE_2117205 [Thielavia terrestris NRRL 8126]_x0001_gb|AEO67972.1| hypothetical protein THITE_2117205 [Thielavia terrestris NRRL 8126]	Thielavia terrestris NRRL 8126	Eukaryota; Fungi; Dikarya; Ascomycota; Pezizomycotina; Sordariomycetes; Sordariomycetidae; Sordariales; Chaetomiaceae; Thielavia.
gi|509745062|gb|AIJO01003525.1.g1978.t1	ETN45428.1	2e-43	68.5393	hypothetical protein HMPREF1541_09259 [Cyphellophora europaea CBS 101466]	Cyphellophora europaea CBS 101466	Eukaryota; Fungi; Dikarya; Ascomycota; Pezizomycotina; Eurotiomycetes; Chaetothyriomycetidae; Chaetothyriales; Cyphellophoraceae; Cyphellophora.
gi|509745062|gb|AIJO01003525.1.g1978.t1	EGY17188.1	3e-43	72.5146	hypothetical protein VDAG_00870 [Verticillium dahliae VdLs.17]	Verticillium dahliae VdLs.17	Eukaryota; Fungi; Dikarya; Ascomycota; Pezizomycotina; Sordariomycetes; Hypocreomycetidae; Glomerellales; Plectosphaerellaceae; mitosporic Plectosphaerellaceae; Verticillium.
gi|509745062|gb|AIJO01003525.1.g1978.t1	XP_003005684.1	3e-43	72.5146	conserved hypothetical protein [Verticillium alfalfae VaMs.102]_x0001_gb|EEY17528.1| conserved hypothetical protein [Verticillium alfalfae VaMs.102]	Verticillium alfalfae VaMs.102	Eukaryota; Fungi; Dikarya; Ascomycota; Pezizomycotina; Sordariomycetes; Hypocreomycetidae; Glomerellales; Plectosphaerellaceae; mitosporic Plectosphaerellaceae; Verticillium.
gi|509745062|gb|AIJO01003525.1.g1978.t1	ENH76677.1	4e-43	72.5146	hypothetical protein Cob_01990 [Colletotrichum orbiculare MAFF 240422]	Colletotrichum orbiculare MAFF 240422	Eukaryota; Fungi; Dikarya; Ascomycota; Pezizomycotina; Sordariomycetes; Hypocreomycetidae; Glomerellales; Glomerellaceae; mitosporic Glomerellaceae; Colletotrichum.
gi|509745062|gb|AIJO01003525.1.g1978.t1	ESZ94108.1	5e-43	70.0599	hypothetical protein SBOR_5528 [Sclerotinia borealis F-4157]	Sclerotinia borealis F-4157	Eukaryota; Fungi; Dikarya; Ascomycota; Pezizomycotina; Leotiomycetes; Helotiales; Sclerotiniaceae; Sclerotinia.
gi|509745062|gb|AIJO01003525.1.g1978.t1	ETS73500.1	5e-43	71.0983	hypothetical protein PFICI_14446 [Pestalotiopsis fici W106-1]	Pestalotiopsis fici W106-1	Eukaryota; Fungi; Dikarya; Ascomycota; Pezizomycotina; Sordariomycetes; Xylariomycetidae; Xylariales; Amphisphaeriaceae; mitosporic Amphisphaeriaceae; Pestalotiopsis.
gi|509745062|gb|AIJO01003525.1.g1978.t1	XP_003237915.1	6e-43	65.3409	hypothetical protein TERG_02623 [Trichophyton rubrum CBS 118892]_x0001_gb|EGD86366.1| hypothetical protein TERG_02623 [Trichophyton rubrum CBS 118892]	Trichophyton rubrum CBS 118892	Eukaryota; Fungi; Dikarya; Ascomycota; Pezizomycotina; Eurotiomycetes; Eurotiomycetidae; Onygenales; Arthrodermataceae; mitosporic Arthrodermataceae; Trichophyton.
gi|509745062|gb|AIJO01003525.1.g1978.t1	EFQ27507.1	6e-43	73.6842	hypothetical protein GLRG_02002 [Colletotrichum graminicola M1.001]	Colletotrichum graminicola M1.001	Eukaryota; Fungi; Dikarya; Ascomycota; Pezizomycotina; Sordariomycetes; Hypocreomycetidae; Glomerellales; Glomerellaceae; mitosporic Glomerellaceae; Colletotrichum.
gi|509745062|gb|AIJO01003525.1.g1978.t1	XP_002153365.1	7e-43	71.8563	conserved hypothetical protein [Talaromyces marneffei ATCC 18224]_x0001_gb|EEA18980.1| conserved hypothetical protein [Talaromyces marneffei ATCC 18224]	Talaromyces marneffei ATCC 18224	Eukaryota; Fungi; Dikarya; Ascomycota; Pezizomycotina; Eurotiomycetes; Eurotiomycetidae; Eurotiales; Trichocomaceae; Talaromyces.
gi|509745062|gb|AIJO01003525.1.g1978.t1	EQB45040.1	7e-43	74.269	hypothetical protein CGLO_16141 [Colletotrichum gloeosporioides Cg-14]	Colletotrichum gloeosporioides Cg-14	Eukaryota; Fungi; Dikarya; Ascomycota; Pezizomycotina; Sordariomycetes; Hypocreomycetidae; Glomerellales; Glomerellaceae; mitosporic Glomerellaceae; Colletotrichum.
gi|509745062|gb|AIJO01003525.1.g1978.t2	EME78198.1	8e-66	85.0829	hypothetical protein MYCFIDRAFT_46762 [Pseudocercospora fijiensis CIRAD86]	Pseudocercospora fijiensis CIRAD86	Eukaryota; Fungi; Dikarya; Ascomycota; Pezizomycotina; Dothideomycetes; Dothideomycetidae; Capnodiales; Mycosphaerellaceae; Pseudocercospora.
gi|509745062|gb|AIJO01003525.1.g1978.t2	XP_003848589.1	7e-63	78.3333	hypothetical protein MYCGRDRAFT_111281 [Zymoseptoria tritici IPO323]_x0001_gb|EGP83565.1| hypothetical protein MYCGRDRAFT_111281 [Zymoseptoria tritici IPO323]	Zymoseptoria tritici IPO323	Eukaryota; Fungi; Dikarya; Ascomycota; Pezizomycotina; Dothideomycetes; Dothideomycetidae; Capnodiales; Mycosphaerellaceae; Zymoseptoria.
gi|509745062|gb|AIJO01003525.1.g1978.t2	EKG12451.1	4e-62	76.6667	Membrane fusion mating protein FIG1 [Macrophomina phaseolina MS6]	Macrophomina phaseolina MS6	Eukaryota; Fungi; Dikarya; Ascomycota; Pezizomycotina; Dothideomycetes; Dothideomycetes incertae sedis; Botryosphaeriales; Botryosphaeriaceae; Macrophomina.
gi|509745062|gb|AIJO01003525.1.g1978.t2	EMF08991.1	2e-61	79.0055	membrane fusion mating protein FIG1 [Sphaerulina musiva SO2202]	Sphaerulina musiva SO2202	Eukaryota; Fungi; Dikarya; Ascomycota; Pezizomycotina; Dothideomycetes; Dothideomycetidae; Capnodiales; Mycosphaerellaceae; Sphaerulina.
gi|509745062|gb|AIJO01003525.1.g1978.t2	EMC99958.1	1e-60	93.0233	hypothetical protein BAUCODRAFT_30380 [Baudoinia compniacensis UAMH 10762]	Baudoinia compniacensis UAMH 10762	Eukaryota; Fungi; Dikarya; Ascomycota; Pezizomycotina; Dothideomycetes; Dothideomycetidae; Capnodiales; Teratosphaeriaceae; mitosporic Teratosphaeriaceae; Baudoinia.
gi|509745062|gb|AIJO01003525.1.g1978.t2	XP_003303950.1	2e-59	73.8889	hypothetical protein PTT_16352 [Pyrenophora teres f. teres 0-1]_x0001_gb|EFQ87969.1| hypothetical protein PTT_16352 [Pyrenophora teres f. teres 0-1]	Pyrenophora teres f. teres 0-1	Eukaryota; Fungi; Dikarya; Ascomycota; Pezizomycotina; Dothideomycetes; Pleosporomycetidae; Pleosporales; Pleosporineae; Pleosporaceae; Pyrenophora.
gi|509745062|gb|AIJO01003525.1.g1978.t2	XP_001936739.1	2e-59	73.8889	conserved hypothetical protein [Pyrenophora tritici-repentis Pt-1C-BFP]_x0001_gb|EDU49326.1| conserved hypothetical protein [Pyrenophora tritici-repentis Pt-1C-BFP]	Pyrenophora tritici-repentis Pt-1C-BFP	Eukaryota; Fungi; Dikarya; Ascomycota; Pezizomycotina; Dothideomycetes; Pleosporomycetidae; Pleosporales; Pleosporineae; Pleosporaceae; Pyrenophora.
gi|509745062|gb|AIJO01003525.1.g1978.t2	EON68901.1	3e-59	73.8889	hypothetical protein W97_08159 [Coniosporium apollinis CBS 100218]	Coniosporium apollinis CBS 100218	Eukaryota; Fungi; Dikarya; Ascomycota; Pezizomycotina; Eurotiomycetes; Chaetothyriomycetidae; Chaetothyriales; Herpotrichiellaceae; mitosporic Herpotrichiellaceae; Coniosporium.
gi|509745062|gb|AIJO01003525.1.g1978.t2	EUC28040.1	7e-59	73.8889	hypothetical protein COCCADRAFT_30624 [Bipolaris zeicola 26-R-13]_x0001_gb|EUC46403.1| hypothetical protein COCMIDRAFT_93059 [Bipolaris oryzae ATCC 44560]_x0001_gb|EUN23774.1| hypothetical protein COCVIDRAFT_40662 [Bipolaris victoriae FI3]	Bipolaris zeicola 26-R-13	Eukaryota; Fungi; Dikarya; Ascomycota; Pezizomycotina; Dothideomycetes; Pleosporomycetidae; Pleosporales; Pleosporineae; Pleosporaceae; Bipolaris.
gi|509745062|gb|AIJO01003525.1.g1978.t2	EMD97459.1	1e-58	73.8889	hypothetical protein COCHEDRAFT_1125004 [Bipolaris maydis C5]_x0001_gb|ENI01404.1| hypothetical protein COCC4DRAFT_177213 [Bipolaris maydis ATCC 48331]	Bipolaris maydis C5	Eukaryota; Fungi; Dikarya; Ascomycota; Pezizomycotina; Dothideomycetes; Pleosporomycetidae; Pleosporales; Pleosporineae; Pleosporaceae; Bipolaris.
gi|509745062|gb|AIJO01003525.1.g1978.t2	EOA89886.1	3e-58	73.8889	hypothetical protein SETTUDRAFT_167613 [Setosphaeria turcica Et28A]	Setosphaeria turcica Et28A	Eukaryota; Fungi; Dikarya; Ascomycota; Pezizomycotina; Dothideomycetes; Pleosporomycetidae; Pleosporales; Pleosporineae; Pleosporaceae; Setosphaeria.
gi|509745062|gb|AIJO01003525.1.g1978.t2	EMD68849.1	8e-58	73.3333	hypothetical protein COCSADRAFT_196721 [Bipolaris sorokiniana ND90Pr]	Bipolaris sorokiniana ND90Pr	Eukaryota; Fungi; Dikarya; Ascomycota; Pezizomycotina; Dothideomycetes; Pleosporomycetidae; Pleosporales; Pleosporineae; Pleosporaceae; Bipolaris.
gi|509745062|gb|AIJO01003525.1.g1978.t2	XP_003841934.1	7e-57	71.1111	hypothetical protein LEMA_P098640.1 [Leptosphaeria maculans JN3]_x0001_emb|CBX98455.1| hypothetical protein LEMA_P098640.1 [Leptosphaeria maculans JN3]	Leptosphaeria maculans JN3	Eukaryota; Fungi; Dikarya; Ascomycota; Pezizomycotina; Dothideomycetes; Pleosporomycetidae; Pleosporales; Pleosporineae; Leptosphaeriaceae; Leptosphaeria; Leptosphaeria maculans complex.
gi|509745062|gb|AIJO01003525.1.g1978.t2	EOD51324.1	6e-56	73.8889	putative membrane fusion mating protein fig1 protein [Neofusicoccum parvum UCRNP2]	Neofusicoccum parvum UCRNP2	Eukaryota; Fungi; Dikarya; Ascomycota; Pezizomycotina; Dothideomycetes; Dothideomycetes incertae sedis; Botryosphaeriales; Botryosphaeriaceae; Neofusicoccum.
gi|509745062|gb|AIJO01003525.1.g1978.t2	XP_001802340.1	2e-55	69.4444	hypothetical protein SNOG_12106 [Phaeosphaeria nodorum SN15]_x0001_gb|EAT80518.1| hypothetical protein SNOG_12106 [Phaeosphaeria nodorum SN15]	Phaeosphaeria nodorum SN15	Eukaryota; Fungi; Dikarya; Ascomycota; Pezizomycotina; Dothideomycetes; Pleosporomycetidae; Pleosporales; Pleosporineae; Phaeosphaeriaceae; Parastagonospora.
gi|509745062|gb|AIJO01003525.1.g1978.t2	EME40300.1	1e-49	84.4961	hypothetical protein DOTSEDRAFT_38266 [Dothistroma septosporum NZE10]	Dothistroma septosporum NZE10	Eukaryota; Fungi; Dikarya; Ascomycota; Pezizomycotina; Dothideomycetes; Dothideomycetidae; Capnodiales; Mycosphaerellaceae; Mycosphaerella.
gi|509745062|gb|AIJO01003525.1.g1978.t2	AAX14026.1	3e-47	68.6047	unknown [Monascus pilosus]	Monascus pilosus	Eukaryota; Fungi; Dikarya; Ascomycota; Pezizomycotina; Eurotiomycetes; Eurotiomycetidae; Eurotiales; Aspergillaceae; Monascus.
gi|509745062|gb|AIJO01003525.1.g1978.t2	XP_001263537.1	1e-46	63.8418	hypothetical protein NFIA_068090 [Neosartorya fischeri NRRL 181]_x0001_gb|EAW21640.1| conserved hypothetical protein [Neosartorya fischeri NRRL 181]	Neosartorya fischeri NRRL 181	Eukaryota; Fungi; Dikarya; Ascomycota; Pezizomycotina; Eurotiomycetes; Eurotiomycetidae; Eurotiales; Aspergillaceae; Neosartorya.
gi|509745062|gb|AIJO01003525.1.g1978.t2	XP_003173170.1	5e-46	59.4444	hypothetical protein MGYG_05758 [Arthroderma gypseum CBS 118893]_x0001_gb|EFR02759.1| hypothetical protein MGYG_05758 [Arthroderma gypseum CBS 118893]	Arthroderma gypseum CBS 118893	Eukaryota; Fungi; Dikarya; Ascomycota; Pezizomycotina; Eurotiomycetes; Eurotiomycetidae; Onygenales; Arthrodermataceae; Arthroderma.
gi|509745062|gb|AIJO01003525.1.g1978.t2	ERF68883.1	1e-45	64.9718	hypothetical protein EPUS_04535 [Endocarpon pusillum Z07020]	Endocarpon pusillum Z07020	Eukaryota; Fungi; Dikarya; Ascomycota; Pezizomycotina; Eurotiomycetes; Chaetothyriomycetidae; Verrucariales; Verrucariaceae; Endocarpon.
gi|509745062|gb|AIJO01003525.1.g1978.t2	EKV19205.1	3e-45	64.7727	hypothetical protein PDIG_03650 [Penicillium digitatum PHI26]_x0001_gb|EKV21260.1| hypothetical protein PDIP_08330 [Penicillium digitatum Pd1]	Penicillium digitatum PHI26	Eukaryota; Fungi; Dikarya; Ascomycota; Pezizomycotina; Eurotiomycetes; Eurotiomycetidae; Eurotiales; Aspergillaceae; Penicillium.
gi|509745062|gb|AIJO01003525.1.g1978.t2	EGD94472.1	3e-45	58.3333	hypothetical protein TESG_01988 [Trichophyton tonsurans CBS 112818]_x0001_gb|EGE02657.1| hypothetical protein TEQG_01692 [Trichophyton equinum CBS 127.97]	Trichophyton tonsurans CBS 112818	Eukaryota; Fungi; Dikarya; Ascomycota; Pezizomycotina; Eurotiomycetes; Eurotiomycetidae; Onygenales; Arthrodermataceae; mitosporic Arthrodermataceae; Trichophyton.
gi|509745062|gb|AIJO01003525.1.g1978.t2	XP_002843268.1	4e-45	57.7778	conserved hypothetical protein [Arthroderma otae CBS 113480]_x0001_gb|EEQ35532.1| conserved hypothetical protein [Arthroderma otae CBS 113480]	Arthroderma otae CBS 113480	Eukaryota; Fungi; Dikarya; Ascomycota; Pezizomycotina; Eurotiomycetes; Eurotiomycetidae; Onygenales; Arthrodermataceae; Arthroderma.
gi|509745062|gb|AIJO01003525.1.g1978.t2	XP_001818293.1	7e-45	63.1579	hypothetical protein AOR_1_2368174 [Aspergillus oryzae RIB40]_x0001_ref|XP_002373515.1| conserved hypothetical protein [Aspergillus flavus NRRL3357]_x0001_dbj|BAE56291.1| unnamed protein product [Aspergillus oryzae RIB40]_x0001_gb|EED57903.1| conserved hypothetical protein [Aspergillus flavus NRRL3357]_x0001_gb|EIT82339.1| hypothetical protein Ao3042_00525 [Aspergillus oryzae 3.042]	Aspergillus oryzae RIB40	Eukaryota; Fungi; Dikarya; Ascomycota; Pezizomycotina; Eurotiomycetes; Eurotiomycetidae; Eurotiales; Aspergillaceae; Aspergillus.
gi|509745062|gb|AIJO01003525.1.g1978.t2	CDM32014.1	1e-44	64	Membrane fusion mating protein FIG1 [Penicillium roqueforti]	Penicillium roqueforti	Eukaryota; Fungi; Dikarya; Ascomycota; Pezizomycotina; Eurotiomycetes; Eurotiomycetidae; Eurotiales; Aspergillaceae; Penicillium.
gi|509745062|gb|AIJO01003525.1.g1978.t2	XP_001208933.1	1e-44	65	conserved hypothetical protein [Aspergillus terreus NIH2624]_x0001_gb|EAU38325.1| conserved hypothetical protein [Aspergillus terreus NIH2624]	Aspergillus terreus NIH2624	Eukaryota; Fungi; Dikarya; Ascomycota; Pezizomycotina; Eurotiomycetes; Eurotiomycetidae; Eurotiales; Aspergillaceae; Aspergillus.
gi|509745062|gb|AIJO01003525.1.g1978.t2	XP_003237915.1	3e-44	57.2222	hypothetical protein TERG_02623 [Trichophyton rubrum CBS 118892]_x0001_gb|EGD86366.1| hypothetical protein TERG_02623 [Trichophyton rubrum CBS 118892]	Trichophyton rubrum CBS 118892	Eukaryota; Fungi; Dikarya; Ascomycota; Pezizomycotina; Eurotiomycetes; Eurotiomycetidae; Onygenales; Arthrodermataceae; mitosporic Arthrodermataceae; Trichophyton.
gi|509745062|gb|AIJO01003525.1.g1978.t2	EFY99656.1	5e-43	64.2045	hypothetical protein MAA_04585 [Metarhizium anisopliae ARSEF 23]	Metarhizium anisopliae ARSEF 23	Eukaryota; Fungi; Dikarya; Ascomycota; Pezizomycotina; Sordariomycetes; Hypocreomycetidae; Hypocreales; Clavicipitaceae; mitosporic Clavicipitaceae; Metarhizium.
gi|509745062|gb|AIJO01003525.1.g1978.t2	EFY89257.1	5e-43	64.7727	hypothetical protein MAC_04638 [Metarhizium acridum CQMa 102]	Metarhizium acridum CQMa 102	Eukaryota; Fungi; Dikarya; Ascomycota; Pezizomycotina; Sordariomycetes; Hypocreomycetidae; Hypocreales; Clavicipitaceae; mitosporic Clavicipitaceae; Metarhizium.
gi|509745062|gb|AIJO01003525.1.g1978.t2	XP_001270922.1	1e-42	61.5819	conserved hypothetical protein [Aspergillus clavatus NRRL 1]_x0001_gb|EAW09496.1| conserved hypothetical protein [Aspergillus clavatus NRRL 1]	Aspergillus clavatus NRRL 1	Eukaryota; Fungi; Dikarya; Ascomycota; Pezizomycotina; Eurotiomycetes; Eurotiomycetidae; Eurotiales; Aspergillaceae; Aspergillus.
gi|509745062|gb|AIJO01003525.1.g1978.t2	EPS26803.1	2e-42	62.1469	hypothetical protein PDE_01742 [Penicillium oxalicum 114-2]	Penicillium oxalicum 114-2	Eukaryota; Fungi; Dikarya; Ascomycota; Pezizomycotina; Eurotiomycetes; Eurotiomycetidae; Eurotiales; Aspergillaceae; Penicillium.
gi|509745062|gb|AIJO01003525.1.g1978.t2	XP_003718083.1	4e-42	62.2222	hypothetical protein MGG_11474 [Magnaporthe oryzae 70-15]_x0001_gb|EHA48499.1| hypothetical protein MGG_11474 [Magnaporthe oryzae 70-15]	Magnaporthe oryzae 70-15	Eukaryota; Fungi; Dikarya; Ascomycota; Pezizomycotina; Sordariomycetes; Sordariomycetidae; Magnaporthales; Magnaporthaceae; Magnaporthe.
gi|509745062|gb|AIJO01003525.1.g1978.t2	ELQ43865.1	5e-42	62.2222	hypothetical protein OOU_Y34scaffold00126g68 [Magnaporthe oryzae Y34]_x0001_gb|ELQ66899.1| hypothetical protein OOW_P131scaffold00345g37 [Magnaporthe oryzae P131]	Magnaporthe oryzae Y34	Eukaryota; Fungi; Dikarya; Ascomycota; Pezizomycotina; Sordariomycetes; Sordariomycetidae; Magnaporthales; Magnaporthaceae; Magnaporthe.
gi|509745062|gb|AIJO01003525.1.g1978.t2	EDP52836.1	5e-42	69.7674	conserved hypothetical protein [Aspergillus fumigatus A1163]	Aspergillus fumigatus A1163	Eukaryota; Fungi; Dikarya; Ascomycota; Pezizomycotina; Eurotiomycetes; Eurotiomycetidae; Eurotiales; Aspergillaceae; Aspergillus.
gi|509745062|gb|AIJO01003525.1.g1978.t2	EFX00889.1	7e-42	61.6667	hypothetical protein CMQ_1970 [Grosmannia clavigera kw1407]	Grosmannia clavigera kw1407	Eukaryota; Fungi; Dikarya; Ascomycota; Pezizomycotina; Sordariomycetes; Sordariomycetidae; Ophiostomatales; Ophiostomataceae; Grosmannia.
gi|509745062|gb|AIJO01003525.1.g1978.t2	EPE26812.1	1e-41	65.3409	hypothetical protein GLAREA_02726 [Glarea lozoyensis ATCC 20868]	Glarea lozoyensis ATCC 20868	Eukaryota; Fungi; Dikarya; Ascomycota; Pezizomycotina; Leotiomycetes; Helotiales; Helotiaceae; Glarea.
gi|509745062|gb|AIJO01003525.1.g1978.t2	XP_003654308.1	2e-41	62.2222	hypothetical protein THITE_2117205 [Thielavia terrestris NRRL 8126]_x0001_gb|AEO67972.1| hypothetical protein THITE_2117205 [Thielavia terrestris NRRL 8126]	Thielavia terrestris NRRL 8126	Eukaryota; Fungi; Dikarya; Ascomycota; Pezizomycotina; Sordariomycetes; Sordariomycetidae; Sordariales; Chaetomiaceae; Thielavia.
gi|509745062|gb|AIJO01003525.1.g1978.t2	EPE03350.1	2e-41	63.3333	factor-induced protein 1 [Ophiostoma piceae UAMH 11346]	Ophiostoma piceae UAMH 11346	Eukaryota; Fungi; Dikarya; Ascomycota; Pezizomycotina; Sordariomycetes; Sordariomycetidae; Ophiostomatales; Ophiostomataceae; Ophiostoma.
gi|509745062|gb|AIJO01003525.1.g1978.t2	XP_660640.1	3e-41	65.0273	hypothetical protein AN3036.2 [Aspergillus nidulans FGSC A4]_x0001_gb|EAA63607.1| hypothetical protein AN3036.2 [Aspergillus nidulans FGSC A4]_x0001_tpe|CBF83525.1| TPA: hypothetical protein ANIA_03036 [Aspergillus nidulans FGSC A4]	Aspergillus nidulans FGSC A4	Eukaryota; Fungi; Dikarya; Ascomycota; Pezizomycotina; Eurotiomycetes; Eurotiomycetidae; Eurotiales; Aspergillaceae; Aspergillus.
gi|509745062|gb|AIJO01003525.1.g1978.t2	XP_001397573.2	3e-41	61.9883	hypothetical protein ANI_1_376144 [Aspergillus niger CBS 513.88]	Aspergillus niger CBS 513.88	Eukaryota; Fungi; Dikarya; Ascomycota; Pezizomycotina; Eurotiomycetes; Eurotiomycetidae; Eurotiales; Aspergillaceae; Aspergillus.
gi|509745062|gb|AIJO01003525.1.g1978.t2	GAA84883.1	4e-41	61.9883	hypothetical protein AKAW_02997 [Aspergillus kawachii IFO 4308]	Aspergillus kawachii IFO 4308	Eukaryota; Fungi; Dikarya; Ascomycota; Pezizomycotina; Eurotiomycetes; Eurotiomycetidae; Eurotiales; Aspergillaceae; Aspergillus.
gi|509745062|gb|AIJO01003525.1.g1978.t2	EGY17188.1	4e-41	63.6364	hypothetical protein VDAG_00870 [Verticillium dahliae VdLs.17]	Verticillium dahliae VdLs.17	Eukaryota; Fungi; Dikarya; Ascomycota; Pezizomycotina; Sordariomycetes; Hypocreomycetidae; Glomerellales; Plectosphaerellaceae; mitosporic Plectosphaerellaceae; Verticillium.
gi|509745062|gb|AIJO01003525.1.g1978.t2	XP_003005684.1	4e-41	63.6364	conserved hypothetical protein [Verticillium alfalfae VaMs.102]_x0001_gb|EEY17528.1| conserved hypothetical protein [Verticillium alfalfae VaMs.102]	Verticillium alfalfae VaMs.102	Eukaryota; Fungi; Dikarya; Ascomycota; Pezizomycotina; Sordariomycetes; Hypocreomycetidae; Glomerellales; Plectosphaerellaceae; mitosporic Plectosphaerellaceae; Verticillium.
gi|509745062|gb|AIJO01003525.1.g1978.t2	ETN45428.1	5e-41	61.6667	hypothetical protein HMPREF1541_09259 [Cyphellophora europaea CBS 101466]	Cyphellophora europaea CBS 101466	Eukaryota; Fungi; Dikarya; Ascomycota; Pezizomycotina; Eurotiomycetes; Chaetothyriomycetidae; Chaetothyriales; Cyphellophoraceae; Cyphellophora.
gi|509745062|gb|AIJO01003525.1.g1978.t2	ENH76677.1	7e-41	63.6364	hypothetical protein Cob_01990 [Colletotrichum orbiculare MAFF 240422]	Colletotrichum orbiculare MAFF 240422	Eukaryota; Fungi; Dikarya; Ascomycota; Pezizomycotina; Sordariomycetes; Hypocreomycetidae; Glomerellales; Glomerellaceae; mitosporic Glomerellaceae; Colletotrichum.
gi|509745062|gb|AIJO01003525.1.g1978.t2	ETS73500.1	7e-41	64.2857	hypothetical protein PFICI_14446 [Pestalotiopsis fici W106-1]	Pestalotiopsis fici W106-1	Eukaryota; Fungi; Dikarya; Ascomycota; Pezizomycotina; Sordariomycetes; Xylariomycetidae; Xylariales; Amphisphaeriaceae; mitosporic Amphisphaeriaceae; Pestalotiopsis.
gi|509745062|gb|AIJO01003525.1.g1978.t2	ELR05495.1	8e-41	59.4444	hypothetical protein GMDG_07417 [Pseudogymnoascus destructans 20631-21]	Pseudogymnoascus destructans 20631-21	Eukaryota; Fungi; Dikarya; Ascomycota; Pezizomycotina; Leotiomycetes; Leotiomycetes incertae sedis; Pseudeurotiaceae; Pseudogymnoascus.
gi|509745062|gb|AIJO01003525.1.g1978.t2	XP_002153365.1	9e-41	62.7907	conserved hypothetical protein [Talaromyces marneffei ATCC 18224]_x0001_gb|EEA18980.1| conserved hypothetical protein [Talaromyces marneffei ATCC 18224]	Talaromyces marneffei ATCC 18224	Eukaryota; Fungi; Dikarya; Ascomycota; Pezizomycotina; Eurotiomycetes; Eurotiomycetidae; Eurotiales; Trichocomaceae; Talaromyces.
gi|509745062|gb|AIJO01003525.1.g1978.t2	EFQ27507.1	9e-41	64.7727	hypothetical protein GLRG_02002 [Colletotrichum graminicola M1.001]	Colletotrichum graminicola M1.001	Eukaryota; Fungi; Dikarya; Ascomycota; Pezizomycotina; Sordariomycetes; Hypocreomycetidae; Glomerellales; Glomerellaceae; mitosporic Glomerellaceae; Colletotrichum.
gi|509744860|gb|AIJO01003626.1.g2230.t1	EME42767.1	0	75.5882	hypothetical protein DOTSEDRAFT_73528 [Dothistroma septosporum NZE10]	Dothistroma septosporum NZE10	Eukaryota; Fungi; Dikarya; Ascomycota; Pezizomycotina; Dothideomycetes; Dothideomycetidae; Capnodiales; Mycosphaerellaceae; Mycosphaerella.
gi|509744860|gb|AIJO01003626.1.g2230.t1	EME81298.1	0	75.1445	hypothetical protein MYCFIDRAFT_155490 [Pseudocercospora fijiensis CIRAD86]	Pseudocercospora fijiensis CIRAD86	Eukaryota; Fungi; Dikarya; Ascomycota; Pezizomycotina; Dothideomycetes; Dothideomycetidae; Capnodiales; Mycosphaerellaceae; Pseudocercospora.
gi|509744860|gb|AIJO01003626.1.g2230.t1	EMC95769.1	4e-174	84.7222	hypothetical protein BAUCODRAFT_54779, partial [Baudoinia compniacensis UAMH 10762]	Baudoinia compniacensis UAMH 10762	Eukaryota; Fungi; Dikarya; Ascomycota; Pezizomycotina; Dothideomycetes; Dothideomycetidae; Capnodiales; Teratosphaeriaceae; mitosporic Teratosphaeriaceae; Baudoinia.
gi|509744860|gb|AIJO01003626.1.g2230.t1	EMF12884.1	9e-168	63.5884	NAD-dependent deacetylase sirtuin-2 [Sphaerulina musiva SO2202]	Sphaerulina musiva SO2202	Eukaryota; Fungi; Dikarya; Ascomycota; Pezizomycotina; Dothideomycetes; Dothideomycetidae; Capnodiales; Mycosphaerellaceae; Sphaerulina.
gi|509744860|gb|AIJO01003626.1.g2230.t1	EON63841.1	4e-162	65.6757	hypothetical protein W97_03069 [Coniosporium apollinis CBS 100218]	Coniosporium apollinis CBS 100218	Eukaryota; Fungi; Dikarya; Ascomycota; Pezizomycotina; Eurotiomycetes; Chaetothyriomycetidae; Chaetothyriales; Herpotrichiellaceae; mitosporic Herpotrichiellaceae; Coniosporium.
gi|509744860|gb|AIJO01003626.1.g2230.t1	EMD60298.1	1e-156	63.9785	hypothetical protein COCSADRAFT_98584 [Bipolaris sorokiniana ND90Pr]	Bipolaris sorokiniana ND90Pr	Eukaryota; Fungi; Dikarya; Ascomycota; Pezizomycotina; Dothideomycetes; Pleosporomycetidae; Pleosporales; Pleosporineae; Pleosporaceae; Bipolaris.
gi|509744860|gb|AIJO01003626.1.g2230.t1	ENI00962.1	1e-156	66.1017	hypothetical protein COCC4DRAFT_205195 [Bipolaris maydis ATCC 48331]	Bipolaris maydis ATCC 48331	Eukaryota; Fungi; Dikarya; Ascomycota; Pezizomycotina; Dothideomycetes; Pleosporomycetidae; Pleosporales; Pleosporineae; Pleosporaceae; Bipolaris.
gi|509744860|gb|AIJO01003626.1.g2230.t1	EOD51923.1	5e-156	66.4756	putative sir2 family histone deacetylase protein [Neofusicoccum parvum UCRNP2]	Neofusicoccum parvum UCRNP2	Eukaryota; Fungi; Dikarya; Ascomycota; Pezizomycotina; Dothideomycetes; Dothideomycetes incertae sedis; Botryosphaeriales; Botryosphaeriaceae; Neofusicoccum.
gi|509744860|gb|AIJO01003626.1.g2230.t1	XP_003305767.1	2e-155	69.1843	hypothetical protein PTT_18697 [Pyrenophora teres f. teres 0-1]_x0001_gb|EFQ86136.1| hypothetical protein PTT_18697 [Pyrenophora teres f. teres 0-1]	Pyrenophora teres f. teres 0-1	Eukaryota; Fungi; Dikarya; Ascomycota; Pezizomycotina; Dothideomycetes; Pleosporomycetidae; Pleosporales; Pleosporineae; Pleosporaceae; Pyrenophora.
gi|509744860|gb|AIJO01003626.1.g2230.t1	EMD95147.1	6e-154	66.0969	hypothetical protein COCHEDRAFT_1129380, partial [Bipolaris maydis C5]	Bipolaris maydis C5	Eukaryota; Fungi; Dikarya; Ascomycota; Pezizomycotina; Dothideomycetes; Pleosporomycetidae; Pleosporales; Pleosporineae; Pleosporaceae; Bipolaris.
gi|509744860|gb|AIJO01003626.1.g2230.t1	EOA84570.1	7e-154	64.3258	hypothetical protein SETTUDRAFT_91061, partial [Setosphaeria turcica Et28A]	Setosphaeria turcica Et28A	Eukaryota; Fungi; Dikarya; Ascomycota; Pezizomycotina; Dothideomycetes; Pleosporomycetidae; Pleosporales; Pleosporineae; Pleosporaceae; Setosphaeria.
gi|509744860|gb|AIJO01003626.1.g2230.t1	EUC31649.1	2e-153	67.4627	hypothetical protein COCCADRAFT_100720 [Bipolaris zeicola 26-R-13]	Bipolaris zeicola 26-R-13	Eukaryota; Fungi; Dikarya; Ascomycota; Pezizomycotina; Dothideomycetes; Pleosporomycetidae; Pleosporales; Pleosporineae; Pleosporaceae; Bipolaris.
gi|509744860|gb|AIJO01003626.1.g2230.t1	EUN23262.1	2e-153	67.7612	hypothetical protein COCVIDRAFT_109230 [Bipolaris victoriae FI3]	Bipolaris victoriae FI3	Eukaryota; Fungi; Dikarya; Ascomycota; Pezizomycotina; Dothideomycetes; Pleosporomycetidae; Pleosporales; Pleosporineae; Pleosporaceae; Bipolaris.
gi|509744860|gb|AIJO01003626.1.g2230.t1	EUC48297.1	3e-153	64.9718	hypothetical protein COCMIDRAFT_34173 [Bipolaris oryzae ATCC 44560]	Bipolaris oryzae ATCC 44560	Eukaryota; Fungi; Dikarya; Ascomycota; Pezizomycotina; Dothideomycetes; Pleosporomycetidae; Pleosporales; Pleosporineae; Pleosporaceae; Bipolaris.
gi|509744860|gb|AIJO01003626.1.g2230.t1	XP_003851693.1	4e-153	77.0833	hypothetical protein MYCGRDRAFT_100618 [Zymoseptoria tritici IPO323]_x0001_gb|EGP86669.1| hypothetical protein MYCGRDRAFT_100618 [Zymoseptoria tritici IPO323]	Zymoseptoria tritici IPO323	Eukaryota; Fungi; Dikarya; Ascomycota; Pezizomycotina; Dothideomycetes; Dothideomycetidae; Capnodiales; Mycosphaerellaceae; Zymoseptoria.
gi|509744860|gb|AIJO01003626.1.g2230.t1	ETI19254.1	2e-152	65.8824	hypothetical protein G647_09086 [Cladophialophora carrionii CBS 160.54]	Cladophialophora carrionii CBS 160.54	Eukaryota; Fungi; Dikarya; Ascomycota; Pezizomycotina; Eurotiomycetes; Chaetothyriomycetidae; Chaetothyriales; Herpotrichiellaceae; mitosporic Herpotrichiellaceae; Cladophialophora.
gi|509744860|gb|AIJO01003626.1.g2230.t1	EKG15375.1	1e-150	64.5333	Cytochrome P450 [Macrophomina phaseolina MS6]	Macrophomina phaseolina MS6	Eukaryota; Fungi; Dikarya; Ascomycota; Pezizomycotina; Dothideomycetes; Dothideomycetes incertae sedis; Botryosphaeriales; Botryosphaeriaceae; Macrophomina.
gi|509744860|gb|AIJO01003626.1.g2230.t1	ETN39924.1	5e-150	63.662	hypothetical protein HMPREF1541_06151 [Cyphellophora europaea CBS 101466]	Cyphellophora europaea CBS 101466	Eukaryota; Fungi; Dikarya; Ascomycota; Pezizomycotina; Eurotiomycetes; Chaetothyriomycetidae; Chaetothyriales; Cyphellophoraceae; Cyphellophora.
gi|509744860|gb|AIJO01003626.1.g2230.t1	XP_003845561.1	5e-149	70.3927	hypothetical protein LEMA_P008690.1 [Leptosphaeria maculans JN3]_x0001_emb|CBY02082.1| hypothetical protein LEMA_P008690.1 [Leptosphaeria maculans JN3]	Leptosphaeria maculans JN3	Eukaryota; Fungi; Dikarya; Ascomycota; Pezizomycotina; Dothideomycetes; Pleosporomycetidae; Pleosporales; Pleosporineae; Leptosphaeriaceae; Leptosphaeria; Leptosphaeria maculans complex.
gi|509744860|gb|AIJO01003626.1.g2230.t1	ERF74932.1	2e-148	65.4655	NAD-dependent protein deacetylase hst2-1 [Endocarpon pusillum Z07020]	Endocarpon pusillum Z07020	Eukaryota; Fungi; Dikarya; Ascomycota; Pezizomycotina; Eurotiomycetes; Chaetothyriomycetidae; Verrucariales; Verrucariaceae; Endocarpon.
gi|509744860|gb|AIJO01003626.1.g2230.t1	XP_002797157.1	4e-146	60.9827	NAD-dependent deacetylase sirtuin-2 [Paracoccidioides sp. 'lutzii' Pb01]_x0001_gb|EEH38095.1| NAD-dependent deacetylase sirtuin-2 [Paracoccidioides sp. 'lutzii' Pb01]	Paracoccidioides sp. 'lutzii' Pb01	Eukaryota; Fungi; Dikarya; Ascomycota; Pezizomycotina; Eurotiomycetes; Eurotiomycetidae; Onygenales; mitosporic Onygenales; Paracoccidioides.
gi|509744860|gb|AIJO01003626.1.g2230.t1	EHY59873.1	6e-146	64.4628	NAD-dependent histone deacetylase SIR2 [Exophiala dermatitidis NIH/UT8656]	Exophiala dermatitidis NIH/UT8656	Eukaryota; Fungi; Dikarya; Ascomycota; Pezizomycotina; Eurotiomycetes; Chaetothyriomycetidae; Chaetothyriales; Herpotrichiellaceae; mitosporic Herpotrichiellaceae; Exophiala.
gi|509744860|gb|AIJO01003626.1.g2230.t1	XP_002564861.1	9e-146	64.7929	Pc22g08490 [Penicillium chrysogenum Wisconsin 54-1255]_x0001_emb|CAP98137.1| Pc22g08490 [Penicillium chrysogenum Wisconsin 54-1255]	Penicillium chrysogenum Wisconsin 54-1255	Eukaryota; Fungi; Dikarya; Ascomycota; Pezizomycotina; Eurotiomycetes; Eurotiomycetidae; Eurotiales; Aspergillaceae; Penicillium; Penicillium chrysogenum complex.
gi|509744860|gb|AIJO01003626.1.g2230.t1	XP_003174471.1	1e-145	62.6437	NAD-dependent deacetylase sirtuin-2 [Arthroderma gypseum CBS 118893]_x0001_gb|EFQ98988.1| NAD-dependent deacetylase sirtuin-2 [Arthroderma gypseum CBS 118893]	Arthroderma gypseum CBS 118893	Eukaryota; Fungi; Dikarya; Ascomycota; Pezizomycotina; Eurotiomycetes; Eurotiomycetidae; Onygenales; Arthrodermataceae; Arthroderma.
gi|509744860|gb|AIJO01003626.1.g2230.t1	EER39219.1	2e-145	61.6477	silent information regulator 2 [Ajellomyces capsulatus H143]_x0001_gb|EGC46388.1| conserved hypothetical protein [Ajellomyces capsulatus H88]	Ajellomyces capsulatus H143	Eukaryota; Fungi; Dikarya; Ascomycota; Pezizomycotina; Eurotiomycetes; Eurotiomycetidae; Onygenales; Ajellomycetaceae; Ajellomyces.
gi|509744860|gb|AIJO01003626.1.g2230.t1	EEH11402.1	2e-143	61.3636	silent information regulator 2 [Ajellomyces capsulatus G186AR]	Ajellomyces capsulatus G186AR	Eukaryota; Fungi; Dikarya; Ascomycota; Pezizomycotina; Eurotiomycetes; Eurotiomycetidae; Onygenales; Ajellomycetaceae; Ajellomyces.
gi|509744860|gb|AIJO01003626.1.g2230.t1	XP_001541564.1	1e-142	61.0795	hypothetical protein HCAG_03662 [Ajellomyces capsulatus NAm1]_x0001_gb|EDN07131.1| hypothetical protein HCAG_03662 [Ajellomyces capsulatus NAm1]	Ajellomyces capsulatus NAm1	Eukaryota; Fungi; Dikarya; Ascomycota; Pezizomycotina; Eurotiomycetes; Eurotiomycetidae; Onygenales; Ajellomycetaceae; Ajellomyces.
gi|509744860|gb|AIJO01003626.1.g2230.t1	EEH47728.1	3e-142	56.6396	NAD-dependent deacetylase sirtuin-2 [Paracoccidioides brasiliensis Pb18]	Paracoccidioides brasiliensis Pb18	Eukaryota; Fungi; Dikarya; Ascomycota; Pezizomycotina; Eurotiomycetes; Eurotiomycetidae; Onygenales; mitosporic Onygenales; Paracoccidioides.
gi|509744860|gb|AIJO01003626.1.g2230.t1	XP_003236218.1	5e-142	61.4706	SIR2 family histone deacetylase [Trichophyton rubrum CBS 118892]_x0001_gb|EGD87013.1| SIR2 family histone deacetylase [Trichophyton rubrum CBS 118892]	Trichophyton rubrum CBS 118892	Eukaryota; Fungi; Dikarya; Ascomycota; Pezizomycotina; Eurotiomycetes; Eurotiomycetidae; Onygenales; Arthrodermataceae; mitosporic Arthrodermataceae; Trichophyton.
gi|509744860|gb|AIJO01003626.1.g2230.t1	XP_001819201.1	5e-142	63.4006	NAD-dependent deacetylase sirtuin-2 [Aspergillus oryzae RIB40]_x0001_ref|XP_002382199.1| SIR2 family histone deacetylase, putative [Aspergillus flavus NRRL3357]_x0001_dbj|BAE57199.1| unnamed protein product [Aspergillus oryzae RIB40]_x0001_gb|EED48783.1| SIR2 family histone deacetylase, putative [Aspergillus flavus NRRL3357]_x0001_gb|EIT73014.1| NAD-dependent histone deacetylase [Aspergillus oryz…	Aspergillus oryzae RIB40	Eukaryota; Fungi; Dikarya; Ascomycota; Pezizomycotina; Eurotiomycetes; Eurotiomycetidae; Eurotiales; Aspergillaceae; Aspergillus.
gi|509744860|gb|AIJO01003626.1.g2230.t1	EEH18917.1	7e-142	56.6396	NAD-dependent deacetylase sirtuin-2 [Paracoccidioides brasiliensis Pb03]	Paracoccidioides brasiliensis Pb03	Eukaryota; Fungi; Dikarya; Ascomycota; Pezizomycotina; Eurotiomycetes; Eurotiomycetidae; Onygenales; mitosporic Onygenales; Paracoccidioides.
gi|509744860|gb|AIJO01003626.1.g2230.t1	GAA84222.1	8e-142	62.0991	SIR2 family histone deacetylase [Aspergillus kawachii IFO 4308]	Aspergillus kawachii IFO 4308	Eukaryota; Fungi; Dikarya; Ascomycota; Pezizomycotina; Eurotiomycetes; Eurotiomycetidae; Eurotiales; Aspergillaceae; Aspergillus.
gi|509744860|gb|AIJO01003626.1.g2230.t1	XP_001932448.1	8e-142	67.378	NAD-dependent deacetylase sirtuin-2 [Pyrenophora tritici-repentis Pt-1C-BFP]_x0001_gb|EDU41553.1| NAD-dependent deacetylase sirtuin-2 [Pyrenophora tritici-repentis Pt-1C-BFP]	Pyrenophora tritici-repentis Pt-1C-BFP	Eukaryota; Fungi; Dikarya; Ascomycota; Pezizomycotina; Dothideomycetes; Pleosporomycetidae; Pleosporales; Pleosporineae; Pleosporaceae; Pyrenophora.
gi|509744860|gb|AIJO01003626.1.g2230.t1	XP_002846919.1	9e-142	61.3181	Sir2 family histone deacetylase Hst2 [Arthroderma otae CBS 113480]_x0001_gb|EEQ31837.1| Sir2 family histone deacetylase Hst2 [Arthroderma otae CBS 113480]	Arthroderma otae CBS 113480	Eukaryota; Fungi; Dikarya; Ascomycota; Pezizomycotina; Eurotiomycetes; Eurotiomycetidae; Onygenales; Arthrodermataceae; Arthroderma.
gi|509744860|gb|AIJO01003626.1.g2230.t1	XP_001215958.1	3e-141	62.908	hypothetical protein ATEG_06780 [Aspergillus terreus NIH2624]_x0001_gb|EAU33324.1| hypothetical protein ATEG_06780 [Aspergillus terreus NIH2624]	Aspergillus terreus NIH2624	Eukaryota; Fungi; Dikarya; Ascomycota; Pezizomycotina; Eurotiomycetes; Eurotiomycetidae; Eurotiales; Aspergillaceae; Aspergillus.
gi|509744860|gb|AIJO01003626.1.g2230.t1	EGD95310.1	5e-141	61.1765	SIR2 family histone deacetylase [Trichophyton tonsurans CBS 112818]_x0001_gb|EGE03406.1| SIR2 family histone deacetylase [Trichophyton equinum CBS 127.97]	Trichophyton tonsurans CBS 112818	Eukaryota; Fungi; Dikarya; Ascomycota; Pezizomycotina; Eurotiomycetes; Eurotiomycetidae; Onygenales; Arthrodermataceae; mitosporic Arthrodermataceae; Trichophyton.
gi|509744860|gb|AIJO01003626.1.g2230.t1	EGE77701.1	2e-140	61.0951	SIR2 family histone deacetylase [Ajellomyces dermatitidis ATCC 18188]	Ajellomyces dermatitidis ATCC 18188	Eukaryota; Fungi; Dikarya; Ascomycota; Pezizomycotina; Eurotiomycetes; Eurotiomycetidae; Onygenales; Ajellomycetaceae; Ajellomyces.
gi|509744860|gb|AIJO01003626.1.g2230.t1	EEQ87703.1	2e-140	61.0951	SIR2 family histone deacetylase [Ajellomyces dermatitidis ER-3]_x0001_gb|EQL32679.1| NAD-dependent histone deacetylase SIR2 [Ajellomyces dermatitidis ATCC 26199]	Ajellomyces dermatitidis ER-3	Eukaryota; Fungi; Dikarya; Ascomycota; Pezizomycotina; Eurotiomycetes; Eurotiomycetidae; Onygenales; Ajellomycetaceae; Ajellomyces.
gi|509744860|gb|AIJO01003626.1.g2230.t1	XP_002541433.1	4e-140	61.7647	hypothetical protein UREG_00949 [Uncinocarpus reesii 1704]_x0001_gb|EEP76100.1| hypothetical protein UREG_00949 [Uncinocarpus reesii 1704]	Uncinocarpus reesii 1704	Eukaryota; Fungi; Dikarya; Ascomycota; Pezizomycotina; Eurotiomycetes; Eurotiomycetidae; Onygenales; Onygenaceae; Uncinocarpus.
gi|509744860|gb|AIJO01003626.1.g2230.t1	XP_680730.1	7e-140	60.114	hypothetical protein AN7461.2 [Aspergillus nidulans FGSC A4]_x0001_sp|Q5AW69.1|HST21_EMENI RecName: Full=NAD-dependent protein deacetylase hst2-1; AltName: Full=Homologous to SIR2 protein 2-1; AltName: Full=Regulatory protein SIR2 homolog 2-1_x0001_gb|EAA62041.1| hypothetical protein AN7461.2 [Aspergillus nidulans FGSC A4]_x0001_tpe|CBF79427.1| TPA: SIR2 family histone deacetylase, putative (AFU_…	Aspergillus nidulans FGSC A4	Eukaryota; Fungi; Dikarya; Ascomycota; Pezizomycotina; Eurotiomycetes; Eurotiomycetidae; Eurotiales; Aspergillaceae; Aspergillus.
gi|509744860|gb|AIJO01003626.1.g2230.t1	XP_002623918.1	1e-139	60.8069	SIR2 family histone deacetylase [Ajellomyces dermatitidis SLH14081]_x0001_gb|EEQ70433.1| SIR2 family histone deacetylase [Ajellomyces dermatitidis SLH14081]	Ajellomyces dermatitidis SLH14081	Eukaryota; Fungi; Dikarya; Ascomycota; Pezizomycotina; Eurotiomycetes; Eurotiomycetidae; Onygenales; Ajellomycetaceae; Ajellomyces.
gi|509744860|gb|AIJO01003626.1.g2230.t1	XP_003024366.1	2e-139	61.0315	SIR2 family histone deacetylase, putative [Trichophyton verrucosum HKI 0517]_x0001_gb|EFE43755.1| SIR2 family histone deacetylase, putative [Trichophyton verrucosum HKI 0517]	Trichophyton verrucosum HKI 0517	Eukaryota; Fungi; Dikarya; Ascomycota; Pezizomycotina; Eurotiomycetes; Eurotiomycetidae; Onygenales; Arthrodermataceae; mitosporic Arthrodermataceae; Trichophyton.
gi|509744860|gb|AIJO01003626.1.g2230.t1	CDM36361.1	9e-139	62.2159	NAD-dependent deacetylase, sirtuin family [Penicillium roqueforti]	Penicillium roqueforti	Eukaryota; Fungi; Dikarya; Ascomycota; Pezizomycotina; Eurotiomycetes; Eurotiomycetidae; Eurotiales; Aspergillaceae; Penicillium.
gi|509744860|gb|AIJO01003626.1.g2230.t1	EKV04505.1	1e-138	63.6095	SIR2 family histone deacetylase, putative [Penicillium digitatum Pd1]_x0001_gb|EKV05496.1| SIR2 family histone deacetylase, putative [Penicillium digitatum PHI26]	Penicillium digitatum Pd1	Eukaryota; Fungi; Dikarya; Ascomycota; Pezizomycotina; Eurotiomycetes; Eurotiomycetidae; Eurotiales; Aspergillaceae; Penicillium.
gi|509744860|gb|AIJO01003626.1.g2230.t1	XP_001247228.1	1e-138	57.7957	hypothetical protein CIMG_00999 [Coccidioides immitis RS]_x0001_gb|EAS35713.2| SIR2 family histone deacetylase [Coccidioides immitis RS]	Coccidioides immitis RS	Eukaryota; Fungi; Dikarya; Ascomycota; Pezizomycotina; Eurotiomycetes; Eurotiomycetidae; Onygenales; mitosporic Onygenales; Coccidioides.
gi|509744860|gb|AIJO01003626.1.g2230.t1	XP_003016773.1	2e-138	61.0315	SIR2 family histone deacetylase, putative [Arthroderma benhamiae CBS 112371]_x0001_gb|EFE36128.1| SIR2 family histone deacetylase, putative [Arthroderma benhamiae CBS 112371]	Arthroderma benhamiae CBS 112371	Eukaryota; Fungi; Dikarya; Ascomycota; Pezizomycotina; Eurotiomycetes; Eurotiomycetidae; Onygenales; Arthrodermataceae; Arthroderma.
gi|509744860|gb|AIJO01003626.1.g2230.t1	XP_003066130.1	2e-138	57.5269	Sir2 family transcription regulator [Coccidioides posadasii C735 delta SOWgp]_x0001_gb|EER23985.1| Sir2 family transcription regulator [Coccidioides posadasii C735 delta SOWgp]_x0001_gb|EFW22060.1| SIR2 family histone deacetylase [Coccidioides posadasii str. Silveira]	Coccidioides posadasii C735 delta SOWgp	Eukaryota; Fungi; Dikarya; Ascomycota; Pezizomycotina; Eurotiomycetes; Eurotiomycetidae; Onygenales; mitosporic Onygenales; Coccidioides.
gi|509744860|gb|AIJO01003626.1.g2230.t1	XP_001275242.1	1e-136	60.4396	SIR2 family histone deacetylase, putative [Aspergillus clavatus NRRL 1]_x0001_gb|EAW13816.1| SIR2 family histone deacetylase, putative [Aspergillus clavatus NRRL 1]	Aspergillus clavatus NRRL 1	Eukaryota; Fungi; Dikarya; Ascomycota; Pezizomycotina; Eurotiomycetes; Eurotiomycetidae; Eurotiales; Aspergillaceae; Aspergillus.
gi|509744860|gb|AIJO01003626.1.g2230.t1	XP_001400570.2	7e-136	60.9065	NAD-dependent deacetylase sirtuin-2 [Aspergillus niger CBS 513.88]	Aspergillus niger CBS 513.88	Eukaryota; Fungi; Dikarya; Ascomycota; Pezizomycotina; Eurotiomycetes; Eurotiomycetidae; Eurotiales; Aspergillaceae; Aspergillus.
gi|509744385|gb|AIJO01003867.1.g2920.t1	EMC99514.1	0	67.8146	hypothetical protein BAUCODRAFT_571593 [Baudoinia compniacensis UAMH 10762]	Baudoinia compniacensis UAMH 10762	Eukaryota; Fungi; Dikarya; Ascomycota; Pezizomycotina; Dothideomycetes; Dothideomycetidae; Capnodiales; Teratosphaeriaceae; mitosporic Teratosphaeriaceae; Baudoinia.
gi|509744385|gb|AIJO01003867.1.g2920.t1	EME49695.1	0	75.4237	hypothetical protein DOTSEDRAFT_40855 [Dothistroma septosporum NZE10]	Dothistroma septosporum NZE10	Eukaryota; Fungi; Dikarya; Ascomycota; Pezizomycotina; Dothideomycetes; Dothideomycetidae; Capnodiales; Mycosphaerellaceae; Mycosphaerella.
gi|509744385|gb|AIJO01003867.1.g2920.t1	EMF17347.1	0	74.4068	Pkinase-domain-containing protein [Sphaerulina musiva SO2202]	Sphaerulina musiva SO2202	Eukaryota; Fungi; Dikarya; Ascomycota; Pezizomycotina; Dothideomycetes; Dothideomycetidae; Capnodiales; Mycosphaerellaceae; Sphaerulina.
gi|509744385|gb|AIJO01003867.1.g2920.t1	EME88094.1	0	72.6962	hypothetical protein MYCFIDRAFT_48302 [Pseudocercospora fijiensis CIRAD86]	Pseudocercospora fijiensis CIRAD86	Eukaryota; Fungi; Dikarya; Ascomycota; Pezizomycotina; Dothideomycetes; Dothideomycetidae; Capnodiales; Mycosphaerellaceae; Pseudocercospora.
gi|509744385|gb|AIJO01003867.1.g2920.t1	ACS91347.1	0	64.3243	serine/threonine-protein kinase [Zymoseptoria tritici]	Zymoseptoria tritici	Eukaryota; Fungi; Dikarya; Ascomycota; Pezizomycotina; Dothideomycetes; Dothideomycetidae; Capnodiales; Mycosphaerellaceae; Zymoseptoria.
gi|509744385|gb|AIJO01003867.1.g2920.t1	XP_003853454.1	0	73.5593	p21-activated protein kinase [Zymoseptoria tritici IPO323]_x0001_gb|EGP88430.1| p21-activated protein kinase [Zymoseptoria tritici IPO323]	Zymoseptoria tritici IPO323	Eukaryota; Fungi; Dikarya; Ascomycota; Pezizomycotina; Dothideomycetes; Dothideomycetidae; Capnodiales; Mycosphaerellaceae; Zymoseptoria.
gi|509744385|gb|AIJO01003867.1.g2920.t1	XP_001819474.2	0	57.0952	serine/threonine-protein kinase ste20 [Aspergillus oryzae RIB40]	Aspergillus oryzae RIB40	Eukaryota; Fungi; Dikarya; Ascomycota; Pezizomycotina; Eurotiomycetes; Eurotiomycetidae; Eurotiales; Aspergillaceae; Aspergillus.
gi|509744385|gb|AIJO01003867.1.g2920.t1	XP_002375063.1	0	51.8466	serine/threonine kinase Ste20 [Aspergillus flavus NRRL3357]_x0001_sp|Q2ULU3.1|STE20_ASPOR RecName: Full=Serine/threonine-protein kinase ste20_x0001_dbj|BAE57472.1| unnamed protein product [Aspergillus oryzae RIB40]_x0001_gb|EED56281.1| serine/threonine kinase Ste20 [Aspergillus flavus NRRL3357]_x0001_gb|EIT73396.1| p21-activated serine/threonine protein kinase [Aspergillus oryzae 3.042]	Aspergillus flavus NRRL3357	Eukaryota; Fungi; Dikarya; Ascomycota; Pezizomycotina; Eurotiomycetes; Eurotiomycetidae; Eurotiales; Aspergillaceae; Aspergillus.
gi|509744385|gb|AIJO01003867.1.g2920.t1	EHA19610.1	0	60.7143	hypothetical protein ASPNIDRAFT_208780 [Aspergillus niger ATCC 1015]	Aspergillus niger ATCC 1015	Eukaryota; Fungi; Dikarya; Ascomycota; Pezizomycotina; Eurotiomycetes; Eurotiomycetidae; Eurotiales; Aspergillaceae; Aspergillus.
gi|509744385|gb|AIJO01003867.1.g2920.t1	XP_001394427.1	0	60.7143	serine/threonine-protein kinase ste20 [Aspergillus niger CBS 513.88]_x0001_emb|CAK40664.1| unnamed protein product [Aspergillus niger]	Aspergillus niger CBS 513.88	Eukaryota; Fungi; Dikarya; Ascomycota; Pezizomycotina; Eurotiomycetes; Eurotiomycetidae; Eurotiales; Aspergillaceae; Aspergillus.
gi|509744385|gb|AIJO01003867.1.g2920.t1	GAA83827.1	0	60.3203	serine/threonine kinase Ste20 [Aspergillus kawachii IFO 4308]	Aspergillus kawachii IFO 4308	Eukaryota; Fungi; Dikarya; Ascomycota; Pezizomycotina; Eurotiomycetes; Eurotiomycetidae; Eurotiales; Aspergillaceae; Aspergillus.
gi|509744385|gb|AIJO01003867.1.g2920.t1	EHY58209.1	0	50.3526	p21-activated kinase 1 [Exophiala dermatitidis NIH/UT8656]	Exophiala dermatitidis NIH/UT8656	Eukaryota; Fungi; Dikarya; Ascomycota; Pezizomycotina; Eurotiomycetes; Chaetothyriomycetidae; Chaetothyriales; Herpotrichiellaceae; mitosporic Herpotrichiellaceae; Exophiala.
gi|509744385|gb|AIJO01003867.1.g2920.t1	XP_002541650.1	0	52.5559	serine/threonine-protein kinase PAK 3 [Uncinocarpus reesii 1704]_x0001_gb|EEP76317.1| serine/threonine-protein kinase PAK 3 [Uncinocarpus reesii 1704]	Uncinocarpus reesii 1704	Eukaryota; Fungi; Dikarya; Ascomycota; Pezizomycotina; Eurotiomycetes; Eurotiomycetidae; Onygenales; Onygenaceae; Uncinocarpus.
gi|509744385|gb|AIJO01003867.1.g2920.t1	ETN39138.1	8e-175	52.2364	hypothetical protein HMPREF1541_05361 [Cyphellophora europaea CBS 101466]	Cyphellophora europaea CBS 101466	Eukaryota; Fungi; Dikarya; Ascomycota; Pezizomycotina; Eurotiomycetes; Chaetothyriomycetidae; Chaetothyriales; Cyphellophoraceae; Cyphellophora.
gi|509744385|gb|AIJO01003867.1.g2920.t1	XP_003839795.1	4e-143	88.3117	similar to serine/threonine-protein kinase ste20 [Leptosphaeria maculans JN3]_x0001_emb|CBX96316.1| similar to serine/threonine-protein kinase ste20 [Leptosphaeria maculans JN3]	Leptosphaeria maculans JN3	Eukaryota; Fungi; Dikarya; Ascomycota; Pezizomycotina; Dothideomycetes; Pleosporomycetidae; Pleosporales; Pleosporineae; Leptosphaeriaceae; Leptosphaeria; Leptosphaeria maculans complex.
gi|509744385|gb|AIJO01003867.1.g2920.t1	EON69285.1	5e-141	86.1472	STE/STE20/PAKA protein kinase [Coniosporium apollinis CBS 100218]	Coniosporium apollinis CBS 100218	Eukaryota; Fungi; Dikarya; Ascomycota; Pezizomycotina; Eurotiomycetes; Chaetothyriomycetidae; Chaetothyriales; Herpotrichiellaceae; mitosporic Herpotrichiellaceae; Coniosporium.
gi|509744385|gb|AIJO01003867.1.g2920.t1	EON69285.1	6e-43	50	STE/STE20/PAKA protein kinase [Coniosporium apollinis CBS 100218]	Coniosporium apollinis CBS 100218	Eukaryota; Fungi; Dikarya; Ascomycota; Pezizomycotina; Eurotiomycetes; Chaetothyriomycetidae; Chaetothyriales; Herpotrichiellaceae; mitosporic Herpotrichiellaceae; Coniosporium.
gi|509744385|gb|AIJO01003867.1.g2920.t1	XP_001936951.1	6e-141	86.5801	serine/threonine-protein kinase ste20 [Pyrenophora tritici-repentis Pt-1C-BFP]_x0001_gb|EDU49538.1| serine/threonine-protein kinase ste20 [Pyrenophora tritici-repentis Pt-1C-BFP]	Pyrenophora tritici-repentis Pt-1C-BFP	Eukaryota; Fungi; Dikarya; Ascomycota; Pezizomycotina; Dothideomycetes; Pleosporomycetidae; Pleosporales; Pleosporineae; Pleosporaceae; Pyrenophora.
gi|509744385|gb|AIJO01003867.1.g2920.t1	EMD88617.1	6e-141	86.5801	hypothetical protein COCHEDRAFT_1110585 [Bipolaris maydis C5]_x0001_gb|ENI05667.1| hypothetical protein COCC4DRAFT_137078 [Bipolaris maydis ATCC 48331]	Bipolaris maydis C5	Eukaryota; Fungi; Dikarya; Ascomycota; Pezizomycotina; Dothideomycetes; Pleosporomycetidae; Pleosporales; Pleosporineae; Pleosporaceae; Bipolaris.
gi|509744385|gb|AIJO01003867.1.g2920.t1	XP_003301567.1	7e-141	86.5801	hypothetical protein PTT_13099 [Pyrenophora teres f. teres 0-1]_x0001_gb|EFQ90360.1| hypothetical protein PTT_13099 [Pyrenophora teres f. teres 0-1]	Pyrenophora teres f. teres 0-1	Eukaryota; Fungi; Dikarya; Ascomycota; Pezizomycotina; Dothideomycetes; Pleosporomycetidae; Pleosporales; Pleosporineae; Pleosporaceae; Pyrenophora.
gi|509744385|gb|AIJO01003867.1.g2920.t1	EUC44088.1	7e-141	86.5801	hypothetical protein COCMIDRAFT_99165 [Bipolaris oryzae ATCC 44560]	Bipolaris oryzae ATCC 44560	Eukaryota; Fungi; Dikarya; Ascomycota; Pezizomycotina; Dothideomycetes; Pleosporomycetidae; Pleosporales; Pleosporineae; Pleosporaceae; Bipolaris.
gi|509744385|gb|AIJO01003867.1.g2920.t1	EMD64487.1	1e-140	86.5801	hypothetical protein COCSADRAFT_325807 [Bipolaris sorokiniana ND90Pr]	Bipolaris sorokiniana ND90Pr	Eukaryota; Fungi; Dikarya; Ascomycota; Pezizomycotina; Dothideomycetes; Pleosporomycetidae; Pleosporales; Pleosporineae; Pleosporaceae; Bipolaris.
gi|509744385|gb|AIJO01003867.1.g2920.t1	XP_001802708.1	2e-140	86.5801	hypothetical protein SNOG_12486 [Phaeosphaeria nodorum SN15]_x0001_gb|EAT80299.2| hypothetical protein SNOG_12486 [Phaeosphaeria nodorum SN15]	Phaeosphaeria nodorum SN15	Eukaryota; Fungi; Dikarya; Ascomycota; Pezizomycotina; Dothideomycetes; Pleosporomycetidae; Pleosporales; Pleosporineae; Phaeosphaeriaceae; Parastagonospora.
gi|509744385|gb|AIJO01003867.1.g2920.t1	EUN26229.1	8e-140	86.1472	hypothetical protein COCVIDRAFT_27379 [Bipolaris victoriae FI3]	Bipolaris victoriae FI3	Eukaryota; Fungi; Dikarya; Ascomycota; Pezizomycotina; Dothideomycetes; Pleosporomycetidae; Pleosporales; Pleosporineae; Pleosporaceae; Bipolaris.
gi|509744385|gb|AIJO01003867.1.g2920.t1	EUC27822.1	9e-140	86.1472	hypothetical protein COCCADRAFT_9683 [Bipolaris zeicola 26-R-13]	Bipolaris zeicola 26-R-13	Eukaryota; Fungi; Dikarya; Ascomycota; Pezizomycotina; Dothideomycetes; Pleosporomycetidae; Pleosporales; Pleosporineae; Pleosporaceae; Bipolaris.
gi|509744385|gb|AIJO01003867.1.g2920.t1	EOA88162.1	3e-139	85.2814	hypothetical protein SETTUDRAFT_107882 [Setosphaeria turcica Et28A]	Setosphaeria turcica Et28A	Eukaryota; Fungi; Dikarya; Ascomycota; Pezizomycotina; Dothideomycetes; Pleosporomycetidae; Pleosporales; Pleosporineae; Pleosporaceae; Setosphaeria.
gi|509744385|gb|AIJO01003867.1.g2920.t1	ERF69470.1	2e-138	85.4701	hypothetical protein EPUS_07285 [Endocarpon pusillum Z07020]	Endocarpon pusillum Z07020	Eukaryota; Fungi; Dikarya; Ascomycota; Pezizomycotina; Eurotiomycetes; Chaetothyriomycetidae; Verrucariales; Verrucariaceae; Endocarpon.
gi|509744385|gb|AIJO01003867.1.g2920.t1	XP_002839113.1	2e-138	84.3882	hypothetical protein [Tuber melanosporum Mel28]_x0001_emb|CAZ83304.1| unnamed protein product [Tuber melanosporum]	Tuber melanosporum Mel28	Eukaryota; Fungi; Dikarya; Ascomycota; Pezizomycotina; Pezizomycetes; Pezizales; Tuberaceae; Tuber.
gi|509744385|gb|AIJO01003867.1.g2920.t1	EAS35974.2	9e-138	84.6154	sexual development serine/threonine kinase PakA [Coccidioides immitis RS]	Coccidioides immitis RS	Eukaryota; Fungi; Dikarya; Ascomycota; Pezizomycotina; Eurotiomycetes; Eurotiomycetidae; Onygenales; mitosporic Onygenales; Coccidioides.
gi|509744385|gb|AIJO01003867.1.g2920.t1	EAS35974.2	1e-43	51.4286	sexual development serine/threonine kinase PakA [Coccidioides immitis RS]	Coccidioides immitis RS	Eukaryota; Fungi; Dikarya; Ascomycota; Pezizomycotina; Eurotiomycetes; Eurotiomycetidae; Onygenales; mitosporic Onygenales; Coccidioides.
gi|509744385|gb|AIJO01003867.1.g2920.t1	EOD47157.1	1e-137	72.1477	putative serine threonine kinase ste20 protein [Neofusicoccum parvum UCRNP2]	Neofusicoccum parvum UCRNP2	Eukaryota; Fungi; Dikarya; Ascomycota; Pezizomycotina; Dothideomycetes; Dothideomycetes incertae sedis; Botryosphaeriales; Botryosphaeriaceae; Neofusicoccum.
gi|509744385|gb|AIJO01003867.1.g2920.t1	XP_003065933.1	2e-137	84.6154	PAK kinase, putative [Coccidioides posadasii C735 delta SOWgp]_x0001_gb|EER23788.1| PAK kinase, putative [Coccidioides posadasii C735 delta SOWgp]_x0001_gb|EFW21812.1| serine/threonine kinase Ste20 [Coccidioides posadasii str. Silveira]	Coccidioides posadasii C735 delta SOWgp	Eukaryota; Fungi; Dikarya; Ascomycota; Pezizomycotina; Eurotiomycetes; Eurotiomycetidae; Onygenales; mitosporic Onygenales; Coccidioides.
gi|509744385|gb|AIJO01003867.1.g2920.t1	XP_003065933.1	1e-43	51.4286	PAK kinase, putative [Coccidioides posadasii C735 delta SOWgp]_x0001_gb|EER23788.1| PAK kinase, putative [Coccidioides posadasii C735 delta SOWgp]_x0001_gb|EFW21812.1| serine/threonine kinase Ste20 [Coccidioides posadasii str. Silveira]	Coccidioides posadasii C735 delta SOWgp	Eukaryota; Fungi; Dikarya; Ascomycota; Pezizomycotina; Eurotiomycetes; Eurotiomycetidae; Onygenales; mitosporic Onygenales; Coccidioides.
gi|509744385|gb|AIJO01003867.1.g2920.t1	EQL29649.1	2e-137	85.4701	STE/STE20/PAKA protein kinase [Ajellomyces dermatitidis ATCC 26199]	Ajellomyces dermatitidis ATCC 26199	Eukaryota; Fungi; Dikarya; Ascomycota; Pezizomycotina; Eurotiomycetes; Eurotiomycetidae; Onygenales; Ajellomycetaceae; Ajellomyces.
gi|509744385|gb|AIJO01003867.1.g2920.t1	EGE86805.1	2e-137	85.4701	serine/threonine kinase Ste20 [Ajellomyces dermatitidis ATCC 18188]	Ajellomyces dermatitidis ATCC 18188	Eukaryota; Fungi; Dikarya; Ascomycota; Pezizomycotina; Eurotiomycetes; Eurotiomycetidae; Onygenales; Ajellomycetaceae; Ajellomyces.
gi|509744385|gb|AIJO01003867.1.g2920.t1	EEH46272.1	8e-137	84.188	serine/threonine-protein kinase pakA [Paracoccidioides brasiliensis Pb18]	Paracoccidioides brasiliensis Pb18	Eukaryota; Fungi; Dikarya; Ascomycota; Pezizomycotina; Eurotiomycetes; Eurotiomycetidae; Onygenales; mitosporic Onygenales; Paracoccidioides.
gi|509744385|gb|AIJO01003867.1.g2920.t1	XP_001536065.1	1e-136	85.4701	hypothetical protein HCAG_09016 [Ajellomyces capsulatus NAm1]_x0001_gb|EDN05380.1| hypothetical protein HCAG_09016 [Ajellomyces capsulatus NAm1]	Ajellomyces capsulatus NAm1	Eukaryota; Fungi; Dikarya; Ascomycota; Pezizomycotina; Eurotiomycetes; Eurotiomycetidae; Onygenales; Ajellomycetaceae; Ajellomyces.
gi|509744385|gb|AIJO01003867.1.g2920.t1	CCX31656.1	2e-136	84.9785	Similar to Serine/threonine-protein kinase pakA; acc. no. Q2VWQ3 [Pyronema omphalodes CBS 100304]	Pyronema omphalodes CBS 100304	Eukaryota; Fungi; Dikarya; Ascomycota; Pezizomycotina; Pezizomycetes; Pezizales; Pyronemataceae; Pyronema.
gi|509744385|gb|AIJO01003867.1.g2920.t1	XP_001556382.1	4e-136	84.4156	conserved hypothetical protein [Botryotinia fuckeliana B05.10]	Botryotinia fuckeliana B05.10	Eukaryota; Fungi; Dikarya; Ascomycota; Pezizomycotina; Leotiomycetes; Helotiales; Sclerotiniaceae; Botryotinia.
gi|509744385|gb|AIJO01003867.1.g2920.t1	EGD95107.1	6e-136	84.8485	STE/STE20/PAKA protein kinase [Trichophyton tonsurans CBS 112818]	Trichophyton tonsurans CBS 112818	Eukaryota; Fungi; Dikarya; Ascomycota; Pezizomycotina; Eurotiomycetes; Eurotiomycetidae; Onygenales; Arthrodermataceae; mitosporic Arthrodermataceae; Trichophyton.
gi|509744385|gb|AIJO01003867.1.g2920.t1	EGE03793.1	6e-136	84.8485	STE/STE20/PAKA protein kinase [Trichophyton equinum CBS 127.97]	Trichophyton equinum CBS 127.97	Eukaryota; Fungi; Dikarya; Ascomycota; Pezizomycotina; Eurotiomycetes; Eurotiomycetidae; Onygenales; Arthrodermataceae; mitosporic Arthrodermataceae; Trichophyton.
gi|509744385|gb|AIJO01003867.1.g2920.t1	EEH21351.1	1e-135	84.188	serine/threonine-protein kinase ste20 [Paracoccidioides brasiliensis Pb03]	Paracoccidioides brasiliensis Pb03	Eukaryota; Fungi; Dikarya; Ascomycota; Pezizomycotina; Eurotiomycetes; Eurotiomycetidae; Onygenales; mitosporic Onygenales; Paracoccidioides.
gi|509744385|gb|AIJO01003867.1.g2920.t1	XP_003235990.1	1e-135	84.8485	STE/STE20/PAKA protein kinase [Trichophyton rubrum CBS 118892]_x0001_gb|EGD86785.1| STE/STE20/PAKA protein kinase [Trichophyton rubrum CBS 118892]	Trichophyton rubrum CBS 118892	Eukaryota; Fungi; Dikarya; Ascomycota; Pezizomycotina; Eurotiomycetes; Eurotiomycetidae; Onygenales; Arthrodermataceae; mitosporic Arthrodermataceae; Trichophyton.
gi|509744385|gb|AIJO01003867.1.g2920.t1	ELR05942.1	1e-135	84.4156	STE/STE20/PAKA protein kinase [Pseudogymnoascus destructans 20631-21]	Pseudogymnoascus destructans 20631-21	Eukaryota; Fungi; Dikarya; Ascomycota; Pezizomycotina; Leotiomycetes; Leotiomycetes incertae sedis; Pseudeurotiaceae; Pseudogymnoascus.
gi|509744385|gb|AIJO01003867.1.g2920.t1	ELR05942.1	9e-29	51.5152	STE/STE20/PAKA protein kinase [Pseudogymnoascus destructans 20631-21]	Pseudogymnoascus destructans 20631-21	Eukaryota; Fungi; Dikarya; Ascomycota; Pezizomycotina; Leotiomycetes; Leotiomycetes incertae sedis; Pseudeurotiaceae; Pseudogymnoascus.
gi|509744385|gb|AIJO01003867.1.g2920.t1	XP_002789034.1	1e-135	84.188	serine/threonine-protein kinase ste20 [Paracoccidioides sp. 'lutzii' Pb01]_x0001_gb|EEH40605.1| serine/threonine-protein kinase ste20 [Paracoccidioides sp. 'lutzii' Pb01]	Paracoccidioides sp. 'lutzii' Pb01	Eukaryota; Fungi; Dikarya; Ascomycota; Pezizomycotina; Eurotiomycetes; Eurotiomycetidae; Onygenales; mitosporic Onygenales; Paracoccidioides.
gi|509744385|gb|AIJO01003867.1.g2920.t1	Q2VWQ3.1	2e-135	85.2814	RecName: Full=Serine/threonine-protein kinase pakA_x0001_gb|AAU88248.1| PakA [Talaromyces marneffei]	Talaromyces marneffei	Eukaryota; Fungi; Dikarya; Ascomycota; Pezizomycotina; Eurotiomycetes; Eurotiomycetidae; Eurotiales; Trichocomaceae; Talaromyces.
gi|509744385|gb|AIJO01003867.1.g2920.t1	XP_001596232.1	4e-135	84.4156	conserved hypothetical protein [Sclerotinia sclerotiorum 1980]_x0001_gb|EDN99594.1| conserved hypothetical protein [Sclerotinia sclerotiorum 1980 UF-70]	Sclerotinia sclerotiorum 1980 UF-70	Eukaryota; Fungi; Dikarya; Ascomycota; Pezizomycotina; Leotiomycetes; Helotiales; Sclerotiniaceae; Sclerotinia.
gi|509744385|gb|AIJO01003867.1.g2920.t1	CCD46990.1	5e-135	84.4156	BcSTE20, mitogen-activated protein kinase : p21-activated kinase (PAK) [Botryotinia fuckeliana T4]_x0001_gb|EMR88779.1| putative serine threonine kinase ste20 protein [Botryotinia fuckeliana BcDW1]	Botryotinia fuckeliana T4	Eukaryota; Fungi; Dikarya; Ascomycota; Pezizomycotina; Leotiomycetes; Helotiales; Sclerotiniaceae; Botryotinia.
gi|509744385|gb|AIJO01003867.1.g2920.t1	EKD13922.1	6e-134	82.2511	putative Serine/threonine-protein kinase MST20 [Marssonina brunnea f. sp. 'multigermtubi' MB_m1]	Marssonina brunnea f. sp. 'multigermtubi' MB_m1	Eukaryota; Fungi; Dikarya; Ascomycota; Pezizomycotina; Leotiomycetes; Helotiales; Dermateaceae; Marssonina.
gi|509744385|gb|AIJO01003867.1.g2920.t1	ESZ95670.1	8e-134	83.9827	BcSTE20, mitogen-activated protein kinase : p21-activated kinase (PAK) [Sclerotinia borealis F-4157]	Sclerotinia borealis F-4157	Eukaryota; Fungi; Dikarya; Ascomycota; Pezizomycotina; Leotiomycetes; Helotiales; Sclerotiniaceae; Sclerotinia.
gi|509744312|gb|AIJO01003903.1.g3045.t1	XP_003848589.1	2e-60	85.7955	hypothetical protein MYCGRDRAFT_111281 [Zymoseptoria tritici IPO323]_x0001_gb|EGP83565.1| hypothetical protein MYCGRDRAFT_111281 [Zymoseptoria tritici IPO323]	Zymoseptoria tritici IPO323	Eukaryota; Fungi; Dikarya; Ascomycota; Pezizomycotina; Dothideomycetes; Dothideomycetidae; Capnodiales; Mycosphaerellaceae; Zymoseptoria.
gi|509744312|gb|AIJO01003903.1.g3045.t1	EKG12451.1	5e-60	84.6591	Membrane fusion mating protein FIG1 [Macrophomina phaseolina MS6]	Macrophomina phaseolina MS6	Eukaryota; Fungi; Dikarya; Ascomycota; Pezizomycotina; Dothideomycetes; Dothideomycetes incertae sedis; Botryosphaeriales; Botryosphaeriaceae; Macrophomina.
gi|509744312|gb|AIJO01003903.1.g3045.t1	EME78198.1	4e-59	89.8305	hypothetical protein MYCFIDRAFT_46762 [Pseudocercospora fijiensis CIRAD86]	Pseudocercospora fijiensis CIRAD86	Eukaryota; Fungi; Dikarya; Ascomycota; Pezizomycotina; Dothideomycetes; Dothideomycetidae; Capnodiales; Mycosphaerellaceae; Pseudocercospora.
gi|509744312|gb|AIJO01003903.1.g3045.t1	EMF08991.1	4e-59	86.4407	membrane fusion mating protein FIG1 [Sphaerulina musiva SO2202]	Sphaerulina musiva SO2202	Eukaryota; Fungi; Dikarya; Ascomycota; Pezizomycotina; Dothideomycetes; Dothideomycetidae; Capnodiales; Mycosphaerellaceae; Sphaerulina.
gi|509744312|gb|AIJO01003903.1.g3045.t1	EON68901.1	2e-57	81.8182	hypothetical protein W97_08159 [Coniosporium apollinis CBS 100218]	Coniosporium apollinis CBS 100218	Eukaryota; Fungi; Dikarya; Ascomycota; Pezizomycotina; Eurotiomycetes; Chaetothyriomycetidae; Chaetothyriales; Herpotrichiellaceae; mitosporic Herpotrichiellaceae; Coniosporium.
gi|509744312|gb|AIJO01003903.1.g3045.t1	XP_003303950.1	3e-57	81.25	hypothetical protein PTT_16352 [Pyrenophora teres f. teres 0-1]_x0001_gb|EFQ87969.1| hypothetical protein PTT_16352 [Pyrenophora teres f. teres 0-1]	Pyrenophora teres f. teres 0-1	Eukaryota; Fungi; Dikarya; Ascomycota; Pezizomycotina; Dothideomycetes; Pleosporomycetidae; Pleosporales; Pleosporineae; Pleosporaceae; Pyrenophora.
gi|509744312|gb|AIJO01003903.1.g3045.t1	XP_001936739.1	4e-57	81.25	conserved hypothetical protein [Pyrenophora tritici-repentis Pt-1C-BFP]_x0001_gb|EDU49326.1| conserved hypothetical protein [Pyrenophora tritici-repentis Pt-1C-BFP]	Pyrenophora tritici-repentis Pt-1C-BFP	Eukaryota; Fungi; Dikarya; Ascomycota; Pezizomycotina; Dothideomycetes; Pleosporomycetidae; Pleosporales; Pleosporineae; Pleosporaceae; Pyrenophora.
gi|509744312|gb|AIJO01003903.1.g3045.t1	EUC28040.1	1e-56	81.25	hypothetical protein COCCADRAFT_30624 [Bipolaris zeicola 26-R-13]_x0001_gb|EUC46403.1| hypothetical protein COCMIDRAFT_93059 [Bipolaris oryzae ATCC 44560]_x0001_gb|EUN23774.1| hypothetical protein COCVIDRAFT_40662 [Bipolaris victoriae FI3]	Bipolaris zeicola 26-R-13	Eukaryota; Fungi; Dikarya; Ascomycota; Pezizomycotina; Dothideomycetes; Pleosporomycetidae; Pleosporales; Pleosporineae; Pleosporaceae; Bipolaris.
gi|509744312|gb|AIJO01003903.1.g3045.t1	EMD97459.1	2e-56	81.25	hypothetical protein COCHEDRAFT_1125004 [Bipolaris maydis C5]_x0001_gb|ENI01404.1| hypothetical protein COCC4DRAFT_177213 [Bipolaris maydis ATCC 48331]	Bipolaris maydis C5	Eukaryota; Fungi; Dikarya; Ascomycota; Pezizomycotina; Dothideomycetes; Pleosporomycetidae; Pleosporales; Pleosporineae; Pleosporaceae; Bipolaris.
gi|509744312|gb|AIJO01003903.1.g3045.t1	EOA89886.1	4e-56	81.25	hypothetical protein SETTUDRAFT_167613 [Setosphaeria turcica Et28A]	Setosphaeria turcica Et28A	Eukaryota; Fungi; Dikarya; Ascomycota; Pezizomycotina; Dothideomycetes; Pleosporomycetidae; Pleosporales; Pleosporineae; Pleosporaceae; Setosphaeria.
gi|509744312|gb|AIJO01003903.1.g3045.t1	EMC99958.1	4e-56	92.2481	hypothetical protein BAUCODRAFT_30380 [Baudoinia compniacensis UAMH 10762]	Baudoinia compniacensis UAMH 10762	Eukaryota; Fungi; Dikarya; Ascomycota; Pezizomycotina; Dothideomycetes; Dothideomycetidae; Capnodiales; Teratosphaeriaceae; mitosporic Teratosphaeriaceae; Baudoinia.
gi|509744312|gb|AIJO01003903.1.g3045.t1	EMD68849.1	1e-55	80.6818	hypothetical protein COCSADRAFT_196721 [Bipolaris sorokiniana ND90Pr]	Bipolaris sorokiniana ND90Pr	Eukaryota; Fungi; Dikarya; Ascomycota; Pezizomycotina; Dothideomycetes; Pleosporomycetidae; Pleosporales; Pleosporineae; Pleosporaceae; Bipolaris.
gi|509744312|gb|AIJO01003903.1.g3045.t1	XP_003841934.1	1e-54	78.4091	hypothetical protein LEMA_P098640.1 [Leptosphaeria maculans JN3]_x0001_emb|CBX98455.1| hypothetical protein LEMA_P098640.1 [Leptosphaeria maculans JN3]	Leptosphaeria maculans JN3	Eukaryota; Fungi; Dikarya; Ascomycota; Pezizomycotina; Dothideomycetes; Pleosporomycetidae; Pleosporales; Pleosporineae; Leptosphaeriaceae; Leptosphaeria; Leptosphaeria maculans complex.
gi|509744312|gb|AIJO01003903.1.g3045.t1	EOD51324.1	8e-54	81.8182	putative membrane fusion mating protein fig1 protein [Neofusicoccum parvum UCRNP2]	Neofusicoccum parvum UCRNP2	Eukaryota; Fungi; Dikarya; Ascomycota; Pezizomycotina; Dothideomycetes; Dothideomycetes incertae sedis; Botryosphaeriales; Botryosphaeriaceae; Neofusicoccum.
gi|509744312|gb|AIJO01003903.1.g3045.t1	XP_001802340.1	3e-53	76.7045	hypothetical protein SNOG_12106 [Phaeosphaeria nodorum SN15]_x0001_gb|EAT80518.1| hypothetical protein SNOG_12106 [Phaeosphaeria nodorum SN15]	Phaeosphaeria nodorum SN15	Eukaryota; Fungi; Dikarya; Ascomycota; Pezizomycotina; Dothideomycetes; Pleosporomycetidae; Pleosporales; Pleosporineae; Phaeosphaeriaceae; Parastagonospora.
gi|509744312|gb|AIJO01003903.1.g3045.t1	EME40300.1	2e-47	82.9457	hypothetical protein DOTSEDRAFT_38266 [Dothistroma septosporum NZE10]	Dothistroma septosporum NZE10	Eukaryota; Fungi; Dikarya; Ascomycota; Pezizomycotina; Dothideomycetes; Dothideomycetidae; Capnodiales; Mycosphaerellaceae; Mycosphaerella.
gi|509744312|gb|AIJO01003903.1.g3045.t1	EFY99656.1	7e-45	73.6527	hypothetical protein MAA_04585 [Metarhizium anisopliae ARSEF 23]	Metarhizium anisopliae ARSEF 23	Eukaryota; Fungi; Dikarya; Ascomycota; Pezizomycotina; Sordariomycetes; Hypocreomycetidae; Hypocreales; Clavicipitaceae; mitosporic Clavicipitaceae; Metarhizium.
gi|509744312|gb|AIJO01003903.1.g3045.t1	EFY89257.1	8e-45	74.2515	hypothetical protein MAC_04638 [Metarhizium acridum CQMa 102]	Metarhizium acridum CQMa 102	Eukaryota; Fungi; Dikarya; Ascomycota; Pezizomycotina; Sordariomycetes; Hypocreomycetidae; Hypocreales; Clavicipitaceae; mitosporic Clavicipitaceae; Metarhizium.
gi|509744312|gb|AIJO01003903.1.g3045.t1	XP_001263537.1	1e-44	72.093	hypothetical protein NFIA_068090 [Neosartorya fischeri NRRL 181]_x0001_gb|EAW21640.1| conserved hypothetical protein [Neosartorya fischeri NRRL 181]	Neosartorya fischeri NRRL 181	Eukaryota; Fungi; Dikarya; Ascomycota; Pezizomycotina; Eurotiomycetes; Eurotiomycetidae; Eurotiales; Aspergillaceae; Neosartorya.
gi|509744312|gb|AIJO01003903.1.g3045.t1	ERF68883.1	4e-44	71.0983	hypothetical protein EPUS_04535 [Endocarpon pusillum Z07020]	Endocarpon pusillum Z07020	Eukaryota; Fungi; Dikarya; Ascomycota; Pezizomycotina; Eurotiomycetes; Chaetothyriomycetidae; Verrucariales; Verrucariaceae; Endocarpon.
gi|509744312|gb|AIJO01003903.1.g3045.t1	EFX00889.1	6e-44	70.1754	hypothetical protein CMQ_1970 [Grosmannia clavigera kw1407]	Grosmannia clavigera kw1407	Eukaryota; Fungi; Dikarya; Ascomycota; Pezizomycotina; Sordariomycetes; Sordariomycetidae; Ophiostomatales; Ophiostomataceae; Grosmannia.
gi|509744312|gb|AIJO01003903.1.g3045.t1	EPE26812.1	1e-43	75.4491	hypothetical protein GLAREA_02726 [Glarea lozoyensis ATCC 20868]	Glarea lozoyensis ATCC 20868	Eukaryota; Fungi; Dikarya; Ascomycota; Pezizomycotina; Leotiomycetes; Helotiales; Helotiaceae; Glarea.
gi|509744312|gb|AIJO01003903.1.g3045.t1	EPE03350.1	2e-43	73.0994	factor-induced protein 1 [Ophiostoma piceae UAMH 11346]	Ophiostoma piceae UAMH 11346	Eukaryota; Fungi; Dikarya; Ascomycota; Pezizomycotina; Sordariomycetes; Sordariomycetidae; Ophiostomatales; Ophiostomataceae; Ophiostoma.
gi|509744312|gb|AIJO01003903.1.g3045.t1	XP_003654308.1	4e-43	72.5146	hypothetical protein THITE_2117205 [Thielavia terrestris NRRL 8126]_x0001_gb|AEO67972.1| hypothetical protein THITE_2117205 [Thielavia terrestris NRRL 8126]	Thielavia terrestris NRRL 8126	Eukaryota; Fungi; Dikarya; Ascomycota; Pezizomycotina; Sordariomycetes; Sordariomycetidae; Sordariales; Chaetomiaceae; Thielavia.
gi|509744312|gb|AIJO01003903.1.g3045.t1	EKV19205.1	4e-43	72.5146	hypothetical protein PDIG_03650 [Penicillium digitatum PHI26]_x0001_gb|EKV21260.1| hypothetical protein PDIP_08330 [Penicillium digitatum Pd1]	Penicillium digitatum PHI26	Eukaryota; Fungi; Dikarya; Ascomycota; Pezizomycotina; Eurotiomycetes; Eurotiomycetidae; Eurotiales; Aspergillaceae; Penicillium.
gi|509744312|gb|AIJO01003903.1.g3045.t1	ELQ43865.1	5e-43	71.9298	hypothetical protein OOU_Y34scaffold00126g68 [Magnaporthe oryzae Y34]_x0001_gb|ELQ66899.1| hypothetical protein OOW_P131scaffold00345g37 [Magnaporthe oryzae P131]	Magnaporthe oryzae Y34	Eukaryota; Fungi; Dikarya; Ascomycota; Pezizomycotina; Sordariomycetes; Sordariomycetidae; Magnaporthales; Magnaporthaceae; Magnaporthe.
gi|509744312|gb|AIJO01003903.1.g3045.t1	XP_003718083.1	5e-43	71.9298	hypothetical protein MGG_11474 [Magnaporthe oryzae 70-15]_x0001_gb|EHA48499.1| hypothetical protein MGG_11474 [Magnaporthe oryzae 70-15]	Magnaporthe oryzae 70-15	Eukaryota; Fungi; Dikarya; Ascomycota; Pezizomycotina; Sordariomycetes; Sordariomycetidae; Magnaporthales; Magnaporthaceae; Magnaporthe.
gi|509744312|gb|AIJO01003903.1.g3045.t1	XP_001818293.1	1e-42	70	hypothetical protein AOR_1_2368174 [Aspergillus oryzae RIB40]_x0001_ref|XP_002373515.1| conserved hypothetical protein [Aspergillus flavus NRRL3357]_x0001_dbj|BAE56291.1| unnamed protein product [Aspergillus oryzae RIB40]_x0001_gb|EED57903.1| conserved hypothetical protein [Aspergillus flavus NRRL3357]_x0001_gb|EIT82339.1| hypothetical protein Ao3042_00525 [Aspergillus oryzae 3.042]	Aspergillus oryzae RIB40	Eukaryota; Fungi; Dikarya; Ascomycota; Pezizomycotina; Eurotiomycetes; Eurotiomycetidae; Eurotiales; Aspergillaceae; Aspergillus.
gi|509744312|gb|AIJO01003903.1.g3045.t1	CDM32014.1	3e-42	71.7647	Membrane fusion mating protein FIG1 [Penicillium roqueforti]	Penicillium roqueforti	Eukaryota; Fungi; Dikarya; Ascomycota; Pezizomycotina; Eurotiomycetes; Eurotiomycetidae; Eurotiales; Aspergillaceae; Penicillium.
gi|509744312|gb|AIJO01003903.1.g3045.t1	EGY17188.1	3e-42	73.0994	hypothetical protein VDAG_00870 [Verticillium dahliae VdLs.17]	Verticillium dahliae VdLs.17	Eukaryota; Fungi; Dikarya; Ascomycota; Pezizomycotina; Sordariomycetes; Hypocreomycetidae; Glomerellales; Plectosphaerellaceae; mitosporic Plectosphaerellaceae; Verticillium.
gi|509744312|gb|AIJO01003903.1.g3045.t1	XP_003005684.1	4e-42	73.0994	conserved hypothetical protein [Verticillium alfalfae VaMs.102]_x0001_gb|EEY17528.1| conserved hypothetical protein [Verticillium alfalfae VaMs.102]	Verticillium alfalfae VaMs.102	Eukaryota; Fungi; Dikarya; Ascomycota; Pezizomycotina; Sordariomycetes; Hypocreomycetidae; Glomerellales; Plectosphaerellaceae; mitosporic Plectosphaerellaceae; Verticillium.
gi|509744312|gb|AIJO01003903.1.g3045.t1	ESZ94108.1	4e-42	73.2919	hypothetical protein SBOR_5528 [Sclerotinia borealis F-4157]	Sclerotinia borealis F-4157	Eukaryota; Fungi; Dikarya; Ascomycota; Pezizomycotina; Leotiomycetes; Helotiales; Sclerotiniaceae; Sclerotinia.
gi|509744312|gb|AIJO01003903.1.g3045.t1	XP_003665247.1	5e-42	73.6527	hypothetical protein MYCTH_2308768 [Myceliophthora thermophila ATCC 42464]_x0001_gb|AEO60002.1| hypothetical protein MYCTH_2308768 [Myceliophthora thermophila ATCC 42464]	Myceliophthora thermophila ATCC 42464	Eukaryota; Fungi; Dikarya; Ascomycota; Pezizomycotina; Sordariomycetes; Sordariomycetidae; Sordariales; Chaetomiaceae; Myceliophthora.
gi|509744312|gb|AIJO01003903.1.g3045.t1	ENH76677.1	6e-42	71.9298	hypothetical protein Cob_01990 [Colletotrichum orbiculare MAFF 240422]	Colletotrichum orbiculare MAFF 240422	Eukaryota; Fungi; Dikarya; Ascomycota; Pezizomycotina; Sordariomycetes; Hypocreomycetidae; Glomerellales; Glomerellaceae; mitosporic Glomerellaceae; Colletotrichum.
gi|509744312|gb|AIJO01003903.1.g3045.t1	ETS73500.1	7e-42	71.6763	hypothetical protein PFICI_14446 [Pestalotiopsis fici W106-1]	Pestalotiopsis fici W106-1	Eukaryota; Fungi; Dikarya; Ascomycota; Pezizomycotina; Sordariomycetes; Xylariomycetidae; Xylariales; Amphisphaeriaceae; mitosporic Amphisphaeriaceae; Pestalotiopsis.
gi|509744312|gb|AIJO01003903.1.g3045.t1	EQB45040.1	9e-42	73.6842	hypothetical protein CGLO_16141 [Colletotrichum gloeosporioides Cg-14]	Colletotrichum gloeosporioides Cg-14	Eukaryota; Fungi; Dikarya; Ascomycota; Pezizomycotina; Sordariomycetes; Hypocreomycetidae; Glomerellales; Glomerellaceae; mitosporic Glomerellaceae; Colletotrichum.
gi|509744312|gb|AIJO01003903.1.g3045.t1	EFQ27507.1	9e-42	73.0994	hypothetical protein GLRG_02002 [Colletotrichum graminicola M1.001]	Colletotrichum graminicola M1.001	Eukaryota; Fungi; Dikarya; Ascomycota; Pezizomycotina; Sordariomycetes; Hypocreomycetidae; Glomerellales; Glomerellaceae; mitosporic Glomerellaceae; Colletotrichum.
gi|509744312|gb|AIJO01003903.1.g3045.t1	ELA27810.1	1e-41	73.6842	hypothetical protein CGGC5_11425 [Colletotrichum gloeosporioides Nara gc5]	Colletotrichum gloeosporioides Nara gc5	Eukaryota; Fungi; Dikarya; Ascomycota; Pezizomycotina; Sordariomycetes; Hypocreomycetidae; Glomerellales; Glomerellaceae; mitosporic Glomerellaceae; Colletotrichum.
gi|509744312|gb|AIJO01003903.1.g3045.t1	XP_001553640.1	2e-41	74.2331	hypothetical protein BC1G_07727 [Botryotinia fuckeliana B05.10]_x0001_emb|CCD50677.1| hypothetical protein BofuT4_P024860.1 [Botryotinia fuckeliana T4]_x0001_gb|EMR85934.1| putative factor-induced protein 1 protein [Botryotinia fuckeliana BcDW1]	Botryotinia fuckeliana B05.10	Eukaryota; Fungi; Dikarya; Ascomycota; Pezizomycotina; Leotiomycetes; Helotiales; Sclerotiniaceae; Botryotinia.
gi|509744312|gb|AIJO01003903.1.g3045.t1	AAX14026.1	2e-41	73.6527	unknown [Monascus pilosus]	Monascus pilosus	Eukaryota; Fungi; Dikarya; Ascomycota; Pezizomycotina; Eurotiomycetes; Eurotiomycetidae; Eurotiales; Aspergillaceae; Monascus.
gi|509744312|gb|AIJO01003903.1.g3045.t1	XP_003173170.1	2e-41	67.6136	hypothetical protein MGYG_05758 [Arthroderma gypseum CBS 118893]_x0001_gb|EFR02759.1| hypothetical protein MGYG_05758 [Arthroderma gypseum CBS 118893]	Arthroderma gypseum CBS 118893	Eukaryota; Fungi; Dikarya; Ascomycota; Pezizomycotina; Eurotiomycetes; Eurotiomycetidae; Onygenales; Arthrodermataceae; Arthroderma.
gi|509744312|gb|AIJO01003903.1.g3045.t1	ELR05495.1	4e-41	67.2316	hypothetical protein GMDG_07417 [Pseudogymnoascus destructans 20631-21]	Pseudogymnoascus destructans 20631-21	Eukaryota; Fungi; Dikarya; Ascomycota; Pezizomycotina; Leotiomycetes; Leotiomycetes incertae sedis; Pseudeurotiaceae; Pseudogymnoascus.
gi|509744312|gb|AIJO01003903.1.g3045.t1	EGU81714.1	5e-41	71.345	hypothetical protein FOXB_07764 [Fusarium oxysporum Fo5176]_x0001_gb|EMT68582.1| hypothetical protein FOC4_g10012999 [Fusarium oxysporum f. sp. cubense race 4]_x0001_gb|ENH68364.1| hypothetical protein FOC1_g10014147 [Fusarium oxysporum f. sp. cubense race 1]_x0001_gb|EWZ01812.1| hypothetical protein FOYG_01302 [Fusarium oxysporum FOSC 3-a]_x0001_gb|EWZ47874.1| hypothetical protein FOZG_03637 [Fu…	Fusarium oxysporum Fo5176	Eukaryota; Fungi; Dikarya; Ascomycota; Pezizomycotina; Sordariomycetes; Hypocreomycetidae; Hypocreales; Nectriaceae; mitosporic Nectriaceae; Fusarium; Fusarium oxysporum species complex.
gi|509744312|gb|AIJO01003903.1.g3045.t1	XP_660640.1	7e-41	68.7151	hypothetical protein AN3036.2 [Aspergillus nidulans FGSC A4]_x0001_gb|EAA63607.1| hypothetical protein AN3036.2 [Aspergillus nidulans FGSC A4]_x0001_tpe|CBF83525.1| TPA: hypothetical protein ANIA_03036 [Aspergillus nidulans FGSC A4]	Aspergillus nidulans FGSC A4	Eukaryota; Fungi; Dikarya; Ascomycota; Pezizomycotina; Eurotiomycetes; Eurotiomycetidae; Eurotiales; Aspergillaceae; Aspergillus.
gi|509744312|gb|AIJO01003903.1.g3045.t1	XP_386478.1	8e-41	70.7602	hypothetical protein FG06302.1 [Fusarium graminearum PH-1]_x0001_gb|AFK83825.1| factor-induced protein 1 [Fusarium graminearum]_x0001_gb|EKJ78875.1| hypothetical protein FPSE_01018 [Fusarium pseudograminearum CS3096]	Fusarium graminearum PH-1	Eukaryota; Fungi; Dikarya; Ascomycota; Pezizomycotina; Sordariomycetes; Hypocreomycetidae; Hypocreales; Nectriaceae; mitosporic Nectriaceae; Fusarium.
gi|509744312|gb|AIJO01003903.1.g3045.t1	EWG43551.1	8e-41	71.9298	hypothetical protein FVEG_04975 [Fusarium verticillioides 7600]	Fusarium verticillioides 7600	Eukaryota; Fungi; Dikarya; Ascomycota; Pezizomycotina; Sordariomycetes; Hypocreomycetidae; Hypocreales; Nectriaceae; mitosporic Nectriaceae; Fusarium; Fusarium fujikuroi species complex.
gi|509744312|gb|AIJO01003903.1.g3045.t1	CCT67558.1	9e-41	71.9298	uncharacterized protein FFUJ_13538 [Fusarium fujikuroi IMI 58289]	Fusarium fujikuroi IMI 58289	Eukaryota; Fungi; Dikarya; Ascomycota; Pezizomycotina; Sordariomycetes; Hypocreomycetidae; Hypocreales; Nectriaceae; mitosporic Nectriaceae; Fusarium; Fusarium fujikuroi species complex.
gi|509744312|gb|AIJO01003903.1.g3045.t1	EJP69355.1	1e-40	72.5146	hypothetical protein BBA_01320 [Beauveria bassiana ARSEF 2860]	Beauveria bassiana ARSEF 2860	Eukaryota; Fungi; Dikarya; Ascomycota; Pezizomycotina; Sordariomycetes; Hypocreomycetidae; Hypocreales; Cordycipitaceae; mitosporic Cordycipitaceae; Beauveria.
gi|509744094|gb|AIJO01004011.1.g3335.t1	EME81642.1	7e-10	50	hypothetical protein MYCFIDRAFT_19570, partial [Pseudocercospora fijiensis CIRAD86]	Pseudocercospora fijiensis CIRAD86	Eukaryota; Fungi; Dikarya; Ascomycota; Pezizomycotina; Dothideomycetes; Dothideomycetidae; Capnodiales; Mycosphaerellaceae; Pseudocercospora.
gi|509744061|gb|AIJO01004027.1.g3378.t1	EKD18762.1	4e-25	60.2564	C2 domain-containing protein [Marssonina brunnea f. sp. 'multigermtubi' MB_m1]	Marssonina brunnea f. sp. 'multigermtubi' MB_m1	Eukaryota; Fungi; Dikarya; Ascomycota; Pezizomycotina; Leotiomycetes; Helotiales; Dermateaceae; Marssonina.
gi|509744061|gb|AIJO01004027.1.g3378.t1	ETN37511.1	1e-24	60.2564	hypothetical protein HMPREF1541_07133 [Cyphellophora europaea CBS 101466]	Cyphellophora europaea CBS 101466	Eukaryota; Fungi; Dikarya; Ascomycota; Pezizomycotina; Eurotiomycetes; Chaetothyriomycetidae; Chaetothyriales; Cyphellophoraceae; Cyphellophora.
gi|509744061|gb|AIJO01004027.1.g3378.t1	EPE26535.1	3e-24	58.9744	C2 (Calcium/lipid-binding, CaLB) [Glarea lozoyensis ATCC 20868]	Glarea lozoyensis ATCC 20868	Eukaryota; Fungi; Dikarya; Ascomycota; Pezizomycotina; Leotiomycetes; Helotiales; Helotiaceae; Glarea.
gi|509744061|gb|AIJO01004027.1.g3378.t1	CCD50680.1	3e-22	56.4103	similar to C2 domain-containing protein [Botryotinia fuckeliana T4]_x0001_gb|EMR85788.1| putative c2 domain-containing protein [Botryotinia fuckeliana BcDW1]	Botryotinia fuckeliana T4	Eukaryota; Fungi; Dikarya; Ascomycota; Pezizomycotina; Leotiomycetes; Helotiales; Sclerotiniaceae; Botryotinia.
gi|509744061|gb|AIJO01004027.1.g3378.t1	ENH77803.1	3e-20	56.1644	hypothetical protein Cob_13221 [Colletotrichum orbiculare MAFF 240422]	Colletotrichum orbiculare MAFF 240422	Eukaryota; Fungi; Dikarya; Ascomycota; Pezizomycotina; Sordariomycetes; Hypocreomycetidae; Glomerellales; Glomerellaceae; mitosporic Glomerellaceae; Colletotrichum.
gi|509744061|gb|AIJO01004027.1.g3378.t1	EKJ76106.1	4e-20	52	hypothetical protein FPSE_03738 [Fusarium pseudograminearum CS3096]	Fusarium pseudograminearum CS3096	Eukaryota; Fungi; Dikarya; Ascomycota; Pezizomycotina; Sordariomycetes; Hypocreomycetidae; Hypocreales; Nectriaceae; mitosporic Nectriaceae; Fusarium.
gi|509744061|gb|AIJO01004027.1.g3378.t1	XP_384683.1	4e-20	52	hypothetical protein FG04507.1 [Fusarium graminearum PH-1]	Fusarium graminearum PH-1	Eukaryota; Fungi; Dikarya; Ascomycota; Pezizomycotina; Sordariomycetes; Hypocreomycetidae; Hypocreales; Nectriaceae; mitosporic Nectriaceae; Fusarium.
gi|509744061|gb|AIJO01004027.1.g3378.t1	XP_003047312.1	3e-19	55.4054	hypothetical protein NECHADRAFT_73041 [Nectria haematococca mpVI 77-13-4]_x0001_gb|EEU41599.1| hypothetical protein NECHADRAFT_73041 [Nectria haematococca mpVI 77-13-4]	Nectria haematococca mpVI 77-13-4	Eukaryota; Fungi; Dikarya; Ascomycota; Pezizomycotina; Sordariomycetes; Hypocreomycetidae; Hypocreales; Nectriaceae; mitosporic Nectriaceae; Fusarium; Fusarium solani species complex.
gi|509744061|gb|AIJO01004027.1.g3378.t1	ETS75746.1	3e-19	54.7945	hypothetical protein PFICI_12690 [Pestalotiopsis fici W106-1]	Pestalotiopsis fici W106-1	Eukaryota; Fungi; Dikarya; Ascomycota; Pezizomycotina; Sordariomycetes; Xylariomycetidae; Xylariales; Amphisphaeriaceae; mitosporic Amphisphaeriaceae; Pestalotiopsis.
gi|509744061|gb|AIJO01004027.1.g3378.t1	CCT73316.1	6e-19	53.3333	uncharacterized protein FFUJ_09999 [Fusarium fujikuroi IMI 58289]	Fusarium fujikuroi IMI 58289	Eukaryota; Fungi; Dikarya; Ascomycota; Pezizomycotina; Sordariomycetes; Hypocreomycetidae; Hypocreales; Nectriaceae; mitosporic Nectriaceae; Fusarium; Fusarium fujikuroi species complex.
gi|509744061|gb|AIJO01004027.1.g3378.t1	EMT62639.1	6e-19	53.3333	Extended synaptotagmin-3 [Fusarium oxysporum f. sp. cubense race 4]	Fusarium oxysporum f. sp. cubense race 4	Eukaryota; Fungi; Dikarya; Ascomycota; Pezizomycotina; Sordariomycetes; Hypocreomycetidae; Hypocreales; Nectriaceae; mitosporic Nectriaceae; Fusarium; Fusarium oxysporum species complex.
gi|509744061|gb|AIJO01004027.1.g3378.t1	EMR68199.1	7e-19	52	putative c2 domain-containing protein [Eutypa lata UCREL1]	Eutypa lata UCREL1	Eukaryota; Fungi; Dikarya; Ascomycota; Pezizomycotina; Sordariomycetes; Xylariomycetidae; Xylariales; Diatrypaceae; Eutypa.
gi|509744061|gb|AIJO01004027.1.g3378.t1	EWG52364.1	9e-19	52	hypothetical protein FVEG_11133 [Fusarium verticillioides 7600]	Fusarium verticillioides 7600	Eukaryota; Fungi; Dikarya; Ascomycota; Pezizomycotina; Sordariomycetes; Hypocreomycetidae; Hypocreales; Nectriaceae; mitosporic Nectriaceae; Fusarium; Fusarium fujikuroi species complex.
gi|509744061|gb|AIJO01004027.1.g3378.t1	ENH70726.1	9e-19	52	Extended synaptotagmin-3 [Fusarium oxysporum f. sp. cubense race 1]	Fusarium oxysporum f. sp. cubense race 1	Eukaryota; Fungi; Dikarya; Ascomycota; Pezizomycotina; Sordariomycetes; Hypocreomycetidae; Hypocreales; Nectriaceae; mitosporic Nectriaceae; Fusarium; Fusarium oxysporum species complex.
gi|509744061|gb|AIJO01004027.1.g3378.t1	EGU83787.1	9e-19	52	hypothetical protein FOXB_05732 [Fusarium oxysporum Fo5176]	Fusarium oxysporum Fo5176	Eukaryota; Fungi; Dikarya; Ascomycota; Pezizomycotina; Sordariomycetes; Hypocreomycetidae; Hypocreales; Nectriaceae; mitosporic Nectriaceae; Fusarium; Fusarium oxysporum species complex.
gi|509744061|gb|AIJO01004027.1.g3378.t1	EFQ32834.1	3e-18	53.3333	C2 domain-containing protein [Colletotrichum graminicola M1.001]	Colletotrichum graminicola M1.001	Eukaryota; Fungi; Dikarya; Ascomycota; Pezizomycotina; Sordariomycetes; Hypocreomycetidae; Glomerellales; Glomerellaceae; mitosporic Glomerellaceae; Colletotrichum.
gi|509744061|gb|AIJO01004027.1.g3378.t1	EQB47668.1	2e-17	51.3889	C2 domain-containing protein [Colletotrichum gloeosporioides Cg-14]	Colletotrichum gloeosporioides Cg-14	Eukaryota; Fungi; Dikarya; Ascomycota; Pezizomycotina; Sordariomycetes; Hypocreomycetidae; Glomerellales; Glomerellaceae; mitosporic Glomerellaceae; Colletotrichum.
gi|509744061|gb|AIJO01004027.1.g3378.t1	ELA32938.1	2e-17	50	c2 domain-containing protein [Colletotrichum gloeosporioides Nara gc5]	Colletotrichum gloeosporioides Nara gc5	Eukaryota; Fungi; Dikarya; Ascomycota; Pezizomycotina; Sordariomycetes; Hypocreomycetidae; Glomerellales; Glomerellaceae; mitosporic Glomerellaceae; Colletotrichum.
gi|509744061|gb|AIJO01004027.1.g3378.t1	EKC99958.1	2e-17	53.6232	hypothetical protein A1Q2_05722 [Trichosporon asahii var. asahii CBS 8904]	Trichosporon asahii var. asahii CBS 8904	Eukaryota; Fungi; Dikarya; Basidiomycota; Agaricomycotina; Tremellomycetes; Tremellales; mitosporic Tremellales; Trichosporon.
gi|509744061|gb|AIJO01004027.1.g3378.t1	XP_003720160.1	3e-17	52.7778	hypothetical protein MGG_09445 [Magnaporthe oryzae 70-15]_x0001_gb|EHA47793.1| hypothetical protein MGG_09445 [Magnaporthe oryzae 70-15]_x0001_gb|ELQ43034.1| hypothetical protein OOU_Y34scaffold00175g7 [Magnaporthe oryzae Y34]_x0001_gb|ELQ70044.1| hypothetical protein OOW_P131scaffold00091g2 [Magnaporthe oryzae P131]	Magnaporthe oryzae 70-15	Eukaryota; Fungi; Dikarya; Ascomycota; Pezizomycotina; Sordariomycetes; Sordariomycetidae; Magnaporthales; Magnaporthaceae; Magnaporthe.
gi|509744061|gb|AIJO01004027.1.g3378.t1	XP_003839471.1	2e-16	50.6849	hypothetical protein LEMA_P031440.1 [Leptosphaeria maculans JN3]_x0001_emb|CBX95992.1| hypothetical protein LEMA_P031440.1 [Leptosphaeria maculans JN3]	Leptosphaeria maculans JN3	Eukaryota; Fungi; Dikarya; Ascomycota; Pezizomycotina; Dothideomycetes; Pleosporomycetidae; Pleosporales; Pleosporineae; Leptosphaeriaceae; Leptosphaeria; Leptosphaeria maculans complex.
gi|509744061|gb|AIJO01004027.1.g3378.t1	EHL00955.1	3e-08	60.9756	putative Extended synaptotagmin-2 [Glarea lozoyensis 74030]	Glarea lozoyensis 74030	Eukaryota; Fungi; Dikarya; Ascomycota; Pezizomycotina; Leotiomycetes; Helotiales; Helotiaceae; Glarea.
gi|509743913|gb|AIJO01004101.1.g3577.t1	EMC97075.1	1e-134	73.7752	hypothetical protein BAUCODRAFT_69147 [Baudoinia compniacensis UAMH 10762]	Baudoinia compniacensis UAMH 10762	Eukaryota; Fungi; Dikarya; Ascomycota; Pezizomycotina; Dothideomycetes; Dothideomycetidae; Capnodiales; Teratosphaeriaceae; mitosporic Teratosphaeriaceae; Baudoinia.
gi|509743913|gb|AIJO01004101.1.g3577.t1	EME43165.1	2e-132	70.1863	hypothetical protein DOTSEDRAFT_72520 [Dothistroma septosporum NZE10]	Dothistroma septosporum NZE10	Eukaryota; Fungi; Dikarya; Ascomycota; Pezizomycotina; Dothideomycetes; Dothideomycetidae; Capnodiales; Mycosphaerellaceae; Mycosphaerella.
gi|509743913|gb|AIJO01004101.1.g3577.t1	EMF12150.1	5e-130	71.0611	Pkinase-domain-containing protein [Sphaerulina musiva SO2202]	Sphaerulina musiva SO2202	Eukaryota; Fungi; Dikarya; Ascomycota; Pezizomycotina; Dothideomycetes; Dothideomycetidae; Capnodiales; Mycosphaerellaceae; Sphaerulina.
gi|509743913|gb|AIJO01004101.1.g3577.t1	XP_003850119.1	3e-115	66.8919	serine/threonine protein kinase [Zymoseptoria tritici IPO323]_x0001_gb|EGP85095.1| serine/threonine protein kinase [Zymoseptoria tritici IPO323]	Zymoseptoria tritici IPO323	Eukaryota; Fungi; Dikarya; Ascomycota; Pezizomycotina; Dothideomycetes; Dothideomycetidae; Capnodiales; Mycosphaerellaceae; Zymoseptoria.
gi|509743913|gb|AIJO01004101.1.g3577.t1	EME82485.1	1e-102	74.6725	hypothetical protein MYCFIDRAFT_59581 [Pseudocercospora fijiensis CIRAD86]	Pseudocercospora fijiensis CIRAD86	Eukaryota; Fungi; Dikarya; Ascomycota; Pezizomycotina; Dothideomycetes; Dothideomycetidae; Capnodiales; Mycosphaerellaceae; Pseudocercospora.
gi|509743913|gb|AIJO01004101.1.g3577.t1	EKG16001.1	5e-86	56.2278	PAK-box/P21-Rho-binding protein [Macrophomina phaseolina MS6]	Macrophomina phaseolina MS6	Eukaryota; Fungi; Dikarya; Ascomycota; Pezizomycotina; Dothideomycetes; Dothideomycetes incertae sedis; Botryosphaeriales; Botryosphaeriaceae; Macrophomina.
gi|509743913|gb|AIJO01004101.1.g3577.t1	EON66636.1	4e-85	56.6901	STE/STE20/PAKA protein kinase [Coniosporium apollinis CBS 100218]	Coniosporium apollinis CBS 100218	Eukaryota; Fungi; Dikarya; Ascomycota; Pezizomycotina; Eurotiomycetes; Chaetothyriomycetidae; Chaetothyriales; Herpotrichiellaceae; mitosporic Herpotrichiellaceae; Coniosporium.
gi|509743913|gb|AIJO01004101.1.g3577.t1	EOD46479.1	2e-84	56.5371	putative protein kinase protein [Neofusicoccum parvum UCRNP2]	Neofusicoccum parvum UCRNP2	Eukaryota; Fungi; Dikarya; Ascomycota; Pezizomycotina; Dothideomycetes; Dothideomycetes incertae sedis; Botryosphaeriales; Botryosphaeriaceae; Neofusicoccum.
gi|509743913|gb|AIJO01004101.1.g3577.t1	EMD91891.1	9e-79	52.9762	hypothetical protein COCHEDRAFT_32463 [Bipolaris maydis C5]	Bipolaris maydis C5	Eukaryota; Fungi; Dikarya; Ascomycota; Pezizomycotina; Dothideomycetes; Pleosporomycetidae; Pleosporales; Pleosporineae; Pleosporaceae; Bipolaris.
gi|509743913|gb|AIJO01004101.1.g3577.t1	ENI02625.1	2e-78	53.4743	hypothetical protein COCC4DRAFT_174801 [Bipolaris maydis ATCC 48331]	Bipolaris maydis ATCC 48331	Eukaryota; Fungi; Dikarya; Ascomycota; Pezizomycotina; Dothideomycetes; Pleosporomycetidae; Pleosporales; Pleosporineae; Pleosporaceae; Bipolaris.
gi|509743913|gb|AIJO01004101.1.g3577.t1	EUC33559.1	1e-77	56.1837	hypothetical protein COCCADRAFT_95851 [Bipolaris zeicola 26-R-13]_x0001_gb|EUN30311.1| hypothetical protein COCVIDRAFT_23840 [Bipolaris victoriae FI3]	Bipolaris zeicola 26-R-13	Eukaryota; Fungi; Dikarya; Ascomycota; Pezizomycotina; Dothideomycetes; Pleosporomycetidae; Pleosporales; Pleosporineae; Pleosporaceae; Bipolaris.
gi|509743913|gb|AIJO01004101.1.g3577.t1	EMD67647.1	2e-77	56.1837	hypothetical protein COCSADRAFT_291354 [Bipolaris sorokiniana ND90Pr]	Bipolaris sorokiniana ND90Pr	Eukaryota; Fungi; Dikarya; Ascomycota; Pezizomycotina; Dothideomycetes; Pleosporomycetidae; Pleosporales; Pleosporineae; Pleosporaceae; Bipolaris.
gi|509743913|gb|AIJO01004101.1.g3577.t1	XP_003844422.1	2e-77	56.5371	similar to serine/threonine-protein kinase CLA4 [Leptosphaeria maculans JN3]_x0001_emb|CBY00943.1| similar to serine/threonine-protein kinase CLA4 [Leptosphaeria maculans JN3]	Leptosphaeria maculans JN3	Eukaryota; Fungi; Dikarya; Ascomycota; Pezizomycotina; Dothideomycetes; Pleosporomycetidae; Pleosporales; Pleosporineae; Leptosphaeriaceae; Leptosphaeria; Leptosphaeria maculans complex.
gi|509743913|gb|AIJO01004101.1.g3577.t1	EUC42602.1	5e-77	55.8304	hypothetical protein COCMIDRAFT_39346 [Bipolaris oryzae ATCC 44560]	Bipolaris oryzae ATCC 44560	Eukaryota; Fungi; Dikarya; Ascomycota; Pezizomycotina; Dothideomycetes; Pleosporomycetidae; Pleosporales; Pleosporineae; Pleosporaceae; Bipolaris.
gi|509743913|gb|AIJO01004101.1.g3577.t1	XP_001799555.1	7e-76	55.477	hypothetical protein SNOG_09256 [Phaeosphaeria nodorum SN15]_x0001_gb|EAT83448.2| hypothetical protein SNOG_09256 [Phaeosphaeria nodorum SN15]	Phaeosphaeria nodorum SN15	Eukaryota; Fungi; Dikarya; Ascomycota; Pezizomycotina; Dothideomycetes; Pleosporomycetidae; Pleosporales; Pleosporineae; Phaeosphaeriaceae; Parastagonospora.
gi|509743913|gb|AIJO01004101.1.g3577.t1	XP_001931312.1	4e-70	54.2254	serine/threonine-protein kinase shk2 [Pyrenophora tritici-repentis Pt-1C-BFP]_x0001_gb|EDU40417.1| serine/threonine-protein kinase shk2 [Pyrenophora tritici-repentis Pt-1C-BFP]	Pyrenophora tritici-repentis Pt-1C-BFP	Eukaryota; Fungi; Dikarya; Ascomycota; Pezizomycotina; Dothideomycetes; Pleosporomycetidae; Pleosporales; Pleosporineae; Pleosporaceae; Pyrenophora.
gi|509743913|gb|AIJO01004101.1.g3577.t1	XP_003304017.1	3e-69	53.8732	hypothetical protein PTT_16429 [Pyrenophora teres f. teres 0-1]_x0001_gb|EFQ87902.1| hypothetical protein PTT_16429 [Pyrenophora teres f. teres 0-1]	Pyrenophora teres f. teres 0-1	Eukaryota; Fungi; Dikarya; Ascomycota; Pezizomycotina; Dothideomycetes; Pleosporomycetidae; Pleosporales; Pleosporineae; Pleosporaceae; Pyrenophora.
gi|509743913|gb|AIJO01004101.1.g3577.t1	EOA89287.1	4e-69	53.5211	hypothetical protein SETTUDRAFT_105898 [Setosphaeria turcica Et28A]	Setosphaeria turcica Et28A	Eukaryota; Fungi; Dikarya; Ascomycota; Pezizomycotina; Dothideomycetes; Pleosporomycetidae; Pleosporales; Pleosporineae; Pleosporaceae; Setosphaeria.
gi|509743447|gb|AIJO01004333.1.g4216.t1	EMC97075.1	0	77.095	hypothetical protein BAUCODRAFT_69147 [Baudoinia compniacensis UAMH 10762]	Baudoinia compniacensis UAMH 10762	Eukaryota; Fungi; Dikarya; Ascomycota; Pezizomycotina; Dothideomycetes; Dothideomycetidae; Capnodiales; Teratosphaeriaceae; mitosporic Teratosphaeriaceae; Baudoinia.
gi|509743447|gb|AIJO01004333.1.g4216.t1	EME43165.1	0	71.6146	hypothetical protein DOTSEDRAFT_72520 [Dothistroma septosporum NZE10]	Dothistroma septosporum NZE10	Eukaryota; Fungi; Dikarya; Ascomycota; Pezizomycotina; Dothideomycetes; Dothideomycetidae; Capnodiales; Mycosphaerellaceae; Mycosphaerella.
gi|509743447|gb|AIJO01004333.1.g4216.t1	EMF12150.1	0	67.7707	Pkinase-domain-containing protein [Sphaerulina musiva SO2202]	Sphaerulina musiva SO2202	Eukaryota; Fungi; Dikarya; Ascomycota; Pezizomycotina; Dothideomycetes; Dothideomycetidae; Capnodiales; Mycosphaerellaceae; Sphaerulina.
gi|509743447|gb|AIJO01004333.1.g4216.t1	XP_003850119.1	0	70.0399	serine/threonine protein kinase [Zymoseptoria tritici IPO323]_x0001_gb|EGP85095.1| serine/threonine protein kinase [Zymoseptoria tritici IPO323]	Zymoseptoria tritici IPO323	Eukaryota; Fungi; Dikarya; Ascomycota; Pezizomycotina; Dothideomycetes; Dothideomycetidae; Capnodiales; Mycosphaerellaceae; Zymoseptoria.
gi|509743447|gb|AIJO01004333.1.g4216.t1	XP_003844422.1	0	55.402	similar to serine/threonine-protein kinase CLA4 [Leptosphaeria maculans JN3]_x0001_emb|CBY00943.1| similar to serine/threonine-protein kinase CLA4 [Leptosphaeria maculans JN3]	Leptosphaeria maculans JN3	Eukaryota; Fungi; Dikarya; Ascomycota; Pezizomycotina; Dothideomycetes; Pleosporomycetidae; Pleosporales; Pleosporineae; Leptosphaeriaceae; Leptosphaeria; Leptosphaeria maculans complex.
gi|509743447|gb|AIJO01004333.1.g4216.t1	XP_001799555.1	0	54.3532	hypothetical protein SNOG_09256 [Phaeosphaeria nodorum SN15]_x0001_gb|EAT83448.2| hypothetical protein SNOG_09256 [Phaeosphaeria nodorum SN15]	Phaeosphaeria nodorum SN15	Eukaryota; Fungi; Dikarya; Ascomycota; Pezizomycotina; Dothideomycetes; Pleosporomycetidae; Pleosporales; Pleosporineae; Phaeosphaeriaceae; Parastagonospora.
gi|509743447|gb|AIJO01004333.1.g4216.t1	XP_001266046.1	0	50.3106	protein kinase (Chm1), putative [Neosartorya fischeri NRRL 181]_x0001_gb|EAW24149.1| protein kinase (Chm1), putative [Neosartorya fischeri NRRL 181]	Neosartorya fischeri NRRL 181	Eukaryota; Fungi; Dikarya; Ascomycota; Pezizomycotina; Eurotiomycetes; Eurotiomycetidae; Eurotiales; Aspergillaceae; Neosartorya.
gi|509743447|gb|AIJO01004333.1.g4216.t1	XP_002482457.1	0	50.3177	protein kinase (Chm1), putative [Talaromyces stipitatus ATCC 10500]_x0001_gb|EED18465.1| protein kinase (Chm1), putative [Talaromyces stipitatus ATCC 10500]	Talaromyces stipitatus ATCC 10500	Eukaryota; Fungi; Dikarya; Ascomycota; Pezizomycotina; Eurotiomycetes; Eurotiomycetidae; Eurotiales; Trichocomaceae; Talaromyces.
gi|509743447|gb|AIJO01004333.1.g4216.t1	XP_003173687.1	0	50.719	STE/STE20/PAKA protein kinase [Arthroderma gypseum CBS 118893]_x0001_gb|EFR00857.1| STE/STE20/PAKA protein kinase [Arthroderma gypseum CBS 118893]	Arthroderma gypseum CBS 118893	Eukaryota; Fungi; Dikarya; Ascomycota; Pezizomycotina; Eurotiomycetes; Eurotiomycetidae; Onygenales; Arthrodermataceae; Arthroderma.
gi|509743447|gb|AIJO01004333.1.g4216.t1	EME82485.1	4e-155	86.6667	hypothetical protein MYCFIDRAFT_59581 [Pseudocercospora fijiensis CIRAD86]	Pseudocercospora fijiensis CIRAD86	Eukaryota; Fungi; Dikarya; Ascomycota; Pezizomycotina; Dothideomycetes; Dothideomycetidae; Capnodiales; Mycosphaerellaceae; Pseudocercospora.
gi|509743447|gb|AIJO01004333.1.g4216.t1	EME82485.1	1e-104	61.0215	hypothetical protein MYCFIDRAFT_59581 [Pseudocercospora fijiensis CIRAD86]	Pseudocercospora fijiensis CIRAD86	Eukaryota; Fungi; Dikarya; Ascomycota; Pezizomycotina; Dothideomycetes; Dothideomycetidae; Capnodiales; Mycosphaerellaceae; Pseudocercospora.
gi|509743447|gb|AIJO01004333.1.g4216.t1	EON66636.1	4e-151	63.9506	STE/STE20/PAKA protein kinase [Coniosporium apollinis CBS 100218]	Coniosporium apollinis CBS 100218	Eukaryota; Fungi; Dikarya; Ascomycota; Pezizomycotina; Eurotiomycetes; Chaetothyriomycetidae; Chaetothyriales; Herpotrichiellaceae; mitosporic Herpotrichiellaceae; Coniosporium.
gi|509743447|gb|AIJO01004333.1.g4216.t1	EON66636.1	6e-81	56.6901	STE/STE20/PAKA protein kinase [Coniosporium apollinis CBS 100218]	Coniosporium apollinis CBS 100218	Eukaryota; Fungi; Dikarya; Ascomycota; Pezizomycotina; Eurotiomycetes; Chaetothyriomycetidae; Chaetothyriales; Herpotrichiellaceae; mitosporic Herpotrichiellaceae; Coniosporium.
gi|509743447|gb|AIJO01004333.1.g4216.t1	EKG16001.1	1e-148	66.5835	PAK-box/P21-Rho-binding protein [Macrophomina phaseolina MS6]	Macrophomina phaseolina MS6	Eukaryota; Fungi; Dikarya; Ascomycota; Pezizomycotina; Dothideomycetes; Dothideomycetes incertae sedis; Botryosphaeriales; Botryosphaeriaceae; Macrophomina.
gi|509743447|gb|AIJO01004333.1.g4216.t1	EKG16001.1	6e-81	55.516	PAK-box/P21-Rho-binding protein [Macrophomina phaseolina MS6]	Macrophomina phaseolina MS6	Eukaryota; Fungi; Dikarya; Ascomycota; Pezizomycotina; Dothideomycetes; Dothideomycetes incertae sedis; Botryosphaeriales; Botryosphaeriaceae; Macrophomina.
gi|509743447|gb|AIJO01004333.1.g4216.t1	EOD46479.1	9e-148	67.2457	putative protein kinase protein [Neofusicoccum parvum UCRNP2]	Neofusicoccum parvum UCRNP2	Eukaryota; Fungi; Dikarya; Ascomycota; Pezizomycotina; Dothideomycetes; Dothideomycetes incertae sedis; Botryosphaeriales; Botryosphaeriaceae; Neofusicoccum.
gi|509743447|gb|AIJO01004333.1.g4216.t1	EOD46479.1	2e-79	55.8304	putative protein kinase protein [Neofusicoccum parvum UCRNP2]	Neofusicoccum parvum UCRNP2	Eukaryota; Fungi; Dikarya; Ascomycota; Pezizomycotina; Dothideomycetes; Dothideomycetes incertae sedis; Botryosphaeriales; Botryosphaeriaceae; Neofusicoccum.
gi|509743447|gb|AIJO01004333.1.g4216.t1	XP_754042.1	2e-140	60.4369	protein kinase (Chm1) [Aspergillus fumigatus Af293]_x0001_gb|EAL92004.1| protein kinase (Chm1), putative [Aspergillus fumigatus Af293]	Aspergillus fumigatus Af293	Eukaryota; Fungi; Dikarya; Ascomycota; Pezizomycotina; Eurotiomycetes; Eurotiomycetidae; Eurotiales; Aspergillaceae; Aspergillus.
gi|509743447|gb|AIJO01004333.1.g4216.t1	EDP51340.1	2e-140	60.4369	protein kinase (Chm1), putative [Aspergillus fumigatus A1163]	Aspergillus fumigatus A1163	Eukaryota; Fungi; Dikarya; Ascomycota; Pezizomycotina; Eurotiomycetes; Eurotiomycetidae; Eurotiales; Aspergillaceae; Aspergillus.
gi|509743447|gb|AIJO01004333.1.g4216.t1	XP_002544642.1	7e-138	59.9022	serine/threonine-protein kinase PAK 1 [Uncinocarpus reesii 1704]_x0001_gb|EEP79313.1| serine/threonine-protein kinase PAK 1 [Uncinocarpus reesii 1704]	Uncinocarpus reesii 1704	Eukaryota; Fungi; Dikarya; Ascomycota; Pezizomycotina; Eurotiomycetes; Eurotiomycetidae; Onygenales; Onygenaceae; Uncinocarpus.
gi|509743447|gb|AIJO01004333.1.g4216.t1	XP_682105.1	1e-137	62.6214	hypothetical protein AN8836.2 [Aspergillus nidulans FGSC A4]_x0001_gb|EAA60124.1| hypothetical protein AN8836.2 [Aspergillus nidulans FGSC A4]_x0001_tpe|CBF77917.1| TPA: conserved hypothetical protein similar to p21-activated kinase (PAK) (Eurofung) [Aspergillus nidulans FGSC A4]	Aspergillus nidulans FGSC A4	Eukaryota; Fungi; Dikarya; Ascomycota; Pezizomycotina; Eurotiomycetes; Eurotiomycetidae; Eurotiales; Aspergillaceae; Aspergillus.
gi|509743447|gb|AIJO01004333.1.g4216.t1	XP_001218066.1	3e-137	59.2417	serine/threonine-protein kinase CLA4 [Aspergillus terreus NIH2624]_x0001_gb|EAU30581.1| serine/threonine-protein kinase CLA4 [Aspergillus terreus NIH2624]	Aspergillus terreus NIH2624	Eukaryota; Fungi; Dikarya; Ascomycota; Pezizomycotina; Eurotiomycetes; Eurotiomycetidae; Eurotiales; Aspergillaceae; Aspergillus.
gi|509743447|gb|AIJO01004333.1.g4216.t1	XP_001398428.2	6e-136	60.049	protein kinase (Chm1) [Aspergillus niger CBS 513.88]_x0001_gb|EHA22444.1| hypothetical protein ASPNIDRAFT_214094 [Aspergillus niger ATCC 1015]	Aspergillus niger CBS 513.88	Eukaryota; Fungi; Dikarya; Ascomycota; Pezizomycotina; Eurotiomycetes; Eurotiomycetidae; Eurotiales; Aspergillaceae; Aspergillus.
gi|509743447|gb|AIJO01004333.1.g4216.t1	CAK43074.1	7e-136	60.049	unnamed protein product [Aspergillus niger]	Aspergillus niger	Eukaryota; Fungi; Dikarya; Ascomycota; Pezizomycotina; Eurotiomycetes; Eurotiomycetidae; Eurotiales; Aspergillaceae; Aspergillus.
gi|509743447|gb|AIJO01004333.1.g4216.t1	XP_001273922.1	5e-135	57.9327	protein kinase (Chm1), putative [Aspergillus clavatus NRRL 1]_x0001_gb|EAW12496.1| protein kinase (Chm1), putative [Aspergillus clavatus NRRL 1]	Aspergillus clavatus NRRL 1	Eukaryota; Fungi; Dikarya; Ascomycota; Pezizomycotina; Eurotiomycetes; Eurotiomycetidae; Eurotiales; Aspergillaceae; Aspergillus.
gi|509743447|gb|AIJO01004333.1.g4216.t1	EGD92711.1	8e-134	57.243	STE/STE20/PAKA protein kinase [Trichophyton tonsurans CBS 112818]	Trichophyton tonsurans CBS 112818	Eukaryota; Fungi; Dikarya; Ascomycota; Pezizomycotina; Eurotiomycetes; Eurotiomycetidae; Onygenales; Arthrodermataceae; mitosporic Arthrodermataceae; Trichophyton.
gi|509743447|gb|AIJO01004333.1.g4216.t1	EGD92711.1	2e-33	55.3571	STE/STE20/PAKA protein kinase [Trichophyton tonsurans CBS 112818]	Trichophyton tonsurans CBS 112818	Eukaryota; Fungi; Dikarya; Ascomycota; Pezizomycotina; Eurotiomycetes; Eurotiomycetidae; Onygenales; Arthrodermataceae; mitosporic Arthrodermataceae; Trichophyton.
gi|509743447|gb|AIJO01004333.1.g4216.t1	XP_002844807.1	1e-133	61.5572	serine/threonine-protein kinase CLA4 [Arthroderma otae CBS 113480]_x0001_gb|EEQ33952.1| serine/threonine-protein kinase CLA4 [Arthroderma otae CBS 113480]	Arthroderma otae CBS 113480	Eukaryota; Fungi; Dikarya; Ascomycota; Pezizomycotina; Eurotiomycetes; Eurotiomycetidae; Onygenales; Arthrodermataceae; Arthroderma.
gi|509743447|gb|AIJO01004333.1.g4216.t1	XP_002148202.1	1e-133	59.2233	protein kinase (Chm1), putative [Talaromyces marneffei ATCC 18224]_x0001_gb|EEA24691.1| protein kinase (Chm1), putative [Talaromyces marneffei ATCC 18224]	Talaromyces marneffei ATCC 18224	Eukaryota; Fungi; Dikarya; Ascomycota; Pezizomycotina; Eurotiomycetes; Eurotiomycetidae; Eurotiales; Trichocomaceae; Talaromyces.
gi|509743447|gb|AIJO01004333.1.g4216.t1	GAA89899.1	5e-133	59.2233	hypothetical protein AKAW_08013 [Aspergillus kawachii IFO 4308]	Aspergillus kawachii IFO 4308	Eukaryota; Fungi; Dikarya; Ascomycota; Pezizomycotina; Eurotiomycetes; Eurotiomycetidae; Eurotiales; Aspergillaceae; Aspergillus.
gi|509743447|gb|AIJO01004333.1.g4216.t1	EGE05321.1	2e-132	57.243	STE/STE20/PAKA protein kinase [Trichophyton equinum CBS 127.97]	Trichophyton equinum CBS 127.97	Eukaryota; Fungi; Dikarya; Ascomycota; Pezizomycotina; Eurotiomycetes; Eurotiomycetidae; Onygenales; Arthrodermataceae; mitosporic Arthrodermataceae; Trichophyton.
gi|509743447|gb|AIJO01004333.1.g4216.t1	EGC45108.1	3e-132	56.7376	serine/threonine protein kinase CLA4 [Ajellomyces capsulatus H88]	Ajellomyces capsulatus H88	Eukaryota; Fungi; Dikarya; Ascomycota; Pezizomycotina; Eurotiomycetes; Eurotiomycetidae; Onygenales; Ajellomycetaceae; Ajellomyces.
gi|509743447|gb|AIJO01004333.1.g4216.t1	EHY57065.1	1e-131	59.1449	protein-serine/threonine kinase [Exophiala dermatitidis NIH/UT8656]	Exophiala dermatitidis NIH/UT8656	Eukaryota; Fungi; Dikarya; Ascomycota; Pezizomycotina; Eurotiomycetes; Chaetothyriomycetidae; Chaetothyriales; Herpotrichiellaceae; mitosporic Herpotrichiellaceae; Exophiala.
gi|509743447|gb|AIJO01004333.1.g4216.t1	EEH10478.1	1e-131	57.2104	serine/threonine-protein kinase CLA4 [Ajellomyces capsulatus G186AR]	Ajellomyces capsulatus G186AR	Eukaryota; Fungi; Dikarya; Ascomycota; Pezizomycotina; Eurotiomycetes; Eurotiomycetidae; Onygenales; Ajellomycetaceae; Ajellomyces.
gi|509743447|gb|AIJO01004333.1.g4216.t1	EOA89287.1	4e-131	61.8812	hypothetical protein SETTUDRAFT_105898 [Setosphaeria turcica Et28A]	Setosphaeria turcica Et28A	Eukaryota; Fungi; Dikarya; Ascomycota; Pezizomycotina; Dothideomycetes; Pleosporomycetidae; Pleosporales; Pleosporineae; Pleosporaceae; Setosphaeria.
gi|509743447|gb|AIJO01004333.1.g4216.t1	EOA89287.1	5e-65	53.5211	hypothetical protein SETTUDRAFT_105898 [Setosphaeria turcica Et28A]	Setosphaeria turcica Et28A	Eukaryota; Fungi; Dikarya; Ascomycota; Pezizomycotina; Dothideomycetes; Pleosporomycetidae; Pleosporales; Pleosporineae; Pleosporaceae; Setosphaeria.
gi|509743447|gb|AIJO01004333.1.g4216.t1	ERF73082.1	7e-131	59.0361	hypothetical protein EPUS_06543 [Endocarpon pusillum Z07020]	Endocarpon pusillum Z07020	Eukaryota; Fungi; Dikarya; Ascomycota; Pezizomycotina; Eurotiomycetes; Chaetothyriomycetidae; Verrucariales; Verrucariaceae; Endocarpon.
gi|509743447|gb|AIJO01004333.1.g4216.t1	XP_003235144.1	7e-131	58.1395	STE/STE20/PAKA protein kinase [Trichophyton rubrum CBS 118892]_x0001_gb|EGD87949.1| STE/STE20/PAKA protein kinase [Trichophyton rubrum CBS 118892]	Trichophyton rubrum CBS 118892	Eukaryota; Fungi; Dikarya; Ascomycota; Pezizomycotina; Eurotiomycetes; Eurotiomycetidae; Onygenales; Arthrodermataceae; mitosporic Arthrodermataceae; Trichophyton.
gi|509743447|gb|AIJO01004333.1.g4216.t1	XP_003014445.1	9e-131	58.0046	hypothetical protein ARB_07007 [Arthroderma benhamiae CBS 112371]_x0001_gb|EFE34056.1| hypothetical protein ARB_07007 [Arthroderma benhamiae CBS 112371]	Arthroderma benhamiae CBS 112371	Eukaryota; Fungi; Dikarya; Ascomycota; Pezizomycotina; Eurotiomycetes; Eurotiomycetidae; Onygenales; Arthrodermataceae; Arthroderma.
gi|509743447|gb|AIJO01004333.1.g4216.t1	EEH23323.1	1e-130	57.0406	serine/threonine-protein kinase shk2 [Paracoccidioides brasiliensis Pb03]	Paracoccidioides brasiliensis Pb03	Eukaryota; Fungi; Dikarya; Ascomycota; Pezizomycotina; Eurotiomycetes; Eurotiomycetidae; Onygenales; mitosporic Onygenales; Paracoccidioides.
gi|509743447|gb|AIJO01004333.1.g4216.t1	XP_003019515.1	2e-130	57.907	hypothetical protein TRV_06452 [Trichophyton verrucosum HKI 0517]_x0001_gb|EFE38870.1| hypothetical protein TRV_06452 [Trichophyton verrucosum HKI 0517]	Trichophyton verrucosum HKI 0517	Eukaryota; Fungi; Dikarya; Ascomycota; Pezizomycotina; Eurotiomycetes; Eurotiomycetidae; Onygenales; Arthrodermataceae; mitosporic Arthrodermataceae; Trichophyton.
gi|509743447|gb|AIJO01004333.1.g4216.t1	XP_003304017.1	1e-129	61.3466	hypothetical protein PTT_16429 [Pyrenophora teres f. teres 0-1]_x0001_gb|EFQ87902.1| hypothetical protein PTT_16429 [Pyrenophora teres f. teres 0-1]	Pyrenophora teres f. teres 0-1	Eukaryota; Fungi; Dikarya; Ascomycota; Pezizomycotina; Dothideomycetes; Pleosporomycetidae; Pleosporales; Pleosporineae; Pleosporaceae; Pyrenophora.
gi|509743447|gb|AIJO01004333.1.g4216.t1	XP_003304017.1	3e-65	53.8732	hypothetical protein PTT_16429 [Pyrenophora teres f. teres 0-1]_x0001_gb|EFQ87902.1| hypothetical protein PTT_16429 [Pyrenophora teres f. teres 0-1]	Pyrenophora teres f. teres 0-1	Eukaryota; Fungi; Dikarya; Ascomycota; Pezizomycotina; Dothideomycetes; Pleosporomycetidae; Pleosporales; Pleosporineae; Pleosporaceae; Pyrenophora.
gi|509743447|gb|AIJO01004333.1.g4216.t1	XP_001931312.1	5e-129	61.596	serine/threonine-protein kinase shk2 [Pyrenophora tritici-repentis Pt-1C-BFP]_x0001_gb|EDU40417.1| serine/threonine-protein kinase shk2 [Pyrenophora tritici-repentis Pt-1C-BFP]	Pyrenophora tritici-repentis Pt-1C-BFP	Eukaryota; Fungi; Dikarya; Ascomycota; Pezizomycotina; Dothideomycetes; Pleosporomycetidae; Pleosporales; Pleosporineae; Pleosporaceae; Pyrenophora.
gi|509743447|gb|AIJO01004333.1.g4216.t1	XP_001931312.1	4e-66	54.2254	serine/threonine-protein kinase shk2 [Pyrenophora tritici-repentis Pt-1C-BFP]_x0001_gb|EDU40417.1| serine/threonine-protein kinase shk2 [Pyrenophora tritici-repentis Pt-1C-BFP]	Pyrenophora tritici-repentis Pt-1C-BFP	Eukaryota; Fungi; Dikarya; Ascomycota; Pezizomycotina; Dothideomycetes; Pleosporomycetidae; Pleosporales; Pleosporineae; Pleosporaceae; Pyrenophora.
gi|509743447|gb|AIJO01004333.1.g4216.t1	EKD17978.1	4e-127	56.9682	protein kinase [Marssonina brunnea f. sp. 'multigermtubi' MB_m1]	Marssonina brunnea f. sp. 'multigermtubi' MB_m1	Eukaryota; Fungi; Dikarya; Ascomycota; Pezizomycotina; Leotiomycetes; Helotiales; Dermateaceae; Marssonina.
gi|509743441|gb|AIJO01004336.1.g4227.t1	XP_003851210.1	0	54.7237	hypothetical protein MYCGRDRAFT_73868 [Zymoseptoria tritici IPO323]_x0001_gb|EGP86186.1| hypothetical protein MYCGRDRAFT_73868 [Zymoseptoria tritici IPO323]	Zymoseptoria tritici IPO323	Eukaryota; Fungi; Dikarya; Ascomycota; Pezizomycotina; Dothideomycetes; Dothideomycetidae; Capnodiales; Mycosphaerellaceae; Zymoseptoria.
gi|509743441|gb|AIJO01004336.1.g4227.t1	EME39600.1	7e-176	53.0686	hypothetical protein DOTSEDRAFT_75300 [Dothistroma septosporum NZE10]	Dothistroma septosporum NZE10	Eukaryota; Fungi; Dikarya; Ascomycota; Pezizomycotina; Dothideomycetes; Dothideomycetidae; Capnodiales; Mycosphaerellaceae; Mycosphaerella.
gi|509743441|gb|AIJO01004336.1.g4227.t1	EMF10101.1	6e-166	53.8911	adenine nucleotide alpha hydrolases-like protein [Sphaerulina musiva SO2202]	Sphaerulina musiva SO2202	Eukaryota; Fungi; Dikarya; Ascomycota; Pezizomycotina; Dothideomycetes; Dothideomycetidae; Capnodiales; Mycosphaerellaceae; Sphaerulina.
gi|509743431|gb|AIJO01004341.1.g4249.t1	EMD01255.1	3e-180	57.2874	hypothetical protein BAUCODRAFT_144801 [Baudoinia compniacensis UAMH 10762]	Baudoinia compniacensis UAMH 10762	Eukaryota; Fungi; Dikarya; Ascomycota; Pezizomycotina; Dothideomycetes; Dothideomycetidae; Capnodiales; Teratosphaeriaceae; mitosporic Teratosphaeriaceae; Baudoinia.
gi|509743431|gb|AIJO01004341.1.g4249.t1	EME49928.1	1e-168	58.4507	hypothetical protein DOTSEDRAFT_68672 [Dothistroma septosporum NZE10]	Dothistroma septosporum NZE10	Eukaryota; Fungi; Dikarya; Ascomycota; Pezizomycotina; Dothideomycetes; Dothideomycetidae; Capnodiales; Mycosphaerellaceae; Mycosphaerella.
gi|509743431|gb|AIJO01004341.1.g4249.t1	XP_003304292.1	3e-154	54.5667	hypothetical protein PTT_16825 [Pyrenophora teres f. teres 0-1]_x0001_gb|EFQ87608.1| hypothetical protein PTT_16825 [Pyrenophora teres f. teres 0-1]	Pyrenophora teres f. teres 0-1	Eukaryota; Fungi; Dikarya; Ascomycota; Pezizomycotina; Dothideomycetes; Pleosporomycetidae; Pleosporales; Pleosporineae; Pleosporaceae; Pyrenophora.
gi|509743431|gb|AIJO01004341.1.g4249.t1	XP_001931043.1	3e-151	54.2654	NAD-dependent histone deacetylase SIR2 [Pyrenophora tritici-repentis Pt-1C-BFP]_x0001_gb|EDU40148.1| NAD-dependent histone deacetylase SIR2 [Pyrenophora tritici-repentis Pt-1C-BFP]	Pyrenophora tritici-repentis Pt-1C-BFP	Eukaryota; Fungi; Dikarya; Ascomycota; Pezizomycotina; Dothideomycetes; Pleosporomycetidae; Pleosporales; Pleosporineae; Pleosporaceae; Pyrenophora.
gi|509743431|gb|AIJO01004341.1.g4249.t1	EUC37583.1	6e-149	52.0833	hypothetical protein COCCADRAFT_22769 [Bipolaris zeicola 26-R-13]_x0001_gb|EUN25792.1| hypothetical protein COCVIDRAFT_102514 [Bipolaris victoriae FI3]	Bipolaris zeicola 26-R-13	Eukaryota; Fungi; Dikarya; Ascomycota; Pezizomycotina; Dothideomycetes; Pleosporomycetidae; Pleosporales; Pleosporineae; Pleosporaceae; Bipolaris.
gi|509743431|gb|AIJO01004341.1.g4249.t1	EMF17736.1	1e-148	56.057	SIR2-domain-containing protein [Sphaerulina musiva SO2202]	Sphaerulina musiva SO2202	Eukaryota; Fungi; Dikarya; Ascomycota; Pezizomycotina; Dothideomycetes; Dothideomycetidae; Capnodiales; Mycosphaerellaceae; Sphaerulina.
gi|509743431|gb|AIJO01004341.1.g4249.t1	EUC39992.1	2e-148	52.5463	hypothetical protein COCMIDRAFT_109961 [Bipolaris oryzae ATCC 44560]	Bipolaris oryzae ATCC 44560	Eukaryota; Fungi; Dikarya; Ascomycota; Pezizomycotina; Dothideomycetes; Pleosporomycetidae; Pleosporales; Pleosporineae; Pleosporaceae; Bipolaris.
gi|509743431|gb|AIJO01004341.1.g4249.t1	EMD91793.1	4e-148	52.3148	hypothetical protein COCHEDRAFT_1136782 [Bipolaris maydis C5]_x0001_gb|ENI08449.1| hypothetical protein COCC4DRAFT_160721 [Bipolaris maydis ATCC 48331]	Bipolaris maydis C5	Eukaryota; Fungi; Dikarya; Ascomycota; Pezizomycotina; Dothideomycetes; Pleosporomycetidae; Pleosporales; Pleosporineae; Pleosporaceae; Bipolaris.
gi|509743431|gb|AIJO01004341.1.g4249.t1	EOA82305.1	5e-148	52.0833	hypothetical protein SETTUDRAFT_122648 [Setosphaeria turcica Et28A]	Setosphaeria turcica Et28A	Eukaryota; Fungi; Dikarya; Ascomycota; Pezizomycotina; Dothideomycetes; Pleosporomycetidae; Pleosporales; Pleosporineae; Pleosporaceae; Setosphaeria.
gi|509743431|gb|AIJO01004341.1.g4249.t1	EMD61344.1	2e-147	52.3148	hypothetical protein COCSADRAFT_96538 [Bipolaris sorokiniana ND90Pr]	Bipolaris sorokiniana ND90Pr	Eukaryota; Fungi; Dikarya; Ascomycota; Pezizomycotina; Dothideomycetes; Pleosporomycetidae; Pleosporales; Pleosporineae; Pleosporaceae; Bipolaris.
gi|509743431|gb|AIJO01004341.1.g4249.t1	XP_003836220.1	1e-145	53.11	hypothetical protein LEMA_P055610.1 [Leptosphaeria maculans JN3]_x0001_emb|CBX92855.1| hypothetical protein LEMA_P055610.1 [Leptosphaeria maculans JN3]	Leptosphaeria maculans JN3	Eukaryota; Fungi; Dikarya; Ascomycota; Pezizomycotina; Dothideomycetes; Pleosporomycetidae; Pleosporales; Pleosporineae; Leptosphaeriaceae; Leptosphaeria; Leptosphaeria maculans complex.
gi|509743431|gb|AIJO01004341.1.g4249.t1	EME87441.1	4e-144	52.8868	hypothetical protein MYCFIDRAFT_28021 [Pseudocercospora fijiensis CIRAD86]	Pseudocercospora fijiensis CIRAD86	Eukaryota; Fungi; Dikarya; Ascomycota; Pezizomycotina; Dothideomycetes; Dothideomycetidae; Capnodiales; Mycosphaerellaceae; Pseudocercospora.
gi|509743431|gb|AIJO01004341.1.g4249.t1	EKG19318.1	9e-141	53.0806	NAD-dependent histone deacetylase silent information regulator Sir2 [Macrophomina phaseolina MS6]	Macrophomina phaseolina MS6	Eukaryota; Fungi; Dikarya; Ascomycota; Pezizomycotina; Dothideomycetes; Dothideomycetes incertae sedis; Botryosphaeriales; Botryosphaeriaceae; Macrophomina.
gi|509743431|gb|AIJO01004341.1.g4249.t1	XP_003650586.1	6e-140	51.81	SIR2-like protein [Thielavia terrestris NRRL 8126]_x0001_gb|AEO64250.1| SIR2-like protein [Thielavia terrestris NRRL 8126]	Thielavia terrestris NRRL 8126	Eukaryota; Fungi; Dikarya; Ascomycota; Pezizomycotina; Sordariomycetes; Sordariomycetidae; Sordariales; Chaetomiaceae; Thielavia.
gi|509743431|gb|AIJO01004341.1.g4249.t1	XP_960372.1	1e-139	50.9934	hypothetical protein NCU04737 [Neurospora crassa OR74A]_x0001_gb|EAA31136.1| chromatin regulatory protein sir2 [Neurospora crassa OR74A]_x0001_emb|CAE85559.1| related to NAD-dependent histone deacetylase [Neurospora crassa]	Neurospora crassa OR74A	Eukaryota; Fungi; Dikarya; Ascomycota; Pezizomycotina; Sordariomycetes; Sordariomycetidae; Sordariales; Sordariaceae; Neurospora.
gi|509743431|gb|AIJO01004341.1.g4249.t1	ELR02647.1	1e-139	54.7677	hypothetical protein GMDG_05608 [Pseudogymnoascus destructans 20631-21]	Pseudogymnoascus destructans 20631-21	Eukaryota; Fungi; Dikarya; Ascomycota; Pezizomycotina; Leotiomycetes; Leotiomycetes incertae sedis; Pseudeurotiaceae; Pseudogymnoascus.
gi|509743431|gb|AIJO01004341.1.g4249.t1	EOD50949.1	4e-139	50.9934	putative histone deacetylase protein [Neofusicoccum parvum UCRNP2]	Neofusicoccum parvum UCRNP2	Eukaryota; Fungi; Dikarya; Ascomycota; Pezizomycotina; Dothideomycetes; Dothideomycetes incertae sedis; Botryosphaeriales; Botryosphaeriaceae; Neofusicoccum.
gi|509743431|gb|AIJO01004341.1.g4249.t1	XP_001905969.1	6e-139	53.7915	hypothetical protein [Podospora anserina S mat+]_x0001_emb|CAP66635.1| unnamed protein product [Podospora anserina S mat+]	Podospora anserina S mat+	Eukaryota; Fungi; Dikarya; Ascomycota; Pezizomycotina; Sordariomycetes; Sordariomycetidae; Sordariales; Lasiosphaeriaceae; Podospora.
gi|509743431|gb|AIJO01004341.1.g4249.t1	XP_003664228.1	9e-139	52.3148	hypothetical protein MYCTH_10995, partial [Myceliophthora thermophila ATCC 42464]_x0001_gb|AEO58983.1| hypothetical protein MYCTH_10995, partial [Myceliophthora thermophila ATCC 42464]	Myceliophthora thermophila ATCC 42464	Eukaryota; Fungi; Dikarya; Ascomycota; Pezizomycotina; Sordariomycetes; Sordariomycetidae; Sordariales; Chaetomiaceae; Myceliophthora.
gi|509743431|gb|AIJO01004341.1.g4249.t1	ELA34295.1	6e-138	51.2702	histone deacetylase [Colletotrichum gloeosporioides Nara gc5]	Colletotrichum gloeosporioides Nara gc5	Eukaryota; Fungi; Dikarya; Ascomycota; Pezizomycotina; Sordariomycetes; Hypocreomycetidae; Glomerellales; Glomerellaceae; mitosporic Glomerellaceae; Colletotrichum.
gi|509743431|gb|AIJO01004341.1.g4249.t1	EQB56871.1	2e-137	51.2702	Sir2 family protein [Colletotrichum gloeosporioides Cg-14]	Colletotrichum gloeosporioides Cg-14	Eukaryota; Fungi; Dikarya; Ascomycota; Pezizomycotina; Sordariomycetes; Hypocreomycetidae; Glomerellales; Glomerellaceae; mitosporic Glomerellaceae; Colletotrichum.
gi|509743431|gb|AIJO01004341.1.g4249.t1	XP_001226919.1	3e-137	50.5643	hypothetical protein CHGG_08992 [Chaetomium globosum CBS 148.51]_x0001_gb|EAQ84978.1| hypothetical protein CHGG_08992 [Chaetomium globosum CBS 148.51]	Chaetomium globosum CBS 148.51	Eukaryota; Fungi; Dikarya; Ascomycota; Pezizomycotina; Sordariomycetes; Sordariomycetidae; Sordariales; Chaetomiaceae; Chaetomium.
gi|509743431|gb|AIJO01004341.1.g4249.t1	XP_002584678.1	4e-137	56.6416	hypothetical protein UREG_05367 [Uncinocarpus reesii 1704]_x0001_gb|EEP80525.1| hypothetical protein UREG_05367 [Uncinocarpus reesii 1704]	Uncinocarpus reesii 1704	Eukaryota; Fungi; Dikarya; Ascomycota; Pezizomycotina; Eurotiomycetes; Eurotiomycetidae; Onygenales; Onygenaceae; Uncinocarpus.
gi|509743431|gb|AIJO01004341.1.g4249.t1	XP_003353066.1	7e-137	50.2193	hypothetical protein SMAC_03384 [Sordaria macrospora k-hell]_x0001_emb|CCC09828.1| unnamed protein product [Sordaria macrospora k-hell]	Sordaria macrospora k-hell	Eukaryota; Fungi; Dikarya; Ascomycota; Pezizomycotina; Sordariomycetes; Sordariomycetidae; Sordariales; Sordariaceae; Sordaria.
gi|509743431|gb|AIJO01004341.1.g4249.t1	XP_001272067.1	8e-137	52.4941	chromatin regulatory protein sir2 [Aspergillus clavatus NRRL 1]_x0001_gb|EAW10641.1| chromatin regulatory protein sir2 [Aspergillus clavatus NRRL 1]	Aspergillus clavatus NRRL 1	Eukaryota; Fungi; Dikarya; Ascomycota; Pezizomycotina; Eurotiomycetes; Eurotiomycetidae; Eurotiales; Aspergillaceae; Aspergillus.
gi|509743431|gb|AIJO01004341.1.g4249.t1	EPQ67638.1	5e-136	54.798	NAD(+)-dependent histone deacetylase [Blumeria graminis f. sp. tritici 96224]	Blumeria graminis f. sp. tritici 96224	Eukaryota; Fungi; Dikarya; Ascomycota; Pezizomycotina; Leotiomycetes; Erysiphales; Erysiphaceae; Blumeria.
gi|509743431|gb|AIJO01004341.1.g4249.t1	EOO03741.1	7e-136	51.7084	putative sir2 family protein [Togninia minima UCRPA7]	Togninia minima UCRPA7	Eukaryota; Fungi; Dikarya; Ascomycota; Pezizomycotina; Sordariomycetes; Sordariomycetidae; Calosphaeriales; Calosphaeriaceae; Togninia.
gi|509743431|gb|AIJO01004341.1.g4249.t1	CCT64400.1	9e-136	50.9434	related to NAD-dependent histone deacetylase [Fusarium fujikuroi IMI 58289]	Fusarium fujikuroi IMI 58289	Eukaryota; Fungi; Dikarya; Ascomycota; Pezizomycotina; Sordariomycetes; Hypocreomycetidae; Hypocreales; Nectriaceae; mitosporic Nectriaceae; Fusarium; Fusarium fujikuroi species complex.
gi|509743431|gb|AIJO01004341.1.g4249.t1	EHL03191.1	1e-135	51.9231	putative NAD-dependent histone deacetylase sir2 [Glarea lozoyensis 74030]	Glarea lozoyensis 74030	Eukaryota; Fungi; Dikarya; Ascomycota; Pezizomycotina; Leotiomycetes; Helotiales; Helotiaceae; Glarea.
gi|509743431|gb|AIJO01004341.1.g4249.t1	EON61179.1	2e-135	52.0581	hypothetical protein W97_00391 [Coniosporium apollinis CBS 100218]	Coniosporium apollinis CBS 100218	Eukaryota; Fungi; Dikarya; Ascomycota; Pezizomycotina; Eurotiomycetes; Chaetothyriomycetidae; Chaetothyriales; Herpotrichiellaceae; mitosporic Herpotrichiellaceae; Coniosporium.
gi|509743431|gb|AIJO01004341.1.g4249.t1	CCF39584.1	4e-135	52.3585	Sir2 family protein [Colletotrichum higginsianum]	Colletotrichum higginsianum	Eukaryota; Fungi; Dikarya; Ascomycota; Pezizomycotina; Sordariomycetes; Hypocreomycetidae; Glomerellales; Glomerellaceae; mitosporic Glomerellaceae; Colletotrichum. FEATURES Location/Qualifiers source 1..536 /organism="Colletotrichum higginsianum" /strain="IMI 349063" /db_xref="taxon:80884" /note="contig cont1.4001" Protein 1..536 /product="Sir2 family protein" Region <138..187 /region_name="DUF5…
gi|509743431|gb|AIJO01004341.1.g4249.t1	EPE29033.1	5e-135	52.7094	DHS-like NAD/FAD-binding protein [Glarea lozoyensis ATCC 20868]	Glarea lozoyensis ATCC 20868	Eukaryota; Fungi; Dikarya; Ascomycota; Pezizomycotina; Leotiomycetes; Helotiales; Helotiaceae; Glarea.
gi|509743431|gb|AIJO01004341.1.g4249.t1	EWG42139.1	3e-134	51.6049	NAD-dependent histone deacetylase SIR2 [Fusarium verticillioides 7600]_x0001_gb|EWG42140.1| NAD-dependent histone deacetylase SIR2 [Fusarium verticillioides 7600]	Fusarium verticillioides 7600	Eukaryota; Fungi; Dikarya; Ascomycota; Pezizomycotina; Sordariomycetes; Hypocreomycetidae; Hypocreales; Nectriaceae; mitosporic Nectriaceae; Fusarium; Fusarium fujikuroi species complex.
gi|509743431|gb|AIJO01004341.1.g4249.t1	XP_002564561.1	6e-134	52.8536	Pc22g05260 [Penicillium chrysogenum Wisconsin 54-1255]_x0001_emb|CAP97814.1| Pc22g05260 [Penicillium chrysogenum Wisconsin 54-1255]	Penicillium chrysogenum Wisconsin 54-1255	Eukaryota; Fungi; Dikarya; Ascomycota; Pezizomycotina; Eurotiomycetes; Eurotiomycetidae; Eurotiales; Aspergillaceae; Penicillium; Penicillium chrysogenum complex.
gi|509743431|gb|AIJO01004341.1.g4249.t1	XP_006694690.1	1e-133	51.2528	NAD-dependent histone deacetylase-like protein [Chaetomium thermophilum var. thermophilum DSM 1495]_x0001_gb|EGS19805.1| NAD-dependent histone deacetylase-like protein [Chaetomium thermophilum var. thermophilum DSM 1495]	Chaetomium thermophilum var. thermophilum DSM 1495	Eukaryota; Fungi; Dikarya; Ascomycota; Pezizomycotina; Sordariomycetes; Sordariomycetidae; Sordariales; Chaetomiaceae; Chaetomium.
gi|509743431|gb|AIJO01004341.1.g4249.t1	EKV04807.1	4e-133	52.8536	Histone deacetylase SIR2, putative [Penicillium digitatum Pd1]_x0001_gb|EKV12839.1| Histone deacetylase SIR2, putative [Penicillium digitatum PHI26]	Penicillium digitatum Pd1	Eukaryota; Fungi; Dikarya; Ascomycota; Pezizomycotina; Eurotiomycetes; Eurotiomycetidae; Eurotiales; Aspergillaceae; Penicillium.
gi|509743431|gb|AIJO01004341.1.g4249.t1	EKJ78755.1	5e-133	53.0769	hypothetical protein FPSE_01060 [Fusarium pseudograminearum CS3096]	Fusarium pseudograminearum CS3096	Eukaryota; Fungi; Dikarya; Ascomycota; Pezizomycotina; Sordariomycetes; Hypocreomycetidae; Hypocreales; Nectriaceae; mitosporic Nectriaceae; Fusarium.
gi|509743431|gb|AIJO01004341.1.g4249.t1	ETS04599.1	5e-133	52.2059	chromatin regulatory protein sir2 [Trichoderma reesei RUT C-30]	Trichoderma reesei RUT C-30	Eukaryota; Fungi; Dikarya; Ascomycota; Pezizomycotina; Sordariomycetes; Hypocreomycetidae; Hypocreales; Hypocreaceae; Trichoderma.
gi|509743431|gb|AIJO01004341.1.g4249.t1	XP_001544436.1	1e-132	51.9512	conserved hypothetical protein [Ajellomyces capsulatus NAm1]_x0001_gb|EDN03618.1| conserved hypothetical protein [Ajellomyces capsulatus NAm1]	Ajellomyces capsulatus NAm1	Eukaryota; Fungi; Dikarya; Ascomycota; Pezizomycotina; Eurotiomycetes; Eurotiomycetidae; Onygenales; Ajellomycetaceae; Ajellomyces.
gi|509743431|gb|AIJO01004341.1.g4249.t1	EGU82336.1	2e-132	50.2358	hypothetical protein FOXB_07165 [Fusarium oxysporum Fo5176]_x0001_gb|EXA47294.1| NAD-dependent histone deacetylase SIR2 [Fusarium oxysporum f. sp. pisi HDV247]	Fusarium oxysporum Fo5176	Eukaryota; Fungi; Dikarya; Ascomycota; Pezizomycotina; Sordariomycetes; Hypocreomycetidae; Hypocreales; Nectriaceae; mitosporic Nectriaceae; Fusarium; Fusarium oxysporum species complex.
gi|509743431|gb|AIJO01004341.1.g4249.t1	CDM36804.1	5e-132	52.8536	NAD-dependent histone deacetylase sir2 [Penicillium roqueforti]	Penicillium roqueforti	Eukaryota; Fungi; Dikarya; Ascomycota; Pezizomycotina; Eurotiomycetes; Eurotiomycetidae; Eurotiales; Aspergillaceae; Penicillium.
gi|509743431|gb|AIJO01004341.1.g4249.t1	XP_003046769.1	5e-132	50.9434	hypothetical protein NECHADRAFT_33808 [Nectria haematococca mpVI 77-13-4]_x0001_gb|EEU41056.1| hypothetical protein NECHADRAFT_33808 [Nectria haematococca mpVI 77-13-4]	Nectria haematococca mpVI 77-13-4	Eukaryota; Fungi; Dikarya; Ascomycota; Pezizomycotina; Sordariomycetes; Hypocreomycetidae; Hypocreales; Nectriaceae; mitosporic Nectriaceae; Fusarium; Fusarium solani species complex.
gi|509743393|gb|AIJO01004360.1.g4294.t1	EME49540.1	4e-109	60.3406	hypothetical protein DOTSEDRAFT_49782 [Dothistroma septosporum NZE10]	Dothistroma septosporum NZE10	Eukaryota; Fungi; Dikarya; Ascomycota; Pezizomycotina; Dothideomycetes; Dothideomycetidae; Capnodiales; Mycosphaerellaceae; Mycosphaerella.
gi|509743393|gb|AIJO01004360.1.g4294.t1	EMF17374.1	1e-85	54.4413	hypothetical protein SEPMUDRAFT_160654 [Sphaerulina musiva SO2202]	Sphaerulina musiva SO2202	Eukaryota; Fungi; Dikarya; Ascomycota; Pezizomycotina; Dothideomycetes; Dothideomycetidae; Capnodiales; Mycosphaerellaceae; Sphaerulina.
gi|509743393|gb|AIJO01004360.1.g4294.t1	EON67394.1	4e-48	75.8333	hypothetical protein W97_06647 [Coniosporium apollinis CBS 100218]	Coniosporium apollinis CBS 100218	Eukaryota; Fungi; Dikarya; Ascomycota; Pezizomycotina; Eurotiomycetes; Chaetothyriomycetidae; Chaetothyriales; Herpotrichiellaceae; mitosporic Herpotrichiellaceae; Coniosporium.
gi|509743393|gb|AIJO01004360.1.g4294.t1	EOA81940.1	1e-45	72.807	hypothetical protein SETTUDRAFT_141783 [Setosphaeria turcica Et28A]	Setosphaeria turcica Et28A	Eukaryota; Fungi; Dikarya; Ascomycota; Pezizomycotina; Dothideomycetes; Pleosporomycetidae; Pleosporales; Pleosporineae; Pleosporaceae; Setosphaeria.
gi|509743393|gb|AIJO01004360.1.g4294.t1	EUN28141.1	3e-45	71.9298	hypothetical protein COCVIDRAFT_36811 [Bipolaris victoriae FI3]	Bipolaris victoriae FI3	Eukaryota; Fungi; Dikarya; Ascomycota; Pezizomycotina; Dothideomycetes; Pleosporomycetidae; Pleosporales; Pleosporineae; Pleosporaceae; Bipolaris.
gi|509743393|gb|AIJO01004360.1.g4294.t1	EMD61695.1	3e-45	71.0526	hypothetical protein COCSADRAFT_234458 [Bipolaris sorokiniana ND90Pr]	Bipolaris sorokiniana ND90Pr	Eukaryota; Fungi; Dikarya; Ascomycota; Pezizomycotina; Dothideomycetes; Pleosporomycetidae; Pleosporales; Pleosporineae; Pleosporaceae; Bipolaris.
gi|509743393|gb|AIJO01004360.1.g4294.t1	EMD91434.1	4e-45	71.0526	hypothetical protein COCHEDRAFT_1213890 [Bipolaris maydis C5]_x0001_gb|ENI08808.1| hypothetical protein COCC4DRAFT_128466 [Bipolaris maydis ATCC 48331]	Bipolaris maydis C5	Eukaryota; Fungi; Dikarya; Ascomycota; Pezizomycotina; Dothideomycetes; Pleosporomycetidae; Pleosporales; Pleosporineae; Pleosporaceae; Bipolaris.
gi|509743393|gb|AIJO01004360.1.g4294.t1	EUC47535.1	4e-45	71.0526	hypothetical protein COCMIDRAFT_89918 [Bipolaris oryzae ATCC 44560]	Bipolaris oryzae ATCC 44560	Eukaryota; Fungi; Dikarya; Ascomycota; Pezizomycotina; Dothideomycetes; Pleosporomycetidae; Pleosporales; Pleosporineae; Pleosporaceae; Bipolaris.
gi|509743393|gb|AIJO01004360.1.g4294.t1	EUC33981.1	4e-45	71.0526	hypothetical protein COCCADRAFT_94527 [Bipolaris zeicola 26-R-13]	Bipolaris zeicola 26-R-13	Eukaryota; Fungi; Dikarya; Ascomycota; Pezizomycotina; Dothideomycetes; Pleosporomycetidae; Pleosporales; Pleosporineae; Pleosporaceae; Bipolaris.
gi|509743393|gb|AIJO01004360.1.g4294.t1	XP_003836016.1	6e-45	51.5556	similar to HMG box protein [Leptosphaeria maculans JN3]_x0001_emb|CBX92651.1| similar to HMG box protein [Leptosphaeria maculans JN3]	Leptosphaeria maculans JN3	Eukaryota; Fungi; Dikarya; Ascomycota; Pezizomycotina; Dothideomycetes; Pleosporomycetidae; Pleosporales; Pleosporineae; Leptosphaeriaceae; Leptosphaeria; Leptosphaeria maculans complex.
gi|509743393|gb|AIJO01004360.1.g4294.t1	EOD48421.1	7e-45	72.7273	putative hmg box protein [Neofusicoccum parvum UCRNP2]	Neofusicoccum parvum UCRNP2	Eukaryota; Fungi; Dikarya; Ascomycota; Pezizomycotina; Dothideomycetes; Dothideomycetes incertae sedis; Botryosphaeriales; Botryosphaeriaceae; Neofusicoccum.
gi|509743393|gb|AIJO01004360.1.g4294.t1	EHY55632.1	1e-42	59.8639	hypothetical protein HMPREF1120_03762 [Exophiala dermatitidis NIH/UT8656]	Exophiala dermatitidis NIH/UT8656	Eukaryota; Fungi; Dikarya; Ascomycota; Pezizomycotina; Eurotiomycetes; Chaetothyriomycetidae; Chaetothyriales; Herpotrichiellaceae; mitosporic Herpotrichiellaceae; Exophiala.
gi|509743393|gb|AIJO01004360.1.g4294.t1	XP_002837949.1	2e-41	66.3934	hypothetical protein [Tuber melanosporum Mel28]_x0001_emb|CAZ82140.1| unnamed protein product [Tuber melanosporum]	Tuber melanosporum Mel28	Eukaryota; Fungi; Dikarya; Ascomycota; Pezizomycotina; Pezizomycetes; Pezizales; Tuberaceae; Tuber.
gi|509743393|gb|AIJO01004360.1.g4294.t1	CCX34119.1	7e-41	71.1712	Similar to Transcription factor ste11; acc. no. P36631 [Pyronema omphalodes CBS 100304]	Pyronema omphalodes CBS 100304	Eukaryota; Fungi; Dikarya; Ascomycota; Pezizomycotina; Pezizomycetes; Pezizales; Pyronemataceae; Pyronema.
gi|509743393|gb|AIJO01004360.1.g4294.t1	XP_002585139.1	2e-40	64.0351	predicted protein [Uncinocarpus reesii 1704]_x0001_gb|EEP80986.1| predicted protein [Uncinocarpus reesii 1704]	Uncinocarpus reesii 1704	Eukaryota; Fungi; Dikarya; Ascomycota; Pezizomycotina; Eurotiomycetes; Eurotiomycetidae; Onygenales; Onygenaceae; Uncinocarpus.
gi|509743393|gb|AIJO01004360.1.g4294.t1	ETN46342.1	7e-40	61.8644	hypothetical protein HMPREF1541_00526 [Cyphellophora europaea CBS 101466]	Cyphellophora europaea CBS 101466	Eukaryota; Fungi; Dikarya; Ascomycota; Pezizomycotina; Eurotiomycetes; Chaetothyriomycetidae; Chaetothyriales; Cyphellophoraceae; Cyphellophora.
gi|509743393|gb|AIJO01004360.1.g4294.t1	EWC44014.1	8e-39	68.75	hypothetical protein DRE_01366 [Drechslerella stenobrocha 248]	Drechslerella stenobrocha 248	Eukaryota; Fungi; Dikarya; Ascomycota; Pezizomycotina; Orbiliomycetes; Orbiliales; Orbiliaceae; mitosporic Orbiliaceae; Drechslerella.
gi|509743393|gb|AIJO01004360.1.g4294.t1	XP_002848525.1	1e-38	64.0351	HMG box protein [Arthroderma otae CBS 113480]_x0001_gb|EEQ28640.1| HMG box protein [Arthroderma otae CBS 113480]	Arthroderma otae CBS 113480	Eukaryota; Fungi; Dikarya; Ascomycota; Pezizomycotina; Eurotiomycetes; Eurotiomycetidae; Onygenales; Arthrodermataceae; Arthroderma.
gi|509743393|gb|AIJO01004360.1.g4294.t1	XP_003174441.1	2e-38	64.0351	HMG box protein [Arthroderma gypseum CBS 118893]_x0001_gb|EFR01611.1| HMG box protein [Arthroderma gypseum CBS 118893]	Arthroderma gypseum CBS 118893	Eukaryota; Fungi; Dikarya; Ascomycota; Pezizomycotina; Eurotiomycetes; Eurotiomycetidae; Onygenales; Arthrodermataceae; Arthroderma.
gi|509743393|gb|AIJO01004360.1.g4294.t1	EPS42829.1	3e-38	65.5462	hypothetical protein H072_3206 [Dactylellina haptotyla CBS 200.50]	Dactylellina haptotyla CBS 200.50	Eukaryota; Fungi; Dikarya; Ascomycota; Pezizomycotina; Orbiliomycetes; Orbiliales; Orbiliaceae; mitosporic Orbiliaceae; Dactylellina.
gi|509743393|gb|AIJO01004360.1.g4294.t1	XP_003010077.1	4e-38	64.0351	HMG box protein, putative [Arthroderma benhamiae CBS 112371]_x0001_gb|EFE29437.1| HMG box protein, putative [Arthroderma benhamiae CBS 112371]	Arthroderma benhamiae CBS 112371	Eukaryota; Fungi; Dikarya; Ascomycota; Pezizomycotina; Eurotiomycetes; Eurotiomycetidae; Onygenales; Arthrodermataceae; Arthroderma.
gi|509743393|gb|AIJO01004360.1.g4294.t1	ETI22360.1	5e-38	63.4783	hypothetical protein G647_06434 [Cladophialophora carrionii CBS 160.54]	Cladophialophora carrionii CBS 160.54	Eukaryota; Fungi; Dikarya; Ascomycota; Pezizomycotina; Eurotiomycetes; Chaetothyriomycetidae; Chaetothyriales; Herpotrichiellaceae; mitosporic Herpotrichiellaceae; Cladophialophora.
gi|509743393|gb|AIJO01004360.1.g4294.t1	EGD99868.1	5e-38	64.0351	hypothetical protein TESG_07204 [Trichophyton tonsurans CBS 112818]	Trichophyton tonsurans CBS 112818	Eukaryota; Fungi; Dikarya; Ascomycota; Pezizomycotina; Eurotiomycetes; Eurotiomycetidae; Onygenales; Arthrodermataceae; mitosporic Arthrodermataceae; Trichophyton.
gi|509743393|gb|AIJO01004360.1.g4294.t1	XP_003231730.1	6e-38	64.0351	hypothetical protein TERG_08029 [Trichophyton rubrum CBS 118892]_x0001_gb|EGD91811.1| hypothetical protein TERG_08029 [Trichophyton rubrum CBS 118892]	Trichophyton rubrum CBS 118892	Eukaryota; Fungi; Dikarya; Ascomycota; Pezizomycotina; Eurotiomycetes; Eurotiomycetidae; Onygenales; Arthrodermataceae; mitosporic Arthrodermataceae; Trichophyton.
gi|509743393|gb|AIJO01004360.1.g4294.t1	XP_003023280.1	1e-36	63.1579	HMG box protein, putative [Trichophyton verrucosum HKI 0517]_x0001_gb|EFE42662.1| HMG box protein, putative [Trichophyton verrucosum HKI 0517]	Trichophyton verrucosum HKI 0517	Eukaryota; Fungi; Dikarya; Ascomycota; Pezizomycotina; Eurotiomycetes; Eurotiomycetidae; Onygenales; Arthrodermataceae; mitosporic Arthrodermataceae; Trichophyton.
gi|509743393|gb|AIJO01004360.1.g4294.t1	XP_751590.2	2e-36	63.5593	HMG box protein [Aspergillus fumigatus Af293]_x0001_gb|EAL89552.2| HMG box protein, putative [Aspergillus fumigatus Af293]	Aspergillus fumigatus Af293	Eukaryota; Fungi; Dikarya; Ascomycota; Pezizomycotina; Eurotiomycetes; Eurotiomycetidae; Eurotiales; Aspergillaceae; Aspergillus.
gi|509743393|gb|AIJO01004360.1.g4294.t1	EDP50600.1	2e-36	63.5593	HMG box protein [Aspergillus fumigatus A1163]	Aspergillus fumigatus A1163	Eukaryota; Fungi; Dikarya; Ascomycota; Pezizomycotina; Eurotiomycetes; Eurotiomycetidae; Eurotiales; Aspergillaceae; Aspergillus.
gi|509743393|gb|AIJO01004360.1.g4294.t1	ELR08424.1	2e-36	66.087	hypothetical protein GMDG_00488 [Pseudogymnoascus destructans 20631-21]	Pseudogymnoascus destructans 20631-21	Eukaryota; Fungi; Dikarya; Ascomycota; Pezizomycotina; Leotiomycetes; Leotiomycetes incertae sedis; Pseudeurotiaceae; Pseudogymnoascus.
gi|509743393|gb|AIJO01004360.1.g4294.t1	XP_001272095.1	3e-36	61.4754	HMG box protein [Aspergillus clavatus NRRL 1]_x0001_gb|EAW10669.1| HMG box protein [Aspergillus clavatus NRRL 1]	Aspergillus clavatus NRRL 1	Eukaryota; Fungi; Dikarya; Ascomycota; Pezizomycotina; Eurotiomycetes; Eurotiomycetidae; Eurotiales; Aspergillaceae; Aspergillus.
gi|509743393|gb|AIJO01004360.1.g4294.t1	ABN11480.1	5e-36	64.2857	STE11-like transcription factor [Ascosphaera apis]	Ascosphaera apis	Eukaryota; Fungi; Dikarya; Ascomycota; Pezizomycotina; Eurotiomycetes; Eurotiomycetidae; Onygenales; Ascosphaeraceae; Ascosphaera.
gi|509743393|gb|AIJO01004360.1.g4294.t1	XP_001266795.1	5e-36	62.7119	HMG box protein [Neosartorya fischeri NRRL 181]_x0001_gb|EAW24898.1| HMG box protein [Neosartorya fischeri NRRL 181]	Neosartorya fischeri NRRL 181	Eukaryota; Fungi; Dikarya; Ascomycota; Pezizomycotina; Eurotiomycetes; Eurotiomycetidae; Eurotiales; Aspergillaceae; Neosartorya.
gi|509743393|gb|AIJO01004360.1.g4294.t1	XP_001212305.1	7e-36	60.1695	predicted protein [Aspergillus terreus NIH2624]_x0001_gb|EAU36401.1| predicted protein [Aspergillus terreus NIH2624]	Aspergillus terreus NIH2624	Eukaryota; Fungi; Dikarya; Ascomycota; Pezizomycotina; Eurotiomycetes; Eurotiomycetidae; Eurotiales; Aspergillaceae; Aspergillus.
gi|509743393|gb|AIJO01004360.1.g4294.t1	XP_001262578.1	3e-35	61.8644	HMG box protein, putative [Neosartorya fischeri NRRL 181]_x0001_gb|EAW20681.1| HMG box protein, putative [Neosartorya fischeri NRRL 181]	Neosartorya fischeri NRRL 181	Eukaryota; Fungi; Dikarya; Ascomycota; Pezizomycotina; Eurotiomycetes; Eurotiomycetidae; Eurotiales; Aspergillaceae; Neosartorya.
gi|509743393|gb|AIJO01004360.1.g4294.t1	EHK98655.1	3e-35	57.1429	putative Transcription factor ste11 [Glarea lozoyensis 74030]	Glarea lozoyensis 74030	Eukaryota; Fungi; Dikarya; Ascomycota; Pezizomycotina; Leotiomycetes; Helotiales; Helotiaceae; Glarea.
gi|509743393|gb|AIJO01004360.1.g4294.t1	EHA26655.1	5e-35	58.1967	hypothetical protein ASPNIDRAFT_35925 [Aspergillus niger ATCC 1015]	Aspergillus niger ATCC 1015	Eukaryota; Fungi; Dikarya; Ascomycota; Pezizomycotina; Eurotiomycetes; Eurotiomycetidae; Eurotiales; Aspergillaceae; Aspergillus.
gi|509743393|gb|AIJO01004360.1.g4294.t1	EPE32563.1	5e-35	57.1429	HMG-box [Glarea lozoyensis ATCC 20868]	Glarea lozoyensis ATCC 20868	Eukaryota; Fungi; Dikarya; Ascomycota; Pezizomycotina; Leotiomycetes; Helotiales; Helotiaceae; Glarea.
gi|509743393|gb|AIJO01004360.1.g4294.t1	CAK37105.1	5e-35	58.1967	unnamed protein product [Aspergillus niger]	Aspergillus niger	Eukaryota; Fungi; Dikarya; Ascomycota; Pezizomycotina; Eurotiomycetes; Eurotiomycetidae; Eurotiales; Aspergillaceae; Aspergillus.
gi|509743393|gb|AIJO01004360.1.g4294.t1	BAE54910.1	6e-35	59.8291	unnamed protein product [Aspergillus oryzae RIB40]	Aspergillus oryzae RIB40	Eukaryota; Fungi; Dikarya; Ascomycota; Pezizomycotina; Eurotiomycetes; Eurotiomycetidae; Eurotiales; Aspergillaceae; Aspergillus.
gi|509743393|gb|AIJO01004360.1.g4294.t1	XP_001389208.2	6e-35	58.1967	HMG box protein [Aspergillus niger CBS 513.88]	Aspergillus niger CBS 513.88	Eukaryota; Fungi; Dikarya; Ascomycota; Pezizomycotina; Eurotiomycetes; Eurotiomycetidae; Eurotiales; Aspergillaceae; Aspergillus.
gi|509742360|gb|AIJO01004517.1.g4703.t1	EME81642.1	7e-10	50	hypothetical protein MYCFIDRAFT_19570, partial [Pseudocercospora fijiensis CIRAD86]	Pseudocercospora fijiensis CIRAD86	Eukaryota; Fungi; Dikarya; Ascomycota; Pezizomycotina; Dothideomycetes; Dothideomycetidae; Capnodiales; Mycosphaerellaceae; Pseudocercospora.
gi|509742344|gb|AIJO01004525.1.g4723.t1	XP_003857267.1	4e-14	73.6842	hypothetical protein MYCGRDRAFT_102570 [Zymoseptoria tritici IPO323]_x0001_gb|EGP92243.1| hypothetical protein MYCGRDRAFT_102570 [Zymoseptoria tritici IPO323]	Zymoseptoria tritici IPO323	Eukaryota; Fungi; Dikarya; Ascomycota; Pezizomycotina; Dothideomycetes; Dothideomycetidae; Capnodiales; Mycosphaerellaceae; Zymoseptoria.
gi|509742344|gb|AIJO01004525.1.g4723.t1	EMC95240.1	1e-13	69.2308	hypothetical protein BAUCODRAFT_532755 [Baudoinia compniacensis UAMH 10762]	Baudoinia compniacensis UAMH 10762	Eukaryota; Fungi; Dikarya; Ascomycota; Pezizomycotina; Dothideomycetes; Dothideomycetidae; Capnodiales; Teratosphaeriaceae; mitosporic Teratosphaeriaceae; Baudoinia.
gi|509742344|gb|AIJO01004525.1.g4723.t1	EMF16511.1	3e-13	71.7949	hypothetical protein SEPMUDRAFT_112554 [Sphaerulina musiva SO2202]	Sphaerulina musiva SO2202	Eukaryota; Fungi; Dikarya; Ascomycota; Pezizomycotina; Dothideomycetes; Dothideomycetidae; Capnodiales; Mycosphaerellaceae; Sphaerulina.
gi|509742344|gb|AIJO01004525.1.g4723.t1	EME49100.1	2e-12	69.2308	hypothetical protein DOTSEDRAFT_58356 [Dothistroma septosporum NZE10]	Dothistroma septosporum NZE10	Eukaryota; Fungi; Dikarya; Ascomycota; Pezizomycotina; Dothideomycetes; Dothideomycetidae; Capnodiales; Mycosphaerellaceae; Mycosphaerella.
gi|509742344|gb|AIJO01004525.1.g4723.t1	EME87779.1	3e-11	67.1053	hypothetical protein MYCFIDRAFT_75613 [Pseudocercospora fijiensis CIRAD86]	Pseudocercospora fijiensis CIRAD86	Eukaryota; Fungi; Dikarya; Ascomycota; Pezizomycotina; Dothideomycetes; Dothideomycetidae; Capnodiales; Mycosphaerellaceae; Pseudocercospora.
gi|509742344|gb|AIJO01004525.1.g4723.t1	XP_001588283.1	1e-07	62.1622	hypothetical protein SS1G_10730 [Sclerotinia sclerotiorum 1980]_x0001_gb|EDN94855.1| hypothetical protein SS1G_10730 [Sclerotinia sclerotiorum 1980 UF-70]	Sclerotinia sclerotiorum 1980 UF-70	Eukaryota; Fungi; Dikarya; Ascomycota; Pezizomycotina; Leotiomycetes; Helotiales; Sclerotiniaceae; Sclerotinia.
gi|509742344|gb|AIJO01004525.1.g4723.t1	CCD49667.1	2e-07	64.8649	hypothetical protein BofuT4_P093750.1 [Botryotinia fuckeliana T4]	Botryotinia fuckeliana T4	Eukaryota; Fungi; Dikarya; Ascomycota; Pezizomycotina; Leotiomycetes; Helotiales; Sclerotiniaceae; Botryotinia.
gi|509742344|gb|AIJO01004525.1.g4723.t1	ESZ95761.1	4e-07	60.8108	hypothetical protein SBOR_3868 [Sclerotinia borealis F-4157]	Sclerotinia borealis F-4157	Eukaryota; Fungi; Dikarya; Ascomycota; Pezizomycotina; Leotiomycetes; Helotiales; Sclerotiniaceae; Sclerotinia.
gi|509742144|gb|AIJO01004625.1.g4997.t1	XP_003855780.1	2e-177	64.5477	hypothetical protein MYCGRDRAFT_35447 [Zymoseptoria tritici IPO323]_x0001_gb|EGP90756.1| hypothetical protein MYCGRDRAFT_35447 [Zymoseptoria tritici IPO323]	Zymoseptoria tritici IPO323	Eukaryota; Fungi; Dikarya; Ascomycota; Pezizomycotina; Dothideomycetes; Dothideomycetidae; Capnodiales; Mycosphaerellaceae; Zymoseptoria.
gi|509742144|gb|AIJO01004625.1.g4997.t1	EME41280.1	1e-170	63.9903	hypothetical protein DOTSEDRAFT_176327 [Dothistroma septosporum NZE10]	Dothistroma septosporum NZE10	Eukaryota; Fungi; Dikarya; Ascomycota; Pezizomycotina; Dothideomycetes; Dothideomycetidae; Capnodiales; Mycosphaerellaceae; Mycosphaerella.
gi|509742144|gb|AIJO01004625.1.g4997.t1	EMC93091.1	5e-161	61.9277	hypothetical protein BAUCODRAFT_38002 [Baudoinia compniacensis UAMH 10762]	Baudoinia compniacensis UAMH 10762	Eukaryota; Fungi; Dikarya; Ascomycota; Pezizomycotina; Dothideomycetes; Dothideomycetidae; Capnodiales; Teratosphaeriaceae; mitosporic Teratosphaeriaceae; Baudoinia.
gi|509742144|gb|AIJO01004625.1.g4997.t1	EME77409.1	2e-155	58.7952	hypothetical protein MYCFIDRAFT_158248 [Pseudocercospora fijiensis CIRAD86]	Pseudocercospora fijiensis CIRAD86	Eukaryota; Fungi; Dikarya; Ascomycota; Pezizomycotina; Dothideomycetes; Dothideomycetidae; Capnodiales; Mycosphaerellaceae; Pseudocercospora.
gi|509742144|gb|AIJO01004625.1.g4997.t1	EMF11010.1	6e-154	59.6154	Brix-domain-containing protein [Sphaerulina musiva SO2202]	Sphaerulina musiva SO2202	Eukaryota; Fungi; Dikarya; Ascomycota; Pezizomycotina; Dothideomycetes; Dothideomycetidae; Capnodiales; Mycosphaerellaceae; Sphaerulina.
gi|509742144|gb|AIJO01004625.1.g4997.t1	EON64879.1	3e-145	57.767	hypothetical protein W97_04113 [Coniosporium apollinis CBS 100218]	Coniosporium apollinis CBS 100218	Eukaryota; Fungi; Dikarya; Ascomycota; Pezizomycotina; Eurotiomycetes; Chaetothyriomycetidae; Chaetothyriales; Herpotrichiellaceae; mitosporic Herpotrichiellaceae; Coniosporium.
gi|509742144|gb|AIJO01004625.1.g4997.t1	EOD48933.1	4e-140	58.6207	putative ribosome biogenesis protein [Neofusicoccum parvum UCRNP2]	Neofusicoccum parvum UCRNP2	Eukaryota; Fungi; Dikarya; Ascomycota; Pezizomycotina; Dothideomycetes; Dothideomycetes incertae sedis; Botryosphaeriales; Botryosphaeriaceae; Neofusicoccum.
gi|509742144|gb|AIJO01004625.1.g4997.t1	ELR08693.1	3e-137	53.9216	hypothetical protein GMDG_03375 [Pseudogymnoascus destructans 20631-21]	Pseudogymnoascus destructans 20631-21	Eukaryota; Fungi; Dikarya; Ascomycota; Pezizomycotina; Leotiomycetes; Leotiomycetes incertae sedis; Pseudeurotiaceae; Pseudogymnoascus.
gi|509742144|gb|AIJO01004625.1.g4997.t1	EPE26852.1	5e-137	53.6765	hypothetical protein GLAREA_02766 [Glarea lozoyensis ATCC 20868]	Glarea lozoyensis ATCC 20868	Eukaryota; Fungi; Dikarya; Ascomycota; Pezizomycotina; Leotiomycetes; Helotiales; Helotiaceae; Glarea.
gi|509742144|gb|AIJO01004625.1.g4997.t1	EKG20263.1	5e-135	56.6502	hypothetical protein MPH_02380 [Macrophomina phaseolina MS6]	Macrophomina phaseolina MS6	Eukaryota; Fungi; Dikarya; Ascomycota; Pezizomycotina; Dothideomycetes; Dothideomycetes incertae sedis; Botryosphaeriales; Botryosphaeriaceae; Macrophomina.
gi|509742144|gb|AIJO01004625.1.g4997.t1	ENH85447.1	2e-133	54.0342	ribosome biogenesis protein ssf2 [Colletotrichum orbiculare MAFF 240422]	Colletotrichum orbiculare MAFF 240422	Eukaryota; Fungi; Dikarya; Ascomycota; Pezizomycotina; Sordariomycetes; Hypocreomycetidae; Glomerellales; Glomerellaceae; mitosporic Glomerellaceae; Colletotrichum.
gi|509742144|gb|AIJO01004625.1.g4997.t1	XP_003042245.1	2e-130	52.7094	predicted protein [Nectria haematococca mpVI 77-13-4]_x0001_gb|EEU36532.1| predicted protein [Nectria haematococca mpVI 77-13-4]	Nectria haematococca mpVI 77-13-4	Eukaryota; Fungi; Dikarya; Ascomycota; Pezizomycotina; Sordariomycetes; Hypocreomycetidae; Hypocreales; Nectriaceae; mitosporic Nectriaceae; Fusarium; Fusarium solani species complex.
gi|509742144|gb|AIJO01004625.1.g4997.t1	XP_003666194.1	2e-130	52.4631	hypothetical protein MYCTH_2310708 [Myceliophthora thermophila ATCC 42464]_x0001_gb|AEO60949.1| hypothetical protein MYCTH_2310708 [Myceliophthora thermophila ATCC 42464]	Myceliophthora thermophila ATCC 42464	Eukaryota; Fungi; Dikarya; Ascomycota; Pezizomycotina; Sordariomycetes; Sordariomycetidae; Sordariales; Chaetomiaceae; Myceliophthora.
gi|509742144|gb|AIJO01004625.1.g4997.t1	XP_003652794.1	3e-129	53.0151	hypothetical protein THITE_2114560 [Thielavia terrestris NRRL 8126]_x0001_gb|AEO66458.1| hypothetical protein THITE_2114560 [Thielavia terrestris NRRL 8126]	Thielavia terrestris NRRL 8126	Eukaryota; Fungi; Dikarya; Ascomycota; Pezizomycotina; Sordariomycetes; Sordariomycetidae; Sordariales; Chaetomiaceae; Thielavia.
gi|509742144|gb|AIJO01004625.1.g4997.t1	EMT65803.1	6e-129	51.8428	Brix domain-containing protein C1B9.03c [Fusarium oxysporum f. sp. cubense race 4]_x0001_gb|EWZ96039.1| hypothetical protein FOWG_03544 [Fusarium oxysporum f. sp. lycopersici MN25]	Fusarium oxysporum f. sp. cubense race 4	Eukaryota; Fungi; Dikarya; Ascomycota; Pezizomycotina; Sordariomycetes; Hypocreomycetidae; Hypocreales; Nectriaceae; mitosporic Nectriaceae; Fusarium; Fusarium oxysporum species complex.
gi|509742144|gb|AIJO01004625.1.g4997.t1	CCD56326.1	6e-129	51.9608	similar to ribosome biogenesis protein Ssf2 [Botryotinia fuckeliana T4]_x0001_gb|EMR81727.1| putative ribosome biogenesis protein ssf1 protein [Botryotinia fuckeliana BcDW1]	Botryotinia fuckeliana T4	Eukaryota; Fungi; Dikarya; Ascomycota; Pezizomycotina; Leotiomycetes; Helotiales; Sclerotiniaceae; Botryotinia.
gi|509742144|gb|AIJO01004625.1.g4997.t1	XP_001592325.1	9e-129	52.3227	hypothetical protein SS1G_06566 [Sclerotinia sclerotiorum 1980]_x0001_gb|EDO04083.1| hypothetical protein SS1G_06566 [Sclerotinia sclerotiorum 1980 UF-70]	Sclerotinia sclerotiorum 1980 UF-70	Eukaryota; Fungi; Dikarya; Ascomycota; Pezizomycotina; Leotiomycetes; Helotiales; Sclerotiniaceae; Sclerotinia.
gi|509742144|gb|AIJO01004625.1.g4997.t1	EFY95025.1	3e-128	52.2167	ribosome biogenesis protein Ssf2, putative [Metarhizium anisopliae ARSEF 23]	Metarhizium anisopliae ARSEF 23	Eukaryota; Fungi; Dikarya; Ascomycota; Pezizomycotina; Sordariomycetes; Hypocreomycetidae; Hypocreales; Clavicipitaceae; mitosporic Clavicipitaceae; Metarhizium.
gi|509742144|gb|AIJO01004625.1.g4997.t1	EKD13173.1	7e-128	50.8557	ribosome biogenesis protein [Marssonina brunnea f. sp. 'multigermtubi' MB_m1]	Marssonina brunnea f. sp. 'multigermtubi' MB_m1	Eukaryota; Fungi; Dikarya; Ascomycota; Pezizomycotina; Leotiomycetes; Helotiales; Dermateaceae; Marssonina.
gi|509742144|gb|AIJO01004625.1.g4997.t1	XP_384203.1	9e-128	51.7241	hypothetical protein FG04027.1 [Fusarium graminearum PH-1]	Fusarium graminearum PH-1	Eukaryota; Fungi; Dikarya; Ascomycota; Pezizomycotina; Sordariomycetes; Hypocreomycetidae; Hypocreales; Nectriaceae; mitosporic Nectriaceae; Fusarium.
gi|509742144|gb|AIJO01004625.1.g4997.t1	XP_003350205.1	9e-128	52.0885	hypothetical protein SMAC_01097 [Sordaria macrospora k-hell]_x0001_emb|CCC07073.1| unnamed protein product [Sordaria macrospora k-hell]	Sordaria macrospora k-hell	Eukaryota; Fungi; Dikarya; Ascomycota; Pezizomycotina; Sordariomycetes; Sordariomycetidae; Sordariales; Sordariaceae; Sordaria.
gi|509742144|gb|AIJO01004625.1.g4997.t1	XP_002623476.1	1e-127	52.9557	ribosome biogenesis protein Ssf2 [Ajellomyces dermatitidis SLH14081]_x0001_gb|EEQ71133.1| ribosome biogenesis protein Ssf2 [Ajellomyces dermatitidis SLH14081]_x0001_gb|EEQ83936.1| ribosome biogenesis protein Ssf2 [Ajellomyces dermatitidis ER-3]	Ajellomyces dermatitidis SLH14081	Eukaryota; Fungi; Dikarya; Ascomycota; Pezizomycotina; Eurotiomycetes; Eurotiomycetidae; Onygenales; Ajellomycetaceae; Ajellomyces.
gi|509742144|gb|AIJO01004625.1.g4997.t1	EKJ74503.1	1e-127	51.7241	hypothetical protein FPSE_05253 [Fusarium pseudograminearum CS3096]	Fusarium pseudograminearum CS3096	Eukaryota; Fungi; Dikarya; Ascomycota; Pezizomycotina; Sordariomycetes; Hypocreomycetidae; Hypocreales; Nectriaceae; mitosporic Nectriaceae; Fusarium.
gi|509742144|gb|AIJO01004625.1.g4997.t1	EGE79453.1	1e-127	52.9557	ribosome biogenesis protein Ssf2 [Ajellomyces dermatitidis ATCC 18188]	Ajellomyces dermatitidis ATCC 18188	Eukaryota; Fungi; Dikarya; Ascomycota; Pezizomycotina; Eurotiomycetes; Eurotiomycetidae; Onygenales; Ajellomycetaceae; Ajellomyces.
gi|509742144|gb|AIJO01004625.1.g4997.t1	EQL36301.1	1e-127	52.9557	hypothetical protein BDFG_02261 [Ajellomyces dermatitidis ATCC 26199]	Ajellomyces dermatitidis ATCC 26199	Eukaryota; Fungi; Dikarya; Ascomycota; Pezizomycotina; Eurotiomycetes; Eurotiomycetidae; Onygenales; Ajellomycetaceae; Ajellomyces.
gi|509742144|gb|AIJO01004625.1.g4997.t1	XP_002558715.1	1e-127	52.9703	Pc13g02760 [Penicillium chrysogenum Wisconsin 54-1255]_x0001_emb|CAP91345.1| Pc13g02760 [Penicillium chrysogenum Wisconsin 54-1255]	Penicillium chrysogenum Wisconsin 54-1255	Eukaryota; Fungi; Dikarya; Ascomycota; Pezizomycotina; Eurotiomycetes; Eurotiomycetidae; Eurotiales; Aspergillaceae; Penicillium; Penicillium chrysogenum complex.
gi|509742144|gb|AIJO01004625.1.g4997.t1	EGO59289.1	2e-127	52.8256	hypothetical protein NEUTE1DRAFT_79244 [Neurospora tetrasperma FGSC 2508]_x0001_gb|EGZ73410.1| Brix-domain-containing protein [Neurospora tetrasperma FGSC 2509]	Neurospora tetrasperma FGSC 2508	Eukaryota; Fungi; Dikarya; Ascomycota; Pezizomycotina; Sordariomycetes; Sordariomycetidae; Sordariales; Sordariaceae; Neurospora.
gi|509742144|gb|AIJO01004625.1.g4997.t1	XP_956914.1	2e-127	52.8256	hypothetical protein NCU04503 [Neurospora crassa OR74A]_x0001_gb|EAA27678.1| ribosome biogenesis protein Ssf2 [Neurospora crassa OR74A]	Neurospora crassa OR74A	Eukaryota; Fungi; Dikarya; Ascomycota; Pezizomycotina; Sordariomycetes; Sordariomycetidae; Sordariales; Sordariaceae; Neurospora.
gi|509742144|gb|AIJO01004625.1.g4997.t1	CDM35089.1	2e-127	53.202	Brix domain [Penicillium roqueforti]	Penicillium roqueforti	Eukaryota; Fungi; Dikarya; Ascomycota; Pezizomycotina; Eurotiomycetes; Eurotiomycetidae; Eurotiales; Aspergillaceae; Penicillium.
gi|509742144|gb|AIJO01004625.1.g4997.t1	EWG51102.1	1e-126	51.4778	hypothetical protein FVEG_10194 [Fusarium verticillioides 7600]	Fusarium verticillioides 7600	Eukaryota; Fungi; Dikarya; Ascomycota; Pezizomycotina; Sordariomycetes; Hypocreomycetidae; Hypocreales; Nectriaceae; mitosporic Nectriaceae; Fusarium; Fusarium fujikuroi species complex.
gi|509742144|gb|AIJO01004625.1.g4997.t1	XP_003719048.1	1e-126	51.2195	ribosome biogenesis protein SSF1 [Magnaporthe oryzae 70-15]_x0001_gb|EHA49464.1| ribosome biogenesis protein SSF1 [Magnaporthe oryzae 70-15]_x0001_gb|ELQ44568.1| ribosome biogenesis protein SSF1 [Magnaporthe oryzae Y34]_x0001_gb|ELQ66447.1| ribosome biogenesis protein SSF1 [Magnaporthe oryzae P131]	Magnaporthe oryzae 70-15	Eukaryota; Fungi; Dikarya; Ascomycota; Pezizomycotina; Sordariomycetes; Sordariomycetidae; Magnaporthales; Magnaporthaceae; Magnaporthe.
gi|509742144|gb|AIJO01004625.1.g4997.t1	CCT73730.1	1e-126	51.7241	related to mating protein SSF1 [Fusarium fujikuroi IMI 58289]	Fusarium fujikuroi IMI 58289	Eukaryota; Fungi; Dikarya; Ascomycota; Pezizomycotina; Sordariomycetes; Hypocreomycetidae; Hypocreales; Nectriaceae; mitosporic Nectriaceae; Fusarium; Fusarium fujikuroi species complex.
gi|509742144|gb|AIJO01004625.1.g4997.t1	EHK24242.1	2e-126	51.2315	hypothetical protein TRIVIDRAFT_30695 [Trichoderma virens Gv29-8]	Trichoderma virens Gv29-8	Eukaryota; Fungi; Dikarya; Ascomycota; Pezizomycotina; Sordariomycetes; Hypocreomycetidae; Hypocreales; Hypocreaceae; Trichoderma.
gi|509742144|gb|AIJO01004625.1.g4997.t1	XP_002796045.1	2e-126	54.5455	ribosome biogenesis protein SSF2 [Paracoccidioides sp. 'lutzii' Pb01]_x0001_gb|EEH39744.1| ribosome biogenesis protein SSF2 [Paracoccidioides sp. 'lutzii' Pb01]	Paracoccidioides sp. 'lutzii' Pb01	Eukaryota; Fungi; Dikarya; Ascomycota; Pezizomycotina; Eurotiomycetes; Eurotiomycetidae; Onygenales; mitosporic Onygenales; Paracoccidioides.
gi|509742144|gb|AIJO01004625.1.g4997.t1	EHY53669.1	2e-126	53.4314	purinergic receptor P2Y, G protein-coupled, 11 [Exophiala dermatitidis NIH/UT8656]	Exophiala dermatitidis NIH/UT8656	Eukaryota; Fungi; Dikarya; Ascomycota; Pezizomycotina; Eurotiomycetes; Chaetothyriomycetidae; Chaetothyriales; Herpotrichiellaceae; mitosporic Herpotrichiellaceae; Exophiala.
gi|509742144|gb|AIJO01004625.1.g4997.t1	XP_006694026.1	2e-126	52.1951	hypothetical protein CTHT_0035970 [Chaetomium thermophilum var. thermophilum DSM 1495]_x0001_gb|EGS21730.1| hypothetical protein CTHT_0035970 [Chaetomium thermophilum var. thermophilum DSM 1495]	Chaetomium thermophilum var. thermophilum DSM 1495	Eukaryota; Fungi; Dikarya; Ascomycota; Pezizomycotina; Sordariomycetes; Sordariomycetidae; Sordariales; Chaetomiaceae; Chaetomium.
gi|509742144|gb|AIJO01004625.1.g4997.t1	EFY88544.1	2e-126	50.9852	ribosome biogenesis protein Ssf2, putative [Metarhizium acridum CQMa 102]	Metarhizium acridum CQMa 102	Eukaryota; Fungi; Dikarya; Ascomycota; Pezizomycotina; Sordariomycetes; Hypocreomycetidae; Hypocreales; Clavicipitaceae; mitosporic Clavicipitaceae; Metarhizium.
gi|509742144|gb|AIJO01004625.1.g4997.t1	EFX02133.1	3e-126	51.9608	ribosome biogenesis protein [Grosmannia clavigera kw1407]	Grosmannia clavigera kw1407	Eukaryota; Fungi; Dikarya; Ascomycota; Pezizomycotina; Sordariomycetes; Sordariomycetidae; Ophiostomatales; Ophiostomataceae; Grosmannia.
gi|509742144|gb|AIJO01004625.1.g4997.t1	EEH44317.1	4e-126	53.9409	ribosome biogenesis protein SSF1 [Paracoccidioides brasiliensis Pb18]	Paracoccidioides brasiliensis Pb18	Eukaryota; Fungi; Dikarya; Ascomycota; Pezizomycotina; Eurotiomycetes; Eurotiomycetidae; Onygenales; mitosporic Onygenales; Paracoccidioides.
gi|509742144|gb|AIJO01004625.1.g4997.t1	XP_002143613.1	4e-126	52.9703	ribosome biogenesis protein Ssf2, putative [Talaromyces marneffei ATCC 18224]_x0001_gb|EEA27098.1| ribosome biogenesis protein Ssf2, putative [Talaromyces marneffei ATCC 18224]	Talaromyces marneffei ATCC 18224	Eukaryota; Fungi; Dikarya; Ascomycota; Pezizomycotina; Eurotiomycetes; Eurotiomycetidae; Eurotiales; Trichocomaceae; Talaromyces.
gi|509742144|gb|AIJO01004625.1.g4997.t1	EHK49261.1	5e-126	50.9852	hypothetical protein TRIATDRAFT_143977 [Trichoderma atroviride IMI 206040]	Trichoderma atroviride IMI 206040	Eukaryota; Fungi; Dikarya; Ascomycota; Pezizomycotina; Sordariomycetes; Hypocreomycetidae; Hypocreales; Hypocreaceae; Trichoderma.
gi|509742144|gb|AIJO01004625.1.g4997.t1	EJT78759.1	5e-126	51.3447	ribosome biogenesis protein SSF1 [Gaeumannomyces graminis var. tritici R3-111a-1]	Gaeumannomyces graminis var. tritici R3-111a-1	Eukaryota; Fungi; Dikarya; Ascomycota; Pezizomycotina; Sordariomycetes; Sordariomycetidae; Magnaporthales; Magnaporthaceae; Gaeumannomyces.
gi|509742144|gb|AIJO01004625.1.g4997.t1	EKV08229.1	7e-126	53.202	hypothetical protein PDIP_69150 [Penicillium digitatum Pd1]_x0001_gb|EKV09839.1| hypothetical protein PDIG_59730 [Penicillium digitatum PHI26]	Penicillium digitatum Pd1	Eukaryota; Fungi; Dikarya; Ascomycota; Pezizomycotina; Eurotiomycetes; Eurotiomycetidae; Eurotiales; Aspergillaceae; Penicillium.
gi|509742144|gb|AIJO01004625.1.g4997.t1	ESZ96452.1	8e-126	51.2255	putative ribosome biogenesis protein Ssf2 [Sclerotinia borealis F-4157]	Sclerotinia borealis F-4157	Eukaryota; Fungi; Dikarya; Ascomycota; Pezizomycotina; Leotiomycetes; Helotiales; Sclerotiniaceae; Sclerotinia.
gi|509742144|gb|AIJO01004625.1.g4997.t1	XP_001212168.1	2e-125	52.8395	conserved hypothetical protein [Aspergillus terreus NIH2624]_x0001_gb|EAU36264.1| conserved hypothetical protein [Aspergillus terreus NIH2624]	Aspergillus terreus NIH2624	Eukaryota; Fungi; Dikarya; Ascomycota; Pezizomycotina; Eurotiomycetes; Eurotiomycetidae; Eurotiales; Aspergillaceae; Aspergillus.
gi|509741838|gb|AIJO01004777.1.g5318.t1	EMD00076.1	0	65.1786	hypothetical protein BAUCODRAFT_63830 [Baudoinia compniacensis UAMH 10762]	Baudoinia compniacensis UAMH 10762	Eukaryota; Fungi; Dikarya; Ascomycota; Pezizomycotina; Dothideomycetes; Dothideomycetidae; Capnodiales; Teratosphaeriaceae; mitosporic Teratosphaeriaceae; Baudoinia.
gi|509741838|gb|AIJO01004777.1.g5318.t1	EME40004.1	0	61.9893	hypothetical protein DOTSEDRAFT_82723 [Dothistroma septosporum NZE10]	Dothistroma septosporum NZE10	Eukaryota; Fungi; Dikarya; Ascomycota; Pezizomycotina; Dothideomycetes; Dothideomycetidae; Capnodiales; Mycosphaerellaceae; Mycosphaerella.
gi|509741838|gb|AIJO01004777.1.g5318.t1	EMF09051.1	0	58.1272	cysteine proteinase [Sphaerulina musiva SO2202]	Sphaerulina musiva SO2202	Eukaryota; Fungi; Dikarya; Ascomycota; Pezizomycotina; Dothideomycetes; Dothideomycetidae; Capnodiales; Mycosphaerellaceae; Sphaerulina.
gi|509741838|gb|AIJO01004777.1.g5318.t1	EME77781.1	0	57.6512	hypothetical protein MYCFIDRAFT_157804 [Pseudocercospora fijiensis CIRAD86]	Pseudocercospora fijiensis CIRAD86	Eukaryota; Fungi; Dikarya; Ascomycota; Pezizomycotina; Dothideomycetes; Dothideomycetidae; Capnodiales; Mycosphaerellaceae; Pseudocercospora.
gi|509741838|gb|AIJO01004777.1.g5318.t1	XP_003848551.1	0	59.176	hypothetical protein MYCGRDRAFT_49955 [Zymoseptoria tritici IPO323]_x0001_gb|EGP83527.1| hypothetical protein MYCGRDRAFT_49955 [Zymoseptoria tritici IPO323]	Zymoseptoria tritici IPO323	Eukaryota; Fungi; Dikarya; Ascomycota; Pezizomycotina; Dothideomycetes; Dothideomycetidae; Capnodiales; Mycosphaerellaceae; Zymoseptoria.
gi|509741838|gb|AIJO01004777.1.g5318.t1	EON65143.1	5e-170	50.1852	hypothetical protein W97_04380 [Coniosporium apollinis CBS 100218]	Coniosporium apollinis CBS 100218	Eukaryota; Fungi; Dikarya; Ascomycota; Pezizomycotina; Eurotiomycetes; Chaetothyriomycetidae; Chaetothyriales; Herpotrichiellaceae; mitosporic Herpotrichiellaceae; Coniosporium.
gi|509741838|gb|AIJO01004777.1.g5318.t1	EUC35225.1	2e-163	51.7526	hypothetical protein COCCADRAFT_91386 [Bipolaris zeicola 26-R-13]	Bipolaris zeicola 26-R-13	Eukaryota; Fungi; Dikarya; Ascomycota; Pezizomycotina; Dothideomycetes; Pleosporomycetidae; Pleosporales; Pleosporineae; Pleosporaceae; Bipolaris.
gi|509741838|gb|AIJO01004777.1.g5318.t1	EUN25393.1	3e-163	51.7526	hypothetical protein COCVIDRAFT_103499 [Bipolaris victoriae FI3]	Bipolaris victoriae FI3	Eukaryota; Fungi; Dikarya; Ascomycota; Pezizomycotina; Dothideomycetes; Pleosporomycetidae; Pleosporales; Pleosporineae; Pleosporaceae; Bipolaris.
gi|509741838|gb|AIJO01004777.1.g5318.t1	EMD68824.1	2e-160	51.0504	hypothetical protein COCSADRAFT_135035 [Bipolaris sorokiniana ND90Pr]	Bipolaris sorokiniana ND90Pr	Eukaryota; Fungi; Dikarya; Ascomycota; Pezizomycotina; Dothideomycetes; Pleosporomycetidae; Pleosporales; Pleosporineae; Pleosporaceae; Bipolaris.
gi|509741838|gb|AIJO01004777.1.g5318.t1	EMD97436.1	7e-160	52.8889	hypothetical protein COCHEDRAFT_1164334 [Bipolaris maydis C5]_x0001_gb|ENI01426.1| hypothetical protein COCC4DRAFT_204244 [Bipolaris maydis ATCC 48331]	Bipolaris maydis C5	Eukaryota; Fungi; Dikarya; Ascomycota; Pezizomycotina; Dothideomycetes; Pleosporomycetidae; Pleosporales; Pleosporineae; Pleosporaceae; Bipolaris.
gi|509741838|gb|AIJO01004777.1.g5318.t1	EOA89861.1	7e-160	52.8139	hypothetical protein SETTUDRAFT_159418 [Setosphaeria turcica Et28A]	Setosphaeria turcica Et28A	Eukaryota; Fungi; Dikarya; Ascomycota; Pezizomycotina; Dothideomycetes; Pleosporomycetidae; Pleosporales; Pleosporineae; Pleosporaceae; Setosphaeria.
gi|509741838|gb|AIJO01004777.1.g5318.t1	EUC39852.1	3e-158	52.6667	hypothetical protein COCMIDRAFT_10145 [Bipolaris oryzae ATCC 44560]	Bipolaris oryzae ATCC 44560	Eukaryota; Fungi; Dikarya; Ascomycota; Pezizomycotina; Dothideomycetes; Pleosporomycetidae; Pleosporales; Pleosporineae; Pleosporaceae; Bipolaris.
gi|509741838|gb|AIJO01004777.1.g5318.t1	XP_003841718.1	4e-154	51.8438	hypothetical protein LEMA_P096480.1 [Leptosphaeria maculans JN3]_x0001_emb|CBX98239.1| hypothetical protein LEMA_P096480.1 [Leptosphaeria maculans JN3]	Leptosphaeria maculans JN3	Eukaryota; Fungi; Dikarya; Ascomycota; Pezizomycotina; Dothideomycetes; Pleosporomycetidae; Pleosporales; Pleosporineae; Leptosphaeriaceae; Leptosphaeria; Leptosphaeria maculans complex.
gi|509741838|gb|AIJO01004777.1.g5318.t1	XP_001936621.1	1e-149	50	calpain-like protease palB/rim-13 [Pyrenophora tritici-repentis Pt-1C-BFP]_x0001_gb|EDU49208.1| calpain-like protease palB/rim-13 [Pyrenophora tritici-repentis Pt-1C-BFP]	Pyrenophora tritici-repentis Pt-1C-BFP	Eukaryota; Fungi; Dikarya; Ascomycota; Pezizomycotina; Dothideomycetes; Pleosporomycetidae; Pleosporales; Pleosporineae; Pleosporaceae; Pyrenophora.
gi|509741832|gb|AIJO01004780.1.g5332.t1	EMC96647.1	0	74.4457	hypothetical protein BAUCODRAFT_34024 [Baudoinia compniacensis UAMH 10762]	Baudoinia compniacensis UAMH 10762	Eukaryota; Fungi; Dikarya; Ascomycota; Pezizomycotina; Dothideomycetes; Dothideomycetidae; Capnodiales; Teratosphaeriaceae; mitosporic Teratosphaeriaceae; Baudoinia.
gi|509741832|gb|AIJO01004780.1.g5332.t1	EME48922.1	0	72.549	hypothetical protein DOTSEDRAFT_67843 [Dothistroma septosporum NZE10]	Dothistroma septosporum NZE10	Eukaryota; Fungi; Dikarya; Ascomycota; Pezizomycotina; Dothideomycetes; Dothideomycetidae; Capnodiales; Mycosphaerellaceae; Mycosphaerella.
gi|509741832|gb|AIJO01004780.1.g5332.t1	EMF16925.1	0	70.4046	mitogen-activated protein kinase [Sphaerulina musiva SO2202]	Sphaerulina musiva SO2202	Eukaryota; Fungi; Dikarya; Ascomycota; Pezizomycotina; Dothideomycetes; Dothideomycetidae; Capnodiales; Mycosphaerellaceae; Sphaerulina.
gi|509741832|gb|AIJO01004780.1.g5332.t1	EME89002.1	0	71.4451	hypothetical protein MYCFIDRAFT_213493 [Pseudocercospora fijiensis CIRAD86]	Pseudocercospora fijiensis CIRAD86	Eukaryota; Fungi; Dikarya; Ascomycota; Pezizomycotina; Dothideomycetes; Dothideomycetidae; Capnodiales; Mycosphaerellaceae; Pseudocercospora.
gi|509741832|gb|AIJO01004780.1.g5332.t1	ACS91346.1	0	65.3534	mitogen-activated protein kinase kinase kinase [Zymoseptoria tritici]	Zymoseptoria tritici	Eukaryota; Fungi; Dikarya; Ascomycota; Pezizomycotina; Dothideomycetes; Dothideomycetidae; Capnodiales; Mycosphaerellaceae; Zymoseptoria.
gi|509741832|gb|AIJO01004780.1.g5332.t1	XP_003852991.1	0	66.7109	hypothetical protein MYCGRDRAFT_71128 [Zymoseptoria tritici IPO323]_x0001_gb|EGP87967.1| hypothetical protein MYCGRDRAFT_71128 [Zymoseptoria tritici IPO323]	Zymoseptoria tritici IPO323	Eukaryota; Fungi; Dikarya; Ascomycota; Pezizomycotina; Dothideomycetes; Dothideomycetidae; Capnodiales; Mycosphaerellaceae; Zymoseptoria.
gi|509741832|gb|AIJO01004780.1.g5332.t1	XP_003836684.1	0	58.8235	similar to MAP kinase [Leptosphaeria maculans JN3]_x0001_emb|CBX93319.1| similar to MAP kinase [Leptosphaeria maculans JN3]	Leptosphaeria maculans JN3	Eukaryota; Fungi; Dikarya; Ascomycota; Pezizomycotina; Dothideomycetes; Pleosporomycetidae; Pleosporales; Pleosporineae; Leptosphaeriaceae; Leptosphaeria; Leptosphaeria maculans complex.
gi|509741832|gb|AIJO01004780.1.g5332.t1	EON68033.1	0	58.1797	STE/STE11 protein kinase [Coniosporium apollinis CBS 100218]	Coniosporium apollinis CBS 100218	Eukaryota; Fungi; Dikarya; Ascomycota; Pezizomycotina; Eurotiomycetes; Chaetothyriomycetidae; Chaetothyriales; Herpotrichiellaceae; mitosporic Herpotrichiellaceae; Coniosporium.
gi|509741832|gb|AIJO01004780.1.g5332.t1	EUC39004.1	0	59.5867	hypothetical protein COCCADRAFT_81808 [Bipolaris zeicola 26-R-13]_x0001_gb|EUN29976.1| hypothetical protein COCVIDRAFT_91691 [Bipolaris victoriae FI3]	Bipolaris zeicola 26-R-13	Eukaryota; Fungi; Dikarya; Ascomycota; Pezizomycotina; Dothideomycetes; Pleosporomycetidae; Pleosporales; Pleosporineae; Pleosporaceae; Bipolaris.
gi|509741832|gb|AIJO01004780.1.g5332.t1	EUC43236.1	0	59.4719	hypothetical protein COCMIDRAFT_7335 [Bipolaris oryzae ATCC 44560]	Bipolaris oryzae ATCC 44560	Eukaryota; Fungi; Dikarya; Ascomycota; Pezizomycotina; Dothideomycetes; Pleosporomycetidae; Pleosporales; Pleosporineae; Pleosporaceae; Bipolaris.
gi|509741832|gb|AIJO01004780.1.g5332.t1	EMD69171.1	0	59.4719	MAPKKK protein STE11 [Bipolaris sorokiniana ND90Pr]	Bipolaris sorokiniana ND90Pr	Eukaryota; Fungi; Dikarya; Ascomycota; Pezizomycotina; Dothideomycetes; Pleosporomycetidae; Pleosporales; Pleosporineae; Pleosporaceae; Bipolaris.
gi|509741832|gb|AIJO01004780.1.g5332.t1	ENI10959.1	0	59.8389	hypothetical protein COCC4DRAFT_157253 [Bipolaris maydis ATCC 48331]	Bipolaris maydis ATCC 48331	Eukaryota; Fungi; Dikarya; Ascomycota; Pezizomycotina; Dothideomycetes; Pleosporomycetidae; Pleosporales; Pleosporineae; Pleosporaceae; Bipolaris.
gi|509741832|gb|AIJO01004780.1.g5332.t1	XP_001935941.1	0	58.4386	protein kinase byr2 [Pyrenophora tritici-repentis Pt-1C-BFP]_x0001_gb|EDU48528.1| protein kinase byr2 [Pyrenophora tritici-repentis Pt-1C-BFP]	Pyrenophora tritici-repentis Pt-1C-BFP	Eukaryota; Fungi; Dikarya; Ascomycota; Pezizomycotina; Dothideomycetes; Pleosporomycetidae; Pleosporales; Pleosporineae; Pleosporaceae; Pyrenophora.
gi|509741832|gb|AIJO01004780.1.g5332.t1	XP_003296174.1	0	58.6881	hypothetical protein PTT_05271 [Pyrenophora teres f. teres 0-1]_x0001_gb|EFQ95726.1| hypothetical protein PTT_05271 [Pyrenophora teres f. teres 0-1]	Pyrenophora teres f. teres 0-1	Eukaryota; Fungi; Dikarya; Ascomycota; Pezizomycotina; Dothideomycetes; Pleosporomycetidae; Pleosporales; Pleosporineae; Pleosporaceae; Pyrenophora.
gi|509741832|gb|AIJO01004780.1.g5332.t1	BAH97086.1	0	59.0126	Ste11-type MAPKK kinase [Bipolaris maydis]	Bipolaris maydis	Eukaryota; Fungi; Dikarya; Ascomycota; Pezizomycotina; Dothideomycetes; Pleosporomycetidae; Pleosporales; Pleosporineae; Pleosporaceae; Bipolaris.
gi|509741832|gb|AIJO01004780.1.g5332.t1	EOA91023.1	0	58.9183	hypothetical protein SETTUDRAFT_158499 [Setosphaeria turcica Et28A]	Setosphaeria turcica Et28A	Eukaryota; Fungi; Dikarya; Ascomycota; Pezizomycotina; Dothideomycetes; Pleosporomycetidae; Pleosporales; Pleosporineae; Pleosporaceae; Setosphaeria.
gi|509741832|gb|AIJO01004780.1.g5332.t1	EKG21717.1	0	59.5622	hypothetical protein MPH_00937 [Macrophomina phaseolina MS6]	Macrophomina phaseolina MS6	Eukaryota; Fungi; Dikarya; Ascomycota; Pezizomycotina; Dothideomycetes; Dothideomycetes incertae sedis; Botryosphaeriales; Botryosphaeriaceae; Macrophomina.
gi|509741832|gb|AIJO01004780.1.g5332.t1	EMD96100.1	0	57.0276	hypothetical protein COCHEDRAFT_98709 [Bipolaris maydis C5]	Bipolaris maydis C5	Eukaryota; Fungi; Dikarya; Ascomycota; Pezizomycotina; Dothideomycetes; Pleosporomycetidae; Pleosporales; Pleosporineae; Pleosporaceae; Bipolaris.
gi|509741832|gb|AIJO01004780.1.g5332.t1	XP_001797997.1	0	58.9404	hypothetical protein SNOG_07664 [Phaeosphaeria nodorum SN15]_x0001_gb|EAT85130.2| hypothetical protein SNOG_07664 [Phaeosphaeria nodorum SN15]	Phaeosphaeria nodorum SN15	Eukaryota; Fungi; Dikarya; Ascomycota; Pezizomycotina; Dothideomycetes; Pleosporomycetidae; Pleosporales; Pleosporineae; Phaeosphaeriaceae; Parastagonospora.
gi|509741832|gb|AIJO01004780.1.g5332.t1	XP_001797997.1	1e-07	66.6667	hypothetical protein SNOG_07664 [Phaeosphaeria nodorum SN15]_x0001_gb|EAT85130.2| hypothetical protein SNOG_07664 [Phaeosphaeria nodorum SN15]	Phaeosphaeria nodorum SN15	Eukaryota; Fungi; Dikarya; Ascomycota; Pezizomycotina; Dothideomycetes; Pleosporomycetidae; Pleosporales; Pleosporineae; Phaeosphaeriaceae; Parastagonospora.
gi|509741628|gb|AIJO01004882.1.g5643.t1	XP_003855780.1	1e-119	67.509	hypothetical protein MYCGRDRAFT_35447 [Zymoseptoria tritici IPO323]_x0001_gb|EGP90756.1| hypothetical protein MYCGRDRAFT_35447 [Zymoseptoria tritici IPO323]	Zymoseptoria tritici IPO323	Eukaryota; Fungi; Dikarya; Ascomycota; Pezizomycotina; Dothideomycetes; Dothideomycetidae; Capnodiales; Mycosphaerellaceae; Zymoseptoria.
gi|509741628|gb|AIJO01004882.1.g5643.t1	EME41280.1	4e-116	65.8363	hypothetical protein DOTSEDRAFT_176327 [Dothistroma septosporum NZE10]	Dothistroma septosporum NZE10	Eukaryota; Fungi; Dikarya; Ascomycota; Pezizomycotina; Dothideomycetes; Dothideomycetidae; Capnodiales; Mycosphaerellaceae; Mycosphaerella.
gi|509741628|gb|AIJO01004882.1.g5643.t1	EMC93091.1	1e-104	61.1307	hypothetical protein BAUCODRAFT_38002 [Baudoinia compniacensis UAMH 10762]	Baudoinia compniacensis UAMH 10762	Eukaryota; Fungi; Dikarya; Ascomycota; Pezizomycotina; Dothideomycetes; Dothideomycetidae; Capnodiales; Teratosphaeriaceae; mitosporic Teratosphaeriaceae; Baudoinia.
gi|509741628|gb|AIJO01004882.1.g5643.t1	EMF11010.1	8e-104	60.2837	Brix-domain-containing protein [Sphaerulina musiva SO2202]	Sphaerulina musiva SO2202	Eukaryota; Fungi; Dikarya; Ascomycota; Pezizomycotina; Dothideomycetes; Dothideomycetidae; Capnodiales; Mycosphaerellaceae; Sphaerulina.
gi|509741628|gb|AIJO01004882.1.g5643.t1	EON64879.1	4e-101	59.0747	hypothetical protein W97_04113 [Coniosporium apollinis CBS 100218]	Coniosporium apollinis CBS 100218	Eukaryota; Fungi; Dikarya; Ascomycota; Pezizomycotina; Eurotiomycetes; Chaetothyriomycetidae; Chaetothyriales; Herpotrichiellaceae; mitosporic Herpotrichiellaceae; Coniosporium.
gi|509741628|gb|AIJO01004882.1.g5643.t1	EME77409.1	7e-100	59.364	hypothetical protein MYCFIDRAFT_158248 [Pseudocercospora fijiensis CIRAD86]	Pseudocercospora fijiensis CIRAD86	Eukaryota; Fungi; Dikarya; Ascomycota; Pezizomycotina; Dothideomycetes; Dothideomycetidae; Capnodiales; Mycosphaerellaceae; Pseudocercospora.
gi|509741628|gb|AIJO01004882.1.g5643.t1	EPE26852.1	7e-95	57.0909	hypothetical protein GLAREA_02766 [Glarea lozoyensis ATCC 20868]	Glarea lozoyensis ATCC 20868	Eukaryota; Fungi; Dikarya; Ascomycota; Pezizomycotina; Leotiomycetes; Helotiales; Helotiaceae; Glarea.
gi|509741628|gb|AIJO01004882.1.g5643.t1	EOD48933.1	3e-94	60.3636	putative ribosome biogenesis protein [Neofusicoccum parvum UCRNP2]	Neofusicoccum parvum UCRNP2	Eukaryota; Fungi; Dikarya; Ascomycota; Pezizomycotina; Dothideomycetes; Dothideomycetes incertae sedis; Botryosphaeriales; Botryosphaeriaceae; Neofusicoccum.
gi|509741628|gb|AIJO01004882.1.g5643.t1	ELR08693.1	2e-93	56	hypothetical protein GMDG_03375 [Pseudogymnoascus destructans 20631-21]	Pseudogymnoascus destructans 20631-21	Eukaryota; Fungi; Dikarya; Ascomycota; Pezizomycotina; Leotiomycetes; Leotiomycetes incertae sedis; Pseudeurotiaceae; Pseudogymnoascus.
gi|509741628|gb|AIJO01004882.1.g5643.t1	XP_003666194.1	2e-89	57.4713	hypothetical protein MYCTH_2310708 [Myceliophthora thermophila ATCC 42464]_x0001_gb|AEO60949.1| hypothetical protein MYCTH_2310708 [Myceliophthora thermophila ATCC 42464]	Myceliophthora thermophila ATCC 42464	Eukaryota; Fungi; Dikarya; Ascomycota; Pezizomycotina; Sordariomycetes; Sordariomycetidae; Sordariales; Chaetomiaceae; Myceliophthora.
gi|509741628|gb|AIJO01004882.1.g5643.t1	CCD56326.1	6e-89	54.7794	similar to ribosome biogenesis protein Ssf2 [Botryotinia fuckeliana T4]_x0001_gb|EMR81727.1| putative ribosome biogenesis protein ssf1 protein [Botryotinia fuckeliana BcDW1]	Botryotinia fuckeliana T4	Eukaryota; Fungi; Dikarya; Ascomycota; Pezizomycotina; Leotiomycetes; Helotiales; Sclerotiniaceae; Botryotinia.
gi|509741628|gb|AIJO01004882.1.g5643.t1	EFY95025.1	5e-88	53.6496	ribosome biogenesis protein Ssf2, putative [Metarhizium anisopliae ARSEF 23]	Metarhizium anisopliae ARSEF 23	Eukaryota; Fungi; Dikarya; Ascomycota; Pezizomycotina; Sordariomycetes; Hypocreomycetidae; Hypocreales; Clavicipitaceae; mitosporic Clavicipitaceae; Metarhizium.
gi|509741628|gb|AIJO01004882.1.g5643.t1	XP_003350205.1	8e-88	54.5455	hypothetical protein SMAC_01097 [Sordaria macrospora k-hell]_x0001_emb|CCC07073.1| unnamed protein product [Sordaria macrospora k-hell]	Sordaria macrospora k-hell	Eukaryota; Fungi; Dikarya; Ascomycota; Pezizomycotina; Sordariomycetes; Sordariomycetidae; Sordariales; Sordariaceae; Sordaria.
gi|509741628|gb|AIJO01004882.1.g5643.t1	XP_002558715.1	1e-87	57.5758	Pc13g02760 [Penicillium chrysogenum Wisconsin 54-1255]_x0001_emb|CAP91345.1| Pc13g02760 [Penicillium chrysogenum Wisconsin 54-1255]	Penicillium chrysogenum Wisconsin 54-1255	Eukaryota; Fungi; Dikarya; Ascomycota; Pezizomycotina; Eurotiomycetes; Eurotiomycetidae; Eurotiales; Aspergillaceae; Penicillium; Penicillium chrysogenum complex.
gi|509741628|gb|AIJO01004882.1.g5643.t1	CDM35089.1	2e-87	57.197	Brix domain [Penicillium roqueforti]	Penicillium roqueforti	Eukaryota; Fungi; Dikarya; Ascomycota; Pezizomycotina; Eurotiomycetes; Eurotiomycetidae; Eurotiales; Aspergillaceae; Penicillium.
gi|509741628|gb|AIJO01004882.1.g5643.t1	XP_003652794.1	2e-87	54.1818	hypothetical protein THITE_2114560 [Thielavia terrestris NRRL 8126]_x0001_gb|AEO66458.1| hypothetical protein THITE_2114560 [Thielavia terrestris NRRL 8126]	Thielavia terrestris NRRL 8126	Eukaryota; Fungi; Dikarya; Ascomycota; Pezizomycotina; Sordariomycetes; Sordariomycetidae; Sordariales; Chaetomiaceae; Thielavia.
gi|509741628|gb|AIJO01004882.1.g5643.t1	EWG51102.1	2e-87	52.5547	hypothetical protein FVEG_10194 [Fusarium verticillioides 7600]	Fusarium verticillioides 7600	Eukaryota; Fungi; Dikarya; Ascomycota; Pezizomycotina; Sordariomycetes; Hypocreomycetidae; Hypocreales; Nectriaceae; mitosporic Nectriaceae; Fusarium; Fusarium fujikuroi species complex.
gi|509741628|gb|AIJO01004882.1.g5643.t1	EMT65803.1	2e-87	52.5547	Brix domain-containing protein C1B9.03c [Fusarium oxysporum f. sp. cubense race 4]_x0001_gb|EWZ96039.1| hypothetical protein FOWG_03544 [Fusarium oxysporum f. sp. lycopersici MN25]	Fusarium oxysporum f. sp. cubense race 4	Eukaryota; Fungi; Dikarya; Ascomycota; Pezizomycotina; Sordariomycetes; Hypocreomycetidae; Hypocreales; Nectriaceae; mitosporic Nectriaceae; Fusarium; Fusarium oxysporum species complex.
gi|509741628|gb|AIJO01004882.1.g5643.t1	ENH85447.1	2e-87	54.8736	ribosome biogenesis protein ssf2 [Colletotrichum orbiculare MAFF 240422]	Colletotrichum orbiculare MAFF 240422	Eukaryota; Fungi; Dikarya; Ascomycota; Pezizomycotina; Sordariomycetes; Hypocreomycetidae; Glomerellales; Glomerellaceae; mitosporic Glomerellaceae; Colletotrichum.
gi|509741628|gb|AIJO01004882.1.g5643.t1	CCT73730.1	2e-87	52.5547	related to mating protein SSF1 [Fusarium fujikuroi IMI 58289]	Fusarium fujikuroi IMI 58289	Eukaryota; Fungi; Dikarya; Ascomycota; Pezizomycotina; Sordariomycetes; Hypocreomycetidae; Hypocreales; Nectriaceae; mitosporic Nectriaceae; Fusarium; Fusarium fujikuroi species complex.
gi|509741628|gb|AIJO01004882.1.g5643.t1	XP_003042245.1	2e-87	53.2847	predicted protein [Nectria haematococca mpVI 77-13-4]_x0001_gb|EEU36532.1| predicted protein [Nectria haematococca mpVI 77-13-4]	Nectria haematococca mpVI 77-13-4	Eukaryota; Fungi; Dikarya; Ascomycota; Pezizomycotina; Sordariomycetes; Hypocreomycetidae; Hypocreales; Nectriaceae; mitosporic Nectriaceae; Fusarium; Fusarium solani species complex.
gi|509741628|gb|AIJO01004882.1.g5643.t1	EGU79272.1	3e-87	52.5547	hypothetical protein FOXB_10222 [Fusarium oxysporum Fo5176]	Fusarium oxysporum Fo5176	Eukaryota; Fungi; Dikarya; Ascomycota; Pezizomycotina; Sordariomycetes; Hypocreomycetidae; Hypocreales; Nectriaceae; mitosporic Nectriaceae; Fusarium; Fusarium oxysporum species complex.
gi|509741628|gb|AIJO01004882.1.g5643.t1	EPQ61606.1	3e-87	54.8736	Constituent of 66S pre-ribosomal particles [Blumeria graminis f. sp. tritici 96224]	Blumeria graminis f. sp. tritici 96224	Eukaryota; Fungi; Dikarya; Ascomycota; Pezizomycotina; Leotiomycetes; Erysiphales; Erysiphaceae; Blumeria.
gi|509741628|gb|AIJO01004882.1.g5643.t1	ESZ96452.1	4e-87	53.8462	putative ribosome biogenesis protein Ssf2 [Sclerotinia borealis F-4157]	Sclerotinia borealis F-4157	Eukaryota; Fungi; Dikarya; Ascomycota; Pezizomycotina; Leotiomycetes; Helotiales; Sclerotiniaceae; Sclerotinia.
gi|509741628|gb|AIJO01004882.1.g5643.t1	EKV08229.1	4e-87	57.1429	hypothetical protein PDIP_69150 [Penicillium digitatum Pd1]_x0001_gb|EKV09839.1| hypothetical protein PDIG_59730 [Penicillium digitatum PHI26]	Penicillium digitatum Pd1	Eukaryota; Fungi; Dikarya; Ascomycota; Pezizomycotina; Eurotiomycetes; Eurotiomycetidae; Eurotiales; Aspergillaceae; Penicillium.
gi|509741628|gb|AIJO01004882.1.g5643.t1	XP_001592325.1	6e-87	54.2125	hypothetical protein SS1G_06566 [Sclerotinia sclerotiorum 1980]_x0001_gb|EDO04083.1| hypothetical protein SS1G_06566 [Sclerotinia sclerotiorum 1980 UF-70]	Sclerotinia sclerotiorum 1980 UF-70	Eukaryota; Fungi; Dikarya; Ascomycota; Pezizomycotina; Leotiomycetes; Helotiales; Sclerotiniaceae; Sclerotinia.
gi|509741628|gb|AIJO01004882.1.g5643.t1	EGE79453.1	8e-87	53.9855	ribosome biogenesis protein Ssf2 [Ajellomyces dermatitidis ATCC 18188]	Ajellomyces dermatitidis ATCC 18188	Eukaryota; Fungi; Dikarya; Ascomycota; Pezizomycotina; Eurotiomycetes; Eurotiomycetidae; Onygenales; Ajellomycetaceae; Ajellomyces.
gi|509741628|gb|AIJO01004882.1.g5643.t1	EKD13173.1	8e-87	53.9855	ribosome biogenesis protein [Marssonina brunnea f. sp. 'multigermtubi' MB_m1]	Marssonina brunnea f. sp. 'multigermtubi' MB_m1	Eukaryota; Fungi; Dikarya; Ascomycota; Pezizomycotina; Leotiomycetes; Helotiales; Dermateaceae; Marssonina.
gi|509741628|gb|AIJO01004882.1.g5643.t1	XP_002623476.1	8e-87	53.9855	ribosome biogenesis protein Ssf2 [Ajellomyces dermatitidis SLH14081]_x0001_gb|EEQ71133.1| ribosome biogenesis protein Ssf2 [Ajellomyces dermatitidis SLH14081]_x0001_gb|EEQ83936.1| ribosome biogenesis protein Ssf2 [Ajellomyces dermatitidis ER-3]	Ajellomyces dermatitidis SLH14081	Eukaryota; Fungi; Dikarya; Ascomycota; Pezizomycotina; Eurotiomycetes; Eurotiomycetidae; Onygenales; Ajellomycetaceae; Ajellomyces.
gi|509741628|gb|AIJO01004882.1.g5643.t1	EQL36301.1	8e-87	53.9855	hypothetical protein BDFG_02261 [Ajellomyces dermatitidis ATCC 26199]	Ajellomyces dermatitidis ATCC 26199	Eukaryota; Fungi; Dikarya; Ascomycota; Pezizomycotina; Eurotiomycetes; Eurotiomycetidae; Onygenales; Ajellomycetaceae; Ajellomyces.
gi|509741628|gb|AIJO01004882.1.g5643.t1	XP_956914.1	1e-86	54.9091	hypothetical protein NCU04503 [Neurospora crassa OR74A]_x0001_gb|EAA27678.1| ribosome biogenesis protein Ssf2 [Neurospora crassa OR74A]	Neurospora crassa OR74A	Eukaryota; Fungi; Dikarya; Ascomycota; Pezizomycotina; Sordariomycetes; Sordariomycetidae; Sordariales; Sordariaceae; Neurospora.
gi|509741628|gb|AIJO01004882.1.g5643.t1	EGO59289.1	1e-86	54.9091	hypothetical protein NEUTE1DRAFT_79244 [Neurospora tetrasperma FGSC 2508]_x0001_gb|EGZ73410.1| Brix-domain-containing protein [Neurospora tetrasperma FGSC 2509]	Neurospora tetrasperma FGSC 2508	Eukaryota; Fungi; Dikarya; Ascomycota; Pezizomycotina; Sordariomycetes; Sordariomycetidae; Sordariales; Sordariaceae; Neurospora.
gi|509741628|gb|AIJO01004882.1.g5643.t1	EFY88544.1	1e-86	52.5547	ribosome biogenesis protein Ssf2, putative [Metarhizium acridum CQMa 102]	Metarhizium acridum CQMa 102	Eukaryota; Fungi; Dikarya; Ascomycota; Pezizomycotina; Sordariomycetes; Hypocreomycetidae; Hypocreales; Clavicipitaceae; mitosporic Clavicipitaceae; Metarhizium.
gi|509741628|gb|AIJO01004882.1.g5643.t1	XP_384203.1	2e-86	52.1583	hypothetical protein FG04027.1 [Fusarium graminearum PH-1]	Fusarium graminearum PH-1	Eukaryota; Fungi; Dikarya; Ascomycota; Pezizomycotina; Sordariomycetes; Hypocreomycetidae; Hypocreales; Nectriaceae; mitosporic Nectriaceae; Fusarium.
gi|509741628|gb|AIJO01004882.1.g5643.t1	EKJ74503.1	3e-86	52.5547	hypothetical protein FPSE_05253 [Fusarium pseudograminearum CS3096]	Fusarium pseudograminearum CS3096	Eukaryota; Fungi; Dikarya; Ascomycota; Pezizomycotina; Sordariomycetes; Hypocreomycetidae; Hypocreales; Nectriaceae; mitosporic Nectriaceae; Fusarium.
gi|509741628|gb|AIJO01004882.1.g5643.t1	EON97642.1	4e-86	53.7906	putative ribosome biogenesis protein ssf1 protein [Togninia minima UCRPA7]	Togninia minima UCRPA7	Eukaryota; Fungi; Dikarya; Ascomycota; Pezizomycotina; Sordariomycetes; Sordariomycetidae; Calosphaeriales; Calosphaeriaceae; Togninia.
gi|509741628|gb|AIJO01004882.1.g5643.t1	XP_001212168.1	4e-86	56.1538	conserved hypothetical protein [Aspergillus terreus NIH2624]_x0001_gb|EAU36264.1| conserved hypothetical protein [Aspergillus terreus NIH2624]	Aspergillus terreus NIH2624	Eukaryota; Fungi; Dikarya; Ascomycota; Pezizomycotina; Eurotiomycetes; Eurotiomycetidae; Eurotiales; Aspergillaceae; Aspergillus.
gi|509741628|gb|AIJO01004882.1.g5643.t1	EMR62660.1	9e-86	53.1915	putative ribosome biogenesis protein ssf1 protein [Eutypa lata UCREL1]	Eutypa lata UCREL1	Eukaryota; Fungi; Dikarya; Ascomycota; Pezizomycotina; Sordariomycetes; Xylariomycetidae; Xylariales; Diatrypaceae; Eutypa.
gi|509741628|gb|AIJO01004882.1.g5643.t1	XP_003719048.1	2e-85	52.7076	ribosome biogenesis protein SSF1 [Magnaporthe oryzae 70-15]_x0001_gb|EHA49464.1| ribosome biogenesis protein SSF1 [Magnaporthe oryzae 70-15]_x0001_gb|ELQ44568.1| ribosome biogenesis protein SSF1 [Magnaporthe oryzae Y34]_x0001_gb|ELQ66447.1| ribosome biogenesis protein SSF1 [Magnaporthe oryzae P131]	Magnaporthe oryzae 70-15	Eukaryota; Fungi; Dikarya; Ascomycota; Pezizomycotina; Sordariomycetes; Sordariomycetidae; Magnaporthales; Magnaporthaceae; Magnaporthe.
gi|509741628|gb|AIJO01004882.1.g5643.t1	XP_750372.1	2e-85	54.8263	ribosome biogenesis protein Ssf2 [Aspergillus fumigatus Af293]_x0001_gb|EAL88334.1| ribosome biogenesis protein Ssf2, putative [Aspergillus fumigatus Af293]	Aspergillus fumigatus Af293	Eukaryota; Fungi; Dikarya; Ascomycota; Pezizomycotina; Eurotiomycetes; Eurotiomycetidae; Eurotiales; Aspergillaceae; Aspergillus.
gi|509741628|gb|AIJO01004882.1.g5643.t1	EPE03805.1	2e-85	53.0686	ribosome biogenesis protein ssf1 [Ophiostoma piceae UAMH 11346]	Ophiostoma piceae UAMH 11346	Eukaryota; Fungi; Dikarya; Ascomycota; Pezizomycotina; Sordariomycetes; Sordariomycetidae; Ophiostomatales; Ophiostomataceae; Ophiostoma.
gi|509741628|gb|AIJO01004882.1.g5643.t1	XP_001223501.1	2e-85	54.9618	hypothetical protein CHGG_04287 [Chaetomium globosum CBS 148.51]_x0001_gb|EAQ87668.1| hypothetical protein CHGG_04287 [Chaetomium globosum CBS 148.51]	Chaetomium globosum CBS 148.51	Eukaryota; Fungi; Dikarya; Ascomycota; Pezizomycotina; Sordariomycetes; Sordariomycetidae; Sordariales; Chaetomiaceae; Chaetomium.
gi|509741628|gb|AIJO01004882.1.g5643.t1	XP_003003950.1	2e-85	53.7634	ribosome biogenesis protein SSF1 [Verticillium alfalfae VaMs.102]_x0001_gb|EEY20283.1| ribosome biogenesis protein SSF1 [Verticillium alfalfae VaMs.102]	Verticillium alfalfae VaMs.102	Eukaryota; Fungi; Dikarya; Ascomycota; Pezizomycotina; Sordariomycetes; Hypocreomycetidae; Glomerellales; Plectosphaerellaceae; mitosporic Plectosphaerellaceae; Verticillium.
gi|509741628|gb|AIJO01004882.1.g5643.t1	EFX02133.1	2e-85	53.7906	ribosome biogenesis protein [Grosmannia clavigera kw1407]	Grosmannia clavigera kw1407	Eukaryota; Fungi; Dikarya; Ascomycota; Pezizomycotina; Sordariomycetes; Sordariomycetidae; Ophiostomatales; Ophiostomataceae; Grosmannia.
gi|509741196|gb|AIJO01005100.1.g6260.t1	EMD01255.1	0	57.1429	hypothetical protein BAUCODRAFT_144801 [Baudoinia compniacensis UAMH 10762]	Baudoinia compniacensis UAMH 10762	Eukaryota; Fungi; Dikarya; Ascomycota; Pezizomycotina; Dothideomycetes; Dothideomycetidae; Capnodiales; Teratosphaeriaceae; mitosporic Teratosphaeriaceae; Baudoinia.
gi|509741196|gb|AIJO01005100.1.g6260.t1	EME49928.1	3e-169	54.1922	hypothetical protein DOTSEDRAFT_68672 [Dothistroma septosporum NZE10]	Dothistroma septosporum NZE10	Eukaryota; Fungi; Dikarya; Ascomycota; Pezizomycotina; Dothideomycetes; Dothideomycetidae; Capnodiales; Mycosphaerellaceae; Mycosphaerella.
gi|509741196|gb|AIJO01005100.1.g6260.t1	XP_003304292.1	1e-157	54.5667	hypothetical protein PTT_16825 [Pyrenophora teres f. teres 0-1]_x0001_gb|EFQ87608.1| hypothetical protein PTT_16825 [Pyrenophora teres f. teres 0-1]	Pyrenophora teres f. teres 0-1	Eukaryota; Fungi; Dikarya; Ascomycota; Pezizomycotina; Dothideomycetes; Pleosporomycetidae; Pleosporales; Pleosporineae; Pleosporaceae; Pyrenophora.
gi|509741196|gb|AIJO01005100.1.g6260.t1	XP_001931043.1	1e-154	54.2654	NAD-dependent histone deacetylase SIR2 [Pyrenophora tritici-repentis Pt-1C-BFP]_x0001_gb|EDU40148.1| NAD-dependent histone deacetylase SIR2 [Pyrenophora tritici-repentis Pt-1C-BFP]	Pyrenophora tritici-repentis Pt-1C-BFP	Eukaryota; Fungi; Dikarya; Ascomycota; Pezizomycotina; Dothideomycetes; Pleosporomycetidae; Pleosporales; Pleosporineae; Pleosporaceae; Pyrenophora.
gi|509741196|gb|AIJO01005100.1.g6260.t1	EUC37583.1	2e-154	53.4722	hypothetical protein COCCADRAFT_22769 [Bipolaris zeicola 26-R-13]_x0001_gb|EUN25792.1| hypothetical protein COCVIDRAFT_102514 [Bipolaris victoriae FI3]	Bipolaris zeicola 26-R-13	Eukaryota; Fungi; Dikarya; Ascomycota; Pezizomycotina; Dothideomycetes; Pleosporomycetidae; Pleosporales; Pleosporineae; Pleosporaceae; Bipolaris.
gi|509741196|gb|AIJO01005100.1.g6260.t1	EUC39992.1	9e-154	53.2407	hypothetical protein COCMIDRAFT_109961 [Bipolaris oryzae ATCC 44560]	Bipolaris oryzae ATCC 44560	Eukaryota; Fungi; Dikarya; Ascomycota; Pezizomycotina; Dothideomycetes; Pleosporomycetidae; Pleosporales; Pleosporineae; Pleosporaceae; Bipolaris.
gi|509741196|gb|AIJO01005100.1.g6260.t1	EMD91793.1	1e-153	53.0093	hypothetical protein COCHEDRAFT_1136782 [Bipolaris maydis C5]_x0001_gb|ENI08449.1| hypothetical protein COCC4DRAFT_160721 [Bipolaris maydis ATCC 48331]	Bipolaris maydis C5	Eukaryota; Fungi; Dikarya; Ascomycota; Pezizomycotina; Dothideomycetes; Pleosporomycetidae; Pleosporales; Pleosporineae; Pleosporaceae; Bipolaris.
gi|509741196|gb|AIJO01005100.1.g6260.t1	EOA82305.1	6e-153	52.7778	hypothetical protein SETTUDRAFT_122648 [Setosphaeria turcica Et28A]	Setosphaeria turcica Et28A	Eukaryota; Fungi; Dikarya; Ascomycota; Pezizomycotina; Dothideomycetes; Pleosporomycetidae; Pleosporales; Pleosporineae; Pleosporaceae; Setosphaeria.
gi|509741196|gb|AIJO01005100.1.g6260.t1	EMD61344.1	9e-153	53.0093	hypothetical protein COCSADRAFT_96538 [Bipolaris sorokiniana ND90Pr]	Bipolaris sorokiniana ND90Pr	Eukaryota; Fungi; Dikarya; Ascomycota; Pezizomycotina; Dothideomycetes; Pleosporomycetidae; Pleosporales; Pleosporineae; Pleosporaceae; Bipolaris.
gi|509741196|gb|AIJO01005100.1.g6260.t1	XP_003836220.1	5e-152	55.2632	hypothetical protein LEMA_P055610.1 [Leptosphaeria maculans JN3]_x0001_emb|CBX92855.1| hypothetical protein LEMA_P055610.1 [Leptosphaeria maculans JN3]	Leptosphaeria maculans JN3	Eukaryota; Fungi; Dikarya; Ascomycota; Pezizomycotina; Dothideomycetes; Pleosporomycetidae; Pleosporales; Pleosporineae; Leptosphaeriaceae; Leptosphaeria; Leptosphaeria maculans complex.
gi|509741196|gb|AIJO01005100.1.g6260.t1	EMF17736.1	3e-151	56.2945	SIR2-domain-containing protein [Sphaerulina musiva SO2202]	Sphaerulina musiva SO2202	Eukaryota; Fungi; Dikarya; Ascomycota; Pezizomycotina; Dothideomycetes; Dothideomycetidae; Capnodiales; Mycosphaerellaceae; Sphaerulina.
gi|509741196|gb|AIJO01005100.1.g6260.t1	EKG19318.1	3e-146	54.7393	NAD-dependent histone deacetylase silent information regulator Sir2 [Macrophomina phaseolina MS6]	Macrophomina phaseolina MS6	Eukaryota; Fungi; Dikarya; Ascomycota; Pezizomycotina; Dothideomycetes; Dothideomycetes incertae sedis; Botryosphaeriales; Botryosphaeriaceae; Macrophomina.
gi|509741196|gb|AIJO01005100.1.g6260.t1	ELR02647.1	5e-146	55.8753	hypothetical protein GMDG_05608 [Pseudogymnoascus destructans 20631-21]	Pseudogymnoascus destructans 20631-21	Eukaryota; Fungi; Dikarya; Ascomycota; Pezizomycotina; Leotiomycetes; Leotiomycetes incertae sedis; Pseudeurotiaceae; Pseudogymnoascus.
gi|509741196|gb|AIJO01005100.1.g6260.t1	EME87441.1	1e-145	52.4249	hypothetical protein MYCFIDRAFT_28021 [Pseudocercospora fijiensis CIRAD86]	Pseudocercospora fijiensis CIRAD86	Eukaryota; Fungi; Dikarya; Ascomycota; Pezizomycotina; Dothideomycetes; Dothideomycetidae; Capnodiales; Mycosphaerellaceae; Pseudocercospora.
gi|509741196|gb|AIJO01005100.1.g6260.t1	EOD50949.1	2e-144	52.0971	putative histone deacetylase protein [Neofusicoccum parvum UCRNP2]	Neofusicoccum parvum UCRNP2	Eukaryota; Fungi; Dikarya; Ascomycota; Pezizomycotina; Dothideomycetes; Dothideomycetes incertae sedis; Botryosphaeriales; Botryosphaeriaceae; Neofusicoccum.
gi|509741196|gb|AIJO01005100.1.g6260.t1	XP_001797098.1	3e-142	51.5294	hypothetical protein SNOG_06735 [Phaeosphaeria nodorum SN15]_x0001_gb|EAT85386.2| hypothetical protein SNOG_06735 [Phaeosphaeria nodorum SN15]	Phaeosphaeria nodorum SN15	Eukaryota; Fungi; Dikarya; Ascomycota; Pezizomycotina; Dothideomycetes; Pleosporomycetidae; Pleosporales; Pleosporineae; Phaeosphaeriaceae; Parastagonospora.
gi|509741196|gb|AIJO01005100.1.g6260.t1	XP_002584678.1	1e-141	57.25	hypothetical protein UREG_05367 [Uncinocarpus reesii 1704]_x0001_gb|EEP80525.1| hypothetical protein UREG_05367 [Uncinocarpus reesii 1704]	Uncinocarpus reesii 1704	Eukaryota; Fungi; Dikarya; Ascomycota; Pezizomycotina; Eurotiomycetes; Eurotiomycetidae; Onygenales; Onygenaceae; Uncinocarpus.
gi|509741196|gb|AIJO01005100.1.g6260.t1	EON61179.1	1e-141	53.9952	hypothetical protein W97_00391 [Coniosporium apollinis CBS 100218]	Coniosporium apollinis CBS 100218	Eukaryota; Fungi; Dikarya; Ascomycota; Pezizomycotina; Eurotiomycetes; Chaetothyriomycetidae; Chaetothyriales; Herpotrichiellaceae; mitosporic Herpotrichiellaceae; Coniosporium.
gi|509741196|gb|AIJO01005100.1.g6260.t1	ELA34295.1	2e-141	51.0393	histone deacetylase [Colletotrichum gloeosporioides Nara gc5]	Colletotrichum gloeosporioides Nara gc5	Eukaryota; Fungi; Dikarya; Ascomycota; Pezizomycotina; Sordariomycetes; Hypocreomycetidae; Glomerellales; Glomerellaceae; mitosporic Glomerellaceae; Colletotrichum.
gi|509741196|gb|AIJO01005100.1.g6260.t1	XP_001905969.1	5e-141	52.8436	hypothetical protein [Podospora anserina S mat+]_x0001_emb|CAP66635.1| unnamed protein product [Podospora anserina S mat+]	Podospora anserina S mat+	Eukaryota; Fungi; Dikarya; Ascomycota; Pezizomycotina; Sordariomycetes; Sordariomycetidae; Sordariales; Lasiosphaeriaceae; Podospora.
gi|509741196|gb|AIJO01005100.1.g6260.t1	EQB56871.1	5e-141	51.0393	Sir2 family protein [Colletotrichum gloeosporioides Cg-14]	Colletotrichum gloeosporioides Cg-14	Eukaryota; Fungi; Dikarya; Ascomycota; Pezizomycotina; Sordariomycetes; Hypocreomycetidae; Glomerellales; Glomerellaceae; mitosporic Glomerellaceae; Colletotrichum.
gi|509741196|gb|AIJO01005100.1.g6260.t1	XP_002564561.1	7e-141	54.5906	Pc22g05260 [Penicillium chrysogenum Wisconsin 54-1255]_x0001_emb|CAP97814.1| Pc22g05260 [Penicillium chrysogenum Wisconsin 54-1255]	Penicillium chrysogenum Wisconsin 54-1255	Eukaryota; Fungi; Dikarya; Ascomycota; Pezizomycotina; Eurotiomycetes; Eurotiomycetidae; Eurotiales; Aspergillaceae; Penicillium; Penicillium chrysogenum complex.
gi|509741196|gb|AIJO01005100.1.g6260.t1	EPQ67638.1	2e-140	55.5838	NAD(+)-dependent histone deacetylase [Blumeria graminis f. sp. tritici 96224]	Blumeria graminis f. sp. tritici 96224	Eukaryota; Fungi; Dikarya; Ascomycota; Pezizomycotina; Leotiomycetes; Erysiphales; Erysiphaceae; Blumeria.
gi|509741196|gb|AIJO01005100.1.g6260.t1	XP_003650586.1	2e-140	50	SIR2-like protein [Thielavia terrestris NRRL 8126]_x0001_gb|AEO64250.1| SIR2-like protein [Thielavia terrestris NRRL 8126]	Thielavia terrestris NRRL 8126	Eukaryota; Fungi; Dikarya; Ascomycota; Pezizomycotina; Sordariomycetes; Sordariomycetidae; Sordariales; Chaetomiaceae; Thielavia.
gi|509741196|gb|AIJO01005100.1.g6260.t1	EKV04807.1	3e-140	54.0943	Histone deacetylase SIR2, putative [Penicillium digitatum Pd1]_x0001_gb|EKV12839.1| Histone deacetylase SIR2, putative [Penicillium digitatum PHI26]	Penicillium digitatum Pd1	Eukaryota; Fungi; Dikarya; Ascomycota; Pezizomycotina; Eurotiomycetes; Eurotiomycetidae; Eurotiales; Aspergillaceae; Penicillium.
gi|509741196|gb|AIJO01005100.1.g6260.t1	CDM36804.1	5e-140	54.3424	NAD-dependent histone deacetylase sir2 [Penicillium roqueforti]	Penicillium roqueforti	Eukaryota; Fungi; Dikarya; Ascomycota; Pezizomycotina; Eurotiomycetes; Eurotiomycetidae; Eurotiales; Aspergillaceae; Penicillium.
gi|509741196|gb|AIJO01005100.1.g6260.t1	EHL03191.1	7e-140	52.4038	putative NAD-dependent histone deacetylase sir2 [Glarea lozoyensis 74030]	Glarea lozoyensis 74030	Eukaryota; Fungi; Dikarya; Ascomycota; Pezizomycotina; Leotiomycetes; Helotiales; Helotiaceae; Glarea.
gi|509741196|gb|AIJO01005100.1.g6260.t1	XP_003664228.1	9e-140	51.3393	hypothetical protein MYCTH_10995, partial [Myceliophthora thermophila ATCC 42464]_x0001_gb|AEO58983.1| hypothetical protein MYCTH_10995, partial [Myceliophthora thermophila ATCC 42464]	Myceliophthora thermophila ATCC 42464	Eukaryota; Fungi; Dikarya; Ascomycota; Pezizomycotina; Sordariomycetes; Sordariomycetidae; Sordariales; Chaetomiaceae; Myceliophthora.
gi|509741196|gb|AIJO01005100.1.g6260.t1	XP_001272067.1	1e-139	54.5679	chromatin regulatory protein sir2 [Aspergillus clavatus NRRL 1]_x0001_gb|EAW10641.1| chromatin regulatory protein sir2 [Aspergillus clavatus NRRL 1]	Aspergillus clavatus NRRL 1	Eukaryota; Fungi; Dikarya; Ascomycota; Pezizomycotina; Eurotiomycetes; Eurotiomycetidae; Eurotiales; Aspergillaceae; Aspergillus.
gi|509741196|gb|AIJO01005100.1.g6260.t1	EPE29033.1	2e-139	53.202	DHS-like NAD/FAD-binding protein [Glarea lozoyensis ATCC 20868]	Glarea lozoyensis ATCC 20868	Eukaryota; Fungi; Dikarya; Ascomycota; Pezizomycotina; Leotiomycetes; Helotiales; Helotiaceae; Glarea.
gi|509741196|gb|AIJO01005100.1.g6260.t1	CCF39584.1	6e-139	52.1226	Sir2 family protein [Colletotrichum higginsianum]	Colletotrichum higginsianum	Eukaryota; Fungi; Dikarya; Ascomycota; Pezizomycotina; Sordariomycetes; Hypocreomycetidae; Glomerellales; Glomerellaceae; mitosporic Glomerellaceae; Colletotrichum. FEATURES Location/Qualifiers source 1..536 /organism="Colletotrichum higginsianum" /strain="IMI 349063" /db_xref="taxon:80884" /note="contig cont1.4001" Protein 1..536 /product="Sir2 family protein" Region <138..187 /region_name="DUF5…
gi|509741196|gb|AIJO01005100.1.g6260.t1	XP_960372.1	9e-139	50.7726	hypothetical protein NCU04737 [Neurospora crassa OR74A]_x0001_gb|EAA31136.1| chromatin regulatory protein sir2 [Neurospora crassa OR74A]_x0001_emb|CAE85559.1| related to NAD-dependent histone deacetylase [Neurospora crassa]	Neurospora crassa OR74A	Eukaryota; Fungi; Dikarya; Ascomycota; Pezizomycotina; Sordariomycetes; Sordariomycetidae; Sordariales; Sordariaceae; Neurospora.
gi|509741196|gb|AIJO01005100.1.g6260.t1	EOO03741.1	8e-138	50.5495	putative sir2 family protein [Togninia minima UCRPA7]	Togninia minima UCRPA7	Eukaryota; Fungi; Dikarya; Ascomycota; Pezizomycotina; Sordariomycetes; Sordariomycetidae; Calosphaeriales; Calosphaeriaceae; Togninia.
gi|509741196|gb|AIJO01005100.1.g6260.t1	EFW21367.1	4e-137	55.6122	SIR2 family histone deacetylase [Coccidioides posadasii str. Silveira]	Coccidioides posadasii str. Silveira	Eukaryota; Fungi; Dikarya; Ascomycota; Pezizomycotina; Eurotiomycetes; Eurotiomycetidae; Onygenales; mitosporic Onygenales; Coccidioides.
gi|509741196|gb|AIJO01005100.1.g6260.t1	XP_001544436.1	5e-137	53.6585	conserved hypothetical protein [Ajellomyces capsulatus NAm1]_x0001_gb|EDN03618.1| conserved hypothetical protein [Ajellomyces capsulatus NAm1]	Ajellomyces capsulatus NAm1	Eukaryota; Fungi; Dikarya; Ascomycota; Pezizomycotina; Eurotiomycetes; Eurotiomycetidae; Onygenales; Ajellomycetaceae; Ajellomyces.
gi|509741196|gb|AIJO01005100.1.g6260.t1	CCT64400.1	6e-137	50.4717	related to NAD-dependent histone deacetylase [Fusarium fujikuroi IMI 58289]	Fusarium fujikuroi IMI 58289	Eukaryota; Fungi; Dikarya; Ascomycota; Pezizomycotina; Sordariomycetes; Hypocreomycetidae; Hypocreales; Nectriaceae; mitosporic Nectriaceae; Fusarium; Fusarium fujikuroi species complex.
gi|509741196|gb|AIJO01005100.1.g6260.t1	XP_001247870.1	2e-136	54.6135	hypothetical protein CIMG_01641 [Coccidioides immitis RS]_x0001_gb|EAS36432.2| histone deacetylase SIR2 [Coccidioides immitis RS]	Coccidioides immitis RS	Eukaryota; Fungi; Dikarya; Ascomycota; Pezizomycotina; Eurotiomycetes; Eurotiomycetidae; Onygenales; mitosporic Onygenales; Coccidioides.
gi|509741196|gb|AIJO01005100.1.g6260.t1	XP_002341654.1	4e-136	53.7275	histone deacetylase SIR2, putative [Talaromyces stipitatus ATCC 10500]_x0001_gb|EED24267.1| histone deacetylase SIR2, putative [Talaromyces stipitatus ATCC 10500]	Talaromyces stipitatus ATCC 10500	Eukaryota; Fungi; Dikarya; Ascomycota; Pezizomycotina; Eurotiomycetes; Eurotiomycetidae; Eurotiales; Trichocomaceae; Talaromyces.
gi|509741196|gb|AIJO01005100.1.g6260.t1	XP_003353066.1	4e-136	50	hypothetical protein SMAC_03384 [Sordaria macrospora k-hell]_x0001_emb|CCC09828.1| unnamed protein product [Sordaria macrospora k-hell]	Sordaria macrospora k-hell	Eukaryota; Fungi; Dikarya; Ascomycota; Pezizomycotina; Sordariomycetes; Sordariomycetidae; Sordariales; Sordariaceae; Sordaria.
gi|509741196|gb|AIJO01005100.1.g6260.t1	EKJ78755.1	5e-136	53.0769	hypothetical protein FPSE_01060 [Fusarium pseudograminearum CS3096]	Fusarium pseudograminearum CS3096	Eukaryota; Fungi; Dikarya; Ascomycota; Pezizomycotina; Sordariomycetes; Hypocreomycetidae; Hypocreales; Nectriaceae; mitosporic Nectriaceae; Fusarium.
gi|509741196|gb|AIJO01005100.1.g6260.t1	XP_003023170.1	6e-136	52.8536	hypothetical protein TRV_02692 [Trichophyton verrucosum HKI 0517]_x0001_gb|EFE42552.1| hypothetical protein TRV_02692 [Trichophyton verrucosum HKI 0517]	Trichophyton verrucosum HKI 0517	Eukaryota; Fungi; Dikarya; Ascomycota; Pezizomycotina; Eurotiomycetes; Eurotiomycetidae; Onygenales; Arthrodermataceae; mitosporic Arthrodermataceae; Trichophyton.
gi|509741196|gb|AIJO01005100.1.g6260.t1	C8V3W5.1	9e-136	52.5926	RecName: Full=NAD-dependent protein deacetylase hst1; AltName: Full=Homologous to SIR2 protein 1; AltName: Full=Regulatory protein SIR2 homolog 1_x0001_tpe|CBF75701.1| TPA: histone deacetylase (Eurofung) [Aspergillus nidulans FGSC A4]	Aspergillus nidulans FGSC A4	Eukaryota; Fungi; Dikarya; Ascomycota; Pezizomycotina; Eurotiomycetes; Eurotiomycetidae; Eurotiales; Aspergillaceae; Aspergillus.
gi|509741196|gb|AIJO01005100.1.g6260.t1	EFQ33543.1	1e-135	50.9569	Sir2 family protein [Colletotrichum graminicola M1.001]	Colletotrichum graminicola M1.001	Eukaryota; Fungi; Dikarya; Ascomycota; Pezizomycotina; Sordariomycetes; Hypocreomycetidae; Glomerellales; Glomerellaceae; mitosporic Glomerellaceae; Colletotrichum.
gi|509741196|gb|AIJO01005100.1.g6260.t1	EWG42139.1	2e-135	51.1111	NAD-dependent histone deacetylase SIR2 [Fusarium verticillioides 7600]_x0001_gb|EWG42140.1| NAD-dependent histone deacetylase SIR2 [Fusarium verticillioides 7600]	Fusarium verticillioides 7600	Eukaryota; Fungi; Dikarya; Ascomycota; Pezizomycotina; Sordariomycetes; Hypocreomycetidae; Hypocreales; Nectriaceae; mitosporic Nectriaceae; Fusarium; Fusarium fujikuroi species complex.
gi|509741196|gb|AIJO01005100.1.g6260.t1	ETS04599.1	2e-135	51.7157	chromatin regulatory protein sir2 [Trichoderma reesei RUT C-30]	Trichoderma reesei RUT C-30	Eukaryota; Fungi; Dikarya; Ascomycota; Pezizomycotina; Sordariomycetes; Hypocreomycetidae; Hypocreales; Hypocreaceae; Trichoderma.
gi|509741196|gb|AIJO01005100.1.g6260.t1	XP_003065610.1	2e-135	55.3571	Sir2 family transcription regulator [Coccidioides posadasii C735 delta SOWgp]_x0001_gb|EER23465.1| Sir2 family transcription regulator [Coccidioides posadasii C735 delta SOWgp]	Coccidioides posadasii C735 delta SOWgp	Eukaryota; Fungi; Dikarya; Ascomycota; Pezizomycotina; Eurotiomycetes; Eurotiomycetidae; Onygenales; mitosporic Onygenales; Coccidioides.
gi|509739317|gb|AIJO01005890.1.g8210.t1	XP_001257500.1	0	65.6672	multidrug resistance protein 1, 2, 3 (p glycoprotein 1, 2, 3) [Neosartorya fischeri NRRL 181]_x0001_gb|EAW15603.1| multidrug resistance protein 1, 2, 3 (p glycoprotein 1, 2, 3) [Neosartorya fischeri NRRL 181]	Neosartorya fischeri NRRL 181	Eukaryota; Fungi; Dikarya; Ascomycota; Pezizomycotina; Eurotiomycetes; Eurotiomycetidae; Eurotiales; Aspergillaceae; Neosartorya.
gi|509739317|gb|AIJO01005890.1.g8210.t1	XP_747768.1	0	63.9824	ABC multidrug transporter [Aspergillus fumigatus Af293]_x0001_gb|EAL85730.1| ABC multidrug transporter, putative [Aspergillus fumigatus Af293]	Aspergillus fumigatus Af293	Eukaryota; Fungi; Dikarya; Ascomycota; Pezizomycotina; Eurotiomycetes; Eurotiomycetidae; Eurotiales; Aspergillaceae; Aspergillus.
gi|509739317|gb|AIJO01005890.1.g8210.t1	XP_003176827.1	0	60.2985	multidrug resistance protein 1 [Arthroderma gypseum CBS 118893]_x0001_gb|EFQ97875.1| multidrug resistance protein 1 [Arthroderma gypseum CBS 118893]	Arthroderma gypseum CBS 118893	Eukaryota; Fungi; Dikarya; Ascomycota; Pezizomycotina; Eurotiomycetes; Eurotiomycetidae; Onygenales; Arthrodermataceae; Arthroderma.
gi|509739317|gb|AIJO01005890.1.g8210.t1	EON61840.1	0	58.9021	hypothetical protein W97_01058 [Coniosporium apollinis CBS 100218]	Coniosporium apollinis CBS 100218	Eukaryota; Fungi; Dikarya; Ascomycota; Pezizomycotina; Eurotiomycetes; Chaetothyriomycetidae; Chaetothyriales; Herpotrichiellaceae; mitosporic Herpotrichiellaceae; Coniosporium.
gi|509739317|gb|AIJO01005890.1.g8210.t1	XP_002848760.1	0	59.5202	multidrug resistance protein 1 [Arthroderma otae CBS 113480]_x0001_gb|EEQ28875.1| multidrug resistance protein 1 [Arthroderma otae CBS 113480]	Arthroderma otae CBS 113480	Eukaryota; Fungi; Dikarya; Ascomycota; Pezizomycotina; Eurotiomycetes; Eurotiomycetidae; Onygenales; Arthrodermataceae; Arthroderma.
gi|509739317|gb|AIJO01005890.1.g8210.t1	XP_003014042.1	0	58.2482	ABC multidrug transporter, putative [Arthroderma benhamiae CBS 112371]_x0001_gb|EFE33402.1| ABC multidrug transporter, putative [Arthroderma benhamiae CBS 112371]	Arthroderma benhamiae CBS 112371	Eukaryota; Fungi; Dikarya; Ascomycota; Pezizomycotina; Eurotiomycetes; Eurotiomycetidae; Onygenales; Arthrodermataceae; Arthroderma.
gi|509739317|gb|AIJO01005890.1.g8210.t1	EDP47673.1	0	58.8571	ABC multidrug transporter, putative [Aspergillus fumigatus A1163]	Aspergillus fumigatus A1163	Eukaryota; Fungi; Dikarya; Ascomycota; Pezizomycotina; Eurotiomycetes; Eurotiomycetidae; Eurotiales; Aspergillaceae; Aspergillus.
gi|509739317|gb|AIJO01005890.1.g8210.t1	XP_003022936.1	0	56.6807	ABC multidrug transporter, putative [Trichophyton verrucosum HKI 0517]_x0001_gb|EFE42318.1| ABC multidrug transporter, putative [Trichophyton verrucosum HKI 0517]	Trichophyton verrucosum HKI 0517	Eukaryota; Fungi; Dikarya; Ascomycota; Pezizomycotina; Eurotiomycetes; Eurotiomycetidae; Onygenales; Arthrodermataceae; mitosporic Arthrodermataceae; Trichophyton.
gi|509739317|gb|AIJO01005890.1.g8210.t1	EGD94788.1	0	55.8003	multidrug resistance protein [Trichophyton tonsurans CBS 112818]	Trichophyton tonsurans CBS 112818	Eukaryota; Fungi; Dikarya; Ascomycota; Pezizomycotina; Eurotiomycetes; Eurotiomycetidae; Onygenales; Arthrodermataceae; mitosporic Arthrodermataceae; Trichophyton.
gi|509739317|gb|AIJO01005890.1.g8210.t1	EOA86237.1	0	56.2594	hypothetical protein SETTUDRAFT_28633 [Setosphaeria turcica Et28A]	Setosphaeria turcica Et28A	Eukaryota; Fungi; Dikarya; Ascomycota; Pezizomycotina; Dothideomycetes; Pleosporomycetidae; Pleosporales; Pleosporineae; Pleosporaceae; Setosphaeria.
gi|509739317|gb|AIJO01005890.1.g8210.t1	XP_003842709.1	0	55.8069	similar to multidrug resistance protein 1 [Leptosphaeria maculans JN3]_x0001_emb|CBX99230.1| similar to multidrug resistance protein 1 [Leptosphaeria maculans JN3]	Leptosphaeria maculans JN3	Eukaryota; Fungi; Dikarya; Ascomycota; Pezizomycotina; Dothideomycetes; Pleosporomycetidae; Pleosporales; Pleosporineae; Leptosphaeriaceae; Leptosphaeria; Leptosphaeria maculans complex.
gi|509739317|gb|AIJO01005890.1.g8210.t1	XP_003298135.1	0	54.9254	hypothetical protein PTT_08742 [Pyrenophora teres f. teres 0-1]_x0001_gb|EFQ93765.1| hypothetical protein PTT_08742 [Pyrenophora teres f. teres 0-1]	Pyrenophora teres f. teres 0-1	Eukaryota; Fungi; Dikarya; Ascomycota; Pezizomycotina; Dothideomycetes; Pleosporomycetidae; Pleosporales; Pleosporineae; Pleosporaceae; Pyrenophora.
gi|509739317|gb|AIJO01005890.1.g8210.t1	EUC46310.1	0	54.2986	hypothetical protein COCMIDRAFT_93214 [Bipolaris oryzae ATCC 44560]	Bipolaris oryzae ATCC 44560	Eukaryota; Fungi; Dikarya; Ascomycota; Pezizomycotina; Dothideomycetes; Pleosporomycetidae; Pleosporales; Pleosporineae; Pleosporaceae; Bipolaris.
gi|509739317|gb|AIJO01005890.1.g8210.t1	EMD85978.1	0	53.6953	hypothetical protein COCHEDRAFT_93442 [Bipolaris maydis C5]	Bipolaris maydis C5	Eukaryota; Fungi; Dikarya; Ascomycota; Pezizomycotina; Dothideomycetes; Pleosporomycetidae; Pleosporales; Pleosporineae; Pleosporaceae; Bipolaris.
gi|509739317|gb|AIJO01005890.1.g8210.t1	ENI01981.1	0	53.6953	hypothetical protein COCC4DRAFT_202734 [Bipolaris maydis ATCC 48331]	Bipolaris maydis ATCC 48331	Eukaryota; Fungi; Dikarya; Ascomycota; Pezizomycotina; Dothideomycetes; Pleosporomycetidae; Pleosporales; Pleosporineae; Pleosporaceae; Bipolaris.
gi|509739317|gb|AIJO01005890.1.g8210.t1	EMD62333.1	0	53.997	hypothetical protein COCSADRAFT_191605 [Bipolaris sorokiniana ND90Pr]	Bipolaris sorokiniana ND90Pr	Eukaryota; Fungi; Dikarya; Ascomycota; Pezizomycotina; Dothideomycetes; Pleosporomycetidae; Pleosporales; Pleosporineae; Pleosporaceae; Bipolaris.
gi|509739317|gb|AIJO01005890.1.g8210.t1	EUC29494.1	0	53.997	hypothetical protein COCCADRAFT_8309 [Bipolaris zeicola 26-R-13]	Bipolaris zeicola 26-R-13	Eukaryota; Fungi; Dikarya; Ascomycota; Pezizomycotina; Dothideomycetes; Pleosporomycetidae; Pleosporales; Pleosporineae; Pleosporaceae; Bipolaris.
gi|509739317|gb|AIJO01005890.1.g8210.t1	EUN22870.1	0	53.997	hypothetical protein COCVIDRAFT_110304 [Bipolaris victoriae FI3]	Bipolaris victoriae FI3	Eukaryota; Fungi; Dikarya; Ascomycota; Pezizomycotina; Dothideomycetes; Pleosporomycetidae; Pleosporales; Pleosporineae; Pleosporaceae; Bipolaris.
gi|509739317|gb|AIJO01005890.1.g8210.t1	XP_001796390.1	0	53.7764	hypothetical protein SNOG_06002 [Phaeosphaeria nodorum SN15]_x0001_gb|EAT87066.2| hypothetical protein SNOG_06002 [Phaeosphaeria nodorum SN15]	Phaeosphaeria nodorum SN15	Eukaryota; Fungi; Dikarya; Ascomycota; Pezizomycotina; Dothideomycetes; Pleosporomycetidae; Pleosporales; Pleosporineae; Phaeosphaeriaceae; Parastagonospora.
gi|509739317|gb|AIJO01005890.1.g8210.t1	EMD59972.1	0	53.4639	hypothetical protein COCSADRAFT_346383 [Bipolaris sorokiniana ND90Pr]	Bipolaris sorokiniana ND90Pr	Eukaryota; Fungi; Dikarya; Ascomycota; Pezizomycotina; Dothideomycetes; Pleosporomycetidae; Pleosporales; Pleosporineae; Pleosporaceae; Bipolaris.
gi|509739317|gb|AIJO01005890.1.g8210.t1	XP_001935446.1	0	53.7313	multidrug resistance protein 1 [Pyrenophora tritici-repentis Pt-1C-BFP]_x0001_gb|EDU48020.1| multidrug resistance protein 1 [Pyrenophora tritici-repentis Pt-1C-BFP]	Pyrenophora tritici-repentis Pt-1C-BFP	Eukaryota; Fungi; Dikarya; Ascomycota; Pezizomycotina; Dothideomycetes; Pleosporomycetidae; Pleosporales; Pleosporineae; Pleosporaceae; Pyrenophora.
gi|509739317|gb|AIJO01005890.1.g8210.t1	XP_001536118.1	0	50.9687	multidrug resistance protein 3 [Ajellomyces capsulatus NAm1]_x0001_gb|EDN05310.1| multidrug resistance protein 3 [Ajellomyces capsulatus NAm1]	Ajellomyces capsulatus NAm1	Eukaryota; Fungi; Dikarya; Ascomycota; Pezizomycotina; Eurotiomycetes; Eurotiomycetidae; Onygenales; Ajellomycetaceae; Ajellomyces.
gi|509739317|gb|AIJO01005890.1.g8210.t1	XP_001536118.1	9e-25	56.0345	multidrug resistance protein 3 [Ajellomyces capsulatus NAm1]_x0001_gb|EDN05310.1| multidrug resistance protein 3 [Ajellomyces capsulatus NAm1]	Ajellomyces capsulatus NAm1	Eukaryota; Fungi; Dikarya; Ascomycota; Pezizomycotina; Eurotiomycetes; Eurotiomycetidae; Onygenales; Ajellomycetaceae; Ajellomyces.
gi|509739317|gb|AIJO01005890.1.g8210.t1	EME83753.1	0	52.8614	ABC transporter, ABC-B family, MDR type [Pseudocercospora fijiensis CIRAD86]	Pseudocercospora fijiensis CIRAD86	Eukaryota; Fungi; Dikarya; Ascomycota; Pezizomycotina; Dothideomycetes; Dothideomycetidae; Capnodiales; Mycosphaerellaceae; Pseudocercospora.
gi|509739317|gb|AIJO01005890.1.g8210.t1	EEH21979.1	0	50.6726	leptomycin B resistance protein pmd1 [Paracoccidioides brasiliensis Pb03]	Paracoccidioides brasiliensis Pb03	Eukaryota; Fungi; Dikarya; Ascomycota; Pezizomycotina; Eurotiomycetes; Eurotiomycetidae; Onygenales; mitosporic Onygenales; Paracoccidioides.
gi|509739317|gb|AIJO01005890.1.g8210.t1	ETI26259.1	0	52.568	hypothetical protein G647_03036 [Cladophialophora carrionii CBS 160.54]	Cladophialophora carrionii CBS 160.54	Eukaryota; Fungi; Dikarya; Ascomycota; Pezizomycotina; Eurotiomycetes; Chaetothyriomycetidae; Chaetothyriales; Herpotrichiellaceae; mitosporic Herpotrichiellaceae; Cladophialophora.
gi|509739317|gb|AIJO01005890.1.g8210.t1	EHY53853.1	0	50.3782	ATP-binding cassette, subfamily B (MDR/TAP), member 1 [Exophiala dermatitidis NIH/UT8656]	Exophiala dermatitidis NIH/UT8656	Eukaryota; Fungi; Dikarya; Ascomycota; Pezizomycotina; Eurotiomycetes; Chaetothyriomycetidae; Chaetothyriales; Herpotrichiellaceae; mitosporic Herpotrichiellaceae; Exophiala.
gi|509739317|gb|AIJO01005890.1.g8210.t1	XP_003351133.1	0	51.3314	hypothetical protein SMAC_06012 [Sordaria macrospora k-hell]	Sordaria macrospora k-hell	Eukaryota; Fungi; Dikarya; Ascomycota; Pezizomycotina; Sordariomycetes; Sordariomycetidae; Sordariales; Sordariaceae; Sordaria.
gi|509739317|gb|AIJO01005890.1.g8210.t1	EEH08704.1	0	50.6706	multidrug resistance protein [Ajellomyces capsulatus G186AR]	Ajellomyces capsulatus G186AR	Eukaryota; Fungi; Dikarya; Ascomycota; Pezizomycotina; Eurotiomycetes; Eurotiomycetidae; Onygenales; Ajellomycetaceae; Ajellomyces.
gi|509739317|gb|AIJO01005890.1.g8210.t1	EON67317.1	0	50.6767	hypothetical protein W97_06570 [Coniosporium apollinis CBS 100218]	Coniosporium apollinis CBS 100218	Eukaryota; Fungi; Dikarya; Ascomycota; Pezizomycotina; Eurotiomycetes; Chaetothyriomycetidae; Chaetothyriales; Herpotrichiellaceae; mitosporic Herpotrichiellaceae; Coniosporium.
gi|509739317|gb|AIJO01005890.1.g8210.t1	EFY85707.1	0	53.2138	multidrug resistance protein 1 [Metarhizium acridum CQMa 102]	Metarhizium acridum CQMa 102	Eukaryota; Fungi; Dikarya; Ascomycota; Pezizomycotina; Sordariomycetes; Hypocreomycetidae; Hypocreales; Clavicipitaceae; mitosporic Clavicipitaceae; Metarhizium.
gi|509739317|gb|AIJO01005890.1.g8210.t1	EEH48476.1	0	50.5232	ATP-binding cassette sub-family B member 5 [Paracoccidioides brasiliensis Pb18]	Paracoccidioides brasiliensis Pb18	Eukaryota; Fungi; Dikarya; Ascomycota; Pezizomycotina; Eurotiomycetes; Eurotiomycetidae; Onygenales; mitosporic Onygenales; Paracoccidioides.
gi|509739317|gb|AIJO01005890.1.g8210.t1	CCT69685.1	0	52.8274	related to multidrug resistance protein [Fusarium fujikuroi IMI 58289]	Fusarium fujikuroi IMI 58289	Eukaryota; Fungi; Dikarya; Ascomycota; Pezizomycotina; Sordariomycetes; Hypocreomycetidae; Hypocreales; Nectriaceae; mitosporic Nectriaceae; Fusarium; Fusarium fujikuroi species complex.
gi|509739317|gb|AIJO01005890.1.g8210.t1	EWG55028.1	0	52.381	hypothetical protein FVEG_17444 [Fusarium verticillioides 7600]	Fusarium verticillioides 7600	Eukaryota; Fungi; Dikarya; Ascomycota; Pezizomycotina; Sordariomycetes; Hypocreomycetidae; Hypocreales; Nectriaceae; mitosporic Nectriaceae; Fusarium; Fusarium fujikuroi species complex.
gi|509739317|gb|AIJO01005890.1.g8210.t1	EGU86731.1	0	52.2321	hypothetical protein FOXB_02740 [Fusarium oxysporum Fo5176]	Fusarium oxysporum Fo5176	Eukaryota; Fungi; Dikarya; Ascomycota; Pezizomycotina; Sordariomycetes; Hypocreomycetidae; Hypocreales; Nectriaceae; mitosporic Nectriaceae; Fusarium; Fusarium oxysporum species complex.
gi|509739317|gb|AIJO01005890.1.g8210.t1	EMT74536.1	0	51.9345	Leptomycin B resistance protein pmd1, partial [Fusarium oxysporum f. sp. cubense race 4]	Fusarium oxysporum f. sp. cubense race 4	Eukaryota; Fungi; Dikarya; Ascomycota; Pezizomycotina; Sordariomycetes; Hypocreomycetidae; Hypocreales; Nectriaceae; mitosporic Nectriaceae; Fusarium; Fusarium oxysporum species complex.
gi|509739317|gb|AIJO01005890.1.g8210.t1	XP_002793477.1	0	50.4464	ATP-binding cassette sub-family B member 5 [Paracoccidioides sp. 'lutzii' Pb01]_x0001_gb|EEH33337.1| ATP-binding cassette sub-family B member 5 [Paracoccidioides sp. 'lutzii' Pb01]	Paracoccidioides sp. 'lutzii' Pb01	Eukaryota; Fungi; Dikarya; Ascomycota; Pezizomycotina; Eurotiomycetes; Eurotiomycetidae; Onygenales; mitosporic Onygenales; Paracoccidioides.
gi|509739317|gb|AIJO01005890.1.g8210.t1	EMT63015.1	0	50.8955	Leptomycin B resistance protein pmd1 [Fusarium oxysporum f. sp. cubense race 4]	Fusarium oxysporum f. sp. cubense race 4	Eukaryota; Fungi; Dikarya; Ascomycota; Pezizomycotina; Sordariomycetes; Hypocreomycetidae; Hypocreales; Nectriaceae; mitosporic Nectriaceae; Fusarium; Fusarium oxysporum species complex.
gi|509739046|gb|AIJO01006024.1.g8569.t1	EMD00957.1	1e-147	70.9343	hypothetical protein BAUCODRAFT_44173, partial [Baudoinia compniacensis UAMH 10762]	Baudoinia compniacensis UAMH 10762	Eukaryota; Fungi; Dikarya; Ascomycota; Pezizomycotina; Dothideomycetes; Dothideomycetidae; Capnodiales; Teratosphaeriaceae; mitosporic Teratosphaeriaceae; Baudoinia.
gi|509739046|gb|AIJO01006024.1.g8569.t1	EME87364.1	4e-146	73.2639	hypothetical protein MYCFIDRAFT_201097 [Pseudocercospora fijiensis CIRAD86]	Pseudocercospora fijiensis CIRAD86	Eukaryota; Fungi; Dikarya; Ascomycota; Pezizomycotina; Dothideomycetes; Dothideomycetidae; Capnodiales; Mycosphaerellaceae; Pseudocercospora.
gi|509739046|gb|AIJO01006024.1.g8569.t1	EME49288.1	9e-146	80.4781	hypothetical protein DOTSEDRAFT_84711 [Dothistroma septosporum NZE10]	Dothistroma septosporum NZE10	Eukaryota; Fungi; Dikarya; Ascomycota; Pezizomycotina; Dothideomycetes; Dothideomycetidae; Capnodiales; Mycosphaerellaceae; Mycosphaerella.
gi|509739046|gb|AIJO01006024.1.g8569.t1	EMF18005.1	2e-143	62.5	hypothetical protein SEPMUDRAFT_146885 [Sphaerulina musiva SO2202]	Sphaerulina musiva SO2202	Eukaryota; Fungi; Dikarya; Ascomycota; Pezizomycotina; Dothideomycetes; Dothideomycetidae; Capnodiales; Mycosphaerellaceae; Sphaerulina.
gi|509739046|gb|AIJO01006024.1.g8569.t1	XP_003856805.1	9e-143	70.2422	hypothetical protein MYCGRDRAFT_24762, partial [Zymoseptoria tritici IPO323]_x0001_gb|EGP91781.1| hypothetical protein MYCGRDRAFT_24762 [Zymoseptoria tritici IPO323]	Zymoseptoria tritici IPO323	Eukaryota; Fungi; Dikarya; Ascomycota; Pezizomycotina; Dothideomycetes; Dothideomycetidae; Capnodiales; Mycosphaerellaceae; Zymoseptoria.
gi|509739046|gb|AIJO01006024.1.g8569.t1	EKG19327.1	1e-122	62.069	DNA repair protein rad10 [Macrophomina phaseolina MS6]	Macrophomina phaseolina MS6	Eukaryota; Fungi; Dikarya; Ascomycota; Pezizomycotina; Dothideomycetes; Dothideomycetes incertae sedis; Botryosphaeriales; Botryosphaeriaceae; Macrophomina.
gi|509739046|gb|AIJO01006024.1.g8569.t1	EON61354.1	3e-122	61.4094	hypothetical protein W97_00568 [Coniosporium apollinis CBS 100218]	Coniosporium apollinis CBS 100218	Eukaryota; Fungi; Dikarya; Ascomycota; Pezizomycotina; Eurotiomycetes; Chaetothyriomycetidae; Chaetothyriales; Herpotrichiellaceae; mitosporic Herpotrichiellaceae; Coniosporium.
gi|509739046|gb|AIJO01006024.1.g8569.t1	EOD50937.1	1e-119	68.595	putative mating-type switching protein swi10 protein [Neofusicoccum parvum UCRNP2]	Neofusicoccum parvum UCRNP2	Eukaryota; Fungi; Dikarya; Ascomycota; Pezizomycotina; Dothideomycetes; Dothideomycetes incertae sedis; Botryosphaeriales; Botryosphaeriaceae; Neofusicoccum.
gi|509739046|gb|AIJO01006024.1.g8569.t1	XP_003303225.1	8e-117	57.7558	hypothetical protein PTT_15356 [Pyrenophora teres f. teres 0-1]_x0001_ref|XP_003305727.1| hypothetical protein PTT_18642 [Pyrenophora teres f. teres 0-1]_x0001_gb|EFQ86194.1| hypothetical protein PTT_18642 [Pyrenophora teres f. teres 0-1]_x0001_gb|EFQ88672.1| hypothetical protein PTT_15356 [Pyrenophora teres f. teres 0-1]	Pyrenophora teres f. teres 0-1	Eukaryota; Fungi; Dikarya; Ascomycota; Pezizomycotina; Dothideomycetes; Pleosporomycetidae; Pleosporales; Pleosporineae; Pleosporaceae; Pyrenophora.
gi|509739046|gb|AIJO01006024.1.g8569.t1	XP_001797080.1	3e-116	63.8889	hypothetical protein SNOG_06717 [Phaeosphaeria nodorum SN15]_x0001_gb|EAT85368.2| hypothetical protein SNOG_06717 [Phaeosphaeria nodorum SN15]	Phaeosphaeria nodorum SN15	Eukaryota; Fungi; Dikarya; Ascomycota; Pezizomycotina; Dothideomycetes; Pleosporomycetidae; Pleosporales; Pleosporineae; Phaeosphaeriaceae; Parastagonospora.
gi|509739046|gb|AIJO01006024.1.g8569.t1	ETN36315.1	1e-115	65.4167	hypothetical protein HMPREF1541_08592 [Cyphellophora europaea CBS 101466]	Cyphellophora europaea CBS 101466	Eukaryota; Fungi; Dikarya; Ascomycota; Pezizomycotina; Eurotiomycetes; Chaetothyriomycetidae; Chaetothyriales; Cyphellophoraceae; Cyphellophora.
gi|509739046|gb|AIJO01006024.1.g8569.t1	EUN25072.1	5e-115	57.2917	hypothetical protein COCVIDRAFT_104492 [Bipolaris victoriae FI3]	Bipolaris victoriae FI3	Eukaryota; Fungi; Dikarya; Ascomycota; Pezizomycotina; Dothideomycetes; Pleosporomycetidae; Pleosporales; Pleosporineae; Pleosporaceae; Bipolaris.
gi|509739046|gb|AIJO01006024.1.g8569.t1	EUC37678.1	7e-115	57.2917	hypothetical protein COCCADRAFT_1540 [Bipolaris zeicola 26-R-13]	Bipolaris zeicola 26-R-13	Eukaryota; Fungi; Dikarya; Ascomycota; Pezizomycotina; Dothideomycetes; Pleosporomycetidae; Pleosporales; Pleosporineae; Pleosporaceae; Bipolaris.
gi|509739046|gb|AIJO01006024.1.g8569.t1	EMD91698.1	9e-115	55.7377	hypothetical protein COCHEDRAFT_1175927 [Bipolaris maydis C5]_x0001_gb|ENI08544.1| hypothetical protein COCC4DRAFT_57282 [Bipolaris maydis ATCC 48331]	Bipolaris maydis C5	Eukaryota; Fungi; Dikarya; Ascomycota; Pezizomycotina; Dothideomycetes; Pleosporomycetidae; Pleosporales; Pleosporineae; Pleosporaceae; Bipolaris.
gi|509739046|gb|AIJO01006024.1.g8569.t1	EOA82200.1	7e-114	59.5819	hypothetical protein SETTUDRAFT_44081 [Setosphaeria turcica Et28A]	Setosphaeria turcica Et28A	Eukaryota; Fungi; Dikarya; Ascomycota; Pezizomycotina; Dothideomycetes; Pleosporomycetidae; Pleosporales; Pleosporineae; Pleosporaceae; Setosphaeria.
gi|509739046|gb|AIJO01006024.1.g8569.t1	EUC50157.1	7e-114	55.082	hypothetical protein COCMIDRAFT_82667 [Bipolaris oryzae ATCC 44560]	Bipolaris oryzae ATCC 44560	Eukaryota; Fungi; Dikarya; Ascomycota; Pezizomycotina; Dothideomycetes; Pleosporomycetidae; Pleosporales; Pleosporineae; Pleosporaceae; Bipolaris.
gi|509739046|gb|AIJO01006024.1.g8569.t1	EMD61433.1	2e-113	55.4098	hypothetical protein COCSADRAFT_39164 [Bipolaris sorokiniana ND90Pr]	Bipolaris sorokiniana ND90Pr	Eukaryota; Fungi; Dikarya; Ascomycota; Pezizomycotina; Dothideomycetes; Pleosporomycetidae; Pleosporales; Pleosporineae; Pleosporaceae; Bipolaris.
gi|509739046|gb|AIJO01006024.1.g8569.t1	EON99780.1	2e-112	70.1835	putative mating-type switching protein swi10 protein [Togninia minima UCRPA7]	Togninia minima UCRPA7	Eukaryota; Fungi; Dikarya; Ascomycota; Pezizomycotina; Sordariomycetes; Sordariomycetidae; Calosphaeriales; Calosphaeriaceae; Togninia.
gi|509739046|gb|AIJO01006024.1.g8569.t1	ERF70683.1	2e-111	66.087	hypothetical protein EPUS_02549 [Endocarpon pusillum Z07020]	Endocarpon pusillum Z07020	Eukaryota; Fungi; Dikarya; Ascomycota; Pezizomycotina; Eurotiomycetes; Chaetothyriomycetidae; Verrucariales; Verrucariaceae; Endocarpon.
gi|509739046|gb|AIJO01006024.1.g8569.t1	GAA82555.1	7e-110	65.625	mating-type switching protein Swi10 [Aspergillus kawachii IFO 4308]	Aspergillus kawachii IFO 4308	Eukaryota; Fungi; Dikarya; Ascomycota; Pezizomycotina; Eurotiomycetes; Eurotiomycetidae; Eurotiales; Aspergillaceae; Aspergillus.
gi|509739046|gb|AIJO01006024.1.g8569.t1	XP_001931139.1	2e-109	58.0645	mating-type switching protein swi10 [Pyrenophora tritici-repentis Pt-1C-BFP]_x0001_gb|EDU40244.1| mating-type switching protein swi10 [Pyrenophora tritici-repentis Pt-1C-BFP]	Pyrenophora tritici-repentis Pt-1C-BFP	Eukaryota; Fungi; Dikarya; Ascomycota; Pezizomycotina; Dothideomycetes; Pleosporomycetidae; Pleosporales; Pleosporineae; Pleosporaceae; Pyrenophora.
gi|509739046|gb|AIJO01006024.1.g8569.t1	XP_001267391.1	3e-109	58.1749	mating-type switch/DNA repair protein Swi10/Rad10, putative [Neosartorya fischeri NRRL 181]_x0001_gb|EAW25494.1| mating-type switch/DNA repair protein Swi10/Rad10, putative [Neosartorya fischeri NRRL 181]	Neosartorya fischeri NRRL 181	Eukaryota; Fungi; Dikarya; Ascomycota; Pezizomycotina; Eurotiomycetes; Eurotiomycetidae; Eurotiales; Aspergillaceae; Neosartorya.
gi|509739046|gb|AIJO01006024.1.g8569.t1	EHY55690.1	4e-109	61.9433	DNA excision repair protein ERCC-1 [Exophiala dermatitidis NIH/UT8656]	Exophiala dermatitidis NIH/UT8656	Eukaryota; Fungi; Dikarya; Ascomycota; Pezizomycotina; Eurotiomycetes; Chaetothyriomycetidae; Chaetothyriales; Herpotrichiellaceae; mitosporic Herpotrichiellaceae; Exophiala.
gi|509739046|gb|AIJO01006024.1.g8569.t1	ETS74484.1	4e-109	62.1951	hypothetical protein PFICI_14350 [Pestalotiopsis fici W106-1]	Pestalotiopsis fici W106-1	Eukaryota; Fungi; Dikarya; Ascomycota; Pezizomycotina; Sordariomycetes; Xylariomycetidae; Xylariales; Amphisphaeriaceae; mitosporic Amphisphaeriaceae; Pestalotiopsis.
gi|509739046|gb|AIJO01006024.1.g8569.t1	EHA20357.1	1e-108	63.1356	hypothetical protein ASPNIDRAFT_190953 [Aspergillus niger ATCC 1015]	Aspergillus niger ATCC 1015	Eukaryota; Fungi; Dikarya; Ascomycota; Pezizomycotina; Eurotiomycetes; Eurotiomycetidae; Eurotiales; Aspergillaceae; Aspergillus.
gi|509739046|gb|AIJO01006024.1.g8569.t1	EKD16037.1	1e-108	60.687	DNA repair protein rad10 [Marssonina brunnea f. sp. 'multigermtubi' MB_m1]	Marssonina brunnea f. sp. 'multigermtubi' MB_m1	Eukaryota; Fungi; Dikarya; Ascomycota; Pezizomycotina; Leotiomycetes; Helotiales; Dermateaceae; Marssonina.
gi|509739046|gb|AIJO01006024.1.g8569.t1	XP_001401422.1	1e-108	63.1356	mating-type switch/DNA repair protein Swi10/Rad10 [Aspergillus niger CBS 513.88]_x0001_emb|CAK38514.1| unnamed protein product [Aspergillus niger]	Aspergillus niger CBS 513.88	Eukaryota; Fungi; Dikarya; Ascomycota; Pezizomycotina; Eurotiomycetes; Eurotiomycetidae; Eurotiales; Aspergillaceae; Aspergillus.
gi|509739046|gb|AIJO01006024.1.g8569.t1	ETI21870.1	2e-108	61.0442	hypothetical protein G647_05939 [Cladophialophora carrionii CBS 160.54]	Cladophialophora carrionii CBS 160.54	Eukaryota; Fungi; Dikarya; Ascomycota; Pezizomycotina; Eurotiomycetes; Chaetothyriomycetidae; Chaetothyriales; Herpotrichiellaceae; mitosporic Herpotrichiellaceae; Cladophialophora.
gi|509739046|gb|AIJO01006024.1.g8569.t1	XP_001271519.1	3e-108	63.5193	mating-type switch/DNA repair protein Swi10/Rad10, putative [Aspergillus clavatus NRRL 1]_x0001_gb|EAW10093.1| mating-type switch/DNA repair protein Swi10/Rad10, putative [Aspergillus clavatus NRRL 1]	Aspergillus clavatus NRRL 1	Eukaryota; Fungi; Dikarya; Ascomycota; Pezizomycotina; Eurotiomycetes; Eurotiomycetidae; Eurotiales; Aspergillaceae; Aspergillus.
gi|509739046|gb|AIJO01006024.1.g8569.t1	EEH08702.1	4e-108	66.055	mating-type switching protein swi10 [Ajellomyces capsulatus G186AR]	Ajellomyces capsulatus G186AR	Eukaryota; Fungi; Dikarya; Ascomycota; Pezizomycotina; Eurotiomycetes; Eurotiomycetidae; Onygenales; Ajellomycetaceae; Ajellomyces.
gi|509739046|gb|AIJO01006024.1.g8569.t1	EFY90630.1	7e-108	66.6667	mating-type switching protein swi10 [Metarhizium acridum CQMa 102]	Metarhizium acridum CQMa 102	Eukaryota; Fungi; Dikarya; Ascomycota; Pezizomycotina; Sordariomycetes; Hypocreomycetidae; Hypocreales; Clavicipitaceae; mitosporic Clavicipitaceae; Metarhizium.
gi|509739046|gb|AIJO01006024.1.g8569.t1	EHK21504.1	7e-108	63.0252	hypothetical protein TRIVIDRAFT_152287 [Trichoderma virens Gv29-8]	Trichoderma virens Gv29-8	Eukaryota; Fungi; Dikarya; Ascomycota; Pezizomycotina; Sordariomycetes; Hypocreomycetidae; Hypocreales; Hypocreaceae; Trichoderma.
gi|509739046|gb|AIJO01006024.1.g8569.t1	XP_003664120.1	9e-108	66.0944	hypothetical protein MYCTH_2306581 [Myceliophthora thermophila ATCC 42464]_x0001_gb|AEO58875.1| hypothetical protein MYCTH_2306581 [Myceliophthora thermophila ATCC 42464]	Myceliophthora thermophila ATCC 42464	Eukaryota; Fungi; Dikarya; Ascomycota; Pezizomycotina; Sordariomycetes; Sordariomycetidae; Sordariales; Chaetomiaceae; Myceliophthora.
gi|509739046|gb|AIJO01006024.1.g8569.t1	XP_752198.1	1e-107	60.1562	mating-type switch/DNA repair protein Swi10/Rad10 [Aspergillus fumigatus Af293]_x0001_gb|EAL90160.1| mating-type switch/DNA repair protein Swi10/Rad10, putative [Aspergillus fumigatus Af293]_x0001_gb|EDP50006.1| mating-type switch/DNA repair protein Swi10/Rad10, putative [Aspergillus fumigatus A1163]	Aspergillus fumigatus Af293	Eukaryota; Fungi; Dikarya; Ascomycota; Pezizomycotina; Eurotiomycetes; Eurotiomycetidae; Eurotiales; Aspergillaceae; Aspergillus.
gi|509739046|gb|AIJO01006024.1.g8569.t1	XP_001584634.1	2e-107	57.193	hypothetical protein SS1G_14403 [Sclerotinia sclerotiorum 1980]_x0001_gb|EDO00533.1| hypothetical protein SS1G_14403 [Sclerotinia sclerotiorum 1980 UF-70]	Sclerotinia sclerotiorum 1980 UF-70	Eukaryota; Fungi; Dikarya; Ascomycota; Pezizomycotina; Leotiomycetes; Helotiales; Sclerotiniaceae; Sclerotinia.
gi|509739046|gb|AIJO01006024.1.g8569.t1	XP_003717950.1	2e-107	66.8182	mating-type switching protein swi10 [Magnaporthe oryzae 70-15]_x0001_gb|EHA48366.1| mating-type switching protein swi10 [Magnaporthe oryzae 70-15]	Magnaporthe oryzae 70-15	Eukaryota; Fungi; Dikarya; Ascomycota; Pezizomycotina; Sordariomycetes; Sordariomycetidae; Magnaporthales; Magnaporthaceae; Magnaporthe.
gi|509739046|gb|AIJO01006024.1.g8569.t1	EER43480.1	3e-107	65.5963	mating-type switching protein swi10 [Ajellomyces capsulatus H143]_x0001_gb|EGC42003.1| mating-type switching protein swi10 [Ajellomyces capsulatus H88]	Ajellomyces capsulatus H143	Eukaryota; Fungi; Dikarya; Ascomycota; Pezizomycotina; Eurotiomycetes; Eurotiomycetidae; Onygenales; Ajellomycetaceae; Ajellomyces.
gi|509739046|gb|AIJO01006024.1.g8569.t1	XP_003836205.1	3e-107	64.135	hypothetical protein LEMA_P055460.1 [Leptosphaeria maculans JN3]_x0001_emb|CBX92840.1| hypothetical protein LEMA_P055460.1 [Leptosphaeria maculans JN3]	Leptosphaeria maculans JN3	Eukaryota; Fungi; Dikarya; Ascomycota; Pezizomycotina; Dothideomycetes; Pleosporomycetidae; Pleosporales; Pleosporineae; Leptosphaeriaceae; Leptosphaeria; Leptosphaeria maculans complex.
gi|509739046|gb|AIJO01006024.1.g8569.t1	XP_003001931.1	4e-107	64.135	mating-type switching protein swi10 [Verticillium alfalfae VaMs.102]_x0001_gb|EEY22080.1| mating-type switching protein swi10 [Verticillium alfalfae VaMs.102]	Verticillium alfalfae VaMs.102	Eukaryota; Fungi; Dikarya; Ascomycota; Pezizomycotina; Sordariomycetes; Hypocreomycetidae; Glomerellales; Plectosphaerellaceae; mitosporic Plectosphaerellaceae; Verticillium.
gi|509739046|gb|AIJO01006024.1.g8569.t1	EGY20454.1	4e-107	61.3546	mating-type switching protein swi10 [Verticillium dahliae VdLs.17]	Verticillium dahliae VdLs.17	Eukaryota; Fungi; Dikarya; Ascomycota; Pezizomycotina; Sordariomycetes; Hypocreomycetidae; Glomerellales; Plectosphaerellaceae; mitosporic Plectosphaerellaceae; Verticillium.
gi|509739046|gb|AIJO01006024.1.g8569.t1	XP_003650454.1	5e-107	64.557	hypothetical protein THITE_2109933 [Thielavia terrestris NRRL 8126]_x0001_gb|AEO64118.1| hypothetical protein THITE_2109933 [Thielavia terrestris NRRL 8126]	Thielavia terrestris NRRL 8126	Eukaryota; Fungi; Dikarya; Ascomycota; Pezizomycotina; Sordariomycetes; Sordariomycetidae; Sordariales; Chaetomiaceae; Thielavia.
gi|509739046|gb|AIJO01006024.1.g8569.t1	XP_002144442.1	8e-107	66.6667	mating-type switch/DNA repair protein Swi10/Rad10, putative [Talaromyces marneffei ATCC 18224]_x0001_gb|EEA27927.1| mating-type switch/DNA repair protein Swi10/Rad10, putative [Talaromyces marneffei ATCC 18224]	Talaromyces marneffei ATCC 18224	Eukaryota; Fungi; Dikarya; Ascomycota; Pezizomycotina; Eurotiomycetes; Eurotiomycetidae; Eurotiales; Trichocomaceae; Talaromyces.
gi|509739046|gb|AIJO01006024.1.g8569.t1	EPS34079.1	2e-106	62.3377	hypothetical protein PDE_09041 [Penicillium oxalicum 114-2]	Penicillium oxalicum 114-2	Eukaryota; Fungi; Dikarya; Ascomycota; Pezizomycotina; Eurotiomycetes; Eurotiomycetidae; Eurotiales; Aspergillaceae; Penicillium.
gi|509739046|gb|AIJO01006024.1.g8569.t1	EEH48478.1	3e-106	60.5691	mating-type switching protein swi10 [Paracoccidioides brasiliensis Pb18]	Paracoccidioides brasiliensis Pb18	Eukaryota; Fungi; Dikarya; Ascomycota; Pezizomycotina; Eurotiomycetes; Eurotiomycetidae; Onygenales; mitosporic Onygenales; Paracoccidioides.
gi|509739046|gb|AIJO01006024.1.g8569.t1	EEH21981.1	4e-106	60.5691	mating-type switching protein swi10 [Paracoccidioides brasiliensis Pb03]	Paracoccidioides brasiliensis Pb03	Eukaryota; Fungi; Dikarya; Ascomycota; Pezizomycotina; Eurotiomycetes; Eurotiomycetidae; Onygenales; mitosporic Onygenales; Paracoccidioides.
gi|509739046|gb|AIJO01006024.1.g8569.t1	EHL03206.1	5e-106	58.6466	putative Mating-type switching protein swi10 [Glarea lozoyensis 74030]_x0001_gb|EPE29012.1| Restriction endonuclease-like protein [Glarea lozoyensis ATCC 20868]	Glarea lozoyensis 74030	Eukaryota; Fungi; Dikarya; Ascomycota; Pezizomycotina; Leotiomycetes; Helotiales; Helotiaceae; Glarea.
gi|509739046|gb|AIJO01006024.1.g8569.t1	XP_002793479.1	9e-106	60.5691	mating-type switching protein swi10 [Paracoccidioides sp. 'lutzii' Pb01]_x0001_gb|EEH33339.1| mating-type switching protein swi10 [Paracoccidioides sp. 'lutzii' Pb01]	Paracoccidioides sp. 'lutzii' Pb01	Eukaryota; Fungi; Dikarya; Ascomycota; Pezizomycotina; Eurotiomycetes; Eurotiomycetidae; Onygenales; mitosporic Onygenales; Paracoccidioides.
gi|509739046|gb|AIJO01006024.1.g8569.t1	XP_001214774.1	2e-105	57.9151	mating-type switching protein swi10 [Aspergillus terreus NIH2624]_x0001_gb|EAU34665.1| mating-type switching protein swi10 [Aspergillus terreus NIH2624]	Aspergillus terreus NIH2624	Eukaryota; Fungi; Dikarya; Ascomycota; Pezizomycotina; Eurotiomycetes; Eurotiomycetidae; Eurotiales; Aspergillaceae; Aspergillus.
gi|509739046|gb|AIJO01006024.1.g8569.t1	XP_001821455.1	2e-105	58.5366	mating-type switch/DNA repair protein Swi10/Rad10 [Aspergillus oryzae RIB40]_x0001_ref|XP_002377240.1| mating-type switch/DNA repair protein Swi10/Rad10, putative [Aspergillus flavus NRRL3357]_x0001_dbj|BAE59453.1| unnamed protein product [Aspergillus oryzae RIB40]_x0001_gb|EED53994.1| mating-type switch/DNA repair protein Swi10/Rad10, putative [Aspergillus flavus NRRL3357]_x0001_gb|EIT78318.1| s…	Aspergillus oryzae RIB40	Eukaryota; Fungi; Dikarya; Ascomycota; Pezizomycotina; Eurotiomycetes; Eurotiomycetidae; Eurotiales; Aspergillaceae; Aspergillus.
gi|509738205|gb|AIJO01006528.1.g9975.t1	EME49949.1	3e-93	66.383	hypothetical protein DOTSEDRAFT_68688 [Dothistroma septosporum NZE10]	Dothistroma septosporum NZE10	Eukaryota; Fungi; Dikarya; Ascomycota; Pezizomycotina; Dothideomycetes; Dothideomycetidae; Capnodiales; Mycosphaerellaceae; Mycosphaerella.
gi|509738205|gb|AIJO01006528.1.g9975.t1	EME87317.1	3e-89	63.5593	hypothetical protein MYCFIDRAFT_75171 [Pseudocercospora fijiensis CIRAD86]	Pseudocercospora fijiensis CIRAD86	Eukaryota; Fungi; Dikarya; Ascomycota; Pezizomycotina; Dothideomycetes; Dothideomycetidae; Capnodiales; Mycosphaerellaceae; Pseudocercospora.
gi|509738205|gb|AIJO01006528.1.g9975.t1	EMF16630.1	1e-70	65.7609	hypothetical protein SEPMUDRAFT_152807 [Sphaerulina musiva SO2202]	Sphaerulina musiva SO2202	Eukaryota; Fungi; Dikarya; Ascomycota; Pezizomycotina; Dothideomycetes; Dothideomycetidae; Capnodiales; Mycosphaerellaceae; Sphaerulina.
gi|509738205|gb|AIJO01006528.1.g9975.t1	XP_003857172.1	7e-64	66.4671	hypothetical protein MYCGRDRAFT_98669 [Zymoseptoria tritici IPO323]_x0001_gb|EGP92148.1| hypothetical protein MYCGRDRAFT_98669 [Zymoseptoria tritici IPO323]	Zymoseptoria tritici IPO323	Eukaryota; Fungi; Dikarya; Ascomycota; Pezizomycotina; Dothideomycetes; Dothideomycetidae; Capnodiales; Mycosphaerellaceae; Zymoseptoria.
gi|509738205|gb|AIJO01006528.1.g9975.t1	EMC93364.1	6e-44	87.8049	hypothetical protein BAUCODRAFT_37058, partial [Baudoinia compniacensis UAMH 10762]	Baudoinia compniacensis UAMH 10762	Eukaryota; Fungi; Dikarya; Ascomycota; Pezizomycotina; Dothideomycetes; Dothideomycetidae; Capnodiales; Teratosphaeriaceae; mitosporic Teratosphaeriaceae; Baudoinia.
gi|509738205|gb|AIJO01006528.1.g9975.t1	EON61980.1	1e-42	75.7576	hypothetical protein W97_01198 [Coniosporium apollinis CBS 100218]	Coniosporium apollinis CBS 100218	Eukaryota; Fungi; Dikarya; Ascomycota; Pezizomycotina; Eurotiomycetes; Chaetothyriomycetidae; Chaetothyriales; Herpotrichiellaceae; mitosporic Herpotrichiellaceae; Coniosporium.
gi|509738205|gb|AIJO01006528.1.g9975.t1	ERF71114.1	2e-42	71.5686	hypothetical protein EPUS_07786 [Endocarpon pusillum Z07020]	Endocarpon pusillum Z07020	Eukaryota; Fungi; Dikarya; Ascomycota; Pezizomycotina; Eurotiomycetes; Chaetothyriomycetidae; Verrucariales; Verrucariaceae; Endocarpon.
gi|509738205|gb|AIJO01006528.1.g9975.t1	ETI19497.1	4e-42	80.6818	hypothetical protein G647_09331 [Cladophialophora carrionii CBS 160.54]	Cladophialophora carrionii CBS 160.54	Eukaryota; Fungi; Dikarya; Ascomycota; Pezizomycotina; Eurotiomycetes; Chaetothyriomycetidae; Chaetothyriales; Herpotrichiellaceae; mitosporic Herpotrichiellaceae; Cladophialophora.
gi|509738205|gb|AIJO01006528.1.g9975.t1	EGE08040.1	1e-41	61.9048	hypothetical protein TEQG_07106 [Trichophyton equinum CBS 127.97]	Trichophyton equinum CBS 127.97	Eukaryota; Fungi; Dikarya; Ascomycota; Pezizomycotina; Eurotiomycetes; Eurotiomycetidae; Onygenales; Arthrodermataceae; mitosporic Arthrodermataceae; Trichophyton.
gi|509738205|gb|AIJO01006528.1.g9975.t1	XP_001260982.1	1e-41	60.4651	hypothetical protein NFIA_090430 [Neosartorya fischeri NRRL 181]_x0001_gb|EAW19085.1| conserved hypothetical protein [Neosartorya fischeri NRRL 181]	Neosartorya fischeri NRRL 181	Eukaryota; Fungi; Dikarya; Ascomycota; Pezizomycotina; Eurotiomycetes; Eurotiomycetidae; Eurotiales; Aspergillaceae; Neosartorya.
gi|509738205|gb|AIJO01006528.1.g9975.t1	EHY61147.1	2e-41	79.5455	hypothetical protein HMPREF1120_09083 [Exophiala dermatitidis NIH/UT8656]	Exophiala dermatitidis NIH/UT8656	Eukaryota; Fungi; Dikarya; Ascomycota; Pezizomycotina; Eurotiomycetes; Chaetothyriomycetidae; Chaetothyriales; Herpotrichiellaceae; mitosporic Herpotrichiellaceae; Exophiala.
gi|509738205|gb|AIJO01006528.1.g9975.t1	XP_001547986.1	3e-41	70.7071	hypothetical protein BC1G_13677 [Botryotinia fuckeliana B05.10]	Botryotinia fuckeliana B05.10	Eukaryota; Fungi; Dikarya; Ascomycota; Pezizomycotina; Leotiomycetes; Helotiales; Sclerotiniaceae; Botryotinia.
gi|509738205|gb|AIJO01006528.1.g9975.t1	CCD47409.1	3e-41	62.1849	hypothetical protein BofuT4P2000057001 [Botryotinia fuckeliana T4]_x0001_gb|EMR83670.1| putative neurofilament protein h form h2 protein [Botryotinia fuckeliana BcDW1]	Botryotinia fuckeliana T4	Eukaryota; Fungi; Dikarya; Ascomycota; Pezizomycotina; Leotiomycetes; Helotiales; Sclerotiniaceae; Botryotinia.
gi|509738205|gb|AIJO01006528.1.g9975.t1	GAA91585.1	3e-41	65.4545	hypothetical protein AKAW_09699 [Aspergillus kawachii IFO 4308]	Aspergillus kawachii IFO 4308	Eukaryota; Fungi; Dikarya; Ascomycota; Pezizomycotina; Eurotiomycetes; Eurotiomycetidae; Eurotiales; Aspergillaceae; Aspergillus.
gi|509738205|gb|AIJO01006528.1.g9975.t1	EGZ77245.1	4e-41	68.3168	hypothetical protein NEUTE2DRAFT_99883 [Neurospora tetrasperma FGSC 2509]	Neurospora tetrasperma FGSC 2509	Eukaryota; Fungi; Dikarya; Ascomycota; Pezizomycotina; Sordariomycetes; Sordariomycetidae; Sordariales; Sordariaceae; Neurospora.
gi|509738205|gb|AIJO01006528.1.g9975.t1	XP_003352809.1	6e-41	68.3168	hypothetical protein SMAC_01642 [Sordaria macrospora k-hell]_x0001_emb|CCC08080.1| unnamed protein product [Sordaria macrospora k-hell]	Sordaria macrospora k-hell	Eukaryota; Fungi; Dikarya; Ascomycota; Pezizomycotina; Sordariomycetes; Sordariomycetidae; Sordariales; Sordariaceae; Sordaria.
gi|509738205|gb|AIJO01006528.1.g9975.t1	XP_680856.1	7e-41	71.7172	hypothetical protein AN7587.2 [Aspergillus nidulans FGSC A4]_x0001_gb|EAA62167.1| hypothetical protein AN7587.2 [Aspergillus nidulans FGSC A4]_x0001_tpe|CBF79683.1| TPA: conserved hypothetical protein [Aspergillus nidulans FGSC A4]	Aspergillus nidulans FGSC A4	Eukaryota; Fungi; Dikarya; Ascomycota; Pezizomycotina; Eurotiomycetes; Eurotiomycetidae; Eurotiales; Aspergillaceae; Aspergillus.
gi|509738205|gb|AIJO01006528.1.g9975.t1	EGE00070.1	7e-41	61.4173	hypothetical protein TESG_07392 [Trichophyton tonsurans CBS 112818]	Trichophyton tonsurans CBS 112818	Eukaryota; Fungi; Dikarya; Ascomycota; Pezizomycotina; Eurotiomycetes; Eurotiomycetidae; Onygenales; Arthrodermataceae; mitosporic Arthrodermataceae; Trichophyton.
gi|509738205|gb|AIJO01006528.1.g9975.t1	XP_965277.1	8e-41	68.3168	hypothetical protein NCU08374 [Neurospora crassa OR74A]_x0001_gb|EAA36041.1| hypothetical protein NCU08374 [Neurospora crassa OR74A]	Neurospora crassa OR74A	Eukaryota; Fungi; Dikarya; Ascomycota; Pezizomycotina; Sordariomycetes; Sordariomycetidae; Sordariales; Sordariaceae; Neurospora.
gi|509738205|gb|AIJO01006528.1.g9975.t1	EHA28361.1	1e-40	64.5455	hypothetical protein ASPNIDRAFT_212603 [Aspergillus niger ATCC 1015]	Aspergillus niger ATCC 1015	Eukaryota; Fungi; Dikarya; Ascomycota; Pezizomycotina; Eurotiomycetes; Eurotiomycetidae; Eurotiales; Aspergillaceae; Aspergillus.
gi|509738205|gb|AIJO01006528.1.g9975.t1	EKD16280.1	1e-40	74.7368	neurofilament protein H form H2 [Marssonina brunnea f. sp. 'multigermtubi' MB_m1]	Marssonina brunnea f. sp. 'multigermtubi' MB_m1	Eukaryota; Fungi; Dikarya; Ascomycota; Pezizomycotina; Leotiomycetes; Helotiales; Dermateaceae; Marssonina.
gi|509738205|gb|AIJO01006528.1.g9975.t1	XP_001393661.1	1e-40	64.5455	hypothetical protein ANI_1_1312084 [Aspergillus niger CBS 513.88]_x0001_emb|CAK40284.1| unnamed protein product [Aspergillus niger]	Aspergillus niger CBS 513.88	Eukaryota; Fungi; Dikarya; Ascomycota; Pezizomycotina; Eurotiomycetes; Eurotiomycetidae; Eurotiales; Aspergillaceae; Aspergillus.
gi|509738205|gb|AIJO01006528.1.g9975.t1	XP_001591148.1	2e-40	69.3878	hypothetical protein SS1G_07773 [Sclerotinia sclerotiorum 1980]_x0001_gb|EDN91912.1| hypothetical protein SS1G_07773 [Sclerotinia sclerotiorum 1980 UF-70]	Sclerotinia sclerotiorum 1980 UF-70	Eukaryota; Fungi; Dikarya; Ascomycota; Pezizomycotina; Leotiomycetes; Helotiales; Sclerotiniaceae; Sclerotinia.
gi|509738205|gb|AIJO01006528.1.g9975.t1	ETN43493.1	3e-40	61.4173	hypothetical protein HMPREF1541_02652 [Cyphellophora europaea CBS 101466]	Cyphellophora europaea CBS 101466	Eukaryota; Fungi; Dikarya; Ascomycota; Pezizomycotina; Eurotiomycetes; Chaetothyriomycetidae; Chaetothyriales; Cyphellophoraceae; Cyphellophora.
gi|509738205|gb|AIJO01006528.1.g9975.t1	XP_755853.1	3e-40	58.9147	conserved hypothetical protein [Aspergillus fumigatus Af293]_x0001_gb|EAL93815.1| conserved hypothetical protein [Aspergillus fumigatus Af293]_x0001_gb|EDP55024.1| conserved hypothetical protein [Aspergillus fumigatus A1163]	Aspergillus fumigatus Af293	Eukaryota; Fungi; Dikarya; Ascomycota; Pezizomycotina; Eurotiomycetes; Eurotiomycetidae; Eurotiales; Aspergillaceae; Aspergillus.
gi|509738205|gb|AIJO01006528.1.g9975.t1	EEH02705.1	4e-40	53.1915	conserved hypothetical protein [Ajellomyces capsulatus G186AR]	Ajellomyces capsulatus G186AR	Eukaryota; Fungi; Dikarya; Ascomycota; Pezizomycotina; Eurotiomycetes; Eurotiomycetidae; Onygenales; Ajellomycetaceae; Ajellomyces.
gi|509738205|gb|AIJO01006528.1.g9975.t1	EGO52425.1	4e-40	67.3267	hypothetical protein NEUTE1DRAFT_125920 [Neurospora tetrasperma FGSC 2508]	Neurospora tetrasperma FGSC 2508	Eukaryota; Fungi; Dikarya; Ascomycota; Pezizomycotina; Sordariomycetes; Sordariomycetidae; Sordariales; Sordariaceae; Neurospora.
gi|509738205|gb|AIJO01006528.1.g9975.t1	XP_002796625.1	4e-40	61.6667	conserved hypothetical protein [Paracoccidioides sp. 'lutzii' Pb01]_x0001_gb|EEH39171.1| conserved hypothetical protein [Paracoccidioides sp. 'lutzii' Pb01]	Paracoccidioides sp. 'lutzii' Pb01	Eukaryota; Fungi; Dikarya; Ascomycota; Pezizomycotina; Eurotiomycetes; Eurotiomycetidae; Onygenales; mitosporic Onygenales; Paracoccidioides.
gi|509738205|gb|AIJO01006528.1.g9975.t1	XP_001247641.1	5e-40	57.6	hypothetical protein CIMG_01412 [Coccidioides immitis RS]_x0001_gb|EAS36176.2| hypothetical protein CIMG_01412 [Coccidioides immitis RS]	Coccidioides immitis RS	Eukaryota; Fungi; Dikarya; Ascomycota; Pezizomycotina; Eurotiomycetes; Eurotiomycetidae; Onygenales; mitosporic Onygenales; Coccidioides.
gi|509738205|gb|AIJO01006528.1.g9975.t1	ELR10137.1	6e-40	72.3404	hypothetical protein GMDG_04533 [Pseudogymnoascus destructans 20631-21]	Pseudogymnoascus destructans 20631-21	Eukaryota; Fungi; Dikarya; Ascomycota; Pezizomycotina; Leotiomycetes; Leotiomycetes incertae sedis; Pseudeurotiaceae; Pseudogymnoascus.
gi|509738205|gb|AIJO01006528.1.g9975.t1	XP_003048916.1	7e-40	57.3643	hypothetical protein NECHADRAFT_105024 [Nectria haematococca mpVI 77-13-4]_x0001_gb|EEU43203.1| hypothetical protein NECHADRAFT_105024 [Nectria haematococca mpVI 77-13-4]	Nectria haematococca mpVI 77-13-4	Eukaryota; Fungi; Dikarya; Ascomycota; Pezizomycotina; Sordariomycetes; Hypocreomycetidae; Hypocreales; Nectriaceae; mitosporic Nectriaceae; Fusarium; Fusarium solani species complex.
gi|509738205|gb|AIJO01006528.1.g9975.t1	XP_002485873.1	7e-40	70.5882	conserved hypothetical protein [Talaromyces stipitatus ATCC 10500]_x0001_gb|EED13635.1| conserved hypothetical protein [Talaromyces stipitatus ATCC 10500]	Talaromyces stipitatus ATCC 10500	Eukaryota; Fungi; Dikarya; Ascomycota; Pezizomycotina; Eurotiomycetes; Eurotiomycetidae; Eurotiales; Trichocomaceae; Talaromyces.
gi|509738205|gb|AIJO01006528.1.g9975.t1	XP_001216492.1	7e-40	72.5275	conserved hypothetical protein [Aspergillus terreus NIH2624]_x0001_gb|EAU32133.1| conserved hypothetical protein [Aspergillus terreus NIH2624]	Aspergillus terreus NIH2624	Eukaryota; Fungi; Dikarya; Ascomycota; Pezizomycotina; Eurotiomycetes; Eurotiomycetidae; Eurotiales; Aspergillaceae; Aspergillus.
gi|509738205|gb|AIJO01006528.1.g9975.t1	XP_002152292.1	8e-40	78.022	conserved hypothetical protein [Talaromyces marneffei ATCC 18224]_x0001_gb|EEA19355.1| conserved hypothetical protein [Talaromyces marneffei ATCC 18224]	Talaromyces marneffei ATCC 18224	Eukaryota; Fungi; Dikarya; Ascomycota; Pezizomycotina; Eurotiomycetes; Eurotiomycetidae; Eurotiales; Trichocomaceae; Talaromyces.
gi|509738205|gb|AIJO01006528.1.g9975.t1	XP_003172699.1	8e-40	70.5882	hypothetical protein MGYG_05286 [Arthroderma gypseum CBS 118893]_x0001_gb|EFR02288.1| hypothetical protein MGYG_05286 [Arthroderma gypseum CBS 118893]	Arthroderma gypseum CBS 118893	Eukaryota; Fungi; Dikarya; Ascomycota; Pezizomycotina; Eurotiomycetes; Eurotiomycetidae; Onygenales; Arthrodermataceae; Arthroderma.
gi|509738205|gb|AIJO01006528.1.g9975.t1	XP_003023668.1	8e-40	77.2727	conserved hypothetical protein [Trichophyton verrucosum HKI 0517]_x0001_gb|EFE43050.1| conserved hypothetical protein [Trichophyton verrucosum HKI 0517]	Trichophyton verrucosum HKI 0517	Eukaryota; Fungi; Dikarya; Ascomycota; Pezizomycotina; Eurotiomycetes; Eurotiomycetidae; Onygenales; Arthrodermataceae; mitosporic Arthrodermataceae; Trichophyton.
gi|509738205|gb|AIJO01006528.1.g9975.t1	XP_003011318.1	9e-40	77.2727	conserved hypothetical protein [Arthroderma benhamiae CBS 112371]_x0001_gb|EFE30678.1| conserved hypothetical protein [Arthroderma benhamiae CBS 112371]	Arthroderma benhamiae CBS 112371	Eukaryota; Fungi; Dikarya; Ascomycota; Pezizomycotina; Eurotiomycetes; Eurotiomycetidae; Onygenales; Arthrodermataceae; Arthroderma.
gi|509738205|gb|AIJO01006528.1.g9975.t1	EJP64042.1	9e-40	60	Thioredoxin-like protein [Beauveria bassiana ARSEF 2860]	Beauveria bassiana ARSEF 2860	Eukaryota; Fungi; Dikarya; Ascomycota; Pezizomycotina; Sordariomycetes; Hypocreomycetidae; Hypocreales; Cordycipitaceae; mitosporic Cordycipitaceae; Beauveria.
gi|509738205|gb|AIJO01006528.1.g9975.t1	XP_003237459.1	1e-39	77.2727	hypothetical protein TERG_02180 [Trichophyton rubrum CBS 118892]_x0001_gb|EGD85910.1| hypothetical protein TERG_02180 [Trichophyton rubrum CBS 118892]	Trichophyton rubrum CBS 118892	Eukaryota; Fungi; Dikarya; Ascomycota; Pezizomycotina; Eurotiomycetes; Eurotiomycetidae; Onygenales; Arthrodermataceae; mitosporic Arthrodermataceae; Trichophyton.
gi|509738205|gb|AIJO01006528.1.g9975.t1	ESZ93743.1	1e-39	70.4082	hypothetical protein SBOR_5880 [Sclerotinia borealis F-4157]	Sclerotinia borealis F-4157	Eukaryota; Fungi; Dikarya; Ascomycota; Pezizomycotina; Leotiomycetes; Helotiales; Sclerotiniaceae; Sclerotinia.
gi|509738205|gb|AIJO01006528.1.g9975.t1	XP_001275805.1	1e-39	70.7071	conserved hypothetical protein [Aspergillus clavatus NRRL 1]_x0001_gb|EAW14379.1| conserved hypothetical protein [Aspergillus clavatus NRRL 1]	Aspergillus clavatus NRRL 1	Eukaryota; Fungi; Dikarya; Ascomycota; Pezizomycotina; Eurotiomycetes; Eurotiomycetidae; Eurotiales; Aspergillaceae; Aspergillus.
gi|509738205|gb|AIJO01006528.1.g9975.t1	EEH43851.1	2e-39	60.8333	conserved hypothetical protein [Paracoccidioides brasiliensis Pb18]	Paracoccidioides brasiliensis Pb18	Eukaryota; Fungi; Dikarya; Ascomycota; Pezizomycotina; Eurotiomycetes; Eurotiomycetidae; Onygenales; mitosporic Onygenales; Paracoccidioides.
gi|509738205|gb|AIJO01006528.1.g9975.t1	EER36962.1	3e-39	71.7391	conserved hypothetical protein [Ajellomyces capsulatus H143]_x0001_gb|EGC40651.1| conserved hypothetical protein [Ajellomyces capsulatus H88]	Ajellomyces capsulatus H143	Eukaryota; Fungi; Dikarya; Ascomycota; Pezizomycotina; Eurotiomycetes; Eurotiomycetidae; Onygenales; Ajellomycetaceae; Ajellomyces.
gi|509738205|gb|AIJO01006528.1.g9975.t1	EEH21470.1	3e-39	60.8333	conserved hypothetical protein [Paracoccidioides brasiliensis Pb03]	Paracoccidioides brasiliensis Pb03	Eukaryota; Fungi; Dikarya; Ascomycota; Pezizomycotina; Eurotiomycetes; Eurotiomycetidae; Onygenales; mitosporic Onygenales; Paracoccidioides.
gi|509738205|gb|AIJO01006528.1.g9975.t1	EFW21607.1	3e-39	56.8	conserved hypothetical protein [Coccidioides posadasii str. Silveira]	Coccidioides posadasii str. Silveira	Eukaryota; Fungi; Dikarya; Ascomycota; Pezizomycotina; Eurotiomycetes; Eurotiomycetidae; Onygenales; mitosporic Onygenales; Coccidioides.
gi|509738205|gb|AIJO01006528.1.g9975.t1	XP_001536494.1	5e-39	67.3267	predicted protein [Ajellomyces capsulatus NAm1]_x0001_gb|EDN04614.1| predicted protein [Ajellomyces capsulatus NAm1]	Ajellomyces capsulatus NAm1	Eukaryota; Fungi; Dikarya; Ascomycota; Pezizomycotina; Eurotiomycetes; Eurotiomycetidae; Onygenales; Ajellomycetaceae; Ajellomyces.
gi|509738205|gb|AIJO01006528.1.g9975.t1	XP_002556957.1	8e-39	54.4118	Pc12g00540 [Penicillium chrysogenum Wisconsin 54-1255]_x0001_emb|CAP79681.1| Pc12g00540 [Penicillium chrysogenum Wisconsin 54-1255]	Penicillium chrysogenum Wisconsin 54-1255	Eukaryota; Fungi; Dikarya; Ascomycota; Pezizomycotina; Eurotiomycetes; Eurotiomycetidae; Eurotiales; Aspergillaceae; Penicillium; Penicillium chrysogenum complex.
gi|509738205|gb|AIJO01006528.1.g9975.t1	EFX02875.1	9e-39	64.1509	hypothetical protein CMQ_2804 [Grosmannia clavigera kw1407]	Grosmannia clavigera kw1407	Eukaryota; Fungi; Dikarya; Ascomycota; Pezizomycotina; Sordariomycetes; Sordariomycetidae; Ophiostomatales; Ophiostomataceae; Grosmannia.
gi|509737792|gb|AIJO01006776.1.g10573.t1	EME83993.1	8e-14	60.3774	hypothetical protein MYCFIDRAFT_210755 [Pseudocercospora fijiensis CIRAD86]	Pseudocercospora fijiensis CIRAD86	Eukaryota; Fungi; Dikarya; Ascomycota; Pezizomycotina; Dothideomycetes; Dothideomycetidae; Capnodiales; Mycosphaerellaceae; Pseudocercospora.
gi|509737792|gb|AIJO01006776.1.g10573.t1	EMF11915.1	1e-10	56.3636	hypothetical protein SEPMUDRAFT_149753 [Sphaerulina musiva SO2202]	Sphaerulina musiva SO2202	Eukaryota; Fungi; Dikarya; Ascomycota; Pezizomycotina; Dothideomycetes; Dothideomycetidae; Capnodiales; Mycosphaerellaceae; Sphaerulina.
gi|509737792|gb|AIJO01006776.1.g10573.t1	EME44984.1	3e-08	51.0204	hypothetical protein DOTSEDRAFT_43416 [Dothistroma septosporum NZE10]	Dothistroma septosporum NZE10	Eukaryota; Fungi; Dikarya; Ascomycota; Pezizomycotina; Dothideomycetes; Dothideomycetidae; Capnodiales; Mycosphaerellaceae; Mycosphaerella.
gi|509737792|gb|AIJO01006776.1.g10573.t1	XP_003041349.1	1e-07	56.3636	hypothetical protein NECHADRAFT_52368 [Nectria haematococca mpVI 77-13-4]_x0001_gb|EEU35636.1| hypothetical protein NECHADRAFT_52368 [Nectria haematococca mpVI 77-13-4]	Nectria haematococca mpVI 77-13-4	Eukaryota; Fungi; Dikarya; Ascomycota; Pezizomycotina; Sordariomycetes; Hypocreomycetidae; Hypocreales; Nectriaceae; mitosporic Nectriaceae; Fusarium; Fusarium solani species complex.
gi|509737792|gb|AIJO01006776.1.g10573.t1	EMF09480.1	6e-07	53.4884	hypothetical protein SEPMUDRAFT_151481 [Sphaerulina musiva SO2202]	Sphaerulina musiva SO2202	Eukaryota; Fungi; Dikarya; Ascomycota; Pezizomycotina; Dothideomycetes; Dothideomycetidae; Capnodiales; Mycosphaerellaceae; Sphaerulina.
gi|509737792|gb|AIJO01006776.1.g10573.t1	EMT74201.1	7e-06	50	hypothetical protein FOC4_g10002681 [Fusarium oxysporum f. sp. cubense race 4]_x0001_gb|ENH73349.1| hypothetical protein FOC1_g10008834 [Fusarium oxysporum f. sp. cubense race 1]_x0001_emb|CCT74345.1| uncharacterized protein FFUJ_10393 [Fusarium fujikuroi IMI 58289]_x0001_gb|EWG55718.1| hypothetical protein FVEG_13669 [Fusarium verticillioides 7600]_x0001_gb|EWY84086.1| hypothetical protein FOYG_…	Fusarium oxysporum f. sp. cubense race 4	Eukaryota; Fungi; Dikarya; Ascomycota; Pezizomycotina; Sordariomycetes; Hypocreomycetidae; Hypocreales; Nectriaceae; mitosporic Nectriaceae; Fusarium; Fusarium oxysporum species complex.
gi|509737609|gb|AIJO01006903.1.g10920.t1	EMF14569.1	3e-11	57.6923	hypothetical protein SEPMUDRAFT_148241 [Sphaerulina musiva SO2202]	Sphaerulina musiva SO2202	Eukaryota; Fungi; Dikarya; Ascomycota; Pezizomycotina; Dothideomycetes; Dothideomycetidae; Capnodiales; Mycosphaerellaceae; Sphaerulina.
gi|509737609|gb|AIJO01006903.1.g10920.t1	EME83531.1	2e-08	69.4444	hypothetical protein MYCFIDRAFT_81620 [Pseudocercospora fijiensis CIRAD86]	Pseudocercospora fijiensis CIRAD86	Eukaryota; Fungi; Dikarya; Ascomycota; Pezizomycotina; Dothideomycetes; Dothideomycetidae; Capnodiales; Mycosphaerellaceae; Pseudocercospora.
gi|509737609|gb|AIJO01006903.1.g10920.t1	EME46381.1	1e-07	71.4286	hypothetical protein DOTSEDRAFT_42906 [Dothistroma septosporum NZE10]	Dothistroma septosporum NZE10	Eukaryota; Fungi; Dikarya; Ascomycota; Pezizomycotina; Dothideomycetes; Dothideomycetidae; Capnodiales; Mycosphaerellaceae; Mycosphaerella.
gi|509737085|gb|AIJO01007173.1.g11717.t1	EMC94829.1	0	82.1656	hypothetical protein BAUCODRAFT_36090 [Baudoinia compniacensis UAMH 10762]	Baudoinia compniacensis UAMH 10762	Eukaryota; Fungi; Dikarya; Ascomycota; Pezizomycotina; Dothideomycetes; Dothideomycetidae; Capnodiales; Teratosphaeriaceae; mitosporic Teratosphaeriaceae; Baudoinia.
gi|509737085|gb|AIJO01007173.1.g11717.t1	EME87923.1	2e-167	74.4479	hypothetical protein MYCFIDRAFT_14817, partial [Pseudocercospora fijiensis CIRAD86]	Pseudocercospora fijiensis CIRAD86	Eukaryota; Fungi; Dikarya; Ascomycota; Pezizomycotina; Dothideomycetes; Dothideomycetidae; Capnodiales; Mycosphaerellaceae; Pseudocercospora.
gi|509737085|gb|AIJO01007173.1.g11717.t1	XP_003857374.1	6e-167	73.2704	hypothetical protein MYCGRDRAFT_34913 [Zymoseptoria tritici IPO323]_x0001_gb|EGP92350.1| hypothetical protein MYCGRDRAFT_34913 [Zymoseptoria tritici IPO323]	Zymoseptoria tritici IPO323	Eukaryota; Fungi; Dikarya; Ascomycota; Pezizomycotina; Dothideomycetes; Dothideomycetidae; Capnodiales; Mycosphaerellaceae; Zymoseptoria.
gi|509737085|gb|AIJO01007173.1.g11717.t1	EME50153.1	2e-164	72.6115	sir2 class like protein [Dothistroma septosporum NZE10]	Dothistroma septosporum NZE10	Eukaryota; Fungi; Dikarya; Ascomycota; Pezizomycotina; Dothideomycetes; Dothideomycetidae; Capnodiales; Mycosphaerellaceae; Mycosphaerella.
gi|509737085|gb|AIJO01007173.1.g11717.t1	EON63237.1	1e-159	70.607	hypothetical protein W97_02464 [Coniosporium apollinis CBS 100218]	Coniosporium apollinis CBS 100218	Eukaryota; Fungi; Dikarya; Ascomycota; Pezizomycotina; Eurotiomycetes; Chaetothyriomycetidae; Chaetothyriales; Herpotrichiellaceae; mitosporic Herpotrichiellaceae; Coniosporium.
gi|509737085|gb|AIJO01007173.1.g11717.t1	EMF16916.1	4e-159	71.6561	DHS-like NAD/FAD-binding domain-containing protein [Sphaerulina musiva SO2202]	Sphaerulina musiva SO2202	Eukaryota; Fungi; Dikarya; Ascomycota; Pezizomycotina; Dothideomycetes; Dothideomycetidae; Capnodiales; Mycosphaerellaceae; Sphaerulina.
gi|509737085|gb|AIJO01007173.1.g11717.t1	ENH81086.1	1e-154	66.7702	sir2 family transcriptional [Colletotrichum orbiculare MAFF 240422]	Colletotrichum orbiculare MAFF 240422	Eukaryota; Fungi; Dikarya; Ascomycota; Pezizomycotina; Sordariomycetes; Hypocreomycetidae; Glomerellales; Glomerellaceae; mitosporic Glomerellaceae; Colletotrichum.
gi|509737085|gb|AIJO01007173.1.g11717.t1	EPE31865.1	5e-153	67.3529	DHS-like NAD/FAD-binding protein [Glarea lozoyensis ATCC 20868]	Glarea lozoyensis ATCC 20868	Eukaryota; Fungi; Dikarya; Ascomycota; Pezizomycotina; Leotiomycetes; Helotiales; Helotiaceae; Glarea.
gi|509737085|gb|AIJO01007173.1.g11717.t1	EFQ24870.1	7e-152	65.8385	Sir2 family protein [Colletotrichum graminicola M1.001]	Colletotrichum graminicola M1.001	Eukaryota; Fungi; Dikarya; Ascomycota; Pezizomycotina; Sordariomycetes; Hypocreomycetidae; Glomerellales; Glomerellaceae; mitosporic Glomerellaceae; Colletotrichum.
gi|509737085|gb|AIJO01007173.1.g11717.t1	EKD19154.1	1e-150	64.2012	Sir2 family protein [Marssonina brunnea f. sp. 'multigermtubi' MB_m1]	Marssonina brunnea f. sp. 'multigermtubi' MB_m1	Eukaryota; Fungi; Dikarya; Ascomycota; Pezizomycotina; Leotiomycetes; Helotiales; Dermateaceae; Marssonina.
gi|509737085|gb|AIJO01007173.1.g11717.t1	EMD65471.1	2e-150	64.5646	hypothetical protein COCSADRAFT_35514 [Bipolaris sorokiniana ND90Pr]	Bipolaris sorokiniana ND90Pr	Eukaryota; Fungi; Dikarya; Ascomycota; Pezizomycotina; Dothideomycetes; Pleosporomycetidae; Pleosporales; Pleosporineae; Pleosporaceae; Bipolaris.
gi|509737085|gb|AIJO01007173.1.g11717.t1	EQB55065.1	2e-150	65.2174	Sir2 family protein [Colletotrichum gloeosporioides Cg-14]	Colletotrichum gloeosporioides Cg-14	Eukaryota; Fungi; Dikarya; Ascomycota; Pezizomycotina; Sordariomycetes; Hypocreomycetidae; Glomerellales; Glomerellaceae; mitosporic Glomerellaceae; Colletotrichum.
gi|509737085|gb|AIJO01007173.1.g11717.t1	XP_001221750.1	3e-150	66.25	hypothetical protein CHGG_05655 [Chaetomium globosum CBS 148.51]_x0001_gb|EAQ89036.1| hypothetical protein CHGG_05655 [Chaetomium globosum CBS 148.51]	Chaetomium globosum CBS 148.51	Eukaryota; Fungi; Dikarya; Ascomycota; Pezizomycotina; Sordariomycetes; Sordariomycetidae; Sordariales; Chaetomiaceae; Chaetomium.
gi|509737085|gb|AIJO01007173.1.g11717.t1	EFZ00860.1	1e-149	66.7702	silencing information regulator [Metarhizium anisopliae ARSEF 23]	Metarhizium anisopliae ARSEF 23	Eukaryota; Fungi; Dikarya; Ascomycota; Pezizomycotina; Sordariomycetes; Hypocreomycetidae; Hypocreales; Clavicipitaceae; mitosporic Clavicipitaceae; Metarhizium.
gi|509737085|gb|AIJO01007173.1.g11717.t1	EFY91366.1	5e-149	66.4596	silencing information regulator [Metarhizium acridum CQMa 102]	Metarhizium acridum CQMa 102	Eukaryota; Fungi; Dikarya; Ascomycota; Pezizomycotina; Sordariomycetes; Hypocreomycetidae; Hypocreales; Clavicipitaceae; mitosporic Clavicipitaceae; Metarhizium.
gi|509737085|gb|AIJO01007173.1.g11717.t1	XP_003662716.1	2e-148	65.3125	hypothetical protein MYCTH_81379 [Myceliophthora thermophila ATCC 42464]_x0001_gb|AEO57471.1| hypothetical protein MYCTH_81379 [Myceliophthora thermophila ATCC 42464]	Myceliophthora thermophila ATCC 42464	Eukaryota; Fungi; Dikarya; Ascomycota; Pezizomycotina; Sordariomycetes; Sordariomycetidae; Sordariales; Chaetomiaceae; Myceliophthora.
gi|509737085|gb|AIJO01007173.1.g11717.t1	ESZ96929.1	6e-148	63.0178	hypothetical protein SBOR_2723 [Sclerotinia borealis F-4157]	Sclerotinia borealis F-4157	Eukaryota; Fungi; Dikarya; Ascomycota; Pezizomycotina; Leotiomycetes; Helotiales; Sclerotiniaceae; Sclerotinia.
gi|509737085|gb|AIJO01007173.1.g11717.t1	ETS80481.1	8e-148	64.375	hypothetical protein PFICI_08010 [Pestalotiopsis fici W106-1]	Pestalotiopsis fici W106-1	Eukaryota; Fungi; Dikarya; Ascomycota; Pezizomycotina; Sordariomycetes; Xylariomycetidae; Xylariales; Amphisphaeriaceae; mitosporic Amphisphaeriaceae; Pestalotiopsis.
gi|509737085|gb|AIJO01007173.1.g11717.t1	XP_003655846.1	2e-147	65.7321	SIR2 family histone deacetylase-like protein [Thielavia terrestris NRRL 8126]_x0001_gb|AEO69510.1| SIR2 family histone deacetylase-like protein [Thielavia terrestris NRRL 8126]	Thielavia terrestris NRRL 8126	Eukaryota; Fungi; Dikarya; Ascomycota; Pezizomycotina; Sordariomycetes; Sordariomycetidae; Sordariales; Chaetomiaceae; Thielavia.
gi|509737085|gb|AIJO01007173.1.g11717.t1	EOA81443.1	4e-147	65.8683	hypothetical protein SETTUDRAFT_181656 [Setosphaeria turcica Et28A]	Setosphaeria turcica Et28A	Eukaryota; Fungi; Dikarya; Ascomycota; Pezizomycotina; Dothideomycetes; Pleosporomycetidae; Pleosporales; Pleosporineae; Pleosporaceae; Setosphaeria.
gi|509737085|gb|AIJO01007173.1.g11717.t1	CCD54163.1	5e-147	62.3145	similar to sir2 family transcriptional regulator [Botryotinia fuckeliana T4]	Botryotinia fuckeliana T4	Eukaryota; Fungi; Dikarya; Ascomycota; Pezizomycotina; Leotiomycetes; Helotiales; Sclerotiniaceae; Botryotinia.
gi|509737085|gb|AIJO01007173.1.g11717.t1	EMR85817.1	2e-146	61.7647	putative sir2 family protein [Botryotinia fuckeliana BcDW1]	Botryotinia fuckeliana BcDW1	Eukaryota; Fungi; Dikarya; Ascomycota; Pezizomycotina; Leotiomycetes; Helotiales; Sclerotiniaceae; Botryotinia.
gi|509737085|gb|AIJO01007173.1.g11717.t1	XP_003302407.1	1e-145	64.9852	hypothetical protein PTT_14208 [Pyrenophora teres f. teres 0-1]_x0001_gb|EFQ89513.1| hypothetical protein PTT_14208 [Pyrenophora teres f. teres 0-1]	Pyrenophora teres f. teres 0-1	Eukaryota; Fungi; Dikarya; Ascomycota; Pezizomycotina; Dothideomycetes; Pleosporomycetidae; Pleosporales; Pleosporineae; Pleosporaceae; Pyrenophora.
gi|509737085|gb|AIJO01007173.1.g11717.t1	EUC47731.1	7e-145	63.2219	hypothetical protein COCMIDRAFT_34799 [Bipolaris oryzae ATCC 44560]	Bipolaris oryzae ATCC 44560	Eukaryota; Fungi; Dikarya; Ascomycota; Pezizomycotina; Dothideomycetes; Pleosporomycetidae; Pleosporales; Pleosporineae; Pleosporaceae; Bipolaris.
gi|509737085|gb|AIJO01007173.1.g11717.t1	CCT71300.1	7e-145	62.8049	related to sirtuin type 4 [Fusarium fujikuroi IMI 58289]	Fusarium fujikuroi IMI 58289	Eukaryota; Fungi; Dikarya; Ascomycota; Pezizomycotina; Sordariomycetes; Hypocreomycetidae; Hypocreales; Nectriaceae; mitosporic Nectriaceae; Fusarium; Fusarium fujikuroi species complex.
gi|509737085|gb|AIJO01007173.1.g11717.t1	EGU78944.1	1e-144	60.8187	hypothetical protein FOXB_10544 [Fusarium oxysporum Fo5176]	Fusarium oxysporum Fo5176	Eukaryota; Fungi; Dikarya; Ascomycota; Pezizomycotina; Sordariomycetes; Hypocreomycetidae; Hypocreales; Nectriaceae; mitosporic Nectriaceae; Fusarium; Fusarium oxysporum species complex.
gi|509737085|gb|AIJO01007173.1.g11717.t1	CCE31141.1	2e-144	63.3229	related to sirtuin type 4 [Claviceps purpurea 20.1]	Claviceps purpurea 20.1	Eukaryota; Fungi; Dikarya; Ascomycota; Pezizomycotina; Sordariomycetes; Hypocreomycetidae; Hypocreales; Clavicipitaceae; Claviceps. FEATURES Location/Qualifiers source 1..395 /organism="Claviceps purpurea 20.1" /strain="20.1" /db_xref="taxon:1111077" /clone="scaffold00030" Protein 1..395 /product="related to sirtuin type 4" Region 48..337 /region_name="SIR2" /note="SIR2 superfamily of proteins in…
gi|509737085|gb|AIJO01007173.1.g11717.t1	EUC38735.1	4e-144	64.3505	hypothetical protein COCCADRAFT_32106 [Bipolaris zeicola 26-R-13]	Bipolaris zeicola 26-R-13	Eukaryota; Fungi; Dikarya; Ascomycota; Pezizomycotina; Dothideomycetes; Pleosporomycetidae; Pleosporales; Pleosporineae; Pleosporaceae; Bipolaris.
gi|509737085|gb|AIJO01007173.1.g11717.t1	EWG46592.1	5e-144	63.6364	hypothetical protein FVEG_07020 [Fusarium verticillioides 7600]	Fusarium verticillioides 7600	Eukaryota; Fungi; Dikarya; Ascomycota; Pezizomycotina; Sordariomycetes; Hypocreomycetidae; Hypocreales; Nectriaceae; mitosporic Nectriaceae; Fusarium; Fusarium fujikuroi species complex.
gi|509737085|gb|AIJO01007173.1.g11717.t1	EKJ76242.1	1e-143	63.0094	hypothetical protein FPSE_03497 [Fusarium pseudograminearum CS3096]	Fusarium pseudograminearum CS3096	Eukaryota; Fungi; Dikarya; Ascomycota; Pezizomycotina; Sordariomycetes; Hypocreomycetidae; Hypocreales; Nectriaceae; mitosporic Nectriaceae; Fusarium.
gi|509737085|gb|AIJO01007173.1.g11717.t1	ESU11475.1	2e-143	61.8902	hypothetical protein FGSG_05505 [Fusarium graminearum PH-1]	Fusarium graminearum PH-1	Eukaryota; Fungi; Dikarya; Ascomycota; Pezizomycotina; Sordariomycetes; Hypocreomycetidae; Hypocreales; Nectriaceae; mitosporic Nectriaceae; Fusarium.
gi|509737085|gb|AIJO01007173.1.g11717.t1	XP_001216623.1	3e-143	63.0769	hypothetical protein ATEG_08002 [Aspergillus terreus NIH2624]_x0001_gb|EAU31175.1| hypothetical protein ATEG_08002 [Aspergillus terreus NIH2624]	Aspergillus terreus NIH2624	Eukaryota; Fungi; Dikarya; Ascomycota; Pezizomycotina; Eurotiomycetes; Eurotiomycetidae; Eurotiales; Aspergillaceae; Aspergillus.
gi|509737085|gb|AIJO01007173.1.g11717.t1	EGR46038.1	6e-143	63.3229	predicted protein [Trichoderma reesei QM6a]_x0001_gb|ETR99197.1| silencing information regulator [Trichoderma reesei RUT C-30]	Trichoderma reesei QM6a	Eukaryota; Fungi; Dikarya; Ascomycota; Pezizomycotina; Sordariomycetes; Hypocreomycetidae; Hypocreales; Hypocreaceae; Trichoderma.
gi|509737085|gb|AIJO01007173.1.g11717.t1	AAQ14539.1	6e-143	61.5385	silencing information regulator [Aspergillus nidulans]	Aspergillus nidulans	Eukaryota; Fungi; Dikarya; Ascomycota; Pezizomycotina; Eurotiomycetes; Eurotiomycetidae; Eurotiales; Aspergillaceae; Aspergillus.
gi|509737085|gb|AIJO01007173.1.g11717.t1	EUN31530.1	9e-143	64.0483	hypothetical protein COCVIDRAFT_22775 [Bipolaris victoriae FI3]	Bipolaris victoriae FI3	Eukaryota; Fungi; Dikarya; Ascomycota; Pezizomycotina; Dothideomycetes; Pleosporomycetidae; Pleosporales; Pleosporineae; Pleosporaceae; Bipolaris.
gi|509737085|gb|AIJO01007173.1.g11717.t1	CBF74232.1	1e-142	61.5385	TPA: Silencing information regulator [Source:UniProtKB/TrEMBL;Acc:Q71SB1] [Aspergillus nidulans FGSC A4]	Aspergillus nidulans FGSC A4	Eukaryota; Fungi; Dikarya; Ascomycota; Pezizomycotina; Eurotiomycetes; Eurotiomycetidae; Eurotiales; Aspergillaceae; Aspergillus.
gi|509737085|gb|AIJO01007173.1.g11717.t1	EHK18847.1	1e-142	62.7329	hypothetical protein TRIVIDRAFT_57675 [Trichoderma virens Gv29-8]	Trichoderma virens Gv29-8	Eukaryota; Fungi; Dikarya; Ascomycota; Pezizomycotina; Sordariomycetes; Hypocreomycetidae; Hypocreales; Hypocreaceae; Trichoderma.
gi|509737085|gb|AIJO01007173.1.g11717.t1	EQK98771.1	7e-142	65	silencing information regulator [Ophiocordyceps sinensis CO18]	Ophiocordyceps sinensis CO18	Eukaryota; Fungi; Dikarya; Ascomycota; Pezizomycotina; Sordariomycetes; Hypocreomycetidae; Hypocreales; Ophiocordycipitaceae; Ophiocordyceps.
gi|509737085|gb|AIJO01007173.1.g11717.t1	XP_001591895.1	4e-140	67.0175	hypothetical protein SS1G_07341 [Sclerotinia sclerotiorum 1980]_x0001_gb|EDO04858.1| hypothetical protein SS1G_07341 [Sclerotinia sclerotiorum 1980 UF-70]	Sclerotinia sclerotiorum 1980 UF-70	Eukaryota; Fungi; Dikarya; Ascomycota; Pezizomycotina; Leotiomycetes; Helotiales; Sclerotiniaceae; Sclerotinia.
gi|509737085|gb|AIJO01007173.1.g11717.t1	GAA88177.1	2e-139	62.6959	silencing information regulator [Aspergillus kawachii IFO 4308]	Aspergillus kawachii IFO 4308	Eukaryota; Fungi; Dikarya; Ascomycota; Pezizomycotina; Eurotiomycetes; Eurotiomycetidae; Eurotiales; Aspergillaceae; Aspergillus.
gi|509737085|gb|AIJO01007173.1.g11717.t1	XP_001393967.2	4e-139	62.3824	sir2 family transcriptional regulator [Aspergillus niger CBS 513.88]_x0001_gb|EHA28594.1| hypothetical protein ASPNIDRAFT_188287 [Aspergillus niger ATCC 1015]	Aspergillus niger CBS 513.88	Eukaryota; Fungi; Dikarya; Ascomycota; Pezizomycotina; Eurotiomycetes; Eurotiomycetidae; Eurotiales; Aspergillaceae; Aspergillus.
gi|509737085|gb|AIJO01007173.1.g11717.t1	XP_002382887.1	4e-139	62.6959	SIR2 family histone deacetylase, putative [Aspergillus flavus NRRL3357]_x0001_gb|EED48045.1| SIR2 family histone deacetylase, putative [Aspergillus flavus NRRL3357]	Aspergillus flavus NRRL3357	Eukaryota; Fungi; Dikarya; Ascomycota; Pezizomycotina; Eurotiomycetes; Eurotiomycetidae; Eurotiales; Aspergillaceae; Aspergillus.
gi|509737085|gb|AIJO01007173.1.g11717.t1	BAE61628.1	5e-139	62.6959	unnamed protein product [Aspergillus oryzae RIB40]_x0001_gb|EIT83341.1| sirtuin 4 [Aspergillus oryzae 3.042]	Aspergillus oryzae RIB40	Eukaryota; Fungi; Dikarya; Ascomycota; Pezizomycotina; Eurotiomycetes; Eurotiomycetidae; Eurotiales; Aspergillaceae; Aspergillus.
gi|509737085|gb|AIJO01007173.1.g11717.t1	XP_001276121.1	5e-139	63.6364	Sir2 family transcriptional regulator, putative [Aspergillus clavatus NRRL 1]_x0001_gb|EAW14695.1| Sir2 family transcriptional regulator, putative [Aspergillus clavatus NRRL 1]	Aspergillus clavatus NRRL 1	Eukaryota; Fungi; Dikarya; Ascomycota; Pezizomycotina; Eurotiomycetes; Eurotiomycetidae; Eurotiales; Aspergillaceae; Aspergillus.
gi|509737085|gb|AIJO01007173.1.g11717.t1	EJT72645.1	6e-139	64.0483	hypothetical protein GGTG_09505 [Gaeumannomyces graminis var. tritici R3-111a-1]	Gaeumannomyces graminis var. tritici R3-111a-1	Eukaryota; Fungi; Dikarya; Ascomycota; Pezizomycotina; Sordariomycetes; Sordariomycetidae; Magnaporthales; Magnaporthaceae; Gaeumannomyces.
gi|509736890|gb|AIJO01007258.1.g11944.t1	EMC99692.1	1e-104	70.0758	hypothetical protein BAUCODRAFT_119262 [Baudoinia compniacensis UAMH 10762]	Baudoinia compniacensis UAMH 10762	Eukaryota; Fungi; Dikarya; Ascomycota; Pezizomycotina; Dothideomycetes; Dothideomycetidae; Capnodiales; Teratosphaeriaceae; mitosporic Teratosphaeriaceae; Baudoinia.
gi|509736890|gb|AIJO01007258.1.g11944.t1	EOA91603.1	2e-87	62.1723	hypothetical protein SETTUDRAFT_162272 [Setosphaeria turcica Et28A]	Setosphaeria turcica Et28A	Eukaryota; Fungi; Dikarya; Ascomycota; Pezizomycotina; Dothideomycetes; Pleosporomycetidae; Pleosporales; Pleosporineae; Pleosporaceae; Setosphaeria.
gi|509736890|gb|AIJO01007258.1.g11944.t1	XP_003301803.1	1e-85	63.2959	hypothetical protein PTT_13395 [Pyrenophora teres f. teres 0-1]_x0001_gb|EFQ90077.1| hypothetical protein PTT_13395 [Pyrenophora teres f. teres 0-1]	Pyrenophora teres f. teres 0-1	Eukaryota; Fungi; Dikarya; Ascomycota; Pezizomycotina; Dothideomycetes; Pleosporomycetidae; Pleosporales; Pleosporineae; Pleosporaceae; Pyrenophora.
gi|509736890|gb|AIJO01007258.1.g11944.t1	EUN27373.1	1e-85	61.7978	hypothetical protein COCVIDRAFT_37490 [Bipolaris victoriae FI3]	Bipolaris victoriae FI3	Eukaryota; Fungi; Dikarya; Ascomycota; Pezizomycotina; Dothideomycetes; Pleosporomycetidae; Pleosporales; Pleosporineae; Pleosporaceae; Bipolaris.
gi|509736890|gb|AIJO01007258.1.g11944.t1	EUC28528.1	2e-85	61.7978	hypothetical protein COCCADRAFT_9109 [Bipolaris zeicola 26-R-13]	Bipolaris zeicola 26-R-13	Eukaryota; Fungi; Dikarya; Ascomycota; Pezizomycotina; Dothideomycetes; Pleosporomycetidae; Pleosporales; Pleosporineae; Pleosporaceae; Bipolaris.
gi|509736890|gb|AIJO01007258.1.g11944.t1	XP_001796671.1	2e-85	63.2184	hypothetical protein SNOG_06294 [Phaeosphaeria nodorum SN15]_x0001_gb|EAT86125.1| hypothetical protein SNOG_06294 [Phaeosphaeria nodorum SN15]	Phaeosphaeria nodorum SN15	Eukaryota; Fungi; Dikarya; Ascomycota; Pezizomycotina; Dothideomycetes; Pleosporomycetidae; Pleosporales; Pleosporineae; Phaeosphaeriaceae; Parastagonospora.
gi|509736890|gb|AIJO01007258.1.g11944.t1	EUC50000.1	2e-85	61.7978	hypothetical protein COCMIDRAFT_22338 [Bipolaris oryzae ATCC 44560]	Bipolaris oryzae ATCC 44560	Eukaryota; Fungi; Dikarya; Ascomycota; Pezizomycotina; Dothideomycetes; Pleosporomycetidae; Pleosporales; Pleosporineae; Pleosporaceae; Bipolaris.
gi|509736890|gb|AIJO01007258.1.g11944.t1	EMD60185.1	4e-85	61.7978	hypothetical protein COCSADRAFT_126551 [Bipolaris sorokiniana ND90Pr]	Bipolaris sorokiniana ND90Pr	Eukaryota; Fungi; Dikarya; Ascomycota; Pezizomycotina; Dothideomycetes; Pleosporomycetidae; Pleosporales; Pleosporineae; Pleosporaceae; Bipolaris.
gi|509736890|gb|AIJO01007258.1.g11944.t1	EMD97848.1	6e-85	61.4232	hypothetical protein COCHEDRAFT_1165191 [Bipolaris maydis C5]_x0001_gb|ENI02755.1| hypothetical protein COCC4DRAFT_200794 [Bipolaris maydis ATCC 48331]	Bipolaris maydis C5	Eukaryota; Fungi; Dikarya; Ascomycota; Pezizomycotina; Dothideomycetes; Pleosporomycetidae; Pleosporales; Pleosporineae; Pleosporaceae; Bipolaris.
gi|509736890|gb|AIJO01007258.1.g11944.t1	EMF16746.1	1e-84	63.6015	DHS-like NAD/FAD-binding domain-containing protein [Sphaerulina musiva SO2202]	Sphaerulina musiva SO2202	Eukaryota; Fungi; Dikarya; Ascomycota; Pezizomycotina; Dothideomycetes; Dothideomycetidae; Capnodiales; Mycosphaerellaceae; Sphaerulina.
gi|509736890|gb|AIJO01007258.1.g11944.t1	XP_001258039.1	2e-84	63.0597	SIR2 family histone deacetylase, putative [Neosartorya fischeri NRRL 181]_x0001_gb|EAW16142.1| SIR2 family histone deacetylase, putative [Neosartorya fischeri NRRL 181]	Neosartorya fischeri NRRL 181	Eukaryota; Fungi; Dikarya; Ascomycota; Pezizomycotina; Eurotiomycetes; Eurotiomycetidae; Eurotiales; Aspergillaceae; Neosartorya.
gi|509736890|gb|AIJO01007258.1.g11944.t1	XP_750809.1	5e-84	63.806	SIR2 family histone deacetylase [Aspergillus fumigatus Af293]_x0001_gb|EAL88771.1| SIR2 family histone deacetylase, putative [Aspergillus fumigatus Af293]_x0001_gb|EDP49490.1| SIR2 family histone deacetylase, putative [Aspergillus fumigatus A1163]	Aspergillus fumigatus Af293	Eukaryota; Fungi; Dikarya; Ascomycota; Pezizomycotina; Eurotiomycetes; Eurotiomycetidae; Eurotiales; Aspergillaceae; Aspergillus.
gi|509736890|gb|AIJO01007258.1.g11944.t1	XP_003834892.1	1e-83	64.751	similar to NAD-dependent deacetylase sirtuin-5 [Leptosphaeria maculans JN3]_x0001_emb|CBX91527.1| similar to NAD-dependent deacetylase sirtuin-5 [Leptosphaeria maculans JN3]	Leptosphaeria maculans JN3	Eukaryota; Fungi; Dikarya; Ascomycota; Pezizomycotina; Dothideomycetes; Pleosporomycetidae; Pleosporales; Pleosporineae; Leptosphaeriaceae; Leptosphaeria; Leptosphaeria maculans complex.
gi|509736890|gb|AIJO01007258.1.g11944.t1	ETI27710.1	2e-83	62.4521	hypothetical protein G647_00159 [Cladophialophora carrionii CBS 160.54]	Cladophialophora carrionii CBS 160.54	Eukaryota; Fungi; Dikarya; Ascomycota; Pezizomycotina; Eurotiomycetes; Chaetothyriomycetidae; Chaetothyriales; Herpotrichiellaceae; mitosporic Herpotrichiellaceae; Cladophialophora.
gi|509736890|gb|AIJO01007258.1.g11944.t1	XP_003852724.1	5e-83	59.7744	hypothetical protein MYCGRDRAFT_42036 [Zymoseptoria tritici IPO323]_x0001_gb|EGP87700.1| hypothetical protein MYCGRDRAFT_42036 [Zymoseptoria tritici IPO323]	Zymoseptoria tritici IPO323	Eukaryota; Fungi; Dikarya; Ascomycota; Pezizomycotina; Dothideomycetes; Dothideomycetidae; Capnodiales; Mycosphaerellaceae; Zymoseptoria.
gi|509736890|gb|AIJO01007258.1.g11944.t1	EME89520.1	2e-82	59.9237	hypothetical protein MYCFIDRAFT_76862 [Pseudocercospora fijiensis CIRAD86]	Pseudocercospora fijiensis CIRAD86	Eukaryota; Fungi; Dikarya; Ascomycota; Pezizomycotina; Dothideomycetes; Dothideomycetidae; Capnodiales; Mycosphaerellaceae; Pseudocercospora.
gi|509736890|gb|AIJO01007258.1.g11944.t1	XP_001215861.1	3e-82	62.0818	conserved hypothetical protein [Aspergillus terreus NIH2624]_x0001_gb|EAU33227.1| conserved hypothetical protein [Aspergillus terreus NIH2624]	Aspergillus terreus NIH2624	Eukaryota; Fungi; Dikarya; Ascomycota; Pezizomycotina; Eurotiomycetes; Eurotiomycetidae; Eurotiales; Aspergillaceae; Aspergillus.
gi|509736890|gb|AIJO01007258.1.g11944.t1	XP_003016996.1	4e-82	59.2727	hypothetical protein ARB_05290 [Arthroderma benhamiae CBS 112371]_x0001_gb|EFE36351.1| hypothetical protein ARB_05290 [Arthroderma benhamiae CBS 112371]	Arthroderma benhamiae CBS 112371	Eukaryota; Fungi; Dikarya; Ascomycota; Pezizomycotina; Eurotiomycetes; Eurotiomycetidae; Onygenales; Arthrodermataceae; Arthroderma.
gi|509736890|gb|AIJO01007258.1.g11944.t1	XP_003235956.1	1e-81	59.2727	SIR2 family histone deacetylase [Trichophyton rubrum CBS 118892]_x0001_gb|EGD86751.1| SIR2 family histone deacetylase [Trichophyton rubrum CBS 118892]	Trichophyton rubrum CBS 118892	Eukaryota; Fungi; Dikarya; Ascomycota; Pezizomycotina; Eurotiomycetes; Eurotiomycetidae; Onygenales; Arthrodermataceae; mitosporic Arthrodermataceae; Trichophyton.
gi|509736890|gb|AIJO01007258.1.g11944.t1	XP_001931986.1	1e-81	62.8676	NAD-dependent deacetylase sirtuin-5 [Pyrenophora tritici-repentis Pt-1C-BFP]_x0001_gb|EDU41091.1| NAD-dependent deacetylase sirtuin-5 [Pyrenophora tritici-repentis Pt-1C-BFP]	Pyrenophora tritici-repentis Pt-1C-BFP	Eukaryota; Fungi; Dikarya; Ascomycota; Pezizomycotina; Dothideomycetes; Pleosporomycetidae; Pleosporales; Pleosporineae; Pleosporaceae; Pyrenophora.
gi|509736890|gb|AIJO01007258.1.g11944.t1	XP_001819107.1	2e-81	59.2058	SIR2 family histone deacetylase [Aspergillus oryzae RIB40]_x0001_dbj|BAE57105.1| unnamed protein product [Aspergillus oryzae RIB40]_x0001_gb|EIT73175.1| sirtuin 5 [Aspergillus oryzae 3.042]	Aspergillus oryzae RIB40	Eukaryota; Fungi; Dikarya; Ascomycota; Pezizomycotina; Eurotiomycetes; Eurotiomycetidae; Eurotiales; Aspergillaceae; Aspergillus.
gi|509736890|gb|AIJO01007258.1.g11944.t1	XP_003023580.1	2e-81	59.6364	hypothetical protein TRV_02327 [Trichophyton verrucosum HKI 0517]_x0001_gb|EFE42962.1| hypothetical protein TRV_02327 [Trichophyton verrucosum HKI 0517]	Trichophyton verrucosum HKI 0517	Eukaryota; Fungi; Dikarya; Ascomycota; Pezizomycotina; Eurotiomycetes; Eurotiomycetidae; Onygenales; Arthrodermataceae; mitosporic Arthrodermataceae; Trichophyton.
gi|509736890|gb|AIJO01007258.1.g11944.t1	XP_002382099.1	5e-81	59.2058	SIR2 family histone deacetylase, putative [Aspergillus flavus NRRL3357]_x0001_gb|EED48683.1| SIR2 family histone deacetylase, putative [Aspergillus flavus NRRL3357]	Aspergillus flavus NRRL3357	Eukaryota; Fungi; Dikarya; Ascomycota; Pezizomycotina; Eurotiomycetes; Eurotiomycetidae; Eurotiales; Aspergillaceae; Aspergillus.
gi|509736890|gb|AIJO01007258.1.g11944.t1	XP_003169779.1	7e-81	59.2727	NAD-dependent deacetylase sirtuin-5 [Arthroderma gypseum CBS 118893]_x0001_gb|EFR04944.1| NAD-dependent deacetylase sirtuin-5 [Arthroderma gypseum CBS 118893]	Arthroderma gypseum CBS 118893	Eukaryota; Fungi; Dikarya; Ascomycota; Pezizomycotina; Eurotiomycetes; Eurotiomycetidae; Onygenales; Arthrodermataceae; Arthroderma.
gi|509736890|gb|AIJO01007258.1.g11944.t1	GAA85960.1	8e-81	59.707	SIR2 family histone deacetylase [Aspergillus kawachii IFO 4308]	Aspergillus kawachii IFO 4308	Eukaryota; Fungi; Dikarya; Ascomycota; Pezizomycotina; Eurotiomycetes; Eurotiomycetidae; Eurotiales; Aspergillaceae; Aspergillus.
gi|509736890|gb|AIJO01007258.1.g11944.t1	CDM35312.1	4e-80	59.176	NAD-dependent deacetylase, sirtuin family [Penicillium roqueforti]	Penicillium roqueforti	Eukaryota; Fungi; Dikarya; Ascomycota; Pezizomycotina; Eurotiomycetes; Eurotiomycetidae; Eurotiales; Aspergillaceae; Penicillium.
gi|509736890|gb|AIJO01007258.1.g11944.t1	XP_659386.1	1e-79	58.5455	hypothetical protein AN1782.2 [Aspergillus nidulans FGSC A4]_x0001_gb|EAA63958.1| hypothetical protein AN1782.2 [Aspergillus nidulans FGSC A4]_x0001_tpe|CBF85551.1| TPA: SIR2 family histone deacetylase, putative (AFU_orthologue; AFUA_6G09210) [Aspergillus nidulans FGSC A4]	Aspergillus nidulans FGSC A4	Eukaryota; Fungi; Dikarya; Ascomycota; Pezizomycotina; Eurotiomycetes; Eurotiomycetidae; Eurotiales; Aspergillaceae; Aspergillus.
gi|509736890|gb|AIJO01007258.1.g11944.t1	EGD95077.1	2e-79	58.5455	SIR2 family histone deacetylase [Trichophyton tonsurans CBS 112818]_x0001_gb|EGE03761.1| SIR2 family histone deacetylase [Trichophyton equinum CBS 127.97]	Trichophyton tonsurans CBS 112818	Eukaryota; Fungi; Dikarya; Ascomycota; Pezizomycotina; Eurotiomycetes; Eurotiomycetidae; Onygenales; Arthrodermataceae; mitosporic Arthrodermataceae; Trichophyton.
gi|509736890|gb|AIJO01007258.1.g11944.t1	XP_001394675.2	1e-78	58.8235	SIR2 family histone deacetylase [Aspergillus niger CBS 513.88]	Aspergillus niger CBS 513.88	Eukaryota; Fungi; Dikarya; Ascomycota; Pezizomycotina; Eurotiomycetes; Eurotiomycetidae; Eurotiales; Aspergillaceae; Aspergillus.
gi|509736890|gb|AIJO01007258.1.g11944.t1	EHA19801.1	1e-78	58.8235	silent information regulator protein Sir2p [Aspergillus niger ATCC 1015]	Aspergillus niger ATCC 1015	Eukaryota; Fungi; Dikarya; Ascomycota; Pezizomycotina; Eurotiomycetes; Eurotiomycetidae; Eurotiales; Aspergillaceae; Aspergillus.
gi|509736890|gb|AIJO01007258.1.g11944.t1	EER41573.1	3e-78	53.0822	transcriptional regulatory protein [Ajellomyces capsulatus H143]_x0001_gb|EGC49440.1| transcriptional regulatory protein [Ajellomyces capsulatus H88]	Ajellomyces capsulatus H143	Eukaryota; Fungi; Dikarya; Ascomycota; Pezizomycotina; Eurotiomycetes; Eurotiomycetidae; Onygenales; Ajellomycetaceae; Ajellomyces.
gi|509736890|gb|AIJO01007258.1.g11944.t1	EEH05716.1	3e-78	51.8395	transcriptional regulatory protein [Ajellomyces capsulatus G186AR]	Ajellomyces capsulatus G186AR	Eukaryota; Fungi; Dikarya; Ascomycota; Pezizomycotina; Eurotiomycetes; Eurotiomycetidae; Onygenales; Ajellomycetaceae; Ajellomyces.
gi|509736890|gb|AIJO01007258.1.g11944.t1	EHY57796.1	8e-78	57.6336	hypothetical protein HMPREF1120_05820 [Exophiala dermatitidis NIH/UT8656]	Exophiala dermatitidis NIH/UT8656	Eukaryota; Fungi; Dikarya; Ascomycota; Pezizomycotina; Eurotiomycetes; Chaetothyriomycetidae; Chaetothyriales; Herpotrichiellaceae; mitosporic Herpotrichiellaceae; Exophiala.
gi|509736890|gb|AIJO01007258.1.g11944.t1	XP_002144717.1	1e-77	56.8345	SIR2 family histone deacetylase, putative [Talaromyces marneffei ATCC 18224]_x0001_gb|EEA28202.1| SIR2 family histone deacetylase, putative [Talaromyces marneffei ATCC 18224]	Talaromyces marneffei ATCC 18224	Eukaryota; Fungi; Dikarya; Ascomycota; Pezizomycotina; Eurotiomycetes; Eurotiomycetidae; Eurotiales; Trichocomaceae; Talaromyces.
gi|509736890|gb|AIJO01007258.1.g11944.t1	XP_002627488.1	1e-77	53.1987	SIR2 family histone deacetylase [Ajellomyces dermatitidis SLH14081]_x0001_gb|EEQ75128.1| SIR2 family histone deacetylase [Ajellomyces dermatitidis SLH14081]_x0001_gb|EEQ88288.1| SIR2 family histone deacetylase [Ajellomyces dermatitidis ER-3]_x0001_gb|EGE77550.1| SIR2 family histone deacetylase [Ajellomyces dermatitidis ATCC 18188]	Ajellomyces dermatitidis SLH14081	Eukaryota; Fungi; Dikarya; Ascomycota; Pezizomycotina; Eurotiomycetes; Eurotiomycetidae; Onygenales; Ajellomycetaceae; Ajellomyces.
gi|509736890|gb|AIJO01007258.1.g11944.t1	XP_001538221.1	1e-77	53.4247	conserved hypothetical protein [Ajellomyces capsulatus NAm1]_x0001_gb|EDN10023.1| conserved hypothetical protein [Ajellomyces capsulatus NAm1]	Ajellomyces capsulatus NAm1	Eukaryota; Fungi; Dikarya; Ascomycota; Pezizomycotina; Eurotiomycetes; Eurotiomycetidae; Onygenales; Ajellomycetaceae; Ajellomyces.
gi|509736890|gb|AIJO01007258.1.g11944.t1	XP_002340765.1	3e-77	56.2278	SIR2 family histone deacetylase, putative [Talaromyces stipitatus ATCC 10500]_x0001_gb|EED23378.1| SIR2 family histone deacetylase, putative [Talaromyces stipitatus ATCC 10500]	Talaromyces stipitatus ATCC 10500	Eukaryota; Fungi; Dikarya; Ascomycota; Pezizomycotina; Eurotiomycetes; Eurotiomycetidae; Eurotiales; Trichocomaceae; Talaromyces.
gi|509736890|gb|AIJO01007258.1.g11944.t1	EQL33639.1	1e-76	52.8814	hypothetical protein BDFG_04379 [Ajellomyces dermatitidis ATCC 26199]	Ajellomyces dermatitidis ATCC 26199	Eukaryota; Fungi; Dikarya; Ascomycota; Pezizomycotina; Eurotiomycetes; Eurotiomycetidae; Onygenales; Ajellomycetaceae; Ajellomyces.
gi|509736890|gb|AIJO01007258.1.g11944.t1	EEH47508.1	4e-76	51.2987	transcriptional regulatory protein [Paracoccidioides brasiliensis Pb18]	Paracoccidioides brasiliensis Pb18	Eukaryota; Fungi; Dikarya; Ascomycota; Pezizomycotina; Eurotiomycetes; Eurotiomycetidae; Onygenales; mitosporic Onygenales; Paracoccidioides.
gi|509736890|gb|AIJO01007258.1.g11944.t1	EEH19482.1	9e-76	51.4754	NAD-dependent deacetylase [Paracoccidioides brasiliensis Pb03]	Paracoccidioides brasiliensis Pb03	Eukaryota; Fungi; Dikarya; Ascomycota; Pezizomycotina; Eurotiomycetes; Eurotiomycetidae; Onygenales; mitosporic Onygenales; Paracoccidioides.
gi|509736890|gb|AIJO01007258.1.g11944.t1	ERF75513.1	7e-75	55.0523	hypothetical protein EPUS_08327 [Endocarpon pusillum Z07020]	Endocarpon pusillum Z07020	Eukaryota; Fungi; Dikarya; Ascomycota; Pezizomycotina; Eurotiomycetes; Chaetothyriomycetidae; Verrucariales; Verrucariaceae; Endocarpon.
gi|509736890|gb|AIJO01007258.1.g11944.t1	XP_002847192.1	1e-74	57.6512	NAD-dependent deacetylase sirtuin-5 [Arthroderma otae CBS 113480]_x0001_gb|EEQ32110.1| NAD-dependent deacetylase sirtuin-5 [Arthroderma otae CBS 113480]	Arthroderma otae CBS 113480	Eukaryota; Fungi; Dikarya; Ascomycota; Pezizomycotina; Eurotiomycetes; Eurotiomycetidae; Onygenales; Arthrodermataceae; Arthroderma.
gi|509736890|gb|AIJO01007258.1.g11944.t1	EFW21849.1	2e-74	55.1601	sirtuin [Coccidioides posadasii str. Silveira]	Coccidioides posadasii str. Silveira	Eukaryota; Fungi; Dikarya; Ascomycota; Pezizomycotina; Eurotiomycetes; Eurotiomycetidae; Onygenales; mitosporic Onygenales; Coccidioides.
gi|509736890|gb|AIJO01007258.1.g11944.t1	XP_003065961.1	5e-74	55.1601	Sir2 family transcription regulator [Coccidioides posadasii C735 delta SOWgp]_x0001_gb|EER23816.1| Sir2 family transcription regulator [Coccidioides posadasii C735 delta SOWgp]	Coccidioides posadasii C735 delta SOWgp	Eukaryota; Fungi; Dikarya; Ascomycota; Pezizomycotina; Eurotiomycetes; Eurotiomycetidae; Onygenales; mitosporic Onygenales; Coccidioides.
gi|509736890|gb|AIJO01007258.1.g11944.t1	XP_001247430.1	5e-74	55.1601	hypothetical protein CIMG_01201 [Coccidioides immitis RS]	Coccidioides immitis RS	Eukaryota; Fungi; Dikarya; Ascomycota; Pezizomycotina; Eurotiomycetes; Eurotiomycetidae; Onygenales; mitosporic Onygenales; Coccidioides.
gi|509736890|gb|AIJO01007258.1.g11944.t1	EAS35937.2	1e-73	55.1601	SIR2 family histone deacetylase [Coccidioides immitis RS]	Coccidioides immitis RS	Eukaryota; Fungi; Dikarya; Ascomycota; Pezizomycotina; Eurotiomycetes; Eurotiomycetidae; Onygenales; mitosporic Onygenales; Coccidioides.
gi|509736890|gb|AIJO01007258.1.g11944.t1	XP_002541624.1	2e-73	54.7101	conserved hypothetical protein [Uncinocarpus reesii 1704]_x0001_gb|EEP76291.1| conserved hypothetical protein [Uncinocarpus reesii 1704]	Uncinocarpus reesii 1704	Eukaryota; Fungi; Dikarya; Ascomycota; Pezizomycotina; Eurotiomycetes; Eurotiomycetidae; Onygenales; Onygenaceae; Uncinocarpus.
gi|509736890|gb|AIJO01007258.1.g11944.t1	XP_001268049.1	2e-73	59.1078	SIR2 family histone deacetylase, putative [Aspergillus clavatus NRRL 1]_x0001_gb|EAW06623.1| SIR2 family histone deacetylase, putative [Aspergillus clavatus NRRL 1]	Aspergillus clavatus NRRL 1	Eukaryota; Fungi; Dikarya; Ascomycota; Pezizomycotina; Eurotiomycetes; Eurotiomycetidae; Eurotiales; Aspergillaceae; Aspergillus.
gi|509736851|gb|AIJO01007277.1.g11987.t1	EMC92840.1	4e-31	52.6786	hypothetical protein BAUCODRAFT_264092 [Baudoinia compniacensis UAMH 10762]	Baudoinia compniacensis UAMH 10762	Eukaryota; Fungi; Dikarya; Ascomycota; Pezizomycotina; Dothideomycetes; Dothideomycetidae; Capnodiales; Teratosphaeriaceae; mitosporic Teratosphaeriaceae; Baudoinia.
gi|509736648|gb|AIJO01007391.1.g12290.t1	EME81642.1	5e-09	51.4706	hypothetical protein MYCFIDRAFT_19570, partial [Pseudocercospora fijiensis CIRAD86]	Pseudocercospora fijiensis CIRAD86	Eukaryota; Fungi; Dikarya; Ascomycota; Pezizomycotina; Dothideomycetes; Dothideomycetidae; Capnodiales; Mycosphaerellaceae; Pseudocercospora.
gi|509736648|gb|AIJO01007391.1.g12290.t2	EME81642.1	5e-09	51.4706	hypothetical protein MYCFIDRAFT_19570, partial [Pseudocercospora fijiensis CIRAD86]	Pseudocercospora fijiensis CIRAD86	Eukaryota; Fungi; Dikarya; Ascomycota; Pezizomycotina; Dothideomycetes; Dothideomycetidae; Capnodiales; Mycosphaerellaceae; Pseudocercospora.
gi|509736503|gb|AIJO01007488.1.g12496.t1	EMC99723.1	0	82.523	hypothetical protein BAUCODRAFT_83046 [Baudoinia compniacensis UAMH 10762]	Baudoinia compniacensis UAMH 10762	Eukaryota; Fungi; Dikarya; Ascomycota; Pezizomycotina; Dothideomycetes; Dothideomycetidae; Capnodiales; Teratosphaeriaceae; mitosporic Teratosphaeriaceae; Baudoinia.
gi|509736503|gb|AIJO01007488.1.g12496.t1	EME45981.1	0	77.7494	hypothetical protein DOTSEDRAFT_70104 [Dothistroma septosporum NZE10]	Dothistroma septosporum NZE10	Eukaryota; Fungi; Dikarya; Ascomycota; Pezizomycotina; Dothideomycetes; Dothideomycetidae; Capnodiales; Mycosphaerellaceae; Mycosphaerella.
gi|509736503|gb|AIJO01007488.1.g12496.t1	EME82738.1	0	80.104	ABC transporter, ABC-B family, HMT-ATM type [Pseudocercospora fijiensis CIRAD86]	Pseudocercospora fijiensis CIRAD86	Eukaryota; Fungi; Dikarya; Ascomycota; Pezizomycotina; Dothideomycetes; Dothideomycetidae; Capnodiales; Mycosphaerellaceae; Pseudocercospora.
gi|509736503|gb|AIJO01007488.1.g12496.t1	XP_003857723.1	0	79.6368	putative ABC transporter [Zymoseptoria tritici IPO323]_x0001_gb|EGP92699.1| putative ABC transporter [Zymoseptoria tritici IPO323]	Zymoseptoria tritici IPO323	Eukaryota; Fungi; Dikarya; Ascomycota; Pezizomycotina; Dothideomycetes; Dothideomycetidae; Capnodiales; Mycosphaerellaceae; Zymoseptoria.
gi|509736503|gb|AIJO01007488.1.g12496.t1	EMF14751.1	0	76.0759	hypothetical protein SEPMUDRAFT_148376 [Sphaerulina musiva SO2202]	Sphaerulina musiva SO2202	Eukaryota; Fungi; Dikarya; Ascomycota; Pezizomycotina; Dothideomycetes; Dothideomycetidae; Capnodiales; Mycosphaerellaceae; Sphaerulina.
gi|509736503|gb|AIJO01007488.1.g12496.t1	EKG13169.1	0	70.9804	Putative ABC transporter protein [Macrophomina phaseolina MS6]	Macrophomina phaseolina MS6	Eukaryota; Fungi; Dikarya; Ascomycota; Pezizomycotina; Dothideomycetes; Dothideomycetes incertae sedis; Botryosphaeriales; Botryosphaeriaceae; Macrophomina.
gi|509736503|gb|AIJO01007488.1.g12496.t1	EOD50323.1	0	70.5882	putative vacuolar abc heavy metal transporter protein [Neofusicoccum parvum UCRNP2]	Neofusicoccum parvum UCRNP2	Eukaryota; Fungi; Dikarya; Ascomycota; Pezizomycotina; Dothideomycetes; Dothideomycetes incertae sedis; Botryosphaeriales; Botryosphaeriaceae; Neofusicoccum.
gi|509736503|gb|AIJO01007488.1.g12496.t1	EON67304.1	0	70.6649	hypothetical protein W97_06557 [Coniosporium apollinis CBS 100218]	Coniosporium apollinis CBS 100218	Eukaryota; Fungi; Dikarya; Ascomycota; Pezizomycotina; Eurotiomycetes; Chaetothyriomycetidae; Chaetothyriales; Herpotrichiellaceae; mitosporic Herpotrichiellaceae; Coniosporium.
gi|509736503|gb|AIJO01007488.1.g12496.t1	XP_003834649.1	0	67.6702	similar to vacuolar ABC heavy metal transporter (Hmt1) [Leptosphaeria maculans JN3]_x0001_emb|CBX91284.1| similar to vacuolar ABC heavy metal transporter (Hmt1) [Leptosphaeria maculans JN3]	Leptosphaeria maculans JN3	Eukaryota; Fungi; Dikarya; Ascomycota; Pezizomycotina; Dothideomycetes; Pleosporomycetidae; Pleosporales; Pleosporineae; Leptosphaeriaceae; Leptosphaeria; Leptosphaeria maculans complex.
gi|509736503|gb|AIJO01007488.1.g12496.t1	XP_001791195.1	0	66.884	hypothetical protein SNOG_00511 [Phaeosphaeria nodorum SN15]_x0001_gb|EAT92006.1| hypothetical protein SNOG_00511 [Phaeosphaeria nodorum SN15]	Phaeosphaeria nodorum SN15	Eukaryota; Fungi; Dikarya; Ascomycota; Pezizomycotina; Dothideomycetes; Pleosporomycetidae; Pleosporales; Pleosporineae; Phaeosphaeriaceae; Parastagonospora.
gi|509736503|gb|AIJO01007488.1.g12496.t1	XP_003302631.1	0	66.4052	hypothetical protein PTT_14526 [Pyrenophora teres f. teres 0-1]_x0001_gb|EFQ89272.1| hypothetical protein PTT_14526 [Pyrenophora teres f. teres 0-1]	Pyrenophora teres f. teres 0-1	Eukaryota; Fungi; Dikarya; Ascomycota; Pezizomycotina; Dothideomycetes; Pleosporomycetidae; Pleosporales; Pleosporineae; Pleosporaceae; Pyrenophora.
gi|509736503|gb|AIJO01007488.1.g12496.t1	XP_001940951.1	0	66.5359	heavy metal tolerance protein precursor [Pyrenophora tritici-repentis Pt-1C-BFP]_x0001_gb|EDU43670.1| heavy metal tolerance protein precursor [Pyrenophora tritici-repentis Pt-1C-BFP]	Pyrenophora tritici-repentis Pt-1C-BFP	Eukaryota; Fungi; Dikarya; Ascomycota; Pezizomycotina; Dothideomycetes; Pleosporomycetidae; Pleosporales; Pleosporineae; Pleosporaceae; Pyrenophora.
gi|509736503|gb|AIJO01007488.1.g12496.t1	EMD64102.1	0	66.3613	hypothetical protein COCSADRAFT_90163 [Bipolaris sorokiniana ND90Pr]	Bipolaris sorokiniana ND90Pr	Eukaryota; Fungi; Dikarya; Ascomycota; Pezizomycotina; Dothideomycetes; Pleosporomycetidae; Pleosporales; Pleosporineae; Pleosporaceae; Bipolaris.
gi|509736503|gb|AIJO01007488.1.g12496.t1	EUC28156.1	0	66.2304	hypothetical protein COCCADRAFT_109905 [Bipolaris zeicola 26-R-13]	Bipolaris zeicola 26-R-13	Eukaryota; Fungi; Dikarya; Ascomycota; Pezizomycotina; Dothideomycetes; Pleosporomycetidae; Pleosporales; Pleosporineae; Pleosporaceae; Bipolaris.
gi|509736503|gb|AIJO01007488.1.g12496.t1	EUN27878.1	0	66.2304	hypothetical protein COCVIDRAFT_97221 [Bipolaris victoriae FI3]	Bipolaris victoriae FI3	Eukaryota; Fungi; Dikarya; Ascomycota; Pezizomycotina; Dothideomycetes; Pleosporomycetidae; Pleosporales; Pleosporineae; Pleosporaceae; Bipolaris.
gi|509736503|gb|AIJO01007488.1.g12496.t1	EMD88467.1	0	66.2304	hypothetical protein COCHEDRAFT_119615 [Bipolaris maydis C5]_x0001_gb|ENI00694.1| hypothetical protein COCC4DRAFT_205262 [Bipolaris maydis ATCC 48331]	Bipolaris maydis C5	Eukaryota; Fungi; Dikarya; Ascomycota; Pezizomycotina; Dothideomycetes; Pleosporomycetidae; Pleosporales; Pleosporineae; Pleosporaceae; Bipolaris.
gi|509736503|gb|AIJO01007488.1.g12496.t1	EUC45127.1	0	66.0995	hypothetical protein COCMIDRAFT_96318 [Bipolaris oryzae ATCC 44560]	Bipolaris oryzae ATCC 44560	Eukaryota; Fungi; Dikarya; Ascomycota; Pezizomycotina; Dothideomycetes; Pleosporomycetidae; Pleosporales; Pleosporineae; Pleosporaceae; Bipolaris.
gi|509736503|gb|AIJO01007488.1.g12496.t1	EOA86579.1	0	66.3613	hypothetical protein SETTUDRAFT_153393 [Setosphaeria turcica Et28A]	Setosphaeria turcica Et28A	Eukaryota; Fungi; Dikarya; Ascomycota; Pezizomycotina; Dothideomycetes; Pleosporomycetidae; Pleosporales; Pleosporineae; Pleosporaceae; Setosphaeria.
gi|509736503|gb|AIJO01007488.1.g12496.t1	XP_001265873.1	0	64.8755	vacuolar ABC heavy metal transporter (Hmt1), putative [Neosartorya fischeri NRRL 181]_x0001_gb|EAW23976.1| vacuolar ABC heavy metal transporter (Hmt1), putative [Neosartorya fischeri NRRL 181]	Neosartorya fischeri NRRL 181	Eukaryota; Fungi; Dikarya; Ascomycota; Pezizomycotina; Eurotiomycetes; Eurotiomycetidae; Eurotiales; Aspergillaceae; Neosartorya.
gi|509736503|gb|AIJO01007488.1.g12496.t1	EDP53969.1	0	64.4823	vacuolar ABC heavy metal transporter (Hmt1), putative [Aspergillus fumigatus A1163]	Aspergillus fumigatus A1163	Eukaryota; Fungi; Dikarya; Ascomycota; Pezizomycotina; Eurotiomycetes; Eurotiomycetidae; Eurotiales; Aspergillaceae; Aspergillus.
gi|509736503|gb|AIJO01007488.1.g12496.t1	XP_749444.1	0	64.3512	vacuolar ABC heavy metal transporter (Hmt1) [Aspergillus fumigatus Af293]_x0001_gb|EAL87406.1| vacuolar ABC heavy metal transporter (Hmt1), putative [Aspergillus fumigatus Af293]	Aspergillus fumigatus Af293	Eukaryota; Fungi; Dikarya; Ascomycota; Pezizomycotina; Eurotiomycetes; Eurotiomycetidae; Eurotiales; Aspergillaceae; Aspergillus.
gi|509736503|gb|AIJO01007488.1.g12496.t1	XP_001272903.1	0	64.0052	vacuolar ABC heavy metal transporter (Hmt1), putative [Aspergillus clavatus NRRL 1]_x0001_gb|EAW11477.1| vacuolar ABC heavy metal transporter (Hmt1), putative [Aspergillus clavatus NRRL 1]	Aspergillus clavatus NRRL 1	Eukaryota; Fungi; Dikarya; Ascomycota; Pezizomycotina; Eurotiomycetes; Eurotiomycetidae; Eurotiales; Aspergillaceae; Aspergillus.
gi|509736503|gb|AIJO01007488.1.g12496.t1	GAA85398.1	0	62.9435	heavy metal tolerance protein precursor [Aspergillus kawachii IFO 4308]	Aspergillus kawachii IFO 4308	Eukaryota; Fungi; Dikarya; Ascomycota; Pezizomycotina; Eurotiomycetes; Eurotiomycetidae; Eurotiales; Aspergillaceae; Aspergillus.
gi|509736503|gb|AIJO01007488.1.g12496.t1	XP_001391824.1	0	62.9435	vacuolar ABC heavy metal transporter (Hmt1) [Aspergillus niger CBS 513.88]_x0001_emb|CAK39565.1| unnamed protein product [Aspergillus niger]_x0001_gb|EHA24176.1| hypothetical protein ASPNIDRAFT_181053 [Aspergillus niger ATCC 1015]	Aspergillus niger CBS 513.88	Eukaryota; Fungi; Dikarya; Ascomycota; Pezizomycotina; Eurotiomycetes; Eurotiomycetidae; Eurotiales; Aspergillaceae; Aspergillus.
gi|509736503|gb|AIJO01007488.1.g12496.t1	XP_002379308.1	0	63.7435	vacuolar ABC heavy metal transporter (Hmt1), putative [Aspergillus flavus NRRL3357]_x0001_dbj|BAE60078.1| unnamed protein product [Aspergillus oryzae RIB40]_x0001_gb|EED50532.1| vacuolar ABC heavy metal transporter (Hmt1), putative [Aspergillus flavus NRRL3357]_x0001_gb|EIT82111.1| heavy metal exporter HMT1, ABC superfamily [Aspergillus oryzae 3.042]	Aspergillus flavus NRRL3357	Eukaryota; Fungi; Dikarya; Ascomycota; Pezizomycotina; Eurotiomycetes; Eurotiomycetidae; Eurotiales; Aspergillaceae; Aspergillus.
gi|509736503|gb|AIJO01007488.1.g12496.t1	XP_001218207.1	0	64.3137	heavy metal tolerance protein precursor [Aspergillus terreus NIH2624]_x0001_gb|EAU29776.1| heavy metal tolerance protein precursor [Aspergillus terreus NIH2624]	Aspergillus terreus NIH2624	Eukaryota; Fungi; Dikarya; Ascomycota; Pezizomycotina; Eurotiomycetes; Eurotiomycetidae; Eurotiales; Aspergillaceae; Aspergillus.
gi|509736503|gb|AIJO01007488.1.g12496.t1	EAS33754.2	0	62.1871	heavy metal tolerance protein [Coccidioides immitis RS]	Coccidioides immitis RS	Eukaryota; Fungi; Dikarya; Ascomycota; Pezizomycotina; Eurotiomycetes; Eurotiomycetidae; Onygenales; mitosporic Onygenales; Coccidioides.
gi|509736503|gb|AIJO01007488.1.g12496.t1	XP_002624793.1	0	62.9921	vacuolar ABC heavy metal transporter [Ajellomyces dermatitidis SLH14081]_x0001_gb|EEQ78619.1| vacuolar ABC heavy metal transporter [Ajellomyces dermatitidis SLH14081]_x0001_gb|EEQ86605.1| vacuolar ABC heavy metal transporter [Ajellomyces dermatitidis ER-3]_x0001_gb|EGE78997.1| heavy metal tolerance protein [Ajellomyces dermatitidis ATCC 18188]	Ajellomyces dermatitidis SLH14081	Eukaryota; Fungi; Dikarya; Ascomycota; Pezizomycotina; Eurotiomycetes; Eurotiomycetidae; Onygenales; Ajellomycetaceae; Ajellomyces.
gi|509736503|gb|AIJO01007488.1.g12496.t1	EFW17143.1	0	62.0553	vacuolar ABC heavy metal transporter [Coccidioides posadasii str. Silveira]	Coccidioides posadasii str. Silveira	Eukaryota; Fungi; Dikarya; Ascomycota; Pezizomycotina; Eurotiomycetes; Eurotiomycetidae; Onygenales; mitosporic Onygenales; Coccidioides.
gi|509736503|gb|AIJO01007488.1.g12496.t1	XP_003071687.1	0	62.0553	ABC transporter family protein [Coccidioides posadasii C735 delta SOWgp]_x0001_gb|EER29542.1| ABC transporter family protein [Coccidioides posadasii C735 delta SOWgp]	Coccidioides posadasii C735 delta SOWgp	Eukaryota; Fungi; Dikarya; Ascomycota; Pezizomycotina; Eurotiomycetes; Eurotiomycetidae; Onygenales; mitosporic Onygenales; Coccidioides.
gi|509736503|gb|AIJO01007488.1.g12496.t1	EEH11030.1	0	63.1854	heavy metal tolerance protein [Ajellomyces capsulatus G186AR]	Ajellomyces capsulatus G186AR	Eukaryota; Fungi; Dikarya; Ascomycota; Pezizomycotina; Eurotiomycetes; Eurotiomycetidae; Onygenales; Ajellomycetaceae; Ajellomyces.
gi|509736503|gb|AIJO01007488.1.g12496.t1	EGC45999.1	0	62.9243	heavy metal tolerance protein [Ajellomyces capsulatus H88]	Ajellomyces capsulatus H88	Eukaryota; Fungi; Dikarya; Ascomycota; Pezizomycotina; Eurotiomycetes; Eurotiomycetidae; Onygenales; Ajellomycetaceae; Ajellomyces.
gi|509736503|gb|AIJO01007488.1.g12496.t1	XP_002542255.1	0	62.2543	heavy metal tolerance protein [Uncinocarpus reesii 1704]_x0001_gb|EEP76922.1| heavy metal tolerance protein [Uncinocarpus reesii 1704]	Uncinocarpus reesii 1704	Eukaryota; Fungi; Dikarya; Ascomycota; Pezizomycotina; Eurotiomycetes; Eurotiomycetidae; Onygenales; Onygenaceae; Uncinocarpus.
gi|509736503|gb|AIJO01007488.1.g12496.t1	EEH48326.1	0	62.6144	heavy metal tolerance protein [Paracoccidioides brasiliensis Pb18]	Paracoccidioides brasiliensis Pb18	Eukaryota; Fungi; Dikarya; Ascomycota; Pezizomycotina; Eurotiomycetes; Eurotiomycetidae; Onygenales; mitosporic Onygenales; Paracoccidioides.
gi|509736503|gb|AIJO01007488.1.g12496.t1	XP_002791239.1	0	62.6144	heavy metal tolerance protein [Paracoccidioides sp. 'lutzii' Pb01]_x0001_gb|EEH36367.1| heavy metal tolerance protein [Paracoccidioides sp. 'lutzii' Pb01]	Paracoccidioides sp. 'lutzii' Pb01	Eukaryota; Fungi; Dikarya; Ascomycota; Pezizomycotina; Eurotiomycetes; Eurotiomycetidae; Onygenales; mitosporic Onygenales; Paracoccidioides.
gi|509736503|gb|AIJO01007488.1.g12496.t1	XP_662121.1	0	61.9423	hypothetical protein AN4517.2 [Aspergillus nidulans FGSC A4]_x0001_gb|EAA60860.1| hypothetical protein AN4517.2 [Aspergillus nidulans FGSC A4]_x0001_tpe|CBF77345.1| TPA: ABC heavy metal ion transporter (Eurofung) [Aspergillus nidulans FGSC A4]	Aspergillus nidulans FGSC A4	Eukaryota; Fungi; Dikarya; Ascomycota; Pezizomycotina; Eurotiomycetes; Eurotiomycetidae; Eurotiales; Aspergillaceae; Aspergillus.
gi|509736503|gb|AIJO01007488.1.g12496.t1	EPS30309.1	0	61.9551	hypothetical protein PDE_05260 [Penicillium oxalicum 114-2]	Penicillium oxalicum 114-2	Eukaryota; Fungi; Dikarya; Ascomycota; Pezizomycotina; Eurotiomycetes; Eurotiomycetidae; Eurotiales; Aspergillaceae; Penicillium.
gi|509736503|gb|AIJO01007488.1.g12496.t1	XP_002150389.1	0	63.2653	vacuolar ABC heavy metal transporter (Hmt1), putative [Talaromyces marneffei ATCC 18224]_x0001_gb|EEA21780.1| vacuolar ABC heavy metal transporter (Hmt1), putative [Talaromyces marneffei ATCC 18224]	Talaromyces marneffei ATCC 18224	Eukaryota; Fungi; Dikarya; Ascomycota; Pezizomycotina; Eurotiomycetes; Eurotiomycetidae; Eurotiales; Trichocomaceae; Talaromyces.
gi|509736503|gb|AIJO01007488.1.g12496.t1	XP_002483820.1	0	62.585	vacuolar ABC heavy metal transporter (Hmt1), putative [Talaromyces stipitatus ATCC 10500]_x0001_gb|EED16586.1| vacuolar ABC heavy metal transporter (Hmt1), putative [Talaromyces stipitatus ATCC 10500]	Talaromyces stipitatus ATCC 10500	Eukaryota; Fungi; Dikarya; Ascomycota; Pezizomycotina; Eurotiomycetes; Eurotiomycetidae; Eurotiales; Trichocomaceae; Talaromyces.
gi|509736503|gb|AIJO01007488.1.g12496.t1	EKV07816.1	0	63.3028	Vacuolar ABC heavy metal transporter (Hmt1), putative [Penicillium digitatum Pd1]_x0001_gb|EKV09306.1| Vacuolar ABC heavy metal transporter (Hmt1), putative [Penicillium digitatum PHI26]	Penicillium digitatum Pd1	Eukaryota; Fungi; Dikarya; Ascomycota; Pezizomycotina; Eurotiomycetes; Eurotiomycetidae; Eurotiales; Aspergillaceae; Penicillium.
gi|509736503|gb|AIJO01007488.1.g12496.t1	EGE07397.1	0	60.7096	vacuolar ABC heavy metal transporter [Trichophyton equinum CBS 127.97]	Trichophyton equinum CBS 127.97	Eukaryota; Fungi; Dikarya; Ascomycota; Pezizomycotina; Eurotiomycetes; Eurotiomycetidae; Onygenales; Arthrodermataceae; mitosporic Arthrodermataceae; Trichophyton.
gi|509736503|gb|AIJO01007488.1.g12496.t1	XP_003233217.1	0	60.7096	vacuolar ABC heavy metal transporter [Trichophyton rubrum CBS 118892]_x0001_gb|EGD89976.1| vacuolar ABC heavy metal transporter [Trichophyton rubrum CBS 118892]	Trichophyton rubrum CBS 118892	Eukaryota; Fungi; Dikarya; Ascomycota; Pezizomycotina; Eurotiomycetes; Eurotiomycetidae; Onygenales; Arthrodermataceae; mitosporic Arthrodermataceae; Trichophyton.
gi|509736503|gb|AIJO01007488.1.g12496.t1	EGE00181.1	0	60.5782	vacuolar ABC heavy metal transporter (Hmt1) [Trichophyton tonsurans CBS 112818]	Trichophyton tonsurans CBS 112818	Eukaryota; Fungi; Dikarya; Ascomycota; Pezizomycotina; Eurotiomycetes; Eurotiomycetidae; Onygenales; Arthrodermataceae; mitosporic Arthrodermataceae; Trichophyton.
gi|509736503|gb|AIJO01007488.1.g12496.t1	CCD54073.1	0	58.2677	similar to ABC transporter [Botryotinia fuckeliana T4]_x0001_gb|EMR80701.1| putative vacuolar abc heavy metal transporter protein [Botryotinia fuckeliana BcDW1]	Botryotinia fuckeliana T4	Eukaryota; Fungi; Dikarya; Ascomycota; Pezizomycotina; Leotiomycetes; Helotiales; Sclerotiniaceae; Botryotinia.
gi|509736503|gb|AIJO01007488.1.g12496.t1	XP_003017615.1	0	60.4222	hypothetical protein ARB_04497 [Arthroderma benhamiae CBS 112371]_x0001_gb|EFE36970.1| hypothetical protein ARB_04497 [Arthroderma benhamiae CBS 112371]	Arthroderma benhamiae CBS 112371	Eukaryota; Fungi; Dikarya; Ascomycota; Pezizomycotina; Eurotiomycetes; Eurotiomycetidae; Onygenales; Arthrodermataceae; Arthroderma.
gi|509736503|gb|AIJO01007488.1.g12496.t1	XP_002562253.1	0	63.2075	Pc18g04170 [Penicillium chrysogenum Wisconsin 54-1255]_x0001_emb|CAP94641.1| Pc18g04170 [Penicillium chrysogenum Wisconsin 54-1255]	Penicillium chrysogenum Wisconsin 54-1255	Eukaryota; Fungi; Dikarya; Ascomycota; Pezizomycotina; Eurotiomycetes; Eurotiomycetidae; Eurotiales; Aspergillaceae; Penicillium; Penicillium chrysogenum complex.
gi|509736503|gb|AIJO01007488.1.g12496.t1	XP_001554599.1	0	58.2677	hypothetical protein BC1G_06742 [Botryotinia fuckeliana B05.10]	Botryotinia fuckeliana B05.10	Eukaryota; Fungi; Dikarya; Ascomycota; Pezizomycotina; Leotiomycetes; Helotiales; Sclerotiniaceae; Botryotinia.
gi|509736503|gb|AIJO01007488.1.g12496.t1	XP_003022255.1	0	60.2632	hypothetical protein TRV_03658 [Trichophyton verrucosum HKI 0517]_x0001_gb|EFE41637.1| hypothetical protein TRV_03658 [Trichophyton verrucosum HKI 0517]	Trichophyton verrucosum HKI 0517	Eukaryota; Fungi; Dikarya; Ascomycota; Pezizomycotina; Eurotiomycetes; Eurotiomycetidae; Onygenales; Arthrodermataceae; mitosporic Arthrodermataceae; Trichophyton.
gi|509736503|gb|AIJO01007488.1.g12496.t1	ESZ98407.1	0	59.0013	putative Heavy metal tolerance protein [Sclerotinia borealis F-4157]	Sclerotinia borealis F-4157	Eukaryota; Fungi; Dikarya; Ascomycota; Pezizomycotina; Leotiomycetes; Helotiales; Sclerotiniaceae; Sclerotinia.
gi|509736455|gb|AIJO01007520.1.g12573.t1	AGT96071.1	0	100	putative MAT1-1 mating type-1 protein isoform A [Hortaea werneckii]	Hortaea werneckii	Eukaryota; Fungi; Dikarya; Ascomycota; Pezizomycotina; Dothideomycetes; Dothideomycetidae; Dothideales; mitosporic Dothideales; Hortaea.
gi|509736455|gb|AIJO01007520.1.g12573.t1	AGT96072.1	8e-160	89.781	putative MAT1-1 mating type-1 protein isoform B [Hortaea werneckii]	Hortaea werneckii	Eukaryota; Fungi; Dikarya; Ascomycota; Pezizomycotina; Dothideomycetes; Dothideomycetidae; Dothideales; mitosporic Dothideales; Hortaea.
gi|509736455|gb|AIJO01007520.1.g12573.t1	ABH04239.1	5e-81	56.1702	mating-type 1-1 protein [Pseudocercospora fijiensis]_x0001_gb|EME86922.1| alpha1 mating-type protein [Pseudocercospora fijiensis CIRAD86]	Pseudocercospora fijiensis	Eukaryota; Fungi; Dikarya; Ascomycota; Pezizomycotina; Dothideomycetes; Dothideomycetidae; Capnodiales; Mycosphaerellaceae; Pseudocercospora.
gi|509736455|gb|AIJO01007520.1.g12573.t1	ADB11119.1	3e-80	57.9167	mating-type 1-1 protein [Pseudocercospora musae]	Pseudocercospora musae	Eukaryota; Fungi; Dikarya; Ascomycota; Pezizomycotina; Dothideomycetes; Dothideomycetidae; Capnodiales; Mycosphaerellaceae; Pseudocercospora.
gi|509736455|gb|AIJO01007520.1.g12573.t1	ABB01677.1	1e-79	52.2634	putative mating type 1-1 protein [Cercospora beticola]_x0001_gb|ABB83694.1| putative mating type 1-1 protein [Cercospora apii]_x0001_gb|AFH56907.1| MAT1-1-1 protein variant 1 [Cercospora beticola]_x0001_gb|AFH56908.1| MAT1-1-1 protein variant 1 [Cercospora beticola]_x0001_gb|AFH56909.1| MAT1-1-1 protein variant 1 [Cercospora beticola]	Cercospora beticola	Eukaryota; Fungi; Dikarya; Ascomycota; Pezizomycotina; Dothideomycetes; Dothideomycetidae; Capnodiales; Mycosphaerellaceae; Cercospora.
gi|509736455|gb|AIJO01007520.1.g12573.t1	ADB11107.1	9e-78	53.617	mating-type 1-1 protein [Mycosphaerella eumusae]	Mycosphaerella eumusae	Eukaryota; Fungi; Dikarya; Ascomycota; Pezizomycotina; Dothideomycetes; Dothideomycetidae; Capnodiales; Mycosphaerellaceae; Mycosphaerella.
gi|509736455|gb|AIJO01007520.1.g12573.t1	ABB83705.1	2e-76	51.4403	putative mating type 1-1 protein [Cercospora zeae-maydis]	Cercospora zeae-maydis	Eukaryota; Fungi; Dikarya; Ascomycota; Pezizomycotina; Dothideomycetes; Dothideomycetidae; Capnodiales; Mycosphaerellaceae; Cercospora.
gi|509736455|gb|AIJO01007520.1.g12573.t1	ABK91356.1	3e-76	54.1126	putative mating type 1-1-1 protein [Mycosphaerella pini]	Mycosphaerella pini	Eukaryota; Fungi; Dikarya; Ascomycota; Pezizomycotina; Dothideomycetes; Dothideomycetidae; Capnodiales; Mycosphaerellaceae; Mycosphaerella.
gi|509736455|gb|AIJO01007520.1.g12573.t1	ABG45907.1	4e-76	51.0288	putative alpha1 mating-type protein [Passalora fulva]	Passalora fulva	Eukaryota; Fungi; Dikarya; Ascomycota; Pezizomycotina; Dothideomycetes; Dothideomycetidae; Capnodiales; Mycosphaerellaceae; Passalora.
gi|509736455|gb|AIJO01007520.1.g12573.t1	ABK91355.1	1e-74	53.0435	putative mating type 1-1-1 protein [Dothistroma pini]	Dothistroma pini	Eukaryota; Fungi; Dikarya; Ascomycota; Pezizomycotina; Dothideomycetes; Dothideomycetidae; Capnodiales; Mycosphaerellaceae; Dothistroma.
gi|509736455|gb|AIJO01007520.1.g12573.t1	AFQ90245.1	9e-67	53.5354	putative mating type 1-1 protein, partial [Cercospora sojina]	Cercospora sojina	Eukaryota; Fungi; Dikarya; Ascomycota; Pezizomycotina; Dothideomycetes; Dothideomycetidae; Capnodiales; Mycosphaerellaceae; Cercospora.
gi|509736455|gb|AIJO01007520.1.g12573.t1	ABB83704.1	3e-65	54.4974	putative mating type 1-1 protein, partial [Cercospora violae]	Cercospora violae	Eukaryota; Fungi; Dikarya; Ascomycota; Pezizomycotina; Dothideomycetes; Dothideomycetidae; Capnodiales; Mycosphaerellaceae; Cercospora.
gi|509736455|gb|AIJO01007520.1.g12573.t1	ABB83692.1	4e-65	54.4974	putative mating type 1-1 protein, partial [Cercospora cf. resedae CBS 257.67]_x0001_gb|ABB83693.1| putative mating type 1-1 protein, partial [Cercospora apii]_x0001_gb|ABB83696.1| putative mating type 1-1 protein, partial [Cercospora beticola]	Cercospora cf. resedae CBS 257.67	Eukaryota; Fungi; Dikarya; Ascomycota; Pezizomycotina; Dothideomycetes; Dothideomycetidae; Capnodiales; Mycosphaerellaceae; Cercospora.
gi|509736455|gb|AIJO01007520.1.g12573.t1	ABB83697.1	5e-65	54.4974	putative mating type 1-1 protein, partial [Cercospora aff. canescens CBS 111134]_x0001_gb|ABB83702.1| putative mating type 1-1 protein, partial [Cercospora cf. flagellaris CBS 115482]	Cercospora aff. canescens CBS 111134	Eukaryota; Fungi; Dikarya; Ascomycota; Pezizomycotina; Dothideomycetes; Dothideomycetidae; Capnodiales; Mycosphaerellaceae; Cercospora.
gi|509736455|gb|AIJO01007520.1.g12573.t1	AFO12589.1	8e-65	58.642	mating type 1 protein, partial [Cercospora canescens]	Cercospora canescens	Eukaryota; Fungi; Dikarya; Ascomycota; Pezizomycotina; Dothideomycetes; Dothideomycetidae; Capnodiales; Mycosphaerellaceae; Cercospora.
gi|509736455|gb|AIJO01007520.1.g12573.t1	ABB83691.1	1e-64	53.9683	putative mating type 1-1 protein, partial [Cercospora achyranthis]	Cercospora achyranthis	Eukaryota; Fungi; Dikarya; Ascomycota; Pezizomycotina; Dothideomycetes; Dothideomycetidae; Capnodiales; Mycosphaerellaceae; Cercospora.
gi|509736455|gb|AIJO01007520.1.g12573.t1	ABB83698.1	1e-64	54.4974	putative mating type 1-1 protein, partial [Cercospora cf. erysimi CBS 115059]	Cercospora cf. erysimi CBS 115059	Eukaryota; Fungi; Dikarya; Ascomycota; Pezizomycotina; Dothideomycetes; Dothideomycetidae; Capnodiales; Mycosphaerellaceae; Cercospora.
gi|509736455|gb|AIJO01007520.1.g12573.t1	ABB83695.1	9e-64	53.9683	putative mating type 1-1 protein, partial [Cercospora sp. I JZG-2013]	Cercospora sp. I JZG-2013	Eukaryota; Fungi; Dikarya; Ascomycota; Pezizomycotina; Dothideomycetes; Dothideomycetidae; Capnodiales; Mycosphaerellaceae; Cercospora.
gi|509736455|gb|AIJO01007520.1.g12573.t1	ABB83703.1	9e-64	53.9683	putative mating type 1-1 protein, partial [Cercospora cf. sigesbeckiae CPC 10117]	Cercospora cf. sigesbeckiae CPC 10117	Eukaryota; Fungi; Dikarya; Ascomycota; Pezizomycotina; Dothideomycetes; Dothideomycetidae; Capnodiales; Mycosphaerellaceae; Cercospora.
gi|509736455|gb|AIJO01007520.1.g12573.t1	ABB83700.1	1e-63	53.9683	putative mating type 1-1 protein, partial [Cercospora althaeina]	Cercospora althaeina	Eukaryota; Fungi; Dikarya; Ascomycota; Pezizomycotina; Dothideomycetes; Dothideomycetidae; Capnodiales; Mycosphaerellaceae; Cercospora.
gi|509736455|gb|AIJO01007520.1.g12573.t1	AFO12588.1	4e-63	58.75	mating type 1 protein, partial [Cercospora canescens]	Cercospora canescens	Eukaryota; Fungi; Dikarya; Ascomycota; Pezizomycotina; Dothideomycetes; Dothideomycetidae; Capnodiales; Mycosphaerellaceae; Cercospora.
gi|509736455|gb|AIJO01007520.1.g12573.t1	ABB83701.1	6e-63	53.4392	putative mating type 1-1 protein, partial [Cercospora sp. P JZG-2013]	Cercospora sp. P JZG-2013	Eukaryota; Fungi; Dikarya; Ascomycota; Pezizomycotina; Dothideomycetes; Dothideomycetidae; Capnodiales; Mycosphaerellaceae; Cercospora.
gi|509736455|gb|AIJO01007520.1.g12573.t1	ABB83699.1	6e-63	55.1913	putative mating type 1-1 protein, partial [Cercospora kikuchii]	Cercospora kikuchii	Eukaryota; Fungi; Dikarya; Ascomycota; Pezizomycotina; Dothideomycetes; Dothideomycetidae; Capnodiales; Mycosphaerellaceae; Cercospora.
gi|509736455|gb|AIJO01007520.1.g12573.t1	AFO12583.1	3e-52	62.9032	mating type 1 protein, partial [Cercospora canescens]	Cercospora canescens	Eukaryota; Fungi; Dikarya; Ascomycota; Pezizomycotina; Dothideomycetes; Dothideomycetidae; Capnodiales; Mycosphaerellaceae; Cercospora.
gi|509736455|gb|AIJO01007520.1.g12573.t1	AHG32676.1	7e-41	58.156	putative mating type 1-1-1 protein, partial [Lecanosticta acicola]	Lecanosticta acicola	Eukaryota; Fungi; Dikarya; Ascomycota; Pezizomycotina; Dothideomycetes; Dothideomycetidae; Capnodiales; Mycosphaerellaceae; Lecanosticta.
gi|509736455|gb|AIJO01007520.1.g12573.t1	AAO49357.1	2e-31	56	MAT-1 protein [Zymoseptoria passerinii]	Zymoseptoria passerinii	Eukaryota; Fungi; Dikarya; Ascomycota; Pezizomycotina; Dothideomycetes; Dothideomycetidae; Capnodiales; Mycosphaerellaceae; Zymoseptoria.
gi|509736455|gb|AIJO01007520.1.g12573.t1	ACA49543.1	8e-30	71.6216	mating-type protein 1-1 [Pseudocercospora musae]	Pseudocercospora musae	Eukaryota; Fungi; Dikarya; Ascomycota; Pezizomycotina; Dothideomycetes; Dothideomycetidae; Capnodiales; Mycosphaerellaceae; Pseudocercospora.
gi|509735815|gb|AIJO01007788.1.g13294.t1	EME49124.1	6e-56	63.3136	hypothetical protein DOTSEDRAFT_68001 [Dothistroma septosporum NZE10]	Dothistroma septosporum NZE10	Eukaryota; Fungi; Dikarya; Ascomycota; Pezizomycotina; Dothideomycetes; Dothideomycetidae; Capnodiales; Mycosphaerellaceae; Mycosphaerella.
gi|509735815|gb|AIJO01007788.1.g13294.t1	XP_003852962.1	1e-52	67.7215	RNA-binding G protein effector of mating response pathway [Zymoseptoria tritici IPO323]_x0001_gb|EGP87938.1| RNA-binding G protein effector of mating response pathway [Zymoseptoria tritici IPO323]	Zymoseptoria tritici IPO323	Eukaryota; Fungi; Dikarya; Ascomycota; Pezizomycotina; Dothideomycetes; Dothideomycetidae; Capnodiales; Mycosphaerellaceae; Zymoseptoria.
gi|509735815|gb|AIJO01007788.1.g13294.t1	EMC99579.1	1e-52	67.7632	hypothetical protein BAUCODRAFT_571748 [Baudoinia compniacensis UAMH 10762]	Baudoinia compniacensis UAMH 10762	Eukaryota; Fungi; Dikarya; Ascomycota; Pezizomycotina; Dothideomycetes; Dothideomycetidae; Capnodiales; Teratosphaeriaceae; mitosporic Teratosphaeriaceae; Baudoinia.
gi|509735815|gb|AIJO01007788.1.g13294.t1	EME88092.1	1e-50	57.6271	hypothetical protein MYCFIDRAFT_85964 [Pseudocercospora fijiensis CIRAD86]	Pseudocercospora fijiensis CIRAD86	Eukaryota; Fungi; Dikarya; Ascomycota; Pezizomycotina; Dothideomycetes; Dothideomycetidae; Capnodiales; Mycosphaerellaceae; Pseudocercospora.
gi|509735815|gb|AIJO01007788.1.g13294.t1	EON68085.1	1e-44	52.2727	hypothetical protein W97_07233 [Coniosporium apollinis CBS 100218]	Coniosporium apollinis CBS 100218	Eukaryota; Fungi; Dikarya; Ascomycota; Pezizomycotina; Eurotiomycetes; Chaetothyriomycetidae; Chaetothyriales; Herpotrichiellaceae; mitosporic Herpotrichiellaceae; Coniosporium.
gi|509735815|gb|AIJO01007788.1.g13294.t1	EMF16556.1	1e-43	63.8889	hypothetical protein SEPMUDRAFT_145783 [Sphaerulina musiva SO2202]	Sphaerulina musiva SO2202	Eukaryota; Fungi; Dikarya; Ascomycota; Pezizomycotina; Dothideomycetes; Dothideomycetidae; Capnodiales; Mycosphaerellaceae; Sphaerulina.
gi|509735815|gb|AIJO01007788.1.g13294.t1	EKG11390.1	5e-42	52.809	K-like protein [Macrophomina phaseolina MS6]	Macrophomina phaseolina MS6	Eukaryota; Fungi; Dikarya; Ascomycota; Pezizomycotina; Dothideomycetes; Dothideomycetes incertae sedis; Botryosphaeriales; Botryosphaeriaceae; Macrophomina.
gi|509735815|gb|AIJO01007788.1.g13294.t1	EOD51030.1	6e-42	53.3708	putative rna binding effector protein [Neofusicoccum parvum UCRNP2]	Neofusicoccum parvum UCRNP2	Eukaryota; Fungi; Dikarya; Ascomycota; Pezizomycotina; Dothideomycetes; Dothideomycetes incertae sedis; Botryosphaeriales; Botryosphaeriaceae; Neofusicoccum.
gi|509735815|gb|AIJO01007788.1.g13294.t1	XP_001394431.2	5e-34	50.7042	KH domain containing protein [Aspergillus niger CBS 513.88]	Aspergillus niger CBS 513.88	Eukaryota; Fungi; Dikarya; Ascomycota; Pezizomycotina; Eurotiomycetes; Eurotiomycetidae; Eurotiales; Aspergillaceae; Aspergillus.
gi|509735815|gb|AIJO01007788.1.g13294.t1	EHA19613.1	9e-32	50.7042	hypothetical protein ASPNIDRAFT_55980 [Aspergillus niger ATCC 1015]	Aspergillus niger ATCC 1015	Eukaryota; Fungi; Dikarya; Ascomycota; Pezizomycotina; Eurotiomycetes; Eurotiomycetidae; Eurotiales; Aspergillaceae; Aspergillus.
gi|509735654|gb|AIJO01007865.1.g13478.t1	EMD00353.1	4e-95	88.6364	hypothetical protein BAUCODRAFT_161206 [Baudoinia compniacensis UAMH 10762]	Baudoinia compniacensis UAMH 10762	Eukaryota; Fungi; Dikarya; Ascomycota; Pezizomycotina; Dothideomycetes; Dothideomycetidae; Capnodiales; Teratosphaeriaceae; mitosporic Teratosphaeriaceae; Baudoinia.
gi|509735654|gb|AIJO01007865.1.g13478.t1	EOD49138.1	8e-95	86.3636	putative branchpoint-bridging protein [Neofusicoccum parvum UCRNP2]	Neofusicoccum parvum UCRNP2	Eukaryota; Fungi; Dikarya; Ascomycota; Pezizomycotina; Dothideomycetes; Dothideomycetes incertae sedis; Botryosphaeriales; Botryosphaeriaceae; Neofusicoccum.
gi|509735654|gb|AIJO01007865.1.g13478.t1	EMF16645.1	5e-91	86.9318	hypothetical protein SEPMUDRAFT_152816 [Sphaerulina musiva SO2202]	Sphaerulina musiva SO2202	Eukaryota; Fungi; Dikarya; Ascomycota; Pezizomycotina; Dothideomycetes; Dothideomycetidae; Capnodiales; Mycosphaerellaceae; Sphaerulina.
gi|509735654|gb|AIJO01007865.1.g13478.t1	EME87300.1	6e-91	86.9318	hypothetical protein MYCFIDRAFT_97070, partial [Pseudocercospora fijiensis CIRAD86]	Pseudocercospora fijiensis CIRAD86	Eukaryota; Fungi; Dikarya; Ascomycota; Pezizomycotina; Dothideomycetes; Dothideomycetidae; Capnodiales; Mycosphaerellaceae; Pseudocercospora.
gi|509735654|gb|AIJO01007865.1.g13478.t1	ELA24004.1	8e-90	83.5227	zinc knuckle transcription factor splicing factor msl5 [Colletotrichum gloeosporioides Nara gc5]	Colletotrichum gloeosporioides Nara gc5	Eukaryota; Fungi; Dikarya; Ascomycota; Pezizomycotina; Sordariomycetes; Hypocreomycetidae; Glomerellales; Glomerellaceae; mitosporic Glomerellaceae; Colletotrichum.
gi|509735654|gb|AIJO01007865.1.g13478.t1	ETN43572.1	2e-89	84.6591	branchpoint-bridging protein [Cyphellophora europaea CBS 101466]	Cyphellophora europaea CBS 101466	Eukaryota; Fungi; Dikarya; Ascomycota; Pezizomycotina; Eurotiomycetes; Chaetothyriomycetidae; Chaetothyriales; Cyphellophoraceae; Cyphellophora.
gi|509735654|gb|AIJO01007865.1.g13478.t1	EON63399.1	2e-89	84.6591	hypothetical protein W97_02626 [Coniosporium apollinis CBS 100218]	Coniosporium apollinis CBS 100218	Eukaryota; Fungi; Dikarya; Ascomycota; Pezizomycotina; Eurotiomycetes; Chaetothyriomycetidae; Chaetothyriales; Herpotrichiellaceae; mitosporic Herpotrichiellaceae; Coniosporium.
gi|509735654|gb|AIJO01007865.1.g13478.t1	XP_001801968.1	3e-89	83.5227	hypothetical protein SNOG_11729 [Phaeosphaeria nodorum SN15]_x0001_gb|EAT80773.2| hypothetical protein SNOG_11729 [Phaeosphaeria nodorum SN15]	Phaeosphaeria nodorum SN15	Eukaryota; Fungi; Dikarya; Ascomycota; Pezizomycotina; Dothideomycetes; Pleosporomycetidae; Pleosporales; Pleosporineae; Phaeosphaeriaceae; Parastagonospora.
gi|509735654|gb|AIJO01007865.1.g13478.t1	EPE35100.1	3e-89	82.9545	Eukaryotic type KH-domain (KH-domain type I) [Glarea lozoyensis ATCC 20868]	Glarea lozoyensis ATCC 20868	Eukaryota; Fungi; Dikarya; Ascomycota; Pezizomycotina; Leotiomycetes; Helotiales; Helotiaceae; Glarea.
gi|509735654|gb|AIJO01007865.1.g13478.t1	XP_003835123.1	4e-89	84.0909	hypothetical protein LEMA_P072660.1 [Leptosphaeria maculans JN3]_x0001_emb|CBX91758.1| hypothetical protein LEMA_P072660.1 [Leptosphaeria maculans JN3]	Leptosphaeria maculans JN3	Eukaryota; Fungi; Dikarya; Ascomycota; Pezizomycotina; Dothideomycetes; Pleosporomycetidae; Pleosporales; Pleosporineae; Leptosphaeriaceae; Leptosphaeria; Leptosphaeria maculans complex.
gi|509735654|gb|AIJO01007865.1.g13478.t1	XP_003852129.1	4e-89	85.2273	hypothetical protein MYCGRDRAFT_71918 [Zymoseptoria tritici IPO323]_x0001_gb|EGP87105.1| hypothetical protein MYCGRDRAFT_71918 [Zymoseptoria tritici IPO323]	Zymoseptoria tritici IPO323	Eukaryota; Fungi; Dikarya; Ascomycota; Pezizomycotina; Dothideomycetes; Dothideomycetidae; Capnodiales; Mycosphaerellaceae; Zymoseptoria.
gi|509735654|gb|AIJO01007865.1.g13478.t1	EPE09713.1	5e-89	81.6667	branchpoint-bridging protein [Ophiostoma piceae UAMH 11346]	Ophiostoma piceae UAMH 11346	Eukaryota; Fungi; Dikarya; Ascomycota; Pezizomycotina; Sordariomycetes; Sordariomycetidae; Ophiostomatales; Ophiostomataceae; Ophiostoma.
gi|509735654|gb|AIJO01007865.1.g13478.t1	XP_003238380.1	9e-89	84.0909	zinc knuckle transcription factor/splicing factor MSL5/ZFM1 [Trichophyton rubrum CBS 118892]_x0001_gb|EGD84089.1| zinc knuckle transcription factor/splicing factor MSL5/ZFM1 [Trichophyton rubrum CBS 118892]	Trichophyton rubrum CBS 118892	Eukaryota; Fungi; Dikarya; Ascomycota; Pezizomycotina; Eurotiomycetes; Eurotiomycetidae; Onygenales; Arthrodermataceae; mitosporic Arthrodermataceae; Trichophyton.
gi|509735654|gb|AIJO01007865.1.g13478.t1	XP_003068514.1	1e-88	84.0909	Zinc knuckle domain containing protein [Coccidioides posadasii C735 delta SOWgp]_x0001_gb|EER26369.1| Zinc knuckle domain containing protein [Coccidioides posadasii C735 delta SOWgp]	Coccidioides posadasii C735 delta SOWgp	Eukaryota; Fungi; Dikarya; Ascomycota; Pezizomycotina; Eurotiomycetes; Eurotiomycetidae; Onygenales; mitosporic Onygenales; Coccidioides.
gi|509735654|gb|AIJO01007865.1.g13478.t1	EFW20339.1	1e-88	84.0909	zinc knuckle transcription factor/splicing factor MSL5/ZFM1 [Coccidioides posadasii str. Silveira]	Coccidioides posadasii str. Silveira	Eukaryota; Fungi; Dikarya; Ascomycota; Pezizomycotina; Eurotiomycetes; Eurotiomycetidae; Onygenales; mitosporic Onygenales; Coccidioides.
gi|509735654|gb|AIJO01007865.1.g13478.t1	XP_001244327.1	1e-88	84.0909	hypothetical protein CIMG_03768 [Coccidioides immitis RS]_x0001_gb|EJB12111.1| branchpoint-bridging protein [Coccidioides immitis RS]	Coccidioides immitis RS	Eukaryota; Fungi; Dikarya; Ascomycota; Pezizomycotina; Eurotiomycetes; Eurotiomycetidae; Onygenales; mitosporic Onygenales; Coccidioides.
gi|509735654|gb|AIJO01007865.1.g13478.t1	XP_001399793.1	1e-88	84.0909	branchpoint-bridging protein [Aspergillus niger CBS 513.88]_x0001_emb|CAL00655.1| unnamed protein product [Aspergillus niger]	Aspergillus niger CBS 513.88	Eukaryota; Fungi; Dikarya; Ascomycota; Pezizomycotina; Eurotiomycetes; Eurotiomycetidae; Eurotiales; Aspergillaceae; Aspergillus.
gi|509735654|gb|AIJO01007865.1.g13478.t1	XP_003177063.1	1e-88	84.0909	branchpoint-bridging protein [Arthroderma gypseum CBS 118893]_x0001_gb|EFQ98111.1| branchpoint-bridging protein [Arthroderma gypseum CBS 118893]	Arthroderma gypseum CBS 118893	Eukaryota; Fungi; Dikarya; Ascomycota; Pezizomycotina; Eurotiomycetes; Eurotiomycetidae; Onygenales; Arthrodermataceae; Arthroderma.
gi|509735654|gb|AIJO01007865.1.g13478.t1	XP_001271088.1	1e-88	84.0909	zinc knuckle transcription factor/splicing factor MSL5/ZFM1, putative [Aspergillus clavatus NRRL 1]_x0001_gb|EAW09662.1| zinc knuckle transcription factor/splicing factor MSL5/ZFM1, putative [Aspergillus clavatus NRRL 1]	Aspergillus clavatus NRRL 1	Eukaryota; Fungi; Dikarya; Ascomycota; Pezizomycotina; Eurotiomycetes; Eurotiomycetidae; Eurotiales; Aspergillaceae; Aspergillus.
gi|509735654|gb|AIJO01007865.1.g13478.t1	EKJ74701.1	2e-88	84.0909	hypothetical protein FPSE_05169 [Fusarium pseudograminearum CS3096]	Fusarium pseudograminearum CS3096	Eukaryota; Fungi; Dikarya; Ascomycota; Pezizomycotina; Sordariomycetes; Hypocreomycetidae; Hypocreales; Nectriaceae; mitosporic Nectriaceae; Fusarium.
gi|509735654|gb|AIJO01007865.1.g13478.t1	EKG17291.1	2e-88	83.5227	Zinc finger CCHC-type protein [Macrophomina phaseolina MS6]	Macrophomina phaseolina MS6	Eukaryota; Fungi; Dikarya; Ascomycota; Pezizomycotina; Dothideomycetes; Dothideomycetes incertae sedis; Botryosphaeriales; Botryosphaeriaceae; Macrophomina.
gi|509735654|gb|AIJO01007865.1.g13478.t1	EPS30080.1	2e-88	84.0909	hypothetical protein PDE_05030 [Penicillium oxalicum 114-2]	Penicillium oxalicum 114-2	Eukaryota; Fungi; Dikarya; Ascomycota; Pezizomycotina; Eurotiomycetes; Eurotiomycetidae; Eurotiales; Aspergillaceae; Penicillium.
gi|509735654|gb|AIJO01007865.1.g13478.t1	XP_002374691.1	2e-88	84.0909	zinc knuckle splicing factor Zfm1 [Aspergillus flavus NRRL3357]_x0001_ref|XP_001819793.2| branchpoint-bridging protein [Aspergillus oryzae RIB40]_x0001_gb|EED55909.1| zinc knuckle splicing factor Zfm1 [Aspergillus flavus NRRL3357]	Aspergillus flavus NRRL3357	Eukaryota; Fungi; Dikarya; Ascomycota; Pezizomycotina; Eurotiomycetes; Eurotiomycetidae; Eurotiales; Aspergillaceae; Aspergillus.
gi|509735654|gb|AIJO01007865.1.g13478.t1	XP_001224991.1	2e-88	84.0909	hypothetical protein CHGG_07335 [Chaetomium globosum CBS 148.51]_x0001_gb|EAQ86082.1| hypothetical protein CHGG_07335 [Chaetomium globosum CBS 148.51]	Chaetomium globosum CBS 148.51	Eukaryota; Fungi; Dikarya; Ascomycota; Pezizomycotina; Sordariomycetes; Sordariomycetidae; Sordariales; Chaetomiaceae; Chaetomium.
gi|509735654|gb|AIJO01007865.1.g13478.t1	XP_001263374.1	2e-88	84.0909	zinc knuckle transcription factor/splicing factor MSL5/ZFM1, putative [Neosartorya fischeri NRRL 181]_x0001_gb|EAW21477.1| zinc knuckle transcription factor/splicing factor MSL5/ZFM1, putative [Neosartorya fischeri NRRL 181]	Neosartorya fischeri NRRL 181	Eukaryota; Fungi; Dikarya; Ascomycota; Pezizomycotina; Eurotiomycetes; Eurotiomycetidae; Eurotiales; Aspergillaceae; Neosartorya.
gi|509735654|gb|AIJO01007865.1.g13478.t1	EHK49521.1	2e-88	84.0909	hypothetical protein TRIATDRAFT_234969 [Trichoderma atroviride IMI 206040]	Trichoderma atroviride IMI 206040	Eukaryota; Fungi; Dikarya; Ascomycota; Pezizomycotina; Sordariomycetes; Hypocreomycetidae; Hypocreales; Hypocreaceae; Trichoderma.
gi|509735654|gb|AIJO01007865.1.g13478.t1	XP_002850717.1	2e-88	83.5227	branchpoint-bridging protein [Arthroderma otae CBS 113480]_x0001_gb|EEQ27933.1| branchpoint-bridging protein [Arthroderma otae CBS 113480]	Arthroderma otae CBS 113480	Eukaryota; Fungi; Dikarya; Ascomycota; Pezizomycotina; Eurotiomycetes; Eurotiomycetidae; Onygenales; Arthrodermataceae; Arthroderma.
gi|509735654|gb|AIJO01007865.1.g13478.t1	EGY23214.1	2e-88	84.0909	branchpoint-bridging protein [Verticillium dahliae VdLs.17]	Verticillium dahliae VdLs.17	Eukaryota; Fungi; Dikarya; Ascomycota; Pezizomycotina; Sordariomycetes; Hypocreomycetidae; Glomerellales; Plectosphaerellaceae; mitosporic Plectosphaerellaceae; Verticillium.
gi|509735654|gb|AIJO01007865.1.g13478.t1	XP_003000220.1	2e-88	84.0909	branchpoint-bridging protein [Verticillium alfalfae VaMs.102]_x0001_gb|EEY23305.1| branchpoint-bridging protein [Verticillium alfalfae VaMs.102]	Verticillium alfalfae VaMs.102	Eukaryota; Fungi; Dikarya; Ascomycota; Pezizomycotina; Sordariomycetes; Hypocreomycetidae; Glomerellales; Plectosphaerellaceae; mitosporic Plectosphaerellaceae; Verticillium.
gi|509735654|gb|AIJO01007865.1.g13478.t1	XP_003300752.1	3e-88	83.5227	hypothetical protein PTT_12092 [Pyrenophora teres f. teres 0-1]_x0001_gb|EFQ91162.1| hypothetical protein PTT_12092 [Pyrenophora teres f. teres 0-1]	Pyrenophora teres f. teres 0-1	Eukaryota; Fungi; Dikarya; Ascomycota; Pezizomycotina; Dothideomycetes; Pleosporomycetidae; Pleosporales; Pleosporineae; Pleosporaceae; Pyrenophora.
gi|509735654|gb|AIJO01007865.1.g13478.t1	EON99510.1	3e-88	84.0909	putative branchpoint-bridging protein [Togninia minima UCRPA7]	Togninia minima UCRPA7	Eukaryota; Fungi; Dikarya; Ascomycota; Pezizomycotina; Sordariomycetes; Sordariomycetidae; Calosphaeriales; Calosphaeriaceae; Togninia.
gi|509735654|gb|AIJO01007865.1.g13478.t1	ENH80879.1	3e-88	84.0909	branchpoint-bridging protein [Colletotrichum orbiculare MAFF 240422]	Colletotrichum orbiculare MAFF 240422	Eukaryota; Fungi; Dikarya; Ascomycota; Pezizomycotina; Sordariomycetes; Hypocreomycetidae; Glomerellales; Glomerellaceae; mitosporic Glomerellaceae; Colletotrichum.
gi|509735654|gb|AIJO01007865.1.g13478.t1	XP_002144012.1	3e-88	83.5227	zinc knuckle transcription factor/splicing factor MSL5/ZFM1, putative [Talaromyces marneffei ATCC 18224]_x0001_gb|EEA27497.1| zinc knuckle transcription factor/splicing factor MSL5/ZFM1, putative [Talaromyces marneffei ATCC 18224]	Talaromyces marneffei ATCC 18224	Eukaryota; Fungi; Dikarya; Ascomycota; Pezizomycotina; Eurotiomycetes; Eurotiomycetidae; Eurotiales; Trichocomaceae; Talaromyces.
gi|509735654|gb|AIJO01007865.1.g13478.t1	EHY60941.1	3e-88	84.0909	branchpoint-bridging protein [Exophiala dermatitidis NIH/UT8656]	Exophiala dermatitidis NIH/UT8656	Eukaryota; Fungi; Dikarya; Ascomycota; Pezizomycotina; Eurotiomycetes; Chaetothyriomycetidae; Chaetothyriales; Herpotrichiellaceae; mitosporic Herpotrichiellaceae; Exophiala.
gi|509735654|gb|AIJO01007865.1.g13478.t1	XP_002480389.1	3e-88	83.5227	zinc knuckle transcription factor/splicing factor MSL5/ZFM1, putative [Talaromyces stipitatus ATCC 10500]_x0001_gb|EED19955.1| zinc knuckle transcription factor/splicing factor MSL5/ZFM1, putative [Talaromyces stipitatus ATCC 10500]	Talaromyces stipitatus ATCC 10500	Eukaryota; Fungi; Dikarya; Ascomycota; Pezizomycotina; Eurotiomycetes; Eurotiomycetidae; Eurotiales; Trichocomaceae; Talaromyces.
gi|509735654|gb|AIJO01007865.1.g13478.t1	XP_754535.1	5e-88	84.0909	zinc knuckle transcription factor/splicing factor MSL5/ZFM1, putative [Aspergillus fumigatus Af293]_x0001_sp|Q4WXV6.1|BBP_ASPFU RecName: Full=Branchpoint-bridging protein_x0001_gb|EAL92497.1| zinc knuckle transcription factor/splicing factor MSL5/ZFM1, putative [Aspergillus fumigatus Af293]_x0001_gb|EDP52663.1| zinc knuckle transcription factor/splicing factor MSL5/ZFM1, putative [Aspergillus fum…	Aspergillus fumigatus Af293	Eukaryota; Fungi; Dikarya; Ascomycota; Pezizomycotina; Eurotiomycetes; Eurotiomycetidae; Eurotiales; Aspergillaceae; Aspergillus.
gi|509735654|gb|AIJO01007865.1.g13478.t1	CBF76509.1	5e-88	83.5227	TPA: zinc knuckle transcription factor/splicing factor MSL5/ZFM1, putative (AFU_orthologue; AFUA_3G10840) [Aspergillus nidulans FGSC A4]	Aspergillus nidulans FGSC A4	Eukaryota; Fungi; Dikarya; Ascomycota; Pezizomycotina; Eurotiomycetes; Eurotiomycetidae; Eurotiales; Aspergillaceae; Aspergillus.
gi|509735654|gb|AIJO01007865.1.g13478.t1	EMR67096.1	5e-88	84.0909	putative branchpoint-bridging protein [Eutypa lata UCREL1]	Eutypa lata UCREL1	Eukaryota; Fungi; Dikarya; Ascomycota; Pezizomycotina; Sordariomycetes; Xylariomycetidae; Xylariales; Diatrypaceae; Eutypa.
gi|509735654|gb|AIJO01007865.1.g13478.t1	XP_961266.1	6e-88	83.5227	hypothetical protein NCU04110 [Neurospora crassa OR74A]_x0001_sp|Q8NIW7.1|BBP_NEUCR RecName: Full=Branchpoint-bridging protein_x0001_emb|CAD36971.1| related to branch point bridging protein (MSL5) [Neurospora crassa]_x0001_gb|EAA32030.1| branchpoint-bridging protein [Neurospora crassa OR74A]	Neurospora crassa OR74A	Eukaryota; Fungi; Dikarya; Ascomycota; Pezizomycotina; Sordariomycetes; Sordariomycetidae; Sordariales; Sordariaceae; Neurospora.
gi|509735654|gb|AIJO01007865.1.g13478.t1	EKD21064.1	6e-88	82.9545	branchpoint-bridging protein [Marssonina brunnea f. sp. 'multigermtubi' MB_m1]	Marssonina brunnea f. sp. 'multigermtubi' MB_m1	Eukaryota; Fungi; Dikarya; Ascomycota; Pezizomycotina; Leotiomycetes; Helotiales; Dermateaceae; Marssonina.
gi|509735654|gb|AIJO01007865.1.g13478.t1	EGO60447.1	7e-88	83.5227	hypothetical protein NEUTE1DRAFT_75523 [Neurospora tetrasperma FGSC 2508]_x0001_gb|EGZ75577.1| hypothetical protein NEUTE2DRAFT_105528 [Neurospora tetrasperma FGSC 2509]	Neurospora tetrasperma FGSC 2508	Eukaryota; Fungi; Dikarya; Ascomycota; Pezizomycotina; Sordariomycetes; Sordariomycetidae; Sordariales; Sordariaceae; Neurospora.
gi|509735654|gb|AIJO01007865.1.g13478.t1	CCT72179.1	7e-88	83.5227	related to branch point bridging protein (MSL5) [Fusarium fujikuroi IMI 58289]	Fusarium fujikuroi IMI 58289	Eukaryota; Fungi; Dikarya; Ascomycota; Pezizomycotina; Sordariomycetes; Hypocreomycetidae; Hypocreales; Nectriaceae; mitosporic Nectriaceae; Fusarium; Fusarium fujikuroi species complex.
gi|509735654|gb|AIJO01007865.1.g13478.t1	XP_002626957.1	7e-88	84.0909	branchpoint-bridging protein [Ajellomyces dermatitidis SLH14081]_x0001_gb|EEQ76610.1| branchpoint-bridging protein [Ajellomyces dermatitidis SLH14081]_x0001_gb|EEQ84084.1| branchpoint-bridging protein [Ajellomyces dermatitidis ER-3]_x0001_gb|EGE79906.1| branchpoint-bridging protein [Ajellomyces dermatitidis ATCC 18188]_x0001_gb|EQL31292.1| branchpoint-bridging protein [Ajellomyces dermatitidis AT…	Ajellomyces dermatitidis SLH14081	Eukaryota; Fungi; Dikarya; Ascomycota; Pezizomycotina; Eurotiomycetes; Eurotiomycetidae; Onygenales; Ajellomycetaceae; Ajellomyces.
gi|509735654|gb|AIJO01007865.1.g13478.t1	EQB56438.1	7e-88	83.5227	zinc knuckle [Colletotrichum gloeosporioides Cg-14]	Colletotrichum gloeosporioides Cg-14	Eukaryota; Fungi; Dikarya; Ascomycota; Pezizomycotina; Sordariomycetes; Hypocreomycetidae; Glomerellales; Glomerellaceae; mitosporic Glomerellaceae; Colletotrichum.
gi|509735654|gb|AIJO01007865.1.g13478.t1	EFY88367.1	8e-88	82.9545	Zinc knuckle domain containing protein [Metarhizium acridum CQMa 102]	Metarhizium acridum CQMa 102	Eukaryota; Fungi; Dikarya; Ascomycota; Pezizomycotina; Sordariomycetes; Hypocreomycetidae; Hypocreales; Clavicipitaceae; mitosporic Clavicipitaceae; Metarhizium.
gi|509735654|gb|AIJO01007865.1.g13478.t1	EWG47432.1	8e-88	83.5227	branchpoint-bridging protein [Fusarium verticillioides 7600]	Fusarium verticillioides 7600	Eukaryota; Fungi; Dikarya; Ascomycota; Pezizomycotina; Sordariomycetes; Hypocreomycetidae; Hypocreales; Nectriaceae; mitosporic Nectriaceae; Fusarium; Fusarium fujikuroi species complex.
gi|509735654|gb|AIJO01007865.1.g13478.t1	CCE34094.1	8e-88	83.5227	related to branch point bridging protein (MSL5) [Claviceps purpurea 20.1]	Claviceps purpurea 20.1	Eukaryota; Fungi; Dikarya; Ascomycota; Pezizomycotina; Sordariomycetes; Hypocreomycetidae; Hypocreales; Clavicipitaceae; Claviceps. FEATURES Location/Qualifiers source 1..592 /organism="Claviceps purpurea 20.1" /strain="20.1" /db_xref="taxon:1111077" /clone="scaffold00078" Protein 1..592 /product="related to branch point bridging protein (MSL5)" Region 16..292 /region_name="MSL5" /note="Splicing …
gi|509735654|gb|AIJO01007865.1.g13478.t1	EGU85930.1	9e-88	83.5227	hypothetical protein FOXB_03597 [Fusarium oxysporum Fo5176]_x0001_gb|EMT66180.1| Branchpoint-bridging protein [Fusarium oxysporum f. sp. cubense race 4]_x0001_gb|EWZ46516.1| branchpoint-bridging protein [Fusarium oxysporum Fo47]_x0001_gb|EWZ84524.1| branchpoint-bridging protein [Fusarium oxysporum f. sp. lycopersici MN25]_x0001_gb|EXA43911.1| branchpoint-bridging protein [Fusarium oxysporum f. sp…	Fusarium oxysporum Fo5176	Eukaryota; Fungi; Dikarya; Ascomycota; Pezizomycotina; Sordariomycetes; Hypocreomycetidae; Hypocreales; Nectriaceae; mitosporic Nectriaceae; Fusarium; Fusarium oxysporum species complex.
gi|509735654|gb|AIJO01007865.1.g13478.t2	EOD49138.1	2e-89	85.9649	putative branchpoint-bridging protein [Neofusicoccum parvum UCRNP2]	Neofusicoccum parvum UCRNP2	Eukaryota; Fungi; Dikarya; Ascomycota; Pezizomycotina; Dothideomycetes; Dothideomycetes incertae sedis; Botryosphaeriales; Botryosphaeriaceae; Neofusicoccum.
gi|509735654|gb|AIJO01007865.1.g13478.t2	EME87300.1	3e-85	85.3801	hypothetical protein MYCFIDRAFT_97070, partial [Pseudocercospora fijiensis CIRAD86]	Pseudocercospora fijiensis CIRAD86	Eukaryota; Fungi; Dikarya; Ascomycota; Pezizomycotina; Dothideomycetes; Dothideomycetidae; Capnodiales; Mycosphaerellaceae; Pseudocercospora.
gi|509735654|gb|AIJO01007865.1.g13478.t2	EMF16645.1	4e-85	85.3801	hypothetical protein SEPMUDRAFT_152816 [Sphaerulina musiva SO2202]	Sphaerulina musiva SO2202	Eukaryota; Fungi; Dikarya; Ascomycota; Pezizomycotina; Dothideomycetes; Dothideomycetidae; Capnodiales; Mycosphaerellaceae; Sphaerulina.
gi|509735654|gb|AIJO01007865.1.g13478.t2	ETN43572.1	2e-84	83.6257	branchpoint-bridging protein [Cyphellophora europaea CBS 101466]	Cyphellophora europaea CBS 101466	Eukaryota; Fungi; Dikarya; Ascomycota; Pezizomycotina; Eurotiomycetes; Chaetothyriomycetidae; Chaetothyriales; Cyphellophoraceae; Cyphellophora.
gi|509735654|gb|AIJO01007865.1.g13478.t2	EPE35100.1	3e-84	82.4561	Eukaryotic type KH-domain (KH-domain type I) [Glarea lozoyensis ATCC 20868]	Glarea lozoyensis ATCC 20868	Eukaryota; Fungi; Dikarya; Ascomycota; Pezizomycotina; Leotiomycetes; Helotiales; Helotiaceae; Glarea.
gi|509735654|gb|AIJO01007865.1.g13478.t2	XP_003835123.1	1e-83	82.4561	hypothetical protein LEMA_P072660.1 [Leptosphaeria maculans JN3]_x0001_emb|CBX91758.1| hypothetical protein LEMA_P072660.1 [Leptosphaeria maculans JN3]	Leptosphaeria maculans JN3	Eukaryota; Fungi; Dikarya; Ascomycota; Pezizomycotina; Dothideomycetes; Pleosporomycetidae; Pleosporales; Pleosporineae; Leptosphaeriaceae; Leptosphaeria; Leptosphaeria maculans complex.
gi|509735654|gb|AIJO01007865.1.g13478.t2	XP_001801968.1	2e-83	81.8713	hypothetical protein SNOG_11729 [Phaeosphaeria nodorum SN15]_x0001_gb|EAT80773.2| hypothetical protein SNOG_11729 [Phaeosphaeria nodorum SN15]	Phaeosphaeria nodorum SN15	Eukaryota; Fungi; Dikarya; Ascomycota; Pezizomycotina; Dothideomycetes; Pleosporomycetidae; Pleosporales; Pleosporineae; Phaeosphaeriaceae; Parastagonospora.
gi|509735654|gb|AIJO01007865.1.g13478.t2	EKG17291.1	3e-83	83.0409	Zinc finger CCHC-type protein [Macrophomina phaseolina MS6]	Macrophomina phaseolina MS6	Eukaryota; Fungi; Dikarya; Ascomycota; Pezizomycotina; Dothideomycetes; Dothideomycetes incertae sedis; Botryosphaeriales; Botryosphaeriaceae; Macrophomina.
gi|509735654|gb|AIJO01007865.1.g13478.t2	XP_002582739.1	3e-83	83.0409	hypothetical protein UREG_07512 [Uncinocarpus reesii 1704]_x0001_gb|EEP82647.1| hypothetical protein UREG_07512 [Uncinocarpus reesii 1704]	Uncinocarpus reesii 1704	Eukaryota; Fungi; Dikarya; Ascomycota; Pezizomycotina; Eurotiomycetes; Eurotiomycetidae; Onygenales; Onygenaceae; Uncinocarpus.
gi|509735654|gb|AIJO01007865.1.g13478.t2	EHY60941.1	4e-83	83.0409	branchpoint-bridging protein [Exophiala dermatitidis NIH/UT8656]	Exophiala dermatitidis NIH/UT8656	Eukaryota; Fungi; Dikarya; Ascomycota; Pezizomycotina; Eurotiomycetes; Chaetothyriomycetidae; Chaetothyriales; Herpotrichiellaceae; mitosporic Herpotrichiellaceae; Exophiala.
gi|509735654|gb|AIJO01007865.1.g13478.t2	XP_001271088.1	6e-83	82.4561	zinc knuckle transcription factor/splicing factor MSL5/ZFM1, putative [Aspergillus clavatus NRRL 1]_x0001_gb|EAW09662.1| zinc knuckle transcription factor/splicing factor MSL5/ZFM1, putative [Aspergillus clavatus NRRL 1]	Aspergillus clavatus NRRL 1	Eukaryota; Fungi; Dikarya; Ascomycota; Pezizomycotina; Eurotiomycetes; Eurotiomycetidae; Eurotiales; Aspergillaceae; Aspergillus.
gi|509735654|gb|AIJO01007865.1.g13478.t2	EPS30080.1	6e-83	83.0409	hypothetical protein PDE_05030 [Penicillium oxalicum 114-2]	Penicillium oxalicum 114-2	Eukaryota; Fungi; Dikarya; Ascomycota; Pezizomycotina; Eurotiomycetes; Eurotiomycetidae; Eurotiales; Aspergillaceae; Penicillium.
gi|509735654|gb|AIJO01007865.1.g13478.t2	XP_001399793.1	6e-83	82.4561	branchpoint-bridging protein [Aspergillus niger CBS 513.88]_x0001_emb|CAL00655.1| unnamed protein product [Aspergillus niger]	Aspergillus niger CBS 513.88	Eukaryota; Fungi; Dikarya; Ascomycota; Pezizomycotina; Eurotiomycetes; Eurotiomycetidae; Eurotiales; Aspergillaceae; Aspergillus.
gi|509735654|gb|AIJO01007865.1.g13478.t2	ETI20462.1	8e-83	83.6257	branchpoint-bridging protein [Cladophialophora carrionii CBS 160.54]	Cladophialophora carrionii CBS 160.54	Eukaryota; Fungi; Dikarya; Ascomycota; Pezizomycotina; Eurotiomycetes; Chaetothyriomycetidae; Chaetothyriales; Herpotrichiellaceae; mitosporic Herpotrichiellaceae; Cladophialophora.
gi|509735654|gb|AIJO01007865.1.g13478.t2	ELA24004.1	9e-83	81.2865	zinc knuckle transcription factor splicing factor msl5 [Colletotrichum gloeosporioides Nara gc5]	Colletotrichum gloeosporioides Nara gc5	Eukaryota; Fungi; Dikarya; Ascomycota; Pezizomycotina; Sordariomycetes; Hypocreomycetidae; Glomerellales; Glomerellaceae; mitosporic Glomerellaceae; Colletotrichum.
gi|509735654|gb|AIJO01007865.1.g13478.t2	XP_002374691.1	1e-82	82.4561	zinc knuckle splicing factor Zfm1 [Aspergillus flavus NRRL3357]_x0001_ref|XP_001819793.2| branchpoint-bridging protein [Aspergillus oryzae RIB40]_x0001_gb|EED55909.1| zinc knuckle splicing factor Zfm1 [Aspergillus flavus NRRL3357]	Aspergillus flavus NRRL3357	Eukaryota; Fungi; Dikarya; Ascomycota; Pezizomycotina; Eurotiomycetes; Eurotiomycetidae; Eurotiales; Aspergillaceae; Aspergillus.
gi|509735654|gb|AIJO01007865.1.g13478.t2	XP_001263374.1	1e-82	82.4561	zinc knuckle transcription factor/splicing factor MSL5/ZFM1, putative [Neosartorya fischeri NRRL 181]_x0001_gb|EAW21477.1| zinc knuckle transcription factor/splicing factor MSL5/ZFM1, putative [Neosartorya fischeri NRRL 181]	Neosartorya fischeri NRRL 181	Eukaryota; Fungi; Dikarya; Ascomycota; Pezizomycotina; Eurotiomycetes; Eurotiomycetidae; Eurotiales; Aspergillaceae; Neosartorya.
gi|509735654|gb|AIJO01007865.1.g13478.t2	EON63399.1	1e-82	82.4561	hypothetical protein W97_02626 [Coniosporium apollinis CBS 100218]	Coniosporium apollinis CBS 100218	Eukaryota; Fungi; Dikarya; Ascomycota; Pezizomycotina; Eurotiomycetes; Chaetothyriomycetidae; Chaetothyriales; Herpotrichiellaceae; mitosporic Herpotrichiellaceae; Coniosporium.
gi|509735654|gb|AIJO01007865.1.g13478.t2	XP_003300752.1	1e-82	81.8713	hypothetical protein PTT_12092 [Pyrenophora teres f. teres 0-1]_x0001_gb|EFQ91162.1| hypothetical protein PTT_12092 [Pyrenophora teres f. teres 0-1]	Pyrenophora teres f. teres 0-1	Eukaryota; Fungi; Dikarya; Ascomycota; Pezizomycotina; Dothideomycetes; Pleosporomycetidae; Pleosporales; Pleosporineae; Pleosporaceae; Pyrenophora.
gi|509735654|gb|AIJO01007865.1.g13478.t2	XP_754535.1	2e-82	82.4561	zinc knuckle transcription factor/splicing factor MSL5/ZFM1, putative [Aspergillus fumigatus Af293]_x0001_sp|Q4WXV6.1|BBP_ASPFU RecName: Full=Branchpoint-bridging protein_x0001_gb|EAL92497.1| zinc knuckle transcription factor/splicing factor MSL5/ZFM1, putative [Aspergillus fumigatus Af293]_x0001_gb|EDP52663.1| zinc knuckle transcription factor/splicing factor MSL5/ZFM1, putative [Aspergillus fum…	Aspergillus fumigatus Af293	Eukaryota; Fungi; Dikarya; Ascomycota; Pezizomycotina; Eurotiomycetes; Eurotiomycetidae; Eurotiales; Aspergillaceae; Aspergillus.
gi|509735654|gb|AIJO01007865.1.g13478.t2	XP_003852129.1	3e-82	83.0409	hypothetical protein MYCGRDRAFT_71918 [Zymoseptoria tritici IPO323]_x0001_gb|EGP87105.1| hypothetical protein MYCGRDRAFT_71918 [Zymoseptoria tritici IPO323]	Zymoseptoria tritici IPO323	Eukaryota; Fungi; Dikarya; Ascomycota; Pezizomycotina; Dothideomycetes; Dothideomycetidae; Capnodiales; Mycosphaerellaceae; Zymoseptoria.
gi|509735654|gb|AIJO01007865.1.g13478.t2	CBF76509.1	3e-82	81.8713	TPA: zinc knuckle transcription factor/splicing factor MSL5/ZFM1, putative (AFU_orthologue; AFUA_3G10840) [Aspergillus nidulans FGSC A4]	Aspergillus nidulans FGSC A4	Eukaryota; Fungi; Dikarya; Ascomycota; Pezizomycotina; Eurotiomycetes; Eurotiomycetidae; Eurotiales; Aspergillaceae; Aspergillus.
gi|509735654|gb|AIJO01007865.1.g13478.t2	XP_003068514.1	3e-82	83.0409	Zinc knuckle domain containing protein [Coccidioides posadasii C735 delta SOWgp]_x0001_gb|EER26369.1| Zinc knuckle domain containing protein [Coccidioides posadasii C735 delta SOWgp]	Coccidioides posadasii C735 delta SOWgp	Eukaryota; Fungi; Dikarya; Ascomycota; Pezizomycotina; Eurotiomycetes; Eurotiomycetidae; Onygenales; mitosporic Onygenales; Coccidioides.
gi|509735654|gb|AIJO01007865.1.g13478.t2	XP_002626957.1	3e-82	83.0409	branchpoint-bridging protein [Ajellomyces dermatitidis SLH14081]_x0001_gb|EEQ76610.1| branchpoint-bridging protein [Ajellomyces dermatitidis SLH14081]_x0001_gb|EEQ84084.1| branchpoint-bridging protein [Ajellomyces dermatitidis ER-3]_x0001_gb|EGE79906.1| branchpoint-bridging protein [Ajellomyces dermatitidis ATCC 18188]_x0001_gb|EQL31292.1| branchpoint-bridging protein [Ajellomyces dermatitidis AT…	Ajellomyces dermatitidis SLH14081	Eukaryota; Fungi; Dikarya; Ascomycota; Pezizomycotina; Eurotiomycetes; Eurotiomycetidae; Onygenales; Ajellomycetaceae; Ajellomyces.
gi|509735654|gb|AIJO01007865.1.g13478.t2	EFW20339.1	3e-82	83.0409	zinc knuckle transcription factor/splicing factor MSL5/ZFM1 [Coccidioides posadasii str. Silveira]	Coccidioides posadasii str. Silveira	Eukaryota; Fungi; Dikarya; Ascomycota; Pezizomycotina; Eurotiomycetes; Eurotiomycetidae; Onygenales; mitosporic Onygenales; Coccidioides.
gi|509735654|gb|AIJO01007865.1.g13478.t2	XP_001544877.1	4e-82	82.4561	hypothetical protein HCAG_01924 [Ajellomyces capsulatus NAm1]_x0001_gb|EDN04059.1| hypothetical protein HCAG_01924 [Ajellomyces capsulatus NAm1]	Ajellomyces capsulatus NAm1	Eukaryota; Fungi; Dikarya; Ascomycota; Pezizomycotina; Eurotiomycetes; Eurotiomycetidae; Onygenales; Ajellomycetaceae; Ajellomyces.
gi|509735654|gb|AIJO01007865.1.g13478.t2	XP_001244327.1	4e-82	83.0409	hypothetical protein CIMG_03768 [Coccidioides immitis RS]_x0001_gb|EJB12111.1| branchpoint-bridging protein [Coccidioides immitis RS]	Coccidioides immitis RS	Eukaryota; Fungi; Dikarya; Ascomycota; Pezizomycotina; Eurotiomycetes; Eurotiomycetidae; Onygenales; mitosporic Onygenales; Coccidioides.
gi|509735654|gb|AIJO01007865.1.g13478.t2	XP_002144012.1	4e-82	81.2865	zinc knuckle transcription factor/splicing factor MSL5/ZFM1, putative [Talaromyces marneffei ATCC 18224]_x0001_gb|EEA27497.1| zinc knuckle transcription factor/splicing factor MSL5/ZFM1, putative [Talaromyces marneffei ATCC 18224]	Talaromyces marneffei ATCC 18224	Eukaryota; Fungi; Dikarya; Ascomycota; Pezizomycotina; Eurotiomycetes; Eurotiomycetidae; Eurotiales; Trichocomaceae; Talaromyces.
[truncated: 1,388 more rows]
