# Supplementary material for: Nothing Special in the Specialist? Draft Genome Sequence of Cryomyces antarcticus, the Most Extremophilic Fungus from Antarctica
Source: PLoS One. 2014 Oct 8;9(10):e109908. doi: 10.1371/journal.pone.0109908 (PMC4190365; doi:10.1371/journal.pone.0109908)
Supplement: Table S6 — Mating gene homology analysis of H. werneckii . (XLSX) [file pone.0109908.s006.xlsx]

## Sheet: Neurospora_Crassa_Table
Mating_Genes_Protein	Homologous_Protein_Accession_ID	E-value	Blast-similarity	Homologous_Protein_Description	Homologous_Protein_Species	Homologous_Protein_Species_Taxonomy
gi|1040681|gb|AAC37478.1|	XP_964242.1	0	100	DNA-binding protein [Neurospora crassa OR74A]_x0001_sp|P19392.2|MATA_NEUCR RecName: Full=Mating-type protein A-1; Short=Mt A-1_x0001_gb|AAC37478.1| mating type protein [Neurospora crassa]_x0001_gb|ESA43845.1| mating-type protein A-1 [Neurospora crassa OR74A]	Neurospora crassa OR74A	Eukaryota; Fungi; Dikarya; Ascomycota; Pezizomycotina; Sordariomycetes; Sordariomycetidae; Sordariales; Sordariaceae; Neurospora.
gi|1040681|gb|AAC37478.1|	ESA43846.1	0	100	mating-type protein A-1, variant [Neurospora crassa OR74A]	Neurospora crassa OR74A	Eukaryota; Fungi; Dikarya; Ascomycota; Pezizomycotina; Sordariomycetes; Sordariomycetidae; Sordariales; Sordariaceae; Neurospora.
gi|1040681|gb|AAC37478.1|	EGO51797.1	0	97.9522	mating type protein [Neurospora tetrasperma FGSC 2508]	Neurospora tetrasperma FGSC 2508	Eukaryota; Fungi; Dikarya; Ascomycota; Pezizomycotina; Sordariomycetes; Sordariomycetidae; Sordariales; Sordariaceae; Neurospora.
gi|1040681|gb|AAC37478.1|	CCD57803.1	0	92.8328	putative mat-A1 protein [Neurospora terricola]	Neurospora terricola	Eukaryota; Fungi; Dikarya; Ascomycota; Pezizomycotina; Sordariomycetes; Sordariomycetidae; Sordariales; Sordariaceae; Neurospora.
gi|1040681|gb|AAC37478.1|	CCD57789.1	0	91.8089	putative mat-A1 protein [Neurospora pannonica]	Neurospora pannonica	Eukaryota; Fungi; Dikarya; Ascomycota; Pezizomycotina; Sordariomycetes; Sordariomycetidae; Sordariales; Sordariaceae; Neurospora.
gi|1040681|gb|AAC37478.1|	CCD57784.1	0	89.0785	putative mat-A1_protein [Neurospora africana]	Neurospora africana	Eukaryota; Fungi; Dikarya; Ascomycota; Pezizomycotina; Sordariomycetes; Sordariomycetidae; Sordariales; Sordariaceae; Neurospora.
gi|1040681|gb|AAC37478.1|	CCD57798.1	0	88.7372	putative mat-A1 protein [Neurospora sublineolata]	Neurospora sublineolata	Eukaryota; Fungi; Dikarya; Ascomycota; Pezizomycotina; Sordariomycetes; Sordariomycetidae; Sordariales; Sordariaceae; Neurospora.
gi|1040681|gb|AAC37478.1|	Q02292.1	7e-176	87.5	RecName: Full=Mating type protein A-1; Short=Mt A-1_x0001_gb|AAB31846.1| mating-type A idiomorph [Neurospora africana]	Neurospora africana	Eukaryota; Fungi; Dikarya; Ascomycota; Pezizomycotina; Sordariomycetes; Sordariomycetidae; Sordariales; Sordariaceae; Neurospora.
gi|1040681|gb|AAC37478.1|	CAA71623.1	2e-144	71.2418	SMTA-1 protein [Sordaria macrospora]	Sordaria macrospora	Eukaryota; Fungi; Dikarya; Ascomycota; Pezizomycotina; Sordariomycetes; Sordariomycetidae; Sordariales; Sordariaceae; Sordaria.
gi|1040681|gb|AAC37478.1|	XP_003347102.1	3e-144	71.2418	mating type protein MAT1-1-1 [Sordaria macrospora k-hell]_x0001_sp|O42837.2|MTA1_SORMK RecName: Full=Mating type protein SmtA-1_x0001_emb|CCC08761.1| mating type gene, HMG domain transcription factor [Sordaria macrospora k-hell]	Sordaria macrospora k-hell	Eukaryota; Fungi; Dikarya; Ascomycota; Pezizomycotina; Sordariomycetes; Sordariomycetidae; Sordariales; Sordariaceae; Sordaria.
gi|1040681|gb|AAC37478.1|	O13596.1	3e-143	69.7674	RecName: Full=Mating type protein mtA-1_x0001_emb|CAA75438.1| mating type protein [Sordaria fimicola]	Sordaria fimicola	Eukaryota; Fungi; Dikarya; Ascomycota; Pezizomycotina; Sordariomycetes; Sordariomycetidae; Sordariales; Sordariaceae; Sordaria.
gi|1040681|gb|AAC37478.1|	O13595.1	6e-141	71.0884	RecName: Full=Mating type protein mtA-1_x0001_emb|CAA75439.1| mating type protein [Sordaria equina]	Sordaria equina	Eukaryota; Fungi; Dikarya; Ascomycota; Pezizomycotina; Sordariomycetes; Sordariomycetidae; Sordariales; Sordariaceae; Sordaria.
gi|1040681|gb|AAC37478.1|	AAN77071.1	5e-140	71.875	mating type protein A-1 [Sordaria sclerogenia]	Sordaria sclerogenia	Eukaryota; Fungi; Dikarya; Ascomycota; Pezizomycotina; Sordariomycetes; Sordariomycetidae; Sordariales; Sordariaceae; Sordaria.
gi|1040681|gb|AAC37478.1|	AAL28007.1	5e-135	92.5	mating-type protein Mat A-1 [Neurospora cerealis]	Neurospora cerealis	Eukaryota; Fungi; Dikarya; Ascomycota; Pezizomycotina; Sordariomycetes; Sordariomycetidae; Sordariales; Sordariaceae; Neurospora.
gi|1040681|gb|AAC37478.1|	AAL28008.1	1e-133	90.5	mating-type protein Mat A-1 [Gelasinospora tetrasperma]	Gelasinospora tetrasperma	Eukaryota; Fungi; Dikarya; Ascomycota; Pezizomycotina; Sordariomycetes; Sordariomycetidae; Sordariales; Sordariaceae; Gelasinospora.
gi|1040681|gb|AAC37478.1|	AAL28006.1	1e-130	88.5	mating-type protein Mat A-1 [Neurospora calospora]	Neurospora calospora	Eukaryota; Fungi; Dikarya; Ascomycota; Pezizomycotina; Sordariomycetes; Sordariomycetidae; Sordariales; Sordariaceae; Neurospora.
gi|1040681|gb|AAC37478.1|	AAL28009.1	4e-129	88.4422	mating-type protein Mat A-1 [Neurospora sublineolata]	Neurospora sublineolata	Eukaryota; Fungi; Dikarya; Ascomycota; Pezizomycotina; Sordariomycetes; Sordariomycetidae; Sordariales; Sordariaceae; Neurospora.
gi|1040681|gb|AAC37478.1|	CAB63923.1	7e-90	96.9697	mating-type protein A-1 [Neurospora terricola]	Neurospora terricola	Eukaryota; Fungi; Dikarya; Ascomycota; Pezizomycotina; Sordariomycetes; Sordariomycetidae; Sordariales; Sordariaceae; Neurospora.
gi|1040681|gb|AAC37478.1|	CAB63922.1	3e-89	96.2121	mating-type protein A-1 [Neurospora pannonica]	Neurospora pannonica	Eukaryota; Fungi; Dikarya; Ascomycota; Pezizomycotina; Sordariomycetes; Sordariomycetidae; Sordariales; Sordariaceae; Neurospora.
gi|1040681|gb|AAC37478.1|	CAB63921.1	6e-88	94.697	mating-type protein A-1 [Neurospora lineolata]	Neurospora lineolata	Eukaryota; Fungi; Dikarya; Ascomycota; Pezizomycotina; Sordariomycetes; Sordariomycetidae; Sordariales; Sordariaceae; Neurospora.
gi|1040681|gb|AAC37478.1|	CAB63918.1	1e-87	94.697	mating-type protein A-1 [Neurospora africana]_x0001_emb|CAB63920.1| mating-type protein A-1 [Neurospora galapagosensis]	Neurospora africana	Eukaryota; Fungi; Dikarya; Ascomycota; Pezizomycotina; Sordariomycetes; Sordariomycetidae; Sordariales; Sordariaceae; Neurospora.
gi|1040681|gb|AAC37478.1|	CAB63919.1	2e-87	94.697	mating-type protein A-1 [Neurospora dodgei]	Neurospora dodgei	Eukaryota; Fungi; Dikarya; Ascomycota; Pezizomycotina; Sordariomycetes; Sordariomycetidae; Sordariales; Sordariaceae; Neurospora.
gi|1040681|gb|AAC37478.1|	P35692.1	4e-66	54.5455	RecName: Full=Mat- sexual cell fertilization-promoting factor_x0001_emb|CAA45519.1| FMR1 [Podospora anserina]_x0001_emb|CDN29981.1| Mat-sexual cell fertilization-promoting factor encoded by the FMR1 gene [Podospora anserina]	Podospora anserina	Eukaryota; Fungi; Dikarya; Ascomycota; Pezizomycotina; Sordariomycetes; Sordariomycetidae; Sordariales; Lasiosphaeriaceae; Podospora.
gi|1040681|gb|AAC37478.1|	CAB63930.1	9e-66	75.3731	mating-type protein A-1 [Sordaria sclerogenia]	Sordaria sclerogenia	Eukaryota; Fungi; Dikarya; Ascomycota; Pezizomycotina; Sordariomycetes; Sordariomycetidae; Sordariales; Sordariaceae; Sordaria.
gi|1040681|gb|AAC37478.1|	CAB63927.1	4e-62	73.1343	mating-type protein A-1 [Sordaria brevicollis]	Sordaria brevicollis	Eukaryota; Fungi; Dikarya; Ascomycota; Pezizomycotina; Sordariomycetes; Sordariomycetidae; Sordariales; Sordariaceae; Sordaria.
gi|1040681|gb|AAC37478.1|	CAB63928.1	9e-61	68.1159	mating-type protein A-1 [Sordaria fimicola]	Sordaria fimicola	Eukaryota; Fungi; Dikarya; Ascomycota; Pezizomycotina; Sordariomycetes; Sordariomycetidae; Sordariales; Sordariaceae; Sordaria.
gi|1040681|gb|AAC37478.1|	CAB63929.1	1e-60	68.1159	mating-type protein A-1 [Sordaria fimicola]	Sordaria fimicola	Eukaryota; Fungi; Dikarya; Ascomycota; Pezizomycotina; Sordariomycetes; Sordariomycetidae; Sordariales; Sordariaceae; Sordaria.
gi|1040679|gb|AAC37476.1|	XP_964324.1	0	100	HMG-box DNA-binding protein [Neurospora crassa OR74A]_x0001_sp|Q10116.1|MATD_NEUCR RecName: Full=Mating-type protein A-3; Short=Mt A-3_x0001_gb|AAC37476.1| mating type protein [Neurospora crassa]_x0001_gb|EAA35088.1| mating-type protein A-3 [Neurospora crassa OR74A]	Neurospora crassa OR74A	Eukaryota; Fungi; Dikarya; Ascomycota; Pezizomycotina; Sordariomycetes; Sordariomycetidae; Sordariales; Sordariaceae; Neurospora.
gi|1040679|gb|AAC37476.1|	EGO51795.1	0	96.9136	mating type protein [Neurospora tetrasperma FGSC 2508]	Neurospora tetrasperma FGSC 2508	Eukaryota; Fungi; Dikarya; Ascomycota; Pezizomycotina; Sordariomycetes; Sordariomycetidae; Sordariales; Sordariaceae; Neurospora.
gi|1040679|gb|AAC37476.1|	CCD57791.1	0	89.5062	putative mat-A3 protein [Neurospora pannonica]	Neurospora pannonica	Eukaryota; Fungi; Dikarya; Ascomycota; Pezizomycotina; Sordariomycetes; Sordariomycetidae; Sordariales; Sordariaceae; Neurospora.
gi|1040679|gb|AAC37476.1|	CCD57800.1	0	87.963	putative mat-A3 protein [Neurospora sublineolata]	Neurospora sublineolata	Eukaryota; Fungi; Dikarya; Ascomycota; Pezizomycotina; Sordariomycetes; Sordariomycetidae; Sordariales; Sordariaceae; Neurospora.
gi|1040679|gb|AAC37476.1|	CCD57778.1	0	82.716	putative mat-A3 protein [Neurospora sp. FGSC 8238]	Neurospora sp. FGSC 8238	Eukaryota; Fungi; Dikarya; Ascomycota; Pezizomycotina; Sordariomycetes; Sordariomycetidae; Sordariales; Sordariaceae; Neurospora.
gi|1040679|gb|AAC37476.1|	CCD57786.1	2e-87	88.4354	putative_mat-A3_protein [Neurospora africana]	Neurospora africana	Eukaryota; Fungi; Dikarya; Ascomycota; Pezizomycotina; Sordariomycetes; Sordariomycetidae; Sordariales; Sordariaceae; Neurospora.
gi|1040679|gb|AAC37476.1|	CCD57786.1	1e-54	82.8829	putative_mat-A3_protein [Neurospora africana]	Neurospora africana	Eukaryota; Fungi; Dikarya; Ascomycota; Pezizomycotina; Sordariomycetes; Sordariomycetidae; Sordariales; Sordariaceae; Neurospora.
gi|1040679|gb|AAC37476.1|	XP_003347104.1	6e-45	70.2703	hypothetical protein SMAC_05403 [Sordaria macrospora k-hell]_x0001_emb|CCC08763.1| SmtA3 [Sordaria macrospora k-hell]	Sordaria macrospora k-hell	Eukaryota; Fungi; Dikarya; Ascomycota; Pezizomycotina; Sordariomycetes; Sordariomycetidae; Sordariales; Sordariaceae; Sordaria.
gi|1040679|gb|AAC37476.1|	CAA71625.1	1e-44	70.2703	SMTA-3 protein [Sordaria macrospora]	Sordaria macrospora	Eukaryota; Fungi; Dikarya; Ascomycota; Pezizomycotina; Sordariomycetes; Sordariomycetidae; Sordariales; Sordariaceae; Sordaria.
gi|1040679|gb|AAC37476.1|	AAN77070.1	1e-42	68.4685	mating type protein A-3 [Sordaria fimicola]	Sordaria fimicola	Eukaryota; Fungi; Dikarya; Ascomycota; Pezizomycotina; Sordariomycetes; Sordariomycetidae; Sordariales; Sordariaceae; Sordaria.
gi|195976142|gb|AAA33598.2|	P36981.2	0	100	RecName: Full=Mating-type protein a-1; Short=Mt a-1_x0001_gb|AAA33598.2| mating type a-1 protein [Neurospora crassa]	Neurospora crassa	Eukaryota; Fungi; Dikarya; Ascomycota; Pezizomycotina; Sordariomycetes; Sordariomycetidae; Sordariales; Sordariaceae; Neurospora.
gi|195976142|gb|AAA33598.2|	EGZ78200.1	0	97.6879	hypothetical protein NEUTE2DRAFT_124723 [Neurospora tetrasperma FGSC 2509]	Neurospora tetrasperma FGSC 2509	Eukaryota; Fungi; Dikarya; Ascomycota; Pezizomycotina; Sordariomycetes; Sordariomycetidae; Sordariales; Sordariaceae; Neurospora.
gi|195976142|gb|AAA33598.2|	CCD57805.1	0	92.7869	putative mat-a protein [Neurospora terricola]	Neurospora terricola	Eukaryota; Fungi; Dikarya; Ascomycota; Pezizomycotina; Sordariomycetes; Sordariomycetidae; Sordariales; Sordariaceae; Neurospora.
gi|195976142|gb|AAA33598.2|	CCD57795.1	0	84.104	putative_mat-a_protein [Neurospora sublineolata]	Neurospora sublineolata	Eukaryota; Fungi; Dikarya; Ascomycota; Pezizomycotina; Sordariomycetes; Sordariomycetidae; Sordariales; Sordariaceae; Neurospora.
gi|195976142|gb|AAA33598.2|	CCD57792.1	0	94.052	putative mat-a protein [Neurospora pannonica]	Neurospora pannonica	Eukaryota; Fungi; Dikarya; Ascomycota; Pezizomycotina; Sordariomycetes; Sordariomycetidae; Sordariales; Sordariaceae; Neurospora.
gi|195976142|gb|AAA33598.2|	XP_003347105.1	5e-167	86.4469	mating type protein MAT1-2-1 [Sordaria macrospora k-hell]_x0001_emb|CAA71624.1| SMTa-1 protein [Sordaria macrospora]_x0001_emb|CCC08764.1| mating type gene, alpha domain transcription factor [Sordaria macrospora k-hell]	Sordaria macrospora k-hell	Eukaryota; Fungi; Dikarya; Ascomycota; Pezizomycotina; Sordariomycetes; Sordariomycetidae; Sordariales; Sordariaceae; Sordaria.
gi|195976142|gb|AAA33598.2|	CAB63213.1	3e-66	100	mating-type protein Mat a-1 [Neurospora intermedia]	Neurospora intermedia	Eukaryota; Fungi; Dikarya; Ascomycota; Pezizomycotina; Sordariomycetes; Sordariomycetidae; Sordariales; Sordariaceae; Neurospora.
gi|195976142|gb|AAA33598.2|	CAB63208.1	4e-65	98.0769	mating-type protein Mat a-1 [Neurospora discreta]_x0001_emb|CAB63220.1| mating-type protein Mat a-1 [Neurospora tetrasperma]_x0001_emb|CAB63217.1| mating-type protein mat a-1 [Neurospora sitophila]	Neurospora discreta	Eukaryota; Fungi; Dikarya; Ascomycota; Pezizomycotina; Sordariomycetes; Sordariomycetidae; Sordariales; Sordariaceae; Neurospora.
gi|195976142|gb|AAA33598.2|	CAB63346.1	3e-63	95.1923	mating-type protein Mat a-1 [Neurospora terricola]	Neurospora terricola	Eukaryota; Fungi; Dikarya; Ascomycota; Pezizomycotina; Sordariomycetes; Sordariomycetidae; Sordariales; Sordariaceae; Neurospora.
gi|195976142|gb|AAA33598.2|	CAB63345.1	6e-63	94.2308	mating-type protein Mat a-1 [Neurospora pannonica]	Neurospora pannonica	Eukaryota; Fungi; Dikarya; Ascomycota; Pezizomycotina; Sordariomycetes; Sordariomycetidae; Sordariales; Sordariaceae; Neurospora.
gi|195976142|gb|AAA33598.2|	CAB63222.1	5e-58	87.5	mating-type protein Mat a-1 [Sordaria brevicollis]	Sordaria brevicollis	Eukaryota; Fungi; Dikarya; Ascomycota; Pezizomycotina; Sordariomycetes; Sordariomycetidae; Sordariales; Sordariaceae; Sordaria.
gi|195976142|gb|AAA33598.2|	CAB63229.1	1e-56	86.5385	mating-type protein mat a-1 [Sordaria sclerogenia]	Sordaria sclerogenia	Eukaryota; Fungi; Dikarya; Ascomycota; Pezizomycotina; Sordariomycetes; Sordariomycetidae; Sordariales; Sordariaceae; Sordaria.
gi|195976142|gb|AAA33598.2|	CAB63225.1	2e-53	89.5238	mating-type protein MAT a-1 [Sordaria fimicola]	Sordaria fimicola	Eukaryota; Fungi; Dikarya; Ascomycota; Pezizomycotina; Sordariomycetes; Sordariomycetidae; Sordariales; Sordariaceae; Sordaria.
gi|195976142|gb|AAA33598.2|	CAB63226.1	1e-52	87.619	mating-type protein Mat a-1 [Sordaria fimicola]	Sordaria fimicola	Eukaryota; Fungi; Dikarya; Ascomycota; Pezizomycotina; Sordariomycetes; Sordariomycetidae; Sordariales; Sordariaceae; Sordaria.
gi|195976142|gb|AAA33598.2|	AAL28011.1	6e-51	95.4023	mating-type protein Mat a-1 [Neurospora cerealis]	Neurospora cerealis	Eukaryota; Fungi; Dikarya; Ascomycota; Pezizomycotina; Sordariomycetes; Sordariomycetidae; Sordariales; Sordariaceae; Neurospora.
gi|195976142|gb|AAA33598.2|	AAL28013.1	3e-50	95.4023	mating-type protein Mat a-1, partial [Neurospora sp. FGSC 8239]	Neurospora sp. FGSC 8239	Eukaryota; Fungi; Dikarya; Ascomycota; Pezizomycotina; Sordariomycetes; Sordariomycetidae; Sordariales; Sordariaceae; Neurospora.
gi|195976142|gb|AAA33598.2|	AAL28012.1	2e-48	91.0112	mating-type protein Mat a-1 [Gelasinospora tetrasperma]	Gelasinospora tetrasperma	Eukaryota; Fungi; Dikarya; Ascomycota; Pezizomycotina; Sordariomycetes; Sordariomycetidae; Sordariales; Sordariaceae; Gelasinospora.
gi|195976142|gb|AAA33598.2|	AAL28014.1	2e-47	91.954	mating-type protein Mat a-1 [Neurospora sublineolata]	Neurospora sublineolata	Eukaryota; Fungi; Dikarya; Ascomycota; Pezizomycotina; Sordariomycetes; Sordariomycetidae; Sordariales; Sordariaceae; Neurospora.
gi|195976142|gb|AAA33598.2|	AAL28010.1	3e-30	91.9355	mating-type protein Mat a-1 [Neurospora calospora]	Neurospora calospora	Eukaryota; Fungi; Dikarya; Ascomycota; Pezizomycotina; Sordariomycetes; Sordariomycetidae; Sordariales; Sordariaceae; Neurospora.
gi|195976142|gb|AAA33598.2|	AGS32062.1	8e-25	50.9615	MAT1-2-1 [Leptographium profanum]	Leptographium profanum	Eukaryota; Fungi; Dikarya; Ascomycota; Pezizomycotina; Sordariomycetes; Sordariomycetidae; Ophiostomatales; Ophiostomataceae; mitosporic Ophiostomataceae; Leptographium.
gi|195976142|gb|AAA33598.2|	AGH03130.1	7e-23	57.8313	HMG mating type protein [Leptographium terebrantis]	Leptographium terebrantis	Eukaryota; Fungi; Dikarya; Ascomycota; Pezizomycotina; Sordariomycetes; Sordariomycetidae; Ophiostomatales; Ophiostomataceae; mitosporic Ophiostomataceae; Leptographium.
gi|195976142|gb|AAA33598.2|	AGH03134.1	7e-23	57.8313	HMG mating type protein [Leptographium terebrantis]	Leptographium terebrantis	Eukaryota; Fungi; Dikarya; Ascomycota; Pezizomycotina; Sordariomycetes; Sordariomycetidae; Ophiostomatales; Ophiostomataceae; mitosporic Ophiostomataceae; Leptographium.
gi|195976142|gb|AAA33598.2|	EFX05114.1	9e-23	57.8313	mating type protein 1-2-1 [Grosmannia clavigera kw1407]_x0001_gb|AGH03122.1| HMG mating type protein [Grosmannia clavigera]_x0001_gb|AGH03126.1| HMG mating type protein [Grosmannia clavigera]	Grosmannia clavigera kw1407	Eukaryota; Fungi; Dikarya; Ascomycota; Pezizomycotina; Sordariomycetes; Sordariomycetidae; Ophiostomatales; Ophiostomataceae; Grosmannia.
gi|195976142|gb|AAA33598.2|	AGH03115.1	6e-22	56.6265	HMG mating type protein [Leptographium longiclavatum]_x0001_gb|AGH03119.1| HMG mating type protein [Leptographium longiclavatum]	Leptographium longiclavatum	Eukaryota; Fungi; Dikarya; Ascomycota; Pezizomycotina; Sordariomycetes; Sordariomycetidae; Ophiostomatales; Ophiostomataceae; mitosporic Ophiostomataceae; Leptographium.
gi|195976142|gb|AAA33598.2|	ERS98300.1	7e-22	57.3171	hypothetical protein HMPREF1624_05084 [Sporothrix schenckii ATCC 58251]	Sporothrix schenckii ATCC 58251	Eukaryota; Fungi; Dikarya; Ascomycota; Pezizomycotina; Sordariomycetes; Sordariomycetidae; Ophiostomatales; Ophiostomataceae; mitosporic Ophiostomataceae; Sporothrix.
gi|195976142|gb|AAA33598.2|	AFU52933.1	1e-21	56.0976	MAT1-2-1 [Sporothrix brasiliensis]	Sporothrix brasiliensis	Eukaryota; Fungi; Dikarya; Ascomycota; Pezizomycotina; Sordariomycetes; Sordariomycetidae; Ophiostomatales; Ophiostomataceae; mitosporic Ophiostomataceae; Sporothrix.
gi|195976142|gb|AAA33598.2|	EJT79613.1	5e-21	50	hypothetical protein GGTG_04697 [Gaeumannomyces graminis var. tritici R3-111a-1]	Gaeumannomyces graminis var. tritici R3-111a-1	Eukaryota; Fungi; Dikarya; Ascomycota; Pezizomycotina; Sordariomycetes; Sordariomycetidae; Magnaporthales; Magnaporthaceae; Gaeumannomyces.
gi|195976142|gb|AAA33598.2|	ADB28880.1	6e-19	56.7568	MAT1-2-1 [Trichoderma reesei]	Trichoderma reesei	Eukaryota; Fungi; Dikarya; Ascomycota; Pezizomycotina; Sordariomycetes; Hypocreomycetidae; Hypocreales; Hypocreaceae; Trichoderma.
gi|195976142|gb|AAA33598.2|	AGH03112.1	1e-18	56	HMG mating type protein, partial [Grosmannia huntii]	Grosmannia huntii	Eukaryota; Fungi; Dikarya; Ascomycota; Pezizomycotina; Sordariomycetes; Sordariomycetidae; Ophiostomatales; Ophiostomataceae; Grosmannia.
gi|195976142|gb|AAA33598.2|	ACV60399.1	3e-18	55.4054	MAT1-2-1 [Ophiocordyceps sinensis]	Ophiocordyceps sinensis	Eukaryota; Fungi; Dikarya; Ascomycota; Pezizomycotina; Sordariomycetes; Hypocreomycetidae; Hypocreales; Ophiocordycipitaceae; Ophiocordyceps.
gi|1040680|gb|AAC37477.1|	AAC37477.1	0	100	mating type protein [Neurospora crassa]	Neurospora crassa	Eukaryota; Fungi; Dikarya; Ascomycota; Pezizomycotina; Sordariomycetes; Sordariomycetidae; Sordariales; Sordariaceae; Neurospora.
gi|1040680|gb|AAC37477.1|	Q10115.2	0	97.319	RecName: Full=Mating-type protein A-2; Short=Mt A-2	Neurospora crassa OR74A	Eukaryota; Fungi; Dikarya; Ascomycota; Pezizomycotina; Sordariomycetes; Sordariomycetidae; Sordariales; Sordariaceae; Neurospora.
gi|1040680|gb|AAC37477.1|	EAA35087.3	0	97.2826	mating-type protein A-2 [Neurospora crassa OR74A]	Neurospora crassa OR74A	Eukaryota; Fungi; Dikarya; Ascomycota; Pezizomycotina; Sordariomycetes; Sordariomycetidae; Sordariales; Sordariaceae; Neurospora.
gi|1040680|gb|AAC37477.1|	EGO51796.1	0	94.6381	mating-type protein A-2 (Mt A-2) [Neurospora tetrasperma FGSC 2508]	Neurospora tetrasperma FGSC 2508	Eukaryota; Fungi; Dikarya; Ascomycota; Pezizomycotina; Sordariomycetes; Sordariomycetidae; Sordariales; Sordariaceae; Neurospora.
gi|1040680|gb|AAC37477.1|	XP_964323.2	0	94.37	DNA-binding protein [Neurospora crassa OR74A]	Neurospora crassa OR74A	Eukaryota; Fungi; Dikarya; Ascomycota; Pezizomycotina; Sordariomycetes; Sordariomycetidae; Sordariales; Sordariaceae; Neurospora.
gi|1040680|gb|AAC37477.1|	CCD57804.1	0	84.9866	putative mat-A2 protein [Neurospora terricola]	Neurospora terricola	Eukaryota; Fungi; Dikarya; Ascomycota; Pezizomycotina; Sordariomycetes; Sordariomycetidae; Sordariales; Sordariaceae; Neurospora.
gi|1040680|gb|AAC37477.1|	CCD57790.1	0	83.9674	putative mat-A2 protein [Neurospora pannonica]	Neurospora pannonica	Eukaryota; Fungi; Dikarya; Ascomycota; Pezizomycotina; Sordariomycetes; Sordariomycetidae; Sordariales; Sordariaceae; Neurospora.
gi|1040680|gb|AAC37477.1|	CCD57799.1	0	79.3566	putative mat-A2 protein [Neurospora sublineolata]	Neurospora sublineolata	Eukaryota; Fungi; Dikarya; Ascomycota; Pezizomycotina; Sordariomycetes; Sordariomycetidae; Sordariales; Sordariaceae; Neurospora.
gi|1040680|gb|AAC37477.1|	XP_003347103.1	0	71.7877	hypothetical protein SMAC_05402 [Sordaria macrospora k-hell]_x0001_emb|CAA71626.1| SMTA-2 protein [Sordaria macrospora]_x0001_emb|CCC08762.1| SmtA2 [Sordaria macrospora k-hell]	Sordaria macrospora k-hell	Eukaryota; Fungi; Dikarya; Ascomycota; Pezizomycotina; Sordariomycetes; Sordariomycetidae; Sordariales; Sordariaceae; Sordaria.
gi|1040680|gb|AAC37477.1|	CCD57785.1	9e-164	80.8362	putative mat-A2_protein [Neurospora africana]	Neurospora africana	Eukaryota; Fungi; Dikarya; Ascomycota; Pezizomycotina; Sordariomycetes; Sordariomycetidae; Sordariales; Sordariaceae; Neurospora.
gi|1517924|gb|AAB06996.1|	AAB06996.1	0	100	unknown [Neurospora crassa]	Neurospora crassa	Eukaryota; Fungi; Dikarya; Ascomycota; Pezizomycotina; Sordariomycetes; Sordariomycetidae; Sordariales; Sordariaceae; Neurospora.
gi|1517924|gb|AAB06996.1|	AAO37380.1	0	85.0549	unknown [Neurospora africana]	Neurospora africana	Eukaryota; Fungi; Dikarya; Ascomycota; Pezizomycotina; Sordariomycetes; Sordariomycetidae; Sordariales; Sordariaceae; Neurospora.
gi|1517923|gb|AAB06995.1|	XP_960837.1	0	100	hypothetical protein NCU01414 [Neurospora crassa OR74A]_x0001_gb|AAB06995.1| ascospore maturation 1 protein [Neurospora crassa]_x0001_gb|EAA31601.1| ascospore maturation 1 protein [Neurospora crassa OR74A]_x0001_emb|CAD70882.1| ascospore maturation 1 protein (Asm-1) [Neurospora crassa]	Neurospora crassa OR74A	Eukaryota; Fungi; Dikarya; Ascomycota; Pezizomycotina; Sordariomycetes; Sordariomycetidae; Sordariales; Sordariaceae; Neurospora.
gi|1517923|gb|AAB06995.1|	EGZ75354.1	0	96.112	ascospore maturation 1 protein (Asm-1) [Neurospora tetrasperma FGSC 2509]	Neurospora tetrasperma FGSC 2509	Eukaryota; Fungi; Dikarya; Ascomycota; Pezizomycotina; Sordariomycetes; Sordariomycetidae; Sordariales; Sordariaceae; Neurospora.
gi|1517923|gb|AAB06995.1|	EGO60665.1	0	95.9578	hypothetical protein NEUTE1DRAFT_115825 [Neurospora tetrasperma FGSC 2508]	Neurospora tetrasperma FGSC 2508	Eukaryota; Fungi; Dikarya; Ascomycota; Pezizomycotina; Sordariomycetes; Sordariomycetidae; Sordariales; Sordariaceae; Neurospora.
gi|1517923|gb|AAB06995.1|	XP_003343963.1	0	89.4215	hypothetical protein SMAC_08389 [Sordaria macrospora k-hell]_x0001_emb|CCC12504.1| unnamed protein product [Sordaria macrospora k-hell]	Sordaria macrospora k-hell	Eukaryota; Fungi; Dikarya; Ascomycota; Pezizomycotina; Sordariomycetes; Sordariomycetidae; Sordariales; Sordariaceae; Sordaria.
gi|1517923|gb|AAB06995.1|	AAO37379.1	0	93.3586	ascospore maturation protein Ama-1 [Neurospora africana]	Neurospora africana	Eukaryota; Fungi; Dikarya; Ascomycota; Pezizomycotina; Sordariomycetes; Sordariomycetidae; Sordariales; Sordariaceae; Neurospora.
gi|1517923|gb|AAB06995.1|	XP_001910833.1	0	64.1286	hypothetical protein [Podospora anserina S mat+]_x0001_emb|CAP72658.1| unnamed protein product [Podospora anserina S mat+]	Podospora anserina S mat+	Eukaryota; Fungi; Dikarya; Ascomycota; Pezizomycotina; Sordariomycetes; Sordariomycetidae; Sordariales; Lasiosphaeriaceae; Podospora.
gi|1517923|gb|AAB06995.1|	XP_003648650.1	5e-176	61.302	hypothetical protein THITE_129457 [Thielavia terrestris NRRL 8126]_x0001_gb|AEO62314.1| hypothetical protein THITE_129457 [Thielavia terrestris NRRL 8126]	Thielavia terrestris NRRL 8126	Eukaryota; Fungi; Dikarya; Ascomycota; Pezizomycotina; Sordariomycetes; Sordariomycetidae; Sordariales; Chaetomiaceae; Thielavia.
gi|1517923|gb|AAB06995.1|	ABQ43358.1	4e-174	61.1821	APSES transcription factor [Glomerella cingulata]_x0001_gb|ABQ43363.1| APES transcription factor [Glomerella cingulata]_x0001_gb|ABV00676.1| APSES transcription factor [Glomerella cingulata]	Glomerella cingulata	Eukaryota; Fungi; Dikarya; Ascomycota; Pezizomycotina; Sordariomycetes; Hypocreomycetidae; Glomerellales; Glomerellaceae; Glomerella.
gi|1517923|gb|AAB06995.1|	XP_001219797.1	1e-172	60.5405	hypothetical protein CHGG_00576 [Chaetomium globosum CBS 148.51]_x0001_gb|EAQ92341.1| hypothetical protein CHGG_00576 [Chaetomium globosum CBS 148.51]	Chaetomium globosum CBS 148.51	Eukaryota; Fungi; Dikarya; Ascomycota; Pezizomycotina; Sordariomycetes; Sordariomycetidae; Sordariales; Chaetomiaceae; Chaetomium.
gi|1517923|gb|AAB06995.1|	XP_003008681.1	1e-172	60.1351	cell pattern formation-associated protein stuA [Verticillium alfalfae VaMs.102]_x0001_gb|EEY14255.1| cell pattern formation-associated protein stuA [Verticillium alfalfae VaMs.102]	Verticillium alfalfae VaMs.102	Eukaryota; Fungi; Dikarya; Ascomycota; Pezizomycotina; Sordariomycetes; Hypocreomycetidae; Glomerellales; Plectosphaerellaceae; mitosporic Plectosphaerellaceae; Verticillium.
gi|1517923|gb|AAB06995.1|	EGY18322.1	2e-172	60.1351	cell pattern formation-associated protein stuA [Verticillium dahliae VdLs.17]	Verticillium dahliae VdLs.17	Eukaryota; Fungi; Dikarya; Ascomycota; Pezizomycotina; Sordariomycetes; Hypocreomycetidae; Glomerellales; Plectosphaerellaceae; mitosporic Plectosphaerellaceae; Verticillium.
gi|1517923|gb|AAB06995.1|	EFQ29146.1	6e-171	63.5548	KilA-N domain-containing protein [Colletotrichum graminicola M1.001]	Colletotrichum graminicola M1.001	Eukaryota; Fungi; Dikarya; Ascomycota; Pezizomycotina; Sordariomycetes; Hypocreomycetidae; Glomerellales; Glomerellaceae; mitosporic Glomerellaceae; Colletotrichum.
gi|1517923|gb|AAB06995.1|	ENH81802.1	2e-170	62.5442	apses transcription factor [Colletotrichum orbiculare MAFF 240422]	Colletotrichum orbiculare MAFF 240422	Eukaryota; Fungi; Dikarya; Ascomycota; Pezizomycotina; Sordariomycetes; Hypocreomycetidae; Glomerellales; Glomerellaceae; mitosporic Glomerellaceae; Colletotrichum.
gi|1517923|gb|AAB06995.1|	EXF83484.1	6e-169	62.1239	KilA-N domain-containing protein [Colletotrichum fioriniae PJ7]	Colletotrichum fioriniae PJ7	Eukaryota; Fungi; Dikarya; Ascomycota; Pezizomycotina; Sordariomycetes; Hypocreomycetidae; Glomerellales; Glomerellaceae; mitosporic Glomerellaceae; Colletotrichum.
gi|1517923|gb|AAB06995.1|	EJT68357.1	2e-168	56.7233	cell pattern formation-associated protein stuA [Gaeumannomyces graminis var. tritici R3-111a-1]	Gaeumannomyces graminis var. tritici R3-111a-1	Eukaryota; Fungi; Dikarya; Ascomycota; Pezizomycotina; Sordariomycetes; Sordariomycetidae; Magnaporthales; Magnaporthaceae; Gaeumannomyces.
gi|1517923|gb|AAB06995.1|	XP_003661163.1	2e-166	55.3354	hypothetical protein MYCTH_93313 [Myceliophthora thermophila ATCC 42464]_x0001_gb|AEO55918.1| hypothetical protein MYCTH_93313 [Myceliophthora thermophila ATCC 42464]	Myceliophthora thermophila ATCC 42464	Eukaryota; Fungi; Dikarya; Ascomycota; Pezizomycotina; Sordariomycetes; Sordariomycetidae; Sordariales; Chaetomiaceae; Myceliophthora.
gi|1517923|gb|AAB06995.1|	XP_003051234.1	5e-164	59.605	hypothetical protein NECHADRAFT_41703 [Nectria haematococca mpVI 77-13-4]_x0001_gb|EEU45521.1| hypothetical protein NECHADRAFT_41703 [Nectria haematococca mpVI 77-13-4]	Nectria haematococca mpVI 77-13-4	Eukaryota; Fungi; Dikarya; Ascomycota; Pezizomycotina; Sordariomycetes; Hypocreomycetidae; Hypocreales; Nectriaceae; Fusarium; Fusarium solani species complex.
gi|1517923|gb|AAB06995.1|	EKD13867.1	2e-157	56.9024	APSES transcription factor [Marssonina brunnea f. sp. 'multigermtubi' MB_m1]	Marssonina brunnea f. sp. 'multigermtubi' MB_m1	Eukaryota; Fungi; Dikarya; Ascomycota; Pezizomycotina; Leotiomycetes; Helotiales; Dermateaceae; Marssonina.
gi|1517923|gb|AAB06995.1|	EHK27127.1	2e-156	53.9308	hypothetical protein TRIVIDRAFT_133620, partial [Trichoderma virens Gv29-8]	Trichoderma virens Gv29-8	Eukaryota; Fungi; Dikarya; Ascomycota; Pezizomycotina; Sordariomycetes; Hypocreomycetidae; Hypocreales; Hypocreaceae; Trichoderma.
gi|1517923|gb|AAB06995.1|	EPE34897.1	1e-153	55.4806	DNA-binding of Mlu1-box binding protein MBP1 [Glarea lozoyensis ATCC 20868]	Glarea lozoyensis ATCC 20868	Eukaryota; Fungi; Dikarya; Ascomycota; Pezizomycotina; Leotiomycetes; Helotiales; Helotiaceae; Glarea.
gi|1517923|gb|AAB06995.1|	ETS81300.1	4e-152	56.6719	hypothetical protein PFICI_06302 [Pestalotiopsis fici W106-1]	Pestalotiopsis fici W106-1	Eukaryota; Fungi; Dikarya; Ascomycota; Pezizomycotina; Sordariomycetes; Xylariomycetidae; Xylariales; Amphisphaeriaceae; mitosporic Amphisphaeriaceae; Pestalotiopsis.
gi|1517923|gb|AAB06995.1|	XP_001590416.1	5e-152	57.8397	hypothetical protein SS1G_08156 [Sclerotinia sclerotiorum 1980]_x0001_gb|EDN92293.1| hypothetical protein SS1G_08156 [Sclerotinia sclerotiorum 1980 UF-70]	Sclerotinia sclerotiorum 1980 UF-70	Eukaryota; Fungi; Dikarya; Ascomycota; Pezizomycotina; Leotiomycetes; Helotiales; Sclerotiniaceae; Sclerotinia.
gi|1517923|gb|AAB06995.1|	ELA30332.1	6e-152	55.8587	apses transcription factor [Colletotrichum gloeosporioides Nara gc5]	Colletotrichum gloeosporioides Nara gc5	Eukaryota; Fungi; Dikarya; Ascomycota; Pezizomycotina; Sordariomycetes; Hypocreomycetidae; Glomerellales; Glomerellaceae; mitosporic Glomerellaceae; Colletotrichum.
gi|1517923|gb|AAB06995.1|	XP_001548136.1	7e-152	57.6655	hypothetical protein BC1G_13179 [Botryotinia fuckeliana B05.10]_x0001_emb|CCD34158.1| similar to cell pattern formation-associated protein stuA [Botryotinia fuckeliana T4]_x0001_gb|EMR84634.1| putative apses transcription factor protein [Botryotinia fuckeliana BcDW1]	Botryotinia fuckeliana B05.10	Eukaryota; Fungi; Dikarya; Ascomycota; Pezizomycotina; Leotiomycetes; Helotiales; Sclerotiniaceae; Botryotinia.
gi|1517923|gb|AAB06995.1|	EHK44977.1	1e-151	53.28	hypothetical protein TRIATDRAFT_163709, partial [Trichoderma atroviride IMI 206040]	Trichoderma atroviride IMI 206040	Eukaryota; Fungi; Dikarya; Ascomycota; Pezizomycotina; Sordariomycetes; Hypocreomycetidae; Hypocreales; Hypocreaceae; Trichoderma.
gi|1517923|gb|AAB06995.1|	XP_006961492.1	2e-149	54.4164	predicted protein [Trichoderma reesei QM6a]_x0001_gb|EGR52609.1| predicted protein [Trichoderma reesei QM6a]_x0001_gb|ETR99868.1| apses transcription factor [Trichoderma reesei RUT C-30]	Trichoderma reesei QM6a	Eukaryota; Fungi; Dikarya; Ascomycota; Pezizomycotina; Sordariomycetes; Hypocreomycetidae; Hypocreales; Hypocreaceae; Trichoderma.
gi|1517923|gb|AAB06995.1|	EFX04805.1	5e-148	52.4721	apses transcription factor [Grosmannia clavigera kw1407]	Grosmannia clavigera kw1407	Eukaryota; Fungi; Dikarya; Ascomycota; Pezizomycotina; Sordariomycetes; Sordariomycetidae; Ophiostomatales; Ophiostomataceae; Grosmannia.
gi|1517923|gb|AAB06995.1|	EFZ01759.1	2e-145	55.7554	APSES transcription factor [Metarhizium anisopliae ARSEF 23]	Metarhizium anisopliae ARSEF 23	Eukaryota; Fungi; Dikarya; Ascomycota; Pezizomycotina; Sordariomycetes; Hypocreomycetidae; Hypocreales; Clavicipitaceae; mitosporic Clavicipitaceae; Metarhizium.
gi|1517923|gb|AAB06995.1|	EJP66220.1	2e-145	52.9688	KilA-N domain-containing protein [Beauveria bassiana ARSEF 2860]	Beauveria bassiana ARSEF 2860	Eukaryota; Fungi; Dikarya; Ascomycota; Pezizomycotina; Sordariomycetes; Hypocreomycetidae; Hypocreales; Cordycipitaceae; Beauveria.
gi|1517923|gb|AAB06995.1|	ESZ97384.1	3e-145	56.4057	hypothetical protein SBOR_2212 [Sclerotinia borealis F-4157]	Sclerotinia borealis F-4157	Eukaryota; Fungi; Dikarya; Ascomycota; Pezizomycotina; Leotiomycetes; Helotiales; Sclerotiniaceae; Sclerotinia.
gi|1517923|gb|AAB06995.1|	XP_006695489.1	4e-145	55.9041	hypothetical protein CTHT_0051480 [Chaetomium thermophilum var. thermophilum DSM 1495]_x0001_gb|EGS18544.1| hypothetical protein CTHT_0051480 [Chaetomium thermophilum var. thermophilum DSM 1495]	Chaetomium thermophilum var. thermophilum DSM 1495	Eukaryota; Fungi; Dikarya; Ascomycota; Pezizomycotina; Sordariomycetes; Sordariomycetidae; Sordariales; Chaetomiaceae; Chaetomium.
gi|1517923|gb|AAB06995.1|	ELR07304.1	3e-144	56.0837	hypothetical protein GMDG_02484 [Pseudogymnoascus destructans 20631-21]	Pseudogymnoascus destructans 20631-21	Eukaryota; Fungi; Dikarya; Ascomycota; Pezizomycotina; Leotiomycetes; Leotiomycetes incertae sedis; Pseudeurotiaceae; Pseudogymnoascus.
gi|1517923|gb|AAB06995.1|	EFY90071.1	5e-143	55.4758	APSES transcription factor [Metarhizium acridum CQMa 102]	Metarhizium acridum CQMa 102	Eukaryota; Fungi; Dikarya; Ascomycota; Pezizomycotina; Sordariomycetes; Hypocreomycetidae; Hypocreales; Clavicipitaceae; mitosporic Clavicipitaceae; Metarhizium.
gi|1517923|gb|AAB06995.1|	ELQ36033.1	1e-142	54.5617	cell pattern formation-associated protein stuA [Magnaporthe oryzae Y34]_x0001_gb|ELQ60947.1| cell pattern formation-associated protein stuA [Magnaporthe oryzae P131]	Magnaporthe oryzae Y34	Eukaryota; Fungi; Dikarya; Ascomycota; Pezizomycotina; Sordariomycetes; Sordariomycetidae; Magnaporthales; Magnaporthaceae; Magnaporthe.
gi|1517923|gb|AAB06995.1|	XP_003718315.1	2e-142	54.5617	cell pattern formation-associated protein stuA [Magnaporthe oryzae 70-15]_x0001_dbj|BAE00061.1| pathogenicity related transcriptional factor [Magnaporthe grisea]_x0001_gb|EHA48731.1| cell pattern formation-associated protein stuA [Magnaporthe oryzae 70-15]	Magnaporthe oryzae 70-15	Eukaryota; Fungi; Dikarya; Ascomycota; Pezizomycotina; Sordariomycetes; Sordariomycetidae; Magnaporthales; Magnaporthaceae; Magnaporthe.
gi|1517923|gb|AAB06995.1|	EON63807.1	3e-121	54.1825	hypothetical protein W97_03035 [Coniosporium apollinis CBS 100218]	Coniosporium apollinis CBS 100218	Eukaryota; Fungi; Dikarya; Ascomycota; Pezizomycotina; Eurotiomycetes; Chaetothyriomycetidae; Chaetothyriales; Herpotrichiellaceae; Coniosporium.
gi|1517923|gb|AAB06995.1|	XP_001826469.1	3e-120	53.1697	cell pattern formation-associated protein stuA [Aspergillus oryzae RIB40]_x0001_dbj|BAE65336.1| unnamed protein product [Aspergillus oryzae RIB40]_x0001_gb|EIT77423.1| APSES transcription factor StuA [Aspergillus oryzae 3.042]	Aspergillus oryzae RIB40	Eukaryota; Fungi; Dikarya; Ascomycota; Pezizomycotina; Eurotiomycetes; Eurotiomycetidae; Eurotiales; Aspergillaceae; Aspergillus.
gi|1517923|gb|AAB06995.1|	XP_001218256.1	8e-120	53.3465	cell pattern formation-associated protein stuA [Aspergillus terreus NIH2624]_x0001_gb|EAU29825.1| cell pattern formation-associated protein stuA [Aspergillus terreus NIH2624]	Aspergillus terreus NIH2624	Eukaryota; Fungi; Dikarya; Ascomycota; Pezizomycotina; Eurotiomycetes; Eurotiomycetidae; Eurotiales; Aspergillaceae; Aspergillus.
gi|1517923|gb|AAB06995.1|	EMD95373.1	4e-119	50.6944	hypothetical protein COCHEDRAFT_1091501 [Bipolaris maydis C5]	Bipolaris maydis C5	Eukaryota; Fungi; Dikarya; Ascomycota; Pezizomycotina; Dothideomycetes; Pleosporomycetidae; Pleosporales; Pleosporineae; Pleosporaceae; Bipolaris.
gi|1517923|gb|AAB06995.1|	XP_002378161.1	1e-118	53.1697	APSES transcription factor StuA [Aspergillus flavus NRRL3357]_x0001_gb|EED52997.1| APSES transcription factor StuA [Aspergillus flavus NRRL3357]	Aspergillus flavus NRRL3357	Eukaryota; Fungi; Dikarya; Ascomycota; Pezizomycotina; Eurotiomycetes; Eurotiomycetidae; Eurotiales; Aspergillaceae; Aspergillus.
gi|1517923|gb|AAB06995.1|	EOA84633.1	1e-118	50.1645	hypothetical protein SETTUDRAFT_91357 [Setosphaeria turcica Et28A]	Setosphaeria turcica Et28A	Eukaryota; Fungi; Dikarya; Ascomycota; Pezizomycotina; Dothideomycetes; Pleosporomycetidae; Pleosporales; Pleosporineae; Pleosporaceae; Setosphaeria.
gi|1517923|gb|AAB06995.1|	XP_755125.1	1e-117	54.0254	APSES transcription factor StuA [Aspergillus fumigatus Af293]_x0001_gb|EAL93087.1| APSES transcription factor StuA [Aspergillus fumigatus Af293]	Aspergillus fumigatus Af293	Eukaryota; Fungi; Dikarya; Ascomycota; Pezizomycotina; Eurotiomycetes; Eurotiomycetidae; Eurotiales; Aspergillaceae; Aspergillus.
gi|1517923|gb|AAB06995.1|	EMD66796.1	1e-117	50.0864	hypothetical protein COCSADRAFT_302496 [Bipolaris sorokiniana ND90Pr]	Bipolaris sorokiniana ND90Pr	Eukaryota; Fungi; Dikarya; Ascomycota; Pezizomycotina; Dothideomycetes; Pleosporomycetidae; Pleosporales; Pleosporineae; Pleosporaceae; Bipolaris.
gi|1517923|gb|AAB06995.1|	ERF69485.1	1e-117	52.4715	hypothetical protein EPUS_07300 [Endocarpon pusillum Z07020]	Endocarpon pusillum Z07020	Eukaryota; Fungi; Dikarya; Ascomycota; Pezizomycotina; Eurotiomycetes; Chaetothyriomycetidae; Verrucariales; Verrucariaceae; Endocarpon.
gi|1517923|gb|AAB06995.1|	EHA25122.1	2e-117	50.1805	cell pattern formation-associated protein [Aspergillus niger ATCC 1015]	Aspergillus niger ATCC 1015	Eukaryota; Fungi; Dikarya; Ascomycota; Pezizomycotina; Eurotiomycetes; Eurotiomycetidae; Eurotiales; Aspergillaceae; Aspergillus.
gi|1517923|gb|AAB06995.1|	EDP54336.1	4e-117	55.1282	APSES transcription factor StuA [Aspergillus fumigatus A1163]	Aspergillus fumigatus A1163	Eukaryota; Fungi; Dikarya; Ascomycota; Pezizomycotina; Eurotiomycetes; Eurotiomycetidae; Eurotiales; Aspergillaceae; Aspergillus.
gi|1517923|gb|AAB06995.1|	EPQ64013.1	4e-117	55.4324	hypothetical protein BGT96224_2750, partial [Blumeria graminis f. sp. tritici 96224]	Blumeria graminis f. sp. tritici 96224	Eukaryota; Fungi; Dikarya; Ascomycota; Pezizomycotina; Leotiomycetes; Erysiphales; Erysiphaceae; Blumeria.
gi|1517923|gb|AAB06995.1|	CAK39083.1	9e-117	51.3308	unnamed protein product [Aspergillus niger]	Aspergillus niger	Eukaryota; Fungi; Dikarya; Ascomycota; Pezizomycotina; Eurotiomycetes; Eurotiomycetidae; Eurotiales; Aspergillaceae; Aspergillus.
gi|1517923|gb|AAB06995.1|	GAA86365.1	2e-116	50.9506	APSES transcription factor StuA [Aspergillus kawachii IFO 4308]	Aspergillus kawachii IFO 4308	Eukaryota; Fungi; Dikarya; Ascomycota; Pezizomycotina; Eurotiomycetes; Eurotiomycetidae; Eurotiales; Aspergillaceae; Aspergillus.
gi|1517923|gb|AAB06995.1|	EUC32599.1	2e-116	50	hypothetical protein COCCADRAFT_26917 [Bipolaris zeicola 26-R-13]_x0001_gb|EUN27011.1| hypothetical protein COCVIDRAFT_16107 [Bipolaris victoriae FI3]	Bipolaris zeicola 26-R-13	Eukaryota; Fungi; Dikarya; Ascomycota; Pezizomycotina; Dothideomycetes; Pleosporomycetidae; Pleosporales; Pleosporineae; Pleosporaceae; Bipolaris.
gi|1517923|gb|AAB06995.1|	ERT01600.1	3e-116	69.9659	hypothetical protein HMPREF1624_02851 [Sporothrix schenckii ATCC 58251]	Sporothrix schenckii ATCC 58251	Eukaryota; Fungi; Dikarya; Ascomycota; Pezizomycotina; Sordariomycetes; Sordariomycetidae; Ophiostomatales; Ophiostomataceae; mitosporic Ophiostomataceae; Sporothrix.
gi|1517923|gb|AAB06995.1|	XP_001267726.1	5e-116	54.2744	APSES transcription factor StuA [Aspergillus clavatus NRRL 1]_x0001_gb|EAW06300.1| APSES transcription factor StuA [Aspergillus clavatus NRRL 1]	Aspergillus clavatus NRRL 1	Eukaryota; Fungi; Dikarya; Ascomycota; Pezizomycotina; Eurotiomycetes; Eurotiomycetidae; Eurotiales; Aspergillaceae; Aspergillus.
gi|1517923|gb|AAB06995.1|	XP_003306747.1	1e-115	50.1748	hypothetical protein PTT_19958 [Pyrenophora teres f. teres 0-1]_x0001_gb|EFQ85138.1| hypothetical protein PTT_19958 [Pyrenophora teres f. teres 0-1]	Pyrenophora teres f. teres 0-1	Eukaryota; Fungi; Dikarya; Ascomycota; Pezizomycotina; Dothideomycetes; Pleosporomycetidae; Pleosporales; Pleosporineae; Pleosporaceae; Pyrenophora.
gi|1517923|gb|AAB06995.1|	ENI00519.1	2e-115	50.1724	hypothetical protein COCC4DRAFT_44406 [Bipolaris maydis ATCC 48331]	Bipolaris maydis ATCC 48331	Eukaryota; Fungi; Dikarya; Ascomycota; Pezizomycotina; Dothideomycetes; Pleosporomycetidae; Pleosporales; Pleosporineae; Pleosporaceae; Bipolaris.
gi|1517923|gb|AAB06995.1|	XP_001390623.2	3e-114	51.3308	cell pattern formation-associated protein stuA [Aspergillus niger CBS 513.88]	Aspergillus niger CBS 513.88	Eukaryota; Fungi; Dikarya; Ascomycota; Pezizomycotina; Eurotiomycetes; Eurotiomycetidae; Eurotiales; Aspergillaceae; Aspergillus.
gi|1517923|gb|AAB06995.1|	XP_001260304.1	8e-114	54.6039	APSES transcription factor StuA [Neosartorya fischeri NRRL 181]_x0001_gb|EAW18407.1| APSES transcription factor StuA [Neosartorya fischeri NRRL 181]	Neosartorya fischeri NRRL 181	Eukaryota; Fungi; Dikarya; Ascomycota; Pezizomycotina; Eurotiomycetes; Eurotiomycetidae; Eurotiales; Aspergillaceae; Neosartorya.
gi|1517923|gb|AAB06995.1|	XP_001805109.1	5e-112	50.0911	hypothetical protein SNOG_14941 [Phaeosphaeria nodorum SN15]_x0001_gb|EAT77793.2| hypothetical protein SNOG_14941 [Phaeosphaeria nodorum SN15]	Phaeosphaeria nodorum SN15	Eukaryota; Fungi; Dikarya; Ascomycota; Pezizomycotina; Dothideomycetes; Pleosporomycetidae; Pleosporales; Pleosporineae; Phaeosphaeriaceae; Parastagonospora.
gi|1517923|gb|AAB06995.1|	EEH22437.1	3e-111	51.3812	cell pattern formation-associated protein stuA [Paracoccidioides brasiliensis Pb03]	Paracoccidioides brasiliensis Pb03	Eukaryota; Fungi; Dikarya; Ascomycota; Pezizomycotina; Eurotiomycetes; Eurotiomycetidae; Onygenales; mitosporic Onygenales; Paracoccidioides.
gi|1517923|gb|AAB06995.1|	BAI39646.1	5e-107	53.1621	pathogenicity related transcriptional factor [Magnaporthe grisea]	Magnaporthe grisea	Eukaryota; Fungi; Dikarya; Ascomycota; Pezizomycotina; Sordariomycetes; Sordariomycetidae; Magnaporthales; Magnaporthaceae; Magnaporthe.
gi|1517923|gb|AAB06995.1|	EXJ80256.1	3e-106	53.2051	hypothetical protein A1O1_08398 [Capronia coronata CBS 617.96]	Capronia coronata CBS 617.96	Eukaryota; Fungi; Dikarya; Ascomycota; Pezizomycotina; Eurotiomycetes; Chaetothyriomycetidae; Chaetothyriales; Herpotrichiellaceae; Capronia.
gi|1517923|gb|AAB06995.1|	EXJ86458.1	4e-106	53.6325	hypothetical protein A1O3_03409 [Capronia epimyces CBS 606.96]	Capronia epimyces CBS 606.96	Eukaryota; Fungi; Dikarya; Ascomycota; Pezizomycotina; Eurotiomycetes; Chaetothyriomycetidae; Chaetothyriales; Herpotrichiellaceae; Capronia.
gi|1517923|gb|AAB06995.1|	EQL00413.1	1e-105	74.2857	KilA-N domain-containing protein [Ophiocordyceps sinensis CO18]	Ophiocordyceps sinensis CO18	Eukaryota; Fungi; Dikarya; Ascomycota; Pezizomycotina; Sordariomycetes; Hypocreomycetidae; Hypocreales; Ophiocordycipitaceae; Ophiocordyceps.
gi|1517923|gb|AAB06995.1|	ETN40057.1	1e-104	50.211	hypothetical protein HMPREF1541_04332 [Cyphellophora europaea CBS 101466]	Cyphellophora europaea CBS 101466	Eukaryota; Fungi; Dikarya; Ascomycota; Pezizomycotina; Eurotiomycetes; Chaetothyriomycetidae; Chaetothyriales; Cyphellophoraceae; Cyphellophora.
gi|1517923|gb|AAB06995.1|	EPS29146.1	2e-104	51.0965	hypothetical protein PDE_04095 [Penicillium oxalicum 114-2]	Penicillium oxalicum 114-2	Eukaryota; Fungi; Dikarya; Ascomycota; Pezizomycotina; Eurotiomycetes; Eurotiomycetidae; Eurotiales; Aspergillaceae; Penicillium.
gi|1517923|gb|AAB06995.1|	EXJ75652.1	3e-104	52.588	hypothetical protein A1O5_00159 [Cladophialophora psammophila CBS 110553]	Cladophialophora psammophila CBS 110553	Eukaryota; Fungi; Dikarya; Ascomycota; Pezizomycotina; Eurotiomycetes; Chaetothyriomycetidae; Chaetothyriales; Herpotrichiellaceae; mitosporic Herpotrichiellaceae; Cladophialophora.
gi|1517923|gb|AAB06995.1|	ETI23102.1	1e-103	51.9231	hypothetical protein G647_04898 [Cladophialophora carrionii CBS 160.54]	Cladophialophora carrionii CBS 160.54	Eukaryota; Fungi; Dikarya; Ascomycota; Pezizomycotina; Eurotiomycetes; Chaetothyriomycetidae; Chaetothyriales; Herpotrichiellaceae; mitosporic Herpotrichiellaceae; Cladophialophora.
gi|1517923|gb|AAB06995.1|	EXJ63039.1	1e-102	52.1368	hypothetical protein A1O7_03484 [Cladophialophora yegresii CBS 114405]	Cladophialophora yegresii CBS 114405	Eukaryota; Fungi; Dikarya; Ascomycota; Pezizomycotina; Eurotiomycetes; Chaetothyriomycetidae; Chaetothyriales; Herpotrichiellaceae; mitosporic Herpotrichiellaceae; Cladophialophora.
gi|1517923|gb|AAB06995.1|	AAS01026.1	4e-102	51.0417	putative transcription factor StuA [Exophiala dermatitidis]_x0001_gb|EHY57509.1| hypothetical protein HMPREF1120_05541 [Exophiala dermatitidis NIH/UT8656]	Exophiala dermatitidis	Eukaryota; Fungi; Dikarya; Ascomycota; Pezizomycotina; Eurotiomycetes; Chaetothyriomycetidae; Chaetothyriales; Herpotrichiellaceae; Exophiala.
gi|1517923|gb|AAB06995.1|	CDM26962.1	3e-100	52.5275	Cell pattern formation-associated protein stuA [Penicillium roqueforti]	Penicillium roqueforti	Eukaryota; Fungi; Dikarya; Ascomycota; Pezizomycotina; Eurotiomycetes; Eurotiomycetidae; Eurotiales; Aspergillaceae; Penicillium.
gi|1517923|gb|AAB06995.1|	EFW15684.1	2e-94	58	cell pattern formation-associated protein [Coccidioides posadasii str. Silveira]	Coccidioides posadasii str. Silveira	Eukaryota; Fungi; Dikarya; Ascomycota; Pezizomycotina; Eurotiomycetes; Eurotiomycetidae; Onygenales; mitosporic Onygenales; Coccidioides.
gi|1517923|gb|AAB06995.1|	XP_001247133.1	2e-94	58	cell pattern formation-associated protein [Coccidioides immitis RS]_x0001_gb|EAS35603.2| cell pattern formation-associated protein [Coccidioides immitis RS]	Coccidioides immitis RS	Eukaryota; Fungi; Dikarya; Ascomycota; Pezizomycotina; Eurotiomycetes; Eurotiomycetidae; Onygenales; mitosporic Onygenales; Coccidioides.
gi|1517923|gb|AAB06995.1|	XP_003066203.1	5e-94	58	cell pattern formation-associated protein stuA, putative [Coccidioides posadasii C735 delta SOWgp]_x0001_gb|EER24058.1| cell pattern formation-associated protein stuA, putative [Coccidioides posadasii C735 delta SOWgp]	Coccidioides posadasii C735 delta SOWgp	Eukaryota; Fungi; Dikarya; Ascomycota; Pezizomycotina; Eurotiomycetes; Eurotiomycetidae; Onygenales; mitosporic Onygenales; Coccidioides.
gi|22657789|gb|AAC64288.2|	XP_965094.1	0	100	clock-controlled pheromone ccg-4 precursor [Neurospora crassa OR74A]_x0001_sp|Q01301.2|CCG4_NEUCR RecName: Full=Clock-controlled pheromone ccg-4; Contains: RecName: Full=Pheromone ccg-4; Flags: Precursor_x0001_gb|AAL23837.1| pheromone precursor ppg-1-like protein [Neurospora crassa]_x0001_emb|CAC86411.1| pheromone precursor [Neurospora crassa]_x0001_gb|AAC64288.2| pheromone precursor CCG-4 [Neuro…	Neurospora crassa OR74A	Eukaryota; Fungi; Dikarya; Ascomycota; Pezizomycotina; Sordariomycetes; Sordariomycetidae; Sordariales; Sordariaceae; Neurospora.
gi|22657789|gb|AAC64288.2|	EGO53172.1	0	98.3278	hypothetical protein NEUTE1DRAFT_119101 [Neurospora tetrasperma FGSC 2508]	Neurospora tetrasperma FGSC 2508	Eukaryota; Fungi; Dikarya; Ascomycota; Pezizomycotina; Sordariomycetes; Sordariomycetidae; Sordariales; Sordariaceae; Neurospora.
gi|22657789|gb|AAC64288.2|	EGZ78015.1	2e-180	95.3177	pheromone precursor ppg-1-like protein [Neurospora tetrasperma FGSC 2509]	Neurospora tetrasperma FGSC 2509	Eukaryota; Fungi; Dikarya; Ascomycota; Pezizomycotina; Sordariomycetes; Sordariomycetidae; Sordariales; Sordariaceae; Neurospora.
gi|22657789|gb|AAC64288.2|	XP_003351092.1	5e-112	63.7462	clock-controlled pheromone [Sordaria macrospora k-hell]_x0001_emb|CAB96172.1| pheromone precursor [Sordaria macrospora]_x0001_emb|CCC08615.1| pheromone precursor gene 1 [Sordaria macrospora k-hell]	Sordaria macrospora k-hell	Eukaryota; Fungi; Dikarya; Ascomycota; Pezizomycotina; Sordariomycetes; Sordariomycetidae; Sordariales; Sordariaceae; Sordaria.
gi|22657789|gb|AAC64288.2|	AAA98468.1	9e-54	98.8506	ccg-4 putative polypeptide 2; Method: conceptual translation supplied by author [Neurospora crassa]	Neurospora crassa	Eukaryota; Fungi; Dikarya; Ascomycota; Pezizomycotina; Sordariomycetes; Sordariomycetidae; Sordariales; Sordariaceae; Neurospora.
gi|13430383|gb|AAK25816.1|AF348490_1	AAK25816.1	0	100	MAP kinase [Neurospora crassa]_x0001_gb|EGO55569.1| MAP kinase [Neurospora tetrasperma FGSC 2508]_x0001_gb|EGZ69188.1| MAP kinase [Neurospora tetrasperma FGSC 2509]_x0001_gb|ESA41968.1| mitogen-activated protein kinase 2 [Neurospora crassa OR74A]_x0001_gb|ESA41969.1| mitogen-activated protein kinase 2, variant [Neurospora crassa OR74A]	Neurospora crassa	Eukaryota; Fungi; Dikarya; Ascomycota; Pezizomycotina; Sordariomycetes; Sordariomycetidae; Sordariales; Sordariaceae; Neurospora.
gi|13430383|gb|AAK25816.1|AF348490_1	XP_003351189.1	0	99.4318	MAK2 protein [Sordaria macrospora k-hell]_x0001_emb|CCC09462.1| putative MAK2 protein [Sordaria macrospora k-hell]	Sordaria macrospora k-hell	Eukaryota; Fungi; Dikarya; Ascomycota; Pezizomycotina; Sordariomycetes; Sordariomycetidae; Sordariales; Sordariaceae; Sordaria.
gi|13430383|gb|AAK25816.1|AF348490_1	XP_959713.2	0	99.435	mitogen-activated kinase-2 [Neurospora crassa OR74A]	Neurospora crassa OR74A	Eukaryota; Fungi; Dikarya; Ascomycota; Pezizomycotina; Sordariomycetes; Sordariomycetidae; Sordariales; Sordariaceae; Neurospora.
gi|13430383|gb|AAK25816.1|AF348490_1	XP_001929742.1	0	98.017	hypothetical protein [Podospora anserina S mat+]_x0001_emb|CAD60723.1| unnamed protein product [Podospora anserina]_x0001_emb|CAP49242.1| unnamed protein product [Podospora anserina S mat+]	Podospora anserina S mat+	Eukaryota; Fungi; Dikarya; Ascomycota; Pezizomycotina; Sordariomycetes; Sordariomycetidae; Sordariales; Lasiosphaeriaceae; Podospora.
gi|13430383|gb|AAK25816.1|AF348490_1	XP_003665446.1	0	98.5836	hypothetical protein MYCTH_2095610 [Myceliophthora thermophila ATCC 42464]_x0001_gb|AEO60201.1| hypothetical protein MYCTH_2095610 [Myceliophthora thermophila ATCC 42464]	Myceliophthora thermophila ATCC 42464	Eukaryota; Fungi; Dikarya; Ascomycota; Pezizomycotina; Sordariomycetes; Sordariomycetidae; Sordariales; Chaetomiaceae; Myceliophthora.
gi|13430383|gb|AAK25816.1|AF348490_1	XP_003654081.1	0	98.5836	hypothetical protein THITE_2049821 [Thielavia terrestris NRRL 8126]_x0001_gb|AEO67745.1| hypothetical protein THITE_2049821 [Thielavia terrestris NRRL 8126]	Thielavia terrestris NRRL 8126	Eukaryota; Fungi; Dikarya; Ascomycota; Pezizomycotina; Sordariomycetes; Sordariomycetidae; Sordariales; Chaetomiaceae; Thielavia.
gi|13430383|gb|AAK25816.1|AF348490_1	XP_001219661.1	0	98.3003	mitogen-activated protein kinase [Chaetomium globosum CBS 148.51]_x0001_gb|EAQ92205.1| mitogen-activated protein kinase [Chaetomium globosum CBS 148.51]	Chaetomium globosum CBS 148.51	Eukaryota; Fungi; Dikarya; Ascomycota; Pezizomycotina; Sordariomycetes; Sordariomycetidae; Sordariales; Chaetomiaceae; Chaetomium.
gi|13430383|gb|AAK25816.1|AF348490_1	EFX00960.1	0	96.5812	mitogen-activated protein kinase [Grosmannia clavigera kw1407]	Grosmannia clavigera kw1407	Eukaryota; Fungi; Dikarya; Ascomycota; Pezizomycotina; Sordariomycetes; Sordariomycetidae; Ophiostomatales; Ophiostomataceae; Grosmannia.
gi|13430383|gb|AAK25816.1|AF348490_1	BAB21569.1	0	97.9769	mitogen-activated protein kinase [Colletotrichum gloeosporioides]_x0001_gb|EFQ31798.1| hypothetical protein GLRG_06773 [Colletotrichum graminicola M1.001]_x0001_emb|CCF37063.1| mitogen-activated protein kinase [Colletotrichum higginsianum]_x0001_gb|ELA38156.1| mitogen-activated protein kinase [Colletotrichum gloeosporioides Nara gc5]_x0001_gb|EQB44162.1| hypothetical protein CGLO_17118 [Colletotr…	Colletotrichum gloeosporioides	Eukaryota; Fungi; Dikarya; Ascomycota; Pezizomycotina; Sordariomycetes; Hypocreomycetidae; Glomerellales; Glomerellaceae; mitosporic Glomerellaceae; Colletotrichum.
gi|13430383|gb|AAK25816.1|AF348490_1	AAD50496.1	0	97.9769	mitogen activated protein kinase [Colletotrichum lagenaria]_x0001_gb|ENH78659.1| mitogen-activated protein kinase [Colletotrichum orbiculare MAFF 240422]	Colletotrichum lagenaria	Eukaryota; Fungi; Dikarya; Ascomycota; Pezizomycotina; Sordariomycetes; Hypocreomycetidae; Glomerellales; Glomerellaceae; mitosporic Glomerellaceae; Colletotrichum.
gi|13430383|gb|AAK25816.1|AF348490_1	XP_003712175.1	0	97.1347	CMGC/MAPK/ERK protein kinase [Magnaporthe oryzae 70-15]_x0001_gb|EHA52368.1| CMGC/MAPK/ERK protein kinase [Magnaporthe oryzae 70-15]_x0001_gb|ELQ38254.1| mitogen-activated protein kinase [Magnaporthe oryzae Y34]_x0001_gb|ELQ69577.1| mitogen-activated protein kinase [Magnaporthe oryzae P131]	Magnaporthe oryzae 70-15	Eukaryota; Fungi; Dikarya; Ascomycota; Pezizomycotina; Sordariomycetes; Sordariomycetidae; Magnaporthales; Magnaporthaceae; Magnaporthe.
gi|13430383|gb|AAK25816.1|AF348490_1	EJT75304.1	0	97.9769	CMGC/MAPK/ERK protein kinase [Gaeumannomyces graminis var. tritici R3-111a-1]	Gaeumannomyces graminis var. tritici R3-111a-1	Eukaryota; Fungi; Dikarya; Ascomycota; Pezizomycotina; Sordariomycetes; Sordariomycetidae; Magnaporthales; Magnaporthaceae; Gaeumannomyces.
gi|13430383|gb|AAK25816.1|AF348490_1	EQK99570.1	0	96.6006	mitogen activated protein kinase [Ophiocordyceps sinensis CO18]	Ophiocordyceps sinensis CO18	Eukaryota; Fungi; Dikarya; Ascomycota; Pezizomycotina; Sordariomycetes; Hypocreomycetidae; Hypocreales; Ophiocordycipitaceae; Ophiocordyceps.
gi|13430383|gb|AAK25816.1|AF348490_1	EPE03658.1	0	96.6197	mitogen-activated protein kinase [Ophiostoma piceae UAMH 11346]	Ophiostoma piceae UAMH 11346	Eukaryota; Fungi; Dikarya; Ascomycota; Pezizomycotina; Sordariomycetes; Sordariomycetidae; Ophiostomatales; Ophiostomataceae; Ophiostoma.
gi|13430383|gb|AAK25816.1|AF348490_1	AAC49521.2	0	96.8481	pathogenicity MAP kinase 1 [Magnaporthe grisea]	Magnaporthe grisea	Eukaryota; Fungi; Dikarya; Ascomycota; Pezizomycotina; Sordariomycetes; Sordariomycetidae; Magnaporthales; Magnaporthaceae; Magnaporthe.
gi|13430383|gb|AAK25816.1|AF348490_1	ERT02771.1	0	97.9769	CMGC/MAPK protein kinase [Sporothrix schenckii ATCC 58251]	Sporothrix schenckii ATCC 58251	Eukaryota; Fungi; Dikarya; Ascomycota; Pezizomycotina; Sordariomycetes; Sordariomycetidae; Ophiostomatales; Ophiostomataceae; mitosporic Ophiostomataceae; Sporothrix.
gi|13430383|gb|AAK25816.1|AF348490_1	AAG01162.1	0	97.3988	mitogen-activated protein kinase [Fusarium oxysporum f. sp. lycopersici]_x0001_dbj|BAE94378.1| mitogen activated protein kinase [Fusarium sacchari]_x0001_gb|EGU84522.1| hypothetical protein FOXB_04940 [Fusarium oxysporum Fo5176]_x0001_gb|EMT68677.1| Mitogen-activated protein kinase [Fusarium oxysporum f. sp. cubense race 4]_x0001_emb|CCT67413.1| pathogenicity MAP kinase 1 [Fusarium fujikuroi IMI …	Fusarium oxysporum f. sp. lycopersici	Eukaryota; Fungi; Dikarya; Ascomycota; Pezizomycotina; Sordariomycetes; Hypocreomycetidae; Hypocreales; Nectriaceae; Fusarium; Fusarium oxysporum species complex.
gi|13430383|gb|AAK25816.1|AF348490_1	XP_006695210.1	0	96.2963	mitogen-activated protein kinase CPK1-like protein [Chaetomium thermophilum var. thermophilum DSM 1495]_x0001_gb|EGS19388.1| mitogen-activated protein kinase CPK1-like protein [Chaetomium thermophilum var. thermophilum DSM 1495]	Chaetomium thermophilum var. thermophilum DSM 1495	Eukaryota; Fungi; Dikarya; Ascomycota; Pezizomycotina; Sordariomycetes; Sordariomycetidae; Sordariales; Chaetomiaceae; Chaetomium.
gi|13430383|gb|AAK25816.1|AF348490_1	XP_386561.1	0	97.3988	hypothetical protein FG06385.1 [Fusarium graminearum PH-1]_x0001_gb|ESU12471.1| mitogen-activated protein kinase [Fusarium graminearum PH-1]	Fusarium graminearum PH-1	Eukaryota; Fungi; Dikarya; Ascomycota; Pezizomycotina; Sordariomycetes; Hypocreomycetidae; Hypocreales; Nectriaceae; Fusarium.
gi|13430383|gb|AAK25816.1|AF348490_1	XP_003051945.1	0	97.6812	predicted protein [Nectria haematococca mpVI 77-13-4]_x0001_gb|EEU46232.1| predicted protein [Nectria haematococca mpVI 77-13-4]	Nectria haematococca mpVI 77-13-4	Eukaryota; Fungi; Dikarya; Ascomycota; Pezizomycotina; Sordariomycetes; Hypocreomycetidae; Hypocreales; Nectriaceae; Fusarium; Fusarium solani species complex.
gi|13430383|gb|AAK25816.1|AF348490_1	ETS85527.1	0	95.7746	Mitogen-activated protein kinase [Pestalotiopsis fici W106-1]	Pestalotiopsis fici W106-1	Eukaryota; Fungi; Dikarya; Ascomycota; Pezizomycotina; Sordariomycetes; Xylariomycetidae; Xylariales; Amphisphaeriaceae; mitosporic Amphisphaeriaceae; Pestalotiopsis.
gi|13430383|gb|AAK25816.1|AF348490_1	AAG44657.1	0	96.8208	MAP kinase 1 [Gaeumannomyces graminis]	Gaeumannomyces graminis	Eukaryota; Fungi; Dikarya; Ascomycota; Pezizomycotina; Sordariomycetes; Sordariomycetidae; Magnaporthales; Magnaporthaceae; Gaeumannomyces.
gi|13430383|gb|AAK25816.1|AF348490_1	EGY19127.1	0	97.3988	mitogen-activated protein kinase [Verticillium dahliae VdLs.17]_x0001_gb|AHA86233.1| mitogen-activated protein kinase 1 [Verticillium dahliae]	Verticillium dahliae VdLs.17	Eukaryota; Fungi; Dikarya; Ascomycota; Pezizomycotina; Sordariomycetes; Hypocreomycetidae; Glomerellales; Plectosphaerellaceae; mitosporic Plectosphaerellaceae; Verticillium.
gi|13430383|gb|AAK25816.1|AF348490_1	Q00859.1	0	97.3913	RecName: Full=Mitogen-activated protein kinase; AltName: Full=FsMAPK_x0001_gb|AAB72017.1| mitogen-activated protein kinase [Fusarium solani]	Nectria haematococca mpVI	Eukaryota; Fungi; Dikarya; Ascomycota; Pezizomycotina; Sordariomycetes; Hypocreomycetidae; Hypocreales; Nectriaceae; Fusarium; Fusarium solani species complex.
gi|13430383|gb|AAK25816.1|AF348490_1	ENH68277.1	0	97.6744	Mitogen-activated protein kinase [Fusarium oxysporum f. sp. cubense race 1]_x0001_gb|AHD25904.1| mitogen-activated protein kinase [Fusarium oxysporum f. cubense]	Fusarium oxysporum f. sp. cubense race 1	Eukaryota; Fungi; Dikarya; Ascomycota; Pezizomycotina; Sordariomycetes; Hypocreomycetidae; Hypocreales; Nectriaceae; mitosporic Nectriaceae; Fusarium; Fusarium oxysporum species complex.
gi|13430383|gb|AAK25816.1|AF348490_1	XP_006965066.1	0	97.1098	mitogen activated protein kinase [Trichoderma reesei QM6a]_x0001_gb|EGR49073.1| mitogen activated protein kinase [Trichoderma reesei QM6a]_x0001_gb|ETS02650.1| mitogen-activated protein kinase [Trichoderma reesei RUT C-30]	Trichoderma reesei QM6a	Eukaryota; Fungi; Dikarya; Ascomycota; Pezizomycotina; Sordariomycetes; Hypocreomycetidae; Hypocreales; Hypocreaceae; Trichoderma.
gi|13430383|gb|AAK25816.1|AF348490_1	AAP93199.2	0	97.1098	mitogen activated protein kinase [Metarhizium anisopliae]	Metarhizium anisopliae	Eukaryota; Fungi; Dikarya; Ascomycota; Pezizomycotina; Sordariomycetes; Hypocreomycetidae; Hypocreales; Clavicipitaceae; mitosporic Clavicipitaceae; Metarhizium.
gi|13430383|gb|AAK25816.1|AF348490_1	EFY93607.1	0	97.1098	mitogen activated protein kinase [Metarhizium acridum CQMa 102]_x0001_gb|AGT03511.1| FUS3/KSS1-type MAPK [Metarhizium acridum]	Metarhizium acridum CQMa 102	Eukaryota; Fungi; Dikarya; Ascomycota; Pezizomycotina; Sordariomycetes; Hypocreomycetidae; Hypocreales; Clavicipitaceae; mitosporic Clavicipitaceae; Metarhizium.
gi|13430383|gb|AAK25816.1|AF348490_1	ACF61084.1	0	97.1098	MAP kinase 1 [Villosiclava virens]_x0001_gb|ACF61085.1| MAP kinase 1 [Villosiclava virens]	Villosiclava virens	Eukaryota; Fungi; Dikarya; Ascomycota; Pezizomycotina; Sordariomycetes; Hypocreomycetidae; Hypocreales; Clavicipitaceae; Villosiclava.
gi|13430383|gb|AAK25816.1|AF348490_1	AAV28228.1	0	96.8208	mitogen-activated protein kinase [Trichoderma asperellum]	Trichoderma asperellum	Eukaryota; Fungi; Dikarya; Ascomycota; Pezizomycotina; Sordariomycetes; Hypocreomycetidae; Hypocreales; Hypocreaceae; Trichoderma.
gi|13430383|gb|AAK25816.1|AF348490_1	CAC36428.1	0	96.5318	mitogen activated protein kinase [Fusarium fujikuroi]	Fusarium fujikuroi	Eukaryota; Fungi; Dikarya; Ascomycota; Pezizomycotina; Sordariomycetes; Hypocreomycetidae; Hypocreales; Nectriaceae; Fusarium; Fusarium fujikuroi species complex.
gi|13430383|gb|AAK25816.1|AF348490_1	AAO63561.1	0	96.8208	mitogen activated protein kinase [Lecanicillium fungicola]	Lecanicillium fungicola	Eukaryota; Fungi; Dikarya; Ascomycota; Pezizomycotina; Sordariomycetes; Hypocreomycetidae; Hypocreales; Cordycipitaceae; Lecanicillium.
gi|13430383|gb|AAK25816.1|AF348490_1	AAX73416.1	0	97.1098	mitogen activated protein kinase 1 [Verticillium dahliae]	Verticillium dahliae	Eukaryota; Fungi; Dikarya; Ascomycota; Pezizomycotina; Sordariomycetes; Hypocreomycetidae; Glomerellales; Plectosphaerellaceae; mitosporic Plectosphaerellaceae; Verticillium.
gi|13430383|gb|AAK25816.1|AF348490_1	AAN34610.1	0	96.8208	MAP kinase TmkA [Trichoderma virens]_x0001_gb|EHK23252.1| mitogen activated protein kinase tmk1 [Trichoderma virens Gv29-8]	Trichoderma virens	Eukaryota; Fungi; Dikarya; Ascomycota; Pezizomycotina; Sordariomycetes; Hypocreomycetidae; Hypocreales; Hypocreaceae; Trichoderma.
gi|13430383|gb|AAK25816.1|AF348490_1	AAM69918.1	0	95.1567	MAP kinase Tmk1 [Trichoderma atroviride]_x0001_gb|EHK43685.1| mitogen activated protein kinase tmk1 [Trichoderma atroviride IMI 206040]	Trichoderma atroviride	Eukaryota; Fungi; Dikarya; Ascomycota; Pezizomycotina; Sordariomycetes; Hypocreomycetidae; Hypocreales; Hypocreaceae; Trichoderma.
gi|13430383|gb|AAK25816.1|AF348490_1	EMR69124.1	0	96.8208	putative mitogen-activated protein kinase protein [Eutypa lata UCREL1]	Eutypa lata UCREL1	Eukaryota; Fungi; Dikarya; Ascomycota; Pezizomycotina; Sordariomycetes; Xylariomycetidae; Xylariales; Diatrypaceae; Eutypa.
gi|13430383|gb|AAK25816.1|AF348490_1	BAE53432.1	0	96.5318	MAP kinase Pmk1 [Trichoderma harzianum]	Trichoderma harzianum	Eukaryota; Fungi; Dikarya; Ascomycota; Pezizomycotina; Sordariomycetes; Hypocreomycetidae; Hypocreales; Hypocreaceae; Trichoderma.
gi|13430383|gb|AAK25816.1|AF348490_1	AAL73403.1	0	97.1014	pathogenicity MAP kinase 1 [Fusarium graminearum]	Fusarium graminearum	Eukaryota; Fungi; Dikarya; Ascomycota; Pezizomycotina; Sordariomycetes; Hypocreomycetidae; Hypocreales; Nectriaceae; Fusarium.
gi|13430383|gb|AAK25816.1|AF348490_1	AET35403.1	0	96.5318	mitogen-activated protein kinase [Trichoderma asperellum]	Trichoderma asperellum	Eukaryota; Fungi; Dikarya; Ascomycota; Pezizomycotina; Sordariomycetes; Hypocreomycetidae; Hypocreales; Hypocreaceae; Trichoderma.
gi|13430383|gb|AAK25816.1|AF348490_1	ADX01225.1	0	96.5318	FPK1 [Fusarium proliferatum]	Fusarium proliferatum	Eukaryota; Fungi; Dikarya; Ascomycota; Pezizomycotina; Sordariomycetes; Hypocreomycetidae; Hypocreales; Nectriaceae; Fusarium; Fusarium fujikuroi species complex.
gi|13430383|gb|AAK25816.1|AF348490_1	AAP86959.1	0	96.2428	ERK-like protein CpMK2 [Cryphonectria parasitica]	Cryphonectria parasitica	Eukaryota; Fungi; Dikarya; Ascomycota; Pezizomycotina; Sordariomycetes; Sordariomycetidae; Diaporthales; Cryphonectriaceae; Cryphonectria-Endothia complex; Cryphonectria.
gi|13430383|gb|AAK25816.1|AF348490_1	AAW71477.1	0	96.5318	mitogen-activated protein kinase [Verticillium dahliae]	Verticillium dahliae	Eukaryota; Fungi; Dikarya; Ascomycota; Pezizomycotina; Sordariomycetes; Hypocreomycetidae; Glomerellales; Plectosphaerellaceae; mitosporic Plectosphaerellaceae; Verticillium.
gi|13430383|gb|AAK25816.1|AF348490_1	ACB71392.1	0	95.9538	FMK1 [Fusarium verticillioides]	Fusarium verticillioides	Eukaryota; Fungi; Dikarya; Ascomycota; Pezizomycotina; Sordariomycetes; Hypocreomycetidae; Hypocreales; Nectriaceae; Fusarium; Fusarium fujikuroi species complex.
gi|13430383|gb|AAK25816.1|AF348490_1	EJP69279.1	0	95.9538	MAP kinase 1 [Beauveria bassiana ARSEF 2860]	Beauveria bassiana ARSEF 2860	Eukaryota; Fungi; Dikarya; Ascomycota; Pezizomycotina; Sordariomycetes; Hypocreomycetidae; Hypocreales; Cordycipitaceae; mitosporic Cordycipitaceae; Beauveria.
gi|13430383|gb|AAK25816.1|AF348490_1	ELR09928.1	0	95.942	CMGC/MAPK protein kinase [Pseudogymnoascus destructans 20631-21]	Pseudogymnoascus destructans 20631-21	Eukaryota; Fungi; Dikarya; Ascomycota; Pezizomycotina; Leotiomycetes; Leotiomycetes incertae sedis; Pseudeurotiaceae; Pseudogymnoascus.
gi|13430383|gb|AAK25816.1|AF348490_1	XP_001586837.1	0	95.3757	mitogen-activated protein kinase [Sclerotinia sclerotiorum 1980]_x0001_gb|EDN97341.1| mitogen-activated protein kinase [Sclerotinia sclerotiorum 1980 UF-70]	Sclerotinia sclerotiorum 1980 UF-70	Eukaryota; Fungi; Dikarya; Ascomycota; Pezizomycotina; Leotiomycetes; Helotiales; Sclerotiniaceae; Sclerotinia.
gi|13430383|gb|AAK25816.1|AF348490_1	CAC47939.1	0	95.9538	MAP kinase 1 [Claviceps purpurea]_x0001_emb|CCE29906.1| pathogenicity MAP kinase 1 [Claviceps purpurea 20.1]	Claviceps purpurea	Eukaryota; Fungi; Dikarya; Ascomycota; Pezizomycotina; Sordariomycetes; Hypocreomycetidae; Hypocreales; Clavicipitaceae; Claviceps.
gi|13430383|gb|AAK25816.1|AF348490_1	AAQ01000.1	0	95.6647	MAP kinase 1 [Beauveria bassiana]_x0001_gb|AAQ24633.1| mitogen activated protein kinase [Beauveria bassiana]	Beauveria bassiana	Eukaryota; Fungi; Dikarya; Ascomycota; Pezizomycotina; Sordariomycetes; Hypocreomycetidae; Hypocreales; Cordycipitaceae; Beauveria.
gi|13430383|gb|AAK25816.1|AF348490_1	ACC54622.1	0	94.0171	Ser/Thr-protein kinase OMK1 [Olpitrichum tenellum]	Olpitrichum tenellum	Eukaryota; Fungi; Dikarya; Ascomycota; mitosporic Ascomycota; Olpitrichum.
gi|13430383|gb|AAK25816.1|AF348490_1	EKG09339.1	0	93.4844	hypothetical protein MPH_13653 [Macrophomina phaseolina MS6]_x0001_gb|EOD45965.1| putative mitogen-activated protein kinase protein [Neofusicoccum parvum UCRNP2]	Macrophomina phaseolina MS6	Eukaryota; Fungi; Dikarya; Ascomycota; Pezizomycotina; Dothideomycetes; Dothideomycetes incertae sedis; Botryosphaeriales; Botryosphaeriaceae; Macrophomina.
gi|13430383|gb|AAK25816.1|AF348490_1	AAO46014.1	0	95.1429	MAP kinase TVK1 [Trichoderma virens]	Trichoderma virens	Eukaryota; Fungi; Dikarya; Ascomycota; Pezizomycotina; Sordariomycetes; Hypocreomycetidae; Hypocreales; Hypocreaceae; Trichoderma.
gi|13430383|gb|AAK25816.1|AF348490_1	AAG23132.1	0	95.0867	MAP kinase [Botryotinia fuckeliana]_x0001_emb|CCD43326.1| BMP1, mitogen-activated protein kinase [Botryotinia fuckeliana T4]_x0001_gb|EMR84368.1| putative mitogen-activated protein kinase protein [Botryotinia fuckeliana BcDW1]	Botryotinia fuckeliana	Eukaryota; Fungi; Dikarya; Ascomycota; Pezizomycotina; Leotiomycetes; Helotiales; Sclerotiniaceae; Botryotinia.
gi|13430383|gb|AAK25816.1|AF348490_1	XP_006666455.1	0	95.3623	mitogen-activated protein kinase [Cordyceps militaris CM01]_x0001_gb|EGX96578.1| mitogen-activated protein kinase [Cordyceps militaris CM01]	Cordyceps militaris CM01	Eukaryota; Fungi; Dikarya; Ascomycota; Pezizomycotina; Sordariomycetes; Hypocreomycetidae; Hypocreales; Cordycipitaceae; Cordyceps.
gi|13430383|gb|AAK25816.1|AF348490_1	EME81557.1	0	93.4844	MAP kinase [Pseudocercospora fijiensis CIRAD86]	Pseudocercospora fijiensis CIRAD86	Eukaryota; Fungi; Dikarya; Ascomycota; Pezizomycotina; Dothideomycetes; Dothideomycetidae; Capnodiales; Mycosphaerellaceae; Pseudocercospora.
gi|13430383|gb|AAK25816.1|AF348490_1	XP_001793869.1	0	93.4659	MAP kinase [Phaeosphaeria nodorum SN15]_x0001_ref|XP_001941908.1| mitogen-activated protein kinase [Pyrenophora tritici-repentis Pt-1C-BFP]_x0001_ref|XP_003302863.1| hypothetical protein PTT_14847 [Pyrenophora teres f. teres 0-1]_x0001_gb|AAK52840.1|AF272831_1 mitogen-activated protein kinase [Pyrenophora teres]_x0001_gb|AAS20192.1| AMK1 [Alternaria brassicicola]_x0001_gb|AAX63387.1| MAP kinase […	Phaeosphaeria nodorum SN15	Eukaryota; Fungi; Dikarya; Ascomycota; Pezizomycotina; Dothideomycetes; Pleosporomycetidae; Pleosporales; Pleosporineae; Phaeosphaeriaceae; Parastagonospora.
gi|13430383|gb|AAK25816.1|AF348490_1	EMF12808.1	0	93.9655	Pkinase-domain-containing protein [Sphaerulina musiva SO2202]	Sphaerulina musiva SO2202	Eukaryota; Fungi; Dikarya; Ascomycota; Pezizomycotina; Dothideomycetes; Dothideomycetidae; Capnodiales; Mycosphaerellaceae; Sphaerulina.
gi|13430383|gb|AAK25816.1|AF348490_1	AAQ54908.1	0	95.0867	mitogen activated protein kinase SMK1 [Sclerotinia sclerotiorum]	Sclerotinia sclerotiorum	Eukaryota; Fungi; Dikarya; Ascomycota; Pezizomycotina; Leotiomycetes; Helotiales; Sclerotiniaceae; Sclerotinia.
gi|13430383|gb|AAK25816.1|AF348490_1	XP_003845410.1	0	93.1818	similar to mitogen activated protein kinase 1 [Leptosphaeria maculans JN3]_x0001_gb|AAM89501.1| mitogen-activated protein kinase [Leptosphaeria maculans]_x0001_emb|CBY01931.1| similar to mitogen activated protein kinase 1 [Leptosphaeria maculans JN3]	Leptosphaeria maculans JN3	Eukaryota; Fungi; Dikarya; Ascomycota; Pezizomycotina; Dothideomycetes; Pleosporomycetidae; Pleosporales; Pleosporineae; Leptosphaeriaceae; Leptosphaeria; Leptosphaeria maculans complex.
gi|13430383|gb|AAK25816.1|AF348490_1	ADC54228.1	0	93.1624	protein kinase [Corynespora cassiicola]	Corynespora cassiicola	Eukaryota; Fungi; Dikarya; Ascomycota; Pezizomycotina; Dothideomycetes; Pleosporomycetidae; Pleosporales; Corynesporascaceae; Corynespora.
gi|13430383|gb|AAK25816.1|AF348490_1	AEQ59237.1	0	93.1818	MAP kinase [Curvularia lunata]_x0001_gb|AFJ42500.1| MAP kinase ClK2 [Curvularia lunata]	Curvularia lunata	Eukaryota; Fungi; Dikarya; Ascomycota; Pezizomycotina; Dothideomycetes; Pleosporomycetidae; Pleosporales; Pleosporineae; Pleosporaceae; Curvularia.
gi|13430383|gb|AAK25816.1|AF348490_1	EKD18771.1	0	94.2197	MAP kinase [Marssonina brunnea f. sp. 'multigermtubi' MB_m1]	Marssonina brunnea f. sp. 'multigermtubi' MB_m1	Eukaryota; Fungi; Dikarya; Ascomycota; Pezizomycotina; Leotiomycetes; Helotiales; Dermateaceae; Marssonina.
gi|13430383|gb|AAK25816.1|AF348490_1	EME42480.1	0	92.3729	MAP kinase-like protein [Dothistroma septosporum NZE10]	Dothistroma septosporum NZE10	Eukaryota; Fungi; Dikarya; Ascomycota; Pezizomycotina; Dothideomycetes; Dothideomycetidae; Capnodiales; Mycosphaerellaceae; Mycosphaerella.
gi|13430383|gb|AAK25816.1|AF348490_1	EOO02532.1	0	95.9538	putative mitogen-activated protein kinase protein [Togninia minima UCRPA7]	Togninia minima UCRPA7	Eukaryota; Fungi; Dikarya; Ascomycota; Pezizomycotina; Sordariomycetes; Sordariomycetidae; Calosphaeriales; Calosphaeriaceae; Togninia.
gi|13430383|gb|AAK25816.1|AF348490_1	BAD42855.1	0	92.6136	mitogen-activated protein kinase [Bipolaris oryzae]_x0001_gb|AGE13738.1| pathogenicity-related MAP kinase [Setosphaeria turcica]_x0001_gb|EMD66472.1| mitogen-activated protein kinase [Bipolaris sorokiniana ND90Pr]_x0001_gb|EMD97049.1| hypothetical protein COCHEDRAFT_1083643 [Bipolaris maydis C5]_x0001_gb|ENI04485.1| hypothetical protein COCC4DRAFT_140020 [Bipolaris maydis ATCC 48331]_x0001_gb|EOA…	Bipolaris oryzae	Eukaryota; Fungi; Dikarya; Ascomycota; Pezizomycotina; Dothideomycetes; Pleosporomycetidae; Pleosporales; Pleosporineae; Pleosporaceae; Bipolaris.
gi|13430383|gb|AAK25816.1|AF348490_1	AAF05913.1	0	92.6136	mitogen-activated protein kinase [Bipolaris maydis]	Bipolaris maydis	Eukaryota; Fungi; Dikarya; Ascomycota; Pezizomycotina; Dothideomycetes; Pleosporomycetidae; Pleosporales; Pleosporineae; Pleosporaceae; Bipolaris.
gi|13430383|gb|AAK25816.1|AF348490_1	EHY58477.1	0	92.5714	mitogen-activated protein kinase [Exophiala dermatitidis NIH/UT8656]	Exophiala dermatitidis NIH/UT8656	Eukaryota; Fungi; Dikarya; Ascomycota; Pezizomycotina; Eurotiomycetes; Chaetothyriomycetidae; Chaetothyriales; Herpotrichiellaceae; mitosporic Herpotrichiellaceae; Exophiala.
gi|13430383|gb|AAK25816.1|AF348490_1	XP_001247944.1	0	92.8367	mitogen-activated protein kinase [Coccidioides immitis RS]_x0001_ref|XP_003065545.1| mitogen-activated protein kinase, putative [Coccidioides posadasii C735 delta SOWgp]_x0001_gb|EER23400.1| mitogen-activated protein kinase, putative [Coccidioides posadasii C735 delta SOWgp]_x0001_gb|EFW21285.1| mitogen-activated protein kinase [Coccidioides posadasii str. Silveira]_x0001_gb|EAS36514.2| mitogen-a…	Coccidioides immitis RS	Eukaryota; Fungi; Dikarya; Ascomycota; Pezizomycotina; Eurotiomycetes; Eurotiomycetidae; Onygenales; mitosporic Onygenales; Coccidioides.
gi|13430383|gb|AAK25816.1|AF348490_1	XP_001539783.1	0	92.2857	mitogen-activated protein kinase [Ajellomyces capsulatus NAm1]_x0001_gb|EDN08751.1| mitogen-activated protein kinase [Ajellomyces capsulatus NAm1]	Ajellomyces capsulatus NAm1	Eukaryota; Fungi; Dikarya; Ascomycota; Pezizomycotina; Eurotiomycetes; Eurotiomycetidae; Onygenales; Ajellomycetaceae; Ajellomyces.
gi|13430383|gb|AAK25816.1|AF348490_1	XP_751160.1	0	93.0836	MAP kinase MpkB [Aspergillus fumigatus Af293]_x0001_gb|EAL89122.1| MAP kinase MpkB [Aspergillus fumigatus Af293]_x0001_gb|EDP49848.1| MAP kinase MpkB/Fus3 [Aspergillus fumigatus A1163]	Aspergillus fumigatus Af293	Eukaryota; Fungi; Dikarya; Ascomycota; Pezizomycotina; Eurotiomycetes; Eurotiomycetidae; Eurotiales; Aspergillaceae; Aspergillus.
gi|13430383|gb|AAK25816.1|AF348490_1	EGE78163.1	0	92.5501	mitogen-activated protein kinase [Ajellomyces dermatitidis ATCC 18188]_x0001_gb|EQL29415.1| CMGC/MAPK protein kinase [Ajellomyces dermatitidis ATCC 26199]_x0001_gb|EQL29416.1| CMGC/MAPK protein kinase, variant [Ajellomyces dermatitidis ATCC 26199]	Ajellomyces dermatitidis ATCC 18188	Eukaryota; Fungi; Dikarya; Ascomycota; Pezizomycotina; Eurotiomycetes; Eurotiomycetidae; Onygenales; Ajellomycetaceae; Ajellomyces.
gi|13430383|gb|AAK25816.1|AF348490_1	EEH09161.1	0	92.2857	mitogen-activated protein kinase [Ajellomyces capsulatus G186AR]	Ajellomyces capsulatus G186AR	Eukaryota; Fungi; Dikarya; Ascomycota; Pezizomycotina; Eurotiomycetes; Eurotiomycetidae; Onygenales; Ajellomycetaceae; Ajellomyces.
gi|13430383|gb|AAK25816.1|AF348490_1	EPS45794.1	0	92	hypothetical protein H072_125 [Dactylellina haptotyla CBS 200.50]	Dactylellina haptotyla CBS 200.50	Eukaryota; Fungi; Dikarya; Ascomycota; Pezizomycotina; Orbiliomycetes; Orbiliales; Orbiliaceae; mitosporic Orbiliaceae; Dactylellina.
gi|13430383|gb|AAK25816.1|AF348490_1	XP_002584741.1	0	93.0836	mitogen-activated protein kinase [Uncinocarpus reesii 1704]_x0001_gb|EEP80588.1| mitogen-activated protein kinase [Uncinocarpus reesii 1704]	Uncinocarpus reesii 1704	Eukaryota; Fungi; Dikarya; Ascomycota; Pezizomycotina; Eurotiomycetes; Eurotiomycetidae; Onygenales; Onygenaceae; Uncinocarpus.
gi|13430383|gb|AAK25816.1|AF348490_1	EGC42476.1	0	92.2857	mitogen activated protein kinase [Ajellomyces capsulatus H88]	Ajellomyces capsulatus H88	Eukaryota; Fungi; Dikarya; Ascomycota; Pezizomycotina; Eurotiomycetes; Eurotiomycetidae; Onygenales; Ajellomycetaceae; Ajellomyces.
gi|13430383|gb|AAK25816.1|AF348490_1	XP_001268335.1	0	92.7954	MAP kinase MpkB/Fus3 [Aspergillus clavatus NRRL 1]_x0001_gb|EAW06909.1| MAP kinase MpkB/Fus3 [Aspergillus clavatus NRRL 1]	Aspergillus clavatus NRRL 1	Eukaryota; Fungi; Dikarya; Ascomycota; Pezizomycotina; Eurotiomycetes; Eurotiomycetidae; Eurotiales; Aspergillaceae; Aspergillus.
gi|13430383|gb|AAK25816.1|AF348490_1	XP_001393171.1	0	92.7954	mitogen-activated protein kinase [Aspergillus niger CBS 513.88]_x0001_ref|XP_003188752.1| mitogen-activated protein kinase [Aspergillus niger CBS 513.88]_x0001_emb|CAK45740.1| unnamed protein product [Aspergillus niger]_x0001_gb|EHA18509.1| mitogen-activated protein kinase [Aspergillus niger ATCC 1015]_x0001_dbj|GAA87946.1| mitogen-activated protein kinase [Aspergillus kawachii IFO 4308]	Aspergillus niger CBS 513.88	Eukaryota; Fungi; Dikarya; Ascomycota; Pezizomycotina; Eurotiomycetes; Eurotiomycetidae; Eurotiales; Aspergillaceae; Aspergillus.
gi|13430383|gb|AAK25816.1|AF348490_1	AAG53654.2	0	93.3333	MAP kinase-I [Blumeria graminis]	Blumeria graminis	Eukaryota; Fungi; Dikarya; Ascomycota; Pezizomycotina; Leotiomycetes; Erysiphales; Erysiphaceae; Blumeria.
gi|13430383|gb|AAK25816.1|AF348490_1	XP_001258423.1	0	92.7954	MAP kinase MpkB/Fus3 [Neosartorya fischeri NRRL 181]_x0001_gb|EAW16526.1| MAP kinase MpkB/Fus3 [Neosartorya fischeri NRRL 181]	Neosartorya fischeri NRRL 181	Eukaryota; Fungi; Dikarya; Ascomycota; Pezizomycotina; Eurotiomycetes; Eurotiomycetidae; Eurotiales; Aspergillaceae; Neosartorya.
gi|13430383|gb|AAK25816.1|AF348490_1	EKV07229.1	0	92	MAP kinase MpkB [Penicillium digitatum PHI26]_x0001_gb|EKV14093.1| MAP kinase MpkB [Penicillium digitatum Pd1]	Penicillium digitatum PHI26	Eukaryota; Fungi; Dikarya; Ascomycota; Pezizomycotina; Eurotiomycetes; Eurotiomycetidae; Eurotiales; Aspergillaceae; Penicillium.
gi|13430383|gb|AAK25816.1|AF348490_1	XP_003851863.1	0	93.6232	mitogen-activated protein kinase [Zymoseptoria tritici IPO323]_x0001_gb|AAX81518.1| putative MAP kinase [Zymoseptoria tritici]_x0001_gb|EGP86839.1| mitogen-activated protein kinase [Zymoseptoria tritici IPO323]	Zymoseptoria tritici IPO323	Eukaryota; Fungi; Dikarya; Ascomycota; Pezizomycotina; Dothideomycetes; Dothideomycetidae; Capnodiales; Mycosphaerellaceae; Zymoseptoria.
gi|13430383|gb|AAK25816.1|AF348490_1	ETI25070.1	0	92.2857	mitogen-activated protein kinase [Cladophialophora carrionii CBS 160.54]	Cladophialophora carrionii CBS 160.54	Eukaryota; Fungi; Dikarya; Ascomycota; Pezizomycotina; Eurotiomycetes; Chaetothyriomycetidae; Chaetothyriales; Herpotrichiellaceae; mitosporic Herpotrichiellaceae; Cladophialophora.
gi|13430383|gb|AAK25816.1|AF348490_1	EWC45919.1	0	91.7143	mitogen-activated protein kinase [Drechslerella stenobrocha 248]	Drechslerella stenobrocha 248	Eukaryota; Fungi; Dikarya; Ascomycota; Pezizomycotina; Orbiliomycetes; Orbiliales; Orbiliaceae; mitosporic Orbiliaceae; Drechslerella.
gi|13430383|gb|AAK25816.1|AF348490_1	EXJ94661.1	0	92	CMGC/MAPK protein kinase [Capronia coronata CBS 617.96]	Capronia coronata CBS 617.96	Eukaryota; Fungi; Dikarya; Ascomycota; Pezizomycotina; Eurotiomycetes; Chaetothyriomycetidae; Chaetothyriales; Herpotrichiellaceae; Capronia.
gi|13430383|gb|AAK25816.1|AF348490_1	XP_001212494.1	0	92.5072	mitogen-activated protein kinase [Aspergillus terreus NIH2624]_x0001_gb|EAU36590.1| mitogen-activated protein kinase [Aspergillus terreus NIH2624]	Aspergillus terreus NIH2624	Eukaryota; Fungi; Dikarya; Ascomycota; Pezizomycotina; Eurotiomycetes; Eurotiomycetidae; Eurotiales; Aspergillaceae; Aspergillus.
gi|13430383|gb|AAK25816.1|AF348490_1	AAF12815.2	0	92.5072	mitogen-activated protein kinase [Aspergillus nidulans]_x0001_gb|ABL85066.1| MPKB [Aspergillus nidulans]_x0001_tpe|CBF75537.1| TPA: MPKBMitogen-activated protein kinase ; [Source:UniProtKB/TrEMBL;Acc:Q9UVK6] [Aspergillus nidulans FGSC A4]	Aspergillus nidulans	Eukaryota; Fungi; Dikarya; Ascomycota; Pezizomycotina; Eurotiomycetes; Eurotiomycetidae; Eurotiales; Aspergillaceae; Aspergillus.
gi|13430383|gb|AAK25816.1|AF348490_1	EXJ73448.1	0	92	CMGC/MAPK protein kinase [Cladophialophora psammophila CBS 110553]	Cladophialophora psammophila CBS 110553	Eukaryota; Fungi; Dikarya; Ascomycota; Pezizomycotina; Eurotiomycetes; Chaetothyriomycetidae; Chaetothyriales; Herpotrichiellaceae; mitosporic Herpotrichiellaceae; Cladophialophora.
gi|13430383|gb|AAK25816.1|AF348490_1	CDM37807.1	0	92.4855	Mitogen-activated protein kinase [Penicillium roqueforti]	Penicillium roqueforti	Eukaryota; Fungi; Dikarya; Ascomycota; Pezizomycotina; Eurotiomycetes; Eurotiomycetidae; Eurotiales; Aspergillaceae; Penicillium.
gi|13430383|gb|AAK25816.1|AF348490_1	XP_002564211.1	0	92.4855	Pc22g01670 [Penicillium chrysogenum Wisconsin 54-1255]_x0001_emb|CAP97455.1| Pc22g01670 [Penicillium chrysogenum Wisconsin 54-1255]	Penicillium chrysogenum Wisconsin 54-1255	Eukaryota; Fungi; Dikarya; Ascomycota; Pezizomycotina; Eurotiomycetes; Eurotiomycetidae; Eurotiales; Aspergillaceae; Penicillium; Penicillium chrysogenum complex.
gi|13430383|gb|AAK25816.1|AF348490_1	ETN42711.1	0	91.1681	mitogen-activated protein kinase [Cyphellophora europaea CBS 101466]	Cyphellophora europaea CBS 101466	Eukaryota; Fungi; Dikarya; Ascomycota; Pezizomycotina; Eurotiomycetes; Chaetothyriomycetidae; Chaetothyriales; Cyphellophoraceae; Cyphellophora.
gi|13430383|gb|AAK25816.1|AF348490_1	EXJ60101.1	0	92	CMGC/MAPK protein kinase [Cladophialophora yegresii CBS 114405]	Cladophialophora yegresii CBS 114405	Eukaryota; Fungi; Dikarya; Ascomycota; Pezizomycotina; Eurotiomycetes; Chaetothyriomycetidae; Chaetothyriales; Herpotrichiellaceae; mitosporic Herpotrichiellaceae; Cladophialophora.
gi|13430383|gb|AAK25816.1|AF348490_1	EXJ89993.1	0	91.7143	CMGC/MAPK protein kinase [Capronia epimyces CBS 606.96]	Capronia epimyces CBS 606.96	Eukaryota; Fungi; Dikarya; Ascomycota; Pezizomycotina; Eurotiomycetes; Chaetothyriomycetidae; Chaetothyriales; Herpotrichiellaceae; Capronia.
gi|13430383|gb|AAK25816.1|AF348490_1	CCU75807.1	0	91.5254	microtubule associated protein [Blumeria graminis f. sp. hordei DH14]	Blumeria graminis f. sp. hordei DH14	Eukaryota; Fungi; Dikarya; Ascomycota; Pezizomycotina; Leotiomycetes; Erysiphales; Erysiphaceae; Blumeria. FEATURES Location/Qualifiers source 1..364 /organism="Blumeria graminis f. sp. hordei DH14" /strain="DH14" /isolation_source="conidia asexual spores were collected from infected barley by vacuum onto Millipore filters; conidia were not older than 24 hours" /host="Hordeum vulgare subsp. vulga…
gi|13430383|gb|AAK25816.1|AF348490_1	XP_001819586.1	0	91.9308	mitogen-activated protein kinase [Aspergillus oryzae RIB40]_x0001_ref|XP_002374927.1| MAP kinase FUS3/KSS1 [Aspergillus flavus NRRL3357]_x0001_ref|XP_003189522.1| mitogen-activated protein kinase [Aspergillus oryzae RIB40]_x0001_dbj|BAE57584.1| unnamed protein product [Aspergillus oryzae RIB40]_x0001_gb|EED56145.1| MAP kinase FUS3/KSS1 [Aspergillus flavus NRRL3357]_x0001_gb|EIT76537.1| mitogen-ac…	Aspergillus oryzae RIB40	Eukaryota; Fungi; Dikarya; Ascomycota; Pezizomycotina; Eurotiomycetes; Eurotiomycetidae; Eurotiales; Aspergillaceae; Aspergillus.
gi|13430383|gb|AAK25816.1|AF348490_1	EPS33234.1	0	92.4855	hypothetical protein PDE_08196 [Penicillium oxalicum 114-2]	Penicillium oxalicum 114-2	Eukaryota; Fungi; Dikarya; Ascomycota; Pezizomycotina; Eurotiomycetes; Eurotiomycetidae; Eurotiales; Aspergillaceae; Penicillium.
gi|13430383|gb|AAK25816.1|AF348490_1	XP_002837891.1	0	91.1429	hypothetical protein [Tuber melanosporum Mel28]_x0001_emb|CAZ82082.1| unnamed protein product [Tuber melanosporum]	Tuber melanosporum Mel28	Eukaryota; Fungi; Dikarya; Ascomycota; Pezizomycotina; Pezizomycetes; Pezizales; Tuberaceae; Tuber.
gi|13430383|gb|AAK25816.1|AF348490_1	EEH48801.1	0	92.1965	mitogen-activated protein kinase [Paracoccidioides brasiliensis Pb18]	Paracoccidioides brasiliensis Pb18	Eukaryota; Fungi; Dikarya; Ascomycota; Pezizomycotina; Eurotiomycetes; Eurotiomycetidae; Onygenales; mitosporic Onygenales; Paracoccidioides.
gi|13430383|gb|AAK25816.1|AF348490_1	XP_002629060.1	0	90.4762	mitogen-activated protein kinase [Ajellomyces dermatitidis SLH14081]_x0001_gb|EEQ69488.1| mitogen-activated protein kinase [Ajellomyces dermatitidis SLH14081]	Ajellomyces dermatitidis SLH14081	Eukaryota; Fungi; Dikarya; Ascomycota; Pezizomycotina; Eurotiomycetes; Eurotiomycetidae; Onygenales; Ajellomycetaceae; Ajellomyces.
gi|13236844|gb|AAK14814.1|	XP_957811.1	0	100	transcription factor steA [Neurospora crassa OR74A]_x0001_gb|AAK14814.1| Ste12-like transcription factor [Neurospora crassa]_x0001_gb|EAA28575.1| transcription factor steA [Neurospora crassa OR74A]	Neurospora crassa OR74A	Eukaryota; Fungi; Dikarya; Ascomycota; Pezizomycotina; Sordariomycetes; Sordariomycetidae; Sordariales; Sordariaceae; Neurospora.
gi|13236844|gb|AAK14814.1|	EGO58046.1	0	99.446	hypothetical protein NEUTE1DRAFT_63506 [Neurospora tetrasperma FGSC 2508]_x0001_gb|EGZ71645.1| Ste12-like transcription factor [Neurospora tetrasperma FGSC 2509]	Neurospora tetrasperma FGSC 2508	Eukaryota; Fungi; Dikarya; Ascomycota; Pezizomycotina; Sordariomycetes; Sordariomycetidae; Sordariales; Sordariaceae; Neurospora.
gi|13236844|gb|AAK14814.1|	XP_003344278.1	0	96.7967	hypothetical protein SMAC_06479 [Sordaria macrospora k-hell]	Sordaria macrospora k-hell	Eukaryota; Fungi; Dikarya; Ascomycota; Pezizomycotina; Sordariomycetes; Sordariomycetidae; Sordariales; Sordariaceae; Sordaria.
gi|13236844|gb|AAK14814.1|	XP_001907850.1	0	72.5067	hypothetical protein [Podospora anserina S mat+]_x0001_emb|CAP68523.1| unnamed protein product [Podospora anserina S mat+]	Podospora anserina S mat+	Eukaryota; Fungi; Dikarya; Ascomycota; Pezizomycotina; Sordariomycetes; Sordariomycetidae; Sordariales; Lasiosphaeriaceae; Podospora.
gi|13236844|gb|AAK14814.1|	ENH85200.1	0	69.4667	ste12-like transcription factor [Colletotrichum orbiculare MAFF 240422]	Colletotrichum orbiculare MAFF 240422	Eukaryota; Fungi; Dikarya; Ascomycota; Pezizomycotina; Sordariomycetes; Hypocreomycetidae; Glomerellales; Glomerellaceae; mitosporic Glomerellaceae; Colletotrichum.
gi|13236844|gb|AAK14814.1|	EFQ27157.1	0	72.1536	STE like transcription factor [Colletotrichum graminicola M1.001]	Colletotrichum graminicola M1.001	Eukaryota; Fungi; Dikarya; Ascomycota; Pezizomycotina; Sordariomycetes; Hypocreomycetidae; Glomerellales; Glomerellaceae; mitosporic Glomerellaceae; Colletotrichum.
gi|13236844|gb|AAK14814.1|	XP_003712497.1	0	69.1589	transcription factor steA [Magnaporthe oryzae 70-15]_x0001_gb|AAL27626.2|AF432913_1 Mst12 [Magnaporthe grisea]_x0001_gb|EHA52690.1| transcription factor steA [Magnaporthe oryzae 70-15]	Magnaporthe oryzae 70-15	Eukaryota; Fungi; Dikarya; Ascomycota; Pezizomycotina; Sordariomycetes; Sordariomycetidae; Magnaporthales; Magnaporthaceae; Magnaporthe.
gi|13236844|gb|AAK14814.1|	BAC11803.1	0	73.6446	Ste12-like transcription factor [Colletotrichum lagenaria]	Colletotrichum lagenaria	Eukaryota; Fungi; Dikarya; Ascomycota; Pezizomycotina; Sordariomycetes; Hypocreomycetidae; Glomerellales; Glomerellaceae; mitosporic Glomerellaceae; Colletotrichum.
gi|13236844|gb|AAK14814.1|	XP_003655590.1	0	70.411	STE like transcription factor [Thielavia terrestris NRRL 8126]_x0001_gb|AEO69254.1| STE like transcription factor [Thielavia terrestris NRRL 8126]	Thielavia terrestris NRRL 8126	Eukaryota; Fungi; Dikarya; Ascomycota; Pezizomycotina; Sordariomycetes; Sordariomycetidae; Sordariales; Chaetomiaceae; Thielavia.
gi|13236844|gb|AAK14814.1|	ABE67104.1	0	71.2142	Ste12-like transcription factor CpST12 [Cryphonectria parasitica]	Cryphonectria parasitica	Eukaryota; Fungi; Dikarya; Ascomycota; Pezizomycotina; Sordariomycetes; Sordariomycetidae; Diaporthales; Cryphonectriaceae; Cryphonectria-Endothia complex; Cryphonectria.
gi|13236844|gb|AAK14814.1|	CAD30840.2	0	72.4702	ste12-like transcription factor [Colletotrichum lindemuthianum]	Colletotrichum lindemuthianum	Eukaryota; Fungi; Dikarya; Ascomycota; Pezizomycotina; Sordariomycetes; Hypocreomycetidae; Glomerellales; Glomerellaceae; mitosporic Glomerellaceae; Colletotrichum.
gi|13236844|gb|AAK14814.1|	BAJ23071.1	0	68.0263	Ste12-like transcription factor [Colletotrichum higginsianum]	Colletotrichum higginsianum	Eukaryota; Fungi; Dikarya; Ascomycota; Pezizomycotina; Sordariomycetes; Hypocreomycetidae; Glomerellales; Glomerellaceae; mitosporic Glomerellaceae; Colletotrichum.
gi|13236844|gb|AAK14814.1|	EON98149.1	0	68.3995	putative transcription factor stea protein [Togninia minima UCRPA7]	Togninia minima UCRPA7	Eukaryota; Fungi; Dikarya; Ascomycota; Pezizomycotina; Sordariomycetes; Sordariomycetidae; Calosphaeriales; Calosphaeriaceae; Togninia.
gi|13236844|gb|AAK14814.1|	EFY98790.1	0	67.5603	transcription factor Fst12 [Metarhizium anisopliae ARSEF 23]	Metarhizium anisopliae ARSEF 23	Eukaryota; Fungi; Dikarya; Ascomycota; Pezizomycotina; Sordariomycetes; Hypocreomycetidae; Hypocreales; Clavicipitaceae; mitosporic Clavicipitaceae; Metarhizium.
gi|13236844|gb|AAK14814.1|	EFY93360.1	0	67.7419	transcription factor Fst12 [Metarhizium acridum CQMa 102]_x0001_gb|AFD22633.1| transcription factor Fst12 [Metarhizium acridum]	Metarhizium acridum CQMa 102	Eukaryota; Fungi; Dikarya; Ascomycota; Pezizomycotina; Sordariomycetes; Hypocreomycetidae; Hypocreales; Clavicipitaceae; mitosporic Clavicipitaceae; Metarhizium.
gi|13236844|gb|AAK14814.1|	XP_003662981.1	0	71.8462	STE like transcription factor [Myceliophthora thermophila ATCC 42464]_x0001_gb|AEO57736.1| STE like transcription factor [Myceliophthora thermophila ATCC 42464]	Myceliophthora thermophila ATCC 42464	Eukaryota; Fungi; Dikarya; Ascomycota; Pezizomycotina; Sordariomycetes; Sordariomycetidae; Sordariales; Chaetomiaceae; Myceliophthora.
gi|13236844|gb|AAK14814.1|	EQB56368.1	0	66.2667	STE like transcription factor [Colletotrichum gloeosporioides Cg-14]	Colletotrichum gloeosporioides Cg-14	Eukaryota; Fungi; Dikarya; Ascomycota; Pezizomycotina; Sordariomycetes; Hypocreomycetidae; Glomerellales; Glomerellaceae; mitosporic Glomerellaceae; Colletotrichum.
gi|13236844|gb|AAK14814.1|	XP_003051819.1	0	66.8449	predicted protein [Nectria haematococca mpVI 77-13-4]_x0001_gb|EEU46106.1| predicted protein [Nectria haematococca mpVI 77-13-4]	Nectria haematococca mpVI 77-13-4	Eukaryota; Fungi; Dikarya; Ascomycota; Pezizomycotina; Sordariomycetes; Hypocreomycetidae; Hypocreales; Nectriaceae; Fusarium; Fusarium solani species complex.
gi|13236844|gb|AAK14814.1|	EKJ78699.1	0	66.0403	Fst12 [Fusarium pseudograminearum CS3096]	Fusarium pseudograminearum CS3096	Eukaryota; Fungi; Dikarya; Ascomycota; Pezizomycotina; Sordariomycetes; Hypocreomycetidae; Hypocreales; Nectriaceae; Fusarium.
gi|13236844|gb|AAK14814.1|	XP_387486.1	0	66.3087	hypothetical protein FG07310.1 [Fusarium graminearum PH-1]_x0001_gb|ESU13549.1| transcription factor steA [Fusarium graminearum PH-1]	Fusarium graminearum PH-1	Eukaryota; Fungi; Dikarya; Ascomycota; Pezizomycotina; Sordariomycetes; Hypocreomycetidae; Hypocreales; Nectriaceae; Fusarium.
gi|13236844|gb|AAK14814.1|	EWG44073.1	0	66.1725	transcription factor STE12 [Fusarium verticillioides 7600]	Fusarium verticillioides 7600	Eukaryota; Fungi; Dikarya; Ascomycota; Pezizomycotina; Sordariomycetes; Hypocreomycetidae; Hypocreales; Nectriaceae; Fusarium; Fusarium fujikuroi species complex.
gi|13236844|gb|AAK14814.1|	CCT66147.1	0	66.5306	transcription factor [Fusarium fujikuroi IMI 58289]	Fusarium fujikuroi IMI 58289	Eukaryota; Fungi; Dikarya; Ascomycota; Pezizomycotina; Sordariomycetes; Hypocreomycetidae; Hypocreales; Nectriaceae; Fusarium; Fusarium fujikuroi species complex.
gi|13236844|gb|AAK14814.1|	AAM34282.1	0	66.1745	transcription factor Fst12 [Fusarium graminearum]	Fusarium graminearum	Eukaryota; Fungi; Dikarya; Ascomycota; Pezizomycotina; Sordariomycetes; Hypocreomycetidae; Hypocreales; Nectriaceae; Fusarium.
gi|13236844|gb|AAK14814.1|	EXM37032.1	0	66.3968	transcription factor STE12 [Fusarium oxysporum f. sp. vasinfectum 25433]	Fusarium oxysporum f. sp. vasinfectum 25433	Eukaryota; Fungi; Dikarya; Ascomycota; Pezizomycotina; Sordariomycetes; Hypocreomycetidae; Hypocreales; Nectriaceae; mitosporic Nectriaceae; Fusarium; Fusarium oxysporum species complex.
gi|13236844|gb|AAK14814.1|	EXF77490.1	0	65.9574	STE like transcription factor [Colletotrichum fioriniae PJ7]	Colletotrichum fioriniae PJ7	Eukaryota; Fungi; Dikarya; Ascomycota; Pezizomycotina; Sordariomycetes; Hypocreomycetidae; Glomerellales; Glomerellaceae; mitosporic Glomerellaceae; Colletotrichum.
gi|13236844|gb|AAK14814.1|	EJT78798.1	0	66.8928	transcription factor steA [Gaeumannomyces graminis var. tritici R3-111a-1]	Gaeumannomyces graminis var. tritici R3-111a-1	Eukaryota; Fungi; Dikarya; Ascomycota; Pezizomycotina; Sordariomycetes; Sordariomycetidae; Magnaporthales; Magnaporthaceae; Gaeumannomyces.
gi|13236844|gb|AAK14814.1|	EWZ44241.1	0	66.442	transcription factor STE12 [Fusarium oxysporum Fo47]_x0001_gb|EWZ98885.1| transcription factor STE12 [Fusarium oxysporum f. sp. lycopersici MN25]_x0001_gb|EXL61572.1| transcription factor STE12 [Fusarium oxysporum f. sp. radicis-lycopersici 26381]	Fusarium oxysporum Fo47	Eukaryota; Fungi; Dikarya; Ascomycota; Pezizomycotina; Sordariomycetes; Hypocreomycetidae; Hypocreales; Nectriaceae; Fusarium; Fusarium oxysporum species complex.
gi|13236844|gb|AAK14814.1|	ENH64386.1	0	66.3073	Transcription factor steA [Fusarium oxysporum f. sp. cubense race 1]_x0001_gb|EWY98168.1| transcription factor STE12 [Fusarium oxysporum FOSC 3-a]_x0001_gb|EXA49523.1| transcription factor STE12 [Fusarium oxysporum f. sp. pisi HDV247]_x0001_gb|EXL01041.1| transcription factor STE12 [Fusarium oxysporum f. sp. raphani 54005]_x0001_gb|EXL85248.1| transcription factor STE12 [Fusarium oxysporum f. sp.…	Fusarium oxysporum f. sp. cubense race 1	Eukaryota; Fungi; Dikarya; Ascomycota; Pezizomycotina; Sordariomycetes; Hypocreomycetidae; Hypocreales; Nectriaceae; mitosporic Nectriaceae; Fusarium; Fusarium oxysporum species complex.
gi|13236844|gb|AAK14814.1|	EMT63955.1	0	66.3073	Transcription factor steA [Fusarium oxysporum f. sp. cubense race 4]_x0001_gb|EXM04188.1| transcription factor STE12 [Fusarium oxysporum f. sp. cubense tropical race 4 54006]	Fusarium oxysporum f. sp. cubense race 4	Eukaryota; Fungi; Dikarya; Ascomycota; Pezizomycotina; Sordariomycetes; Hypocreomycetidae; Hypocreales; Nectriaceae; mitosporic Nectriaceae; Fusarium; Fusarium oxysporum species complex.
gi|13236844|gb|AAK14814.1|	ACM80357.1	0	66.3073	Ste12 [Fusarium oxysporum f. sp. lycopersici]_x0001_gb|EXK41608.1| transcription factor STE12 [Fusarium oxysporum f. sp. melonis 26406]	Fusarium oxysporum f. sp. lycopersici	Eukaryota; Fungi; Dikarya; Ascomycota; Pezizomycotina; Sordariomycetes; Hypocreomycetidae; Hypocreales; Nectriaceae; Fusarium; Fusarium oxysporum species complex.
gi|13236844|gb|AAK14814.1|	XP_006692924.1	0	63.9628	hypothetical protein CTHT_0024620 [Chaetomium thermophilum var. thermophilum DSM 1495]_x0001_gb|EGS20628.1| hypothetical protein CTHT_0024620 [Chaetomium thermophilum var. thermophilum DSM 1495]	Chaetomium thermophilum var. thermophilum DSM 1495	Eukaryota; Fungi; Dikarya; Ascomycota; Pezizomycotina; Sordariomycetes; Sordariomycetidae; Sordariales; Chaetomiaceae; Chaetomium.
gi|13236844|gb|AAK14814.1|	EPE35639.1	0	67.4221	C2H2 and C2HC zinc finger [Glarea lozoyensis ATCC 20868]	Glarea lozoyensis ATCC 20868	Eukaryota; Fungi; Dikarya; Ascomycota; Pezizomycotina; Leotiomycetes; Helotiales; Helotiaceae; Glarea.
gi|13236844|gb|AAK14814.1|	EGU76261.1	0	66.4858	hypothetical protein FOXB_13230 [Fusarium oxysporum Fo5176]	Fusarium oxysporum Fo5176	Eukaryota; Fungi; Dikarya; Ascomycota; Pezizomycotina; Sordariomycetes; Hypocreomycetidae; Hypocreales; Nectriaceae; Fusarium; Fusarium oxysporum species complex.
gi|13236844|gb|AAK14814.1|	ABR18481.1	0	66.218	ste12-like protein [Fusarium oxysporum f. sp. phaseoli]	Fusarium oxysporum f. sp. phaseoli	Eukaryota; Fungi; Dikarya; Ascomycota; Pezizomycotina; Sordariomycetes; Hypocreomycetidae; Hypocreales; Nectriaceae; Fusarium; Fusarium oxysporum species complex.
gi|13236844|gb|AAK14814.1|	ERT01511.1	0	64.9725	hypothetical protein HMPREF1624_02762 [Sporothrix schenckii ATCC 58251]	Sporothrix schenckii ATCC 58251	Eukaryota; Fungi; Dikarya; Ascomycota; Pezizomycotina; Sordariomycetes; Sordariomycetidae; Ophiostomatales; Ophiostomataceae; mitosporic Ophiostomataceae; Sporothrix.
gi|13236844|gb|AAK14814.1|	ETS83383.1	0	65.1389	Transcription factor steA [Pestalotiopsis fici W106-1]	Pestalotiopsis fici W106-1	Eukaryota; Fungi; Dikarya; Ascomycota; Pezizomycotina; Sordariomycetes; Xylariomycetidae; Xylariales; Amphisphaeriaceae; mitosporic Amphisphaeriaceae; Pestalotiopsis.
gi|13236844|gb|AAK14814.1|	EPE07351.1	0	64.7619	transcription factor stea [Ophiostoma piceae UAMH 11346]	Ophiostoma piceae UAMH 11346	Eukaryota; Fungi; Dikarya; Ascomycota; Pezizomycotina; Sordariomycetes; Sordariomycetidae; Ophiostomatales; Ophiostomataceae; Ophiostoma.
gi|13236844|gb|AAK14814.1|	EJP70209.1	0	65.1163	STE like transcription factor [Beauveria bassiana ARSEF 2860]	Beauveria bassiana ARSEF 2860	Eukaryota; Fungi; Dikarya; Ascomycota; Pezizomycotina; Sordariomycetes; Hypocreomycetidae; Hypocreales; Cordycipitaceae; mitosporic Cordycipitaceae; Beauveria.
gi|13236844|gb|AAK14814.1|	EHK41141.1	0	63.772	STE12-like protein [Trichoderma atroviride IMI 206040]	Trichoderma atroviride IMI 206040	Eukaryota; Fungi; Dikarya; Ascomycota; Pezizomycotina; Sordariomycetes; Hypocreomycetidae; Hypocreales; Hypocreaceae; Trichoderma.
gi|13236844|gb|AAK14814.1|	EKD19163.1	0	69.2771	Ste12 [Marssonina brunnea f. sp. 'multigermtubi' MB_m1]	Marssonina brunnea f. sp. 'multigermtubi' MB_m1	Eukaryota; Fungi; Dikarya; Ascomycota; Pezizomycotina; Leotiomycetes; Helotiales; Dermateaceae; Marssonina.
gi|13236844|gb|AAK14814.1|	ELA26856.1	0	64.2375	ste12-like transcription factor [Colletotrichum gloeosporioides Nara gc5]	Colletotrichum gloeosporioides Nara gc5	Eukaryota; Fungi; Dikarya; Ascomycota; Pezizomycotina; Sordariomycetes; Hypocreomycetidae; Glomerellales; Glomerellaceae; mitosporic Glomerellaceae; Colletotrichum.
gi|13236844|gb|AAK14814.1|	EQK99763.1	0	64.3646	transcription factor Fst12 [Ophiocordyceps sinensis CO18]	Ophiocordyceps sinensis CO18	Eukaryota; Fungi; Dikarya; Ascomycota; Pezizomycotina; Sordariomycetes; Hypocreomycetidae; Hypocreales; Ophiocordycipitaceae; Ophiocordyceps.
gi|13236844|gb|AAK14814.1|	EGY15065.1	0	63.3917	transcription factor steA [Verticillium dahliae VdLs.17]	Verticillium dahliae VdLs.17	Eukaryota; Fungi; Dikarya; Ascomycota; Pezizomycotina; Sordariomycetes; Hypocreomycetidae; Glomerellales; Plectosphaerellaceae; mitosporic Plectosphaerellaceae; Verticillium.
gi|13236844|gb|AAK14814.1|	EHK16721.1	0	64.1791	STE12-like protein [Trichoderma virens Gv29-8]	Trichoderma virens Gv29-8	Eukaryota; Fungi; Dikarya; Ascomycota; Pezizomycotina; Sordariomycetes; Hypocreomycetidae; Hypocreales; Hypocreaceae; Trichoderma.
gi|13236844|gb|AAK14814.1|	EMR70069.1	0	64.9789	putative transcription factor stea protein [Eutypa lata UCREL1]	Eutypa lata UCREL1	Eukaryota; Fungi; Dikarya; Ascomycota; Pezizomycotina; Sordariomycetes; Xylariomycetidae; Xylariales; Diatrypaceae; Eutypa.
gi|13236844|gb|AAK14814.1|	XP_006666663.1	0	67.4847	transcription factor steA [Cordyceps militaris CM01]_x0001_gb|EGX96786.1| transcription factor steA [Cordyceps militaris CM01]	Cordyceps militaris CM01	Eukaryota; Fungi; Dikarya; Ascomycota; Pezizomycotina; Sordariomycetes; Hypocreomycetidae; Hypocreales; Cordycipitaceae; Cordyceps.
gi|13236844|gb|AAK14814.1|	ETS05534.1	0	64.0604	STE-domain-containing protein [Trichoderma reesei RUT C-30]	Trichoderma reesei RUT C-30	Eukaryota; Fungi; Dikarya; Ascomycota; Pezizomycotina; Sordariomycetes; Hypocreomycetidae; Hypocreales; Hypocreaceae; Trichoderma.
gi|13236844|gb|AAK14814.1|	EFX00456.1	0	63.0252	sexual development transcription factor [Grosmannia clavigera kw1407]	Grosmannia clavigera kw1407	Eukaryota; Fungi; Dikarya; Ascomycota; Pezizomycotina; Sordariomycetes; Sordariomycetidae; Ophiostomatales; Ophiostomataceae; Grosmannia.
gi|13236844|gb|AAK14814.1|	XP_006963096.1	0	67.1275	STE-like domain-containing/C2H2 zinc finger domain-containing protein [Trichoderma reesei QM6a]_x0001_gb|EGR50918.1| STE-like domain-containing/C2H2 zinc finger domain-containing protein [Trichoderma reesei QM6a]	Trichoderma reesei QM6a	Eukaryota; Fungi; Dikarya; Ascomycota; Pezizomycotina; Sordariomycetes; Hypocreomycetidae; Hypocreales; Hypocreaceae; Trichoderma.
gi|13236844|gb|AAK14814.1|	EPQ63980.1	0	65.5488	Transcription factor [Blumeria graminis f. sp. tritici 96224]	Blumeria graminis f. sp. tritici 96224	Eukaryota; Fungi; Dikarya; Ascomycota; Pezizomycotina; Leotiomycetes; Erysiphales; Erysiphaceae; Blumeria.
gi|13236844|gb|AAK14814.1|	XP_001218033.1	0	64.2202	transcription factor steA [Aspergillus terreus NIH2624]_x0001_gb|EAU30548.1| transcription factor steA [Aspergillus terreus NIH2624]	Aspergillus terreus NIH2624	Eukaryota; Fungi; Dikarya; Ascomycota; Pezizomycotina; Eurotiomycetes; Eurotiomycetidae; Eurotiales; Aspergillaceae; Aspergillus.
gi|13236844|gb|AAK14814.1|	EDP51368.1	0	63.4294	sexual development transcription factor SteA [Aspergillus fumigatus A1163]	Aspergillus fumigatus A1163	Eukaryota; Fungi; Dikarya; Ascomycota; Pezizomycotina; Eurotiomycetes; Eurotiomycetidae; Eurotiales; Aspergillaceae; Aspergillus.
gi|13236844|gb|AAK14814.1|	XP_001266017.1	0	63.9445	sexual development transcription factor SteA [Neosartorya fischeri NRRL 181]_x0001_gb|EAW24120.1| sexual development transcription factor SteA [Neosartorya fischeri NRRL 181]	Neosartorya fischeri NRRL 181	Eukaryota; Fungi; Dikarya; Ascomycota; Pezizomycotina; Eurotiomycetes; Eurotiomycetidae; Eurotiales; Aspergillaceae; Neosartorya.
gi|13236844|gb|AAK14814.1|	EHK96652.1	0	67.6423	putative Transcription factor steA [Glarea lozoyensis 74030]	Glarea lozoyensis 74030	Eukaryota; Fungi; Dikarya; Ascomycota; Pezizomycotina; Leotiomycetes; Helotiales; Helotiaceae; Glarea.
gi|13236844|gb|AAK14814.1|	XP_754013.1	0	63.2777	sexual development transcription factor SteA [Aspergillus fumigatus Af293]_x0001_gb|EAL91975.1| sexual development transcription factor SteA [Aspergillus fumigatus Af293]	Aspergillus fumigatus Af293	Eukaryota; Fungi; Dikarya; Ascomycota; Pezizomycotina; Eurotiomycetes; Eurotiomycetidae; Eurotiales; Aspergillaceae; Aspergillus.
gi|13236844|gb|AAK14814.1|	ELQ44587.1	0	60.5227	transcription factor steA [Magnaporthe oryzae Y34]_x0001_gb|ELQ67577.1| transcription factor steA [Magnaporthe oryzae P131]	Magnaporthe oryzae Y34	Eukaryota; Fungi; Dikarya; Ascomycota; Pezizomycotina; Sordariomycetes; Sordariomycetidae; Magnaporthales; Magnaporthaceae; Magnaporthe.
gi|13236844|gb|AAK14814.1|	XP_001273955.1	0	62.8049	sexual development transcription factor SteA [Aspergillus clavatus NRRL 1]_x0001_gb|EAW12529.1| sexual development transcription factor SteA [Aspergillus clavatus NRRL 1]	Aspergillus clavatus NRRL 1	Eukaryota; Fungi; Dikarya; Ascomycota; Pezizomycotina; Eurotiomycetes; Eurotiomycetidae; Eurotiales; Aspergillaceae; Aspergillus.
gi|13236844|gb|AAK14814.1|	GAD97911.1	0	63.2061	sexual development transcription factor SteA [Byssochlamys spectabilis No. 5]	Byssochlamys spectabilis No. 5	Eukaryota; Fungi; Dikarya; Ascomycota; Pezizomycotina; Eurotiomycetes; Eurotiomycetidae; Eurotiales; Thermoascaceae; Byssochlamys. FEATURES Location/Qualifiers source 1..683 /organism="Byssochlamys spectabilis No. 5" /culture_collection="NBRC:109023" /db_xref="taxon:1356009" /note="anamorph: Paecilomyces variotii; contig: PVAR5_00045_1" Protein 1..683 /product="sexual development transcription fa…
gi|13236844|gb|AAK14814.1|	ELR02352.1	0	62.3167	hypothetical protein GMDG_05416 [Pseudogymnoascus destructans 20631-21]	Pseudogymnoascus destructans 20631-21	Eukaryota; Fungi; Dikarya; Ascomycota; Pezizomycotina; Leotiomycetes; Leotiomycetes incertae sedis; Pseudeurotiaceae; Pseudogymnoascus.
gi|13236844|gb|AAK14814.1|	ERF69131.1	0	63.9394	Transcription factor steA [Endocarpon pusillum Z07020]	Endocarpon pusillum Z07020	Eukaryota; Fungi; Dikarya; Ascomycota; Pezizomycotina; Eurotiomycetes; Chaetothyriomycetidae; Verrucariales; Verrucariaceae; Endocarpon.
gi|13236844|gb|AAK14814.1|	EON65980.1	0	61.8182	hypothetical protein W97_05222 [Coniosporium apollinis CBS 100218]	Coniosporium apollinis CBS 100218	Eukaryota; Fungi; Dikarya; Ascomycota; Pezizomycotina; Eurotiomycetes; Chaetothyriomycetidae; Chaetothyriales; Herpotrichiellaceae; Coniosporium.
gi|13236844|gb|AAK14814.1|	XP_003069430.1	0	63.1498	Transcription factor SteA, putative [Coccidioides posadasii C735 delta SOWgp]_x0001_gb|EER27285.1| Transcription factor SteA, putative [Coccidioides posadasii C735 delta SOWgp]_x0001_gb|EFW16529.1| transcription factor steA [Coccidioides posadasii str. Silveira]	Coccidioides posadasii C735 delta SOWgp	Eukaryota; Fungi; Dikarya; Ascomycota; Pezizomycotina; Eurotiomycetes; Eurotiomycetidae; Onygenales; mitosporic Onygenales; Coccidioides.
gi|13236844|gb|AAK14814.1|	XP_002482228.1	0	61.9697	sexual development transcription factor SteA [Talaromyces stipitatus ATCC 10500]_x0001_gb|EED18236.1| sexual development transcription factor SteA [Talaromyces stipitatus ATCC 10500]	Talaromyces stipitatus ATCC 10500	Eukaryota; Fungi; Dikarya; Ascomycota; Pezizomycotina; Eurotiomycetes; Eurotiomycetidae; Eurotiales; Trichocomaceae; Talaromyces.
gi|13236844|gb|AAK14814.1|	EJB10923.1	0	63.1498	transcription factor steA [Coccidioides immitis RS]	Coccidioides immitis RS	Eukaryota; Fungi; Dikarya; Ascomycota; Pezizomycotina; Eurotiomycetes; Eurotiomycetidae; Onygenales; mitosporic Onygenales; Coccidioides.
gi|13236844|gb|AAK14814.1|	XP_001817064.1	0	62.9008	transcription factor steA [Aspergillus oryzae RIB40]_x0001_ref|XP_002382992.1| sexual development transcription factor SteA [Aspergillus flavus NRRL3357]_x0001_dbj|BAE55062.1| unnamed protein product [Aspergillus oryzae RIB40]_x0001_gb|EED46812.1| sexual development transcription factor SteA [Aspergillus flavus NRRL3357]_x0001_gb|EIT72532.1| transcription factor steA [Aspergillus oryzae 3.042]	Aspergillus oryzae RIB40	Eukaryota; Fungi; Dikarya; Ascomycota; Pezizomycotina; Eurotiomycetes; Eurotiomycetidae; Eurotiales; Aspergillaceae; Aspergillus.
gi|13236844|gb|AAK14814.1|	EQL30760.1	0	61.4583	transcription factor STE12 [Ajellomyces dermatitidis ATCC 26199]_x0001_gb|EQL30761.1| transcription factor STE12, variant [Ajellomyces dermatitidis ATCC 26199]	Ajellomyces dermatitidis ATCC 26199	Eukaryota; Fungi; Dikarya; Ascomycota; Pezizomycotina; Eurotiomycetes; Eurotiomycetidae; Onygenales; Ajellomycetaceae; Ajellomyces.
gi|13236844|gb|AAK14814.1|	XP_001242154.1	0	63.354	hypothetical protein CIMG_06050 [Coccidioides immitis RS]	Coccidioides immitis RS	Eukaryota; Fungi; Dikarya; Ascomycota; Pezizomycotina; Eurotiomycetes; Eurotiomycetidae; Onygenales; mitosporic Onygenales; Coccidioides.
gi|13236844|gb|AAK14814.1|	EGE86999.1	0	61.276	transcription factor steA [Ajellomyces dermatitidis ATCC 18188]	Ajellomyces dermatitidis ATCC 18188	Eukaryota; Fungi; Dikarya; Ascomycota; Pezizomycotina; Eurotiomycetes; Eurotiomycetidae; Onygenales; Ajellomycetaceae; Ajellomyces.
gi|13236844|gb|AAK14814.1|	XP_001398387.1	0	63.0792	transcription factor steA [Aspergillus niger CBS 513.88]_x0001_emb|CAK43054.1| unnamed protein product [Aspergillus niger]_x0001_gb|EHA22405.1| transcription factor steA [Aspergillus niger ATCC 1015]	Aspergillus niger CBS 513.88	Eukaryota; Fungi; Dikarya; Ascomycota; Pezizomycotina; Eurotiomycetes; Eurotiomycetidae; Eurotiales; Aspergillaceae; Aspergillus.
gi|13236844|gb|AAK14814.1|	EPS34354.1	0	61.912	hypothetical protein PDE_09318 [Penicillium oxalicum 114-2]	Penicillium oxalicum 114-2	Eukaryota; Fungi; Dikarya; Ascomycota; Pezizomycotina; Eurotiomycetes; Eurotiomycetidae; Eurotiales; Aspergillaceae; Penicillium.
gi|13236844|gb|AAK14814.1|	XP_001931428.1	0	62.4811	transcription factor steA [Pyrenophora tritici-repentis Pt-1C-BFP]_x0001_gb|EDU40533.1| transcription factor steA [Pyrenophora tritici-repentis Pt-1C-BFP]	Pyrenophora tritici-repentis Pt-1C-BFP	Eukaryota; Fungi; Dikarya; Ascomycota; Pezizomycotina; Dothideomycetes; Pleosporomycetidae; Pleosporales; Pleosporineae; Pleosporaceae; Pyrenophora.
gi|13236844|gb|AAK14814.1|	XP_002148000.1	0	62.1746	sexual development transcription factor SteA [Talaromyces marneffei ATCC 18224]_x0001_gb|EEA24489.1| sexual development transcription factor SteA [Talaromyces marneffei ATCC 18224]	Talaromyces marneffei ATCC 18224	Eukaryota; Fungi; Dikarya; Ascomycota; Pezizomycotina; Eurotiomycetes; Eurotiomycetidae; Eurotiales; Trichocomaceae; Talaromyces.
gi|13236844|gb|AAK14814.1|	XP_003173528.1	0	62.2155	transcription factor steA [Arthroderma gypseum CBS 118893]_x0001_gb|EFR00698.1| transcription factor steA [Arthroderma gypseum CBS 118893]	Arthroderma gypseum CBS 118893	Eukaryota; Fungi; Dikarya; Ascomycota; Pezizomycotina; Eurotiomycetes; Eurotiomycetidae; Onygenales; Arthrodermataceae; Arthroderma.
gi|13236844|gb|AAK14814.1|	EGD92573.1	0	61.4568	homeodomain transcription factor StlA [Trichophyton tonsurans CBS 112818]	Trichophyton tonsurans CBS 112818	Eukaryota; Fungi; Dikarya; Ascomycota; Pezizomycotina; Eurotiomycetes; Eurotiomycetidae; Onygenales; Arthrodermataceae; mitosporic Arthrodermataceae; Trichophyton.
gi|13236844|gb|AAK14814.1|	EGE03966.1	0	61.4568	homeodomain transcription factor StlA [Trichophyton equinum CBS 127.97]	Trichophyton equinum CBS 127.97	Eukaryota; Fungi; Dikarya; Ascomycota; Pezizomycotina; Eurotiomycetes; Eurotiomycetidae; Onygenales; Arthrodermataceae; mitosporic Arthrodermataceae; Trichophyton.
gi|13236844|gb|AAK14814.1|	AFS49719.1	0	62.1257	Ste12-like transcription factor [Setosphaeria turcica]_x0001_gb|EOA89381.1| hypothetical protein SETTUDRAFT_105656 [Setosphaeria turcica Et28A]	Setosphaeria turcica	Eukaryota; Fungi; Dikarya; Ascomycota; Pezizomycotina; Dothideomycetes; Pleosporomycetidae; Pleosporales; Pleosporineae; Pleosporaceae; Setosphaeria.
gi|13236844|gb|AAK14814.1|	XP_659894.1	0	62.0482	STEA_EMENI Transcription factor SteA [Aspergillus nidulans FGSC A4]_x0001_sp|O74252.1|STE12_EMENI RecName: Full=Transcription factor steA_x0001_gb|AAC31206.1| homeodomain DNA-binding transcription factor [Aspergillus nidulans]_x0001_gb|EAA64401.1| STEA_EMENI Transcription factor SteA [Aspergillus nidulans FGSC A4]_x0001_tpe|CBF86542.1| TPA: Transcription factor steA [Source:UniProtKB/Swiss-Prot;A…	Aspergillus nidulans FGSC A4	Eukaryota; Fungi; Dikarya; Ascomycota; Pezizomycotina; Eurotiomycetes; Eurotiomycetidae; Eurotiales; Aspergillaceae; Aspergillus.
gi|13236844|gb|AAK14814.1|	EOD44836.1	0	63.8365	putative transcription factor stea protein [Neofusicoccum parvum UCRNP2]	Neofusicoccum parvum UCRNP2	Eukaryota; Fungi; Dikarya; Ascomycota; Pezizomycotina; Dothideomycetes; Dothideomycetes incertae sedis; Botryosphaeriales; Botryosphaeriaceae; Neofusicoccum.
gi|13236844|gb|AAK14814.1|	EKG15816.1	0	62.844	Transcription factor STE-like protein [Macrophomina phaseolina MS6]	Macrophomina phaseolina MS6	Eukaryota; Fungi; Dikarya; Ascomycota; Pezizomycotina; Dothideomycetes; Dothideomycetes incertae sedis; Botryosphaeriales; Botryosphaeriaceae; Macrophomina.
gi|13236844|gb|AAK14814.1|	EUN30394.1	0	61.699	hypothetical protein COCVIDRAFT_90476 [Bipolaris victoriae FI3]	Bipolaris victoriae FI3	Eukaryota; Fungi; Dikarya; Ascomycota; Pezizomycotina; Dothideomycetes; Pleosporomycetidae; Pleosporales; Pleosporineae; Pleosporaceae; Bipolaris.
gi|13236844|gb|AAK14814.1|	EUC38083.1	0	61.4476	hypothetical protein COCCADRAFT_32775 [Bipolaris zeicola 26-R-13]	Bipolaris zeicola 26-R-13	Eukaryota; Fungi; Dikarya; Ascomycota; Pezizomycotina; Dothideomycetes; Pleosporomycetidae; Pleosporales; Pleosporineae; Pleosporaceae; Bipolaris.
gi|13236844|gb|AAK14814.1|	EMD91973.1	0	61.997	hypothetical protein COCHEDRAFT_1100366 [Bipolaris maydis C5]_x0001_gb|ENI02543.1| hypothetical protein COCC4DRAFT_145310 [Bipolaris maydis ATCC 48331]	Bipolaris maydis C5	Eukaryota; Fungi; Dikarya; Ascomycota; Pezizomycotina; Dothideomycetes; Pleosporomycetidae; Pleosporales; Pleosporineae; Pleosporaceae; Bipolaris.
gi|13236844|gb|AAK14814.1|	EUC47249.1	0	61.7339	hypothetical protein COCMIDRAFT_90696 [Bipolaris oryzae ATCC 44560]	Bipolaris oryzae ATCC 44560	Eukaryota; Fungi; Dikarya; Ascomycota; Pezizomycotina; Dothideomycetes; Pleosporomycetidae; Pleosporales; Pleosporineae; Pleosporaceae; Bipolaris.
gi|13236844|gb|AAK14814.1|	EMD67728.1	0	61.7339	hypothetical protein COCSADRAFT_292626 [Bipolaris sorokiniana ND90Pr]	Bipolaris sorokiniana ND90Pr	Eukaryota; Fungi; Dikarya; Ascomycota; Pezizomycotina; Dothideomycetes; Pleosporomycetidae; Pleosporales; Pleosporineae; Pleosporaceae; Bipolaris.
gi|13236844|gb|AAK14814.1|	XP_003303640.1	0	62.1988	hypothetical protein PTT_15938 [Pyrenophora teres f. teres 0-1]_x0001_gb|EFQ88266.1| hypothetical protein PTT_15938 [Pyrenophora teres f. teres 0-1]	Pyrenophora teres f. teres 0-1	Eukaryota; Fungi; Dikarya; Ascomycota; Pezizomycotina; Dothideomycetes; Pleosporomycetidae; Pleosporales; Pleosporineae; Pleosporaceae; Pyrenophora.
gi|13236844|gb|AAK14814.1|	XP_002625792.1	0	60.8631	transcription factor steA [Ajellomyces dermatitidis SLH14081]_x0001_gb|EEQ77525.1| transcription factor steA [Ajellomyces dermatitidis SLH14081]	Ajellomyces dermatitidis SLH14081	Eukaryota; Fungi; Dikarya; Ascomycota; Pezizomycotina; Eurotiomycetes; Eurotiomycetidae; Onygenales; Ajellomycetaceae; Ajellomyces.
gi|13236844|gb|AAK14814.1|	AAK21854.1	0	61.305	homeodomain transcription factor StlA [Talaromyces marneffei]_x0001_gb|ABH09729.1| STE12-like protein [Talaromyces marneffei]	Talaromyces marneffei	Eukaryota; Fungi; Dikarya; Ascomycota; Pezizomycotina; Eurotiomycetes; Eurotiomycetidae; Eurotiales; Trichocomaceae; Talaromyces.
gi|13236844|gb|AAK14814.1|	XP_002557543.1	0	61.5267	Pc12g07060 [Penicillium chrysogenum Wisconsin 54-1255]_x0001_emb|CAP80333.1| Pc12g07060 [Penicillium chrysogenum Wisconsin 54-1255]	Penicillium chrysogenum Wisconsin 54-1255	Eukaryota; Fungi; Dikarya; Ascomycota; Pezizomycotina; Eurotiomycetes; Eurotiomycetidae; Eurotiales; Aspergillaceae; Penicillium; Penicillium chrysogenum complex.
gi|13236844|gb|AAK14814.1|	EEQ86921.1	0	60.3245	transcription factor steA [Ajellomyces dermatitidis ER-3]	Ajellomyces dermatitidis ER-3	Eukaryota; Fungi; Dikarya; Ascomycota; Pezizomycotina; Eurotiomycetes; Eurotiomycetidae; Onygenales; Ajellomycetaceae; Ajellomyces.
gi|13236844|gb|AAK14814.1|	CDM35797.1	0	61.7737	Transcription factor steA [Penicillium roqueforti]	Penicillium roqueforti	Eukaryota; Fungi; Dikarya; Ascomycota; Pezizomycotina; Eurotiomycetes; Eurotiomycetidae; Eurotiales; Aspergillaceae; Penicillium.
gi|13236844|gb|AAK14814.1|	XP_003001098.1	0	57.3569	transcription factor steA [Verticillium alfalfae VaMs.102]_x0001_gb|EEY22784.1| transcription factor steA [Verticillium alfalfae VaMs.102]	Verticillium alfalfae VaMs.102	Eukaryota; Fungi; Dikarya; Ascomycota; Pezizomycotina; Sordariomycetes; Hypocreomycetidae; Glomerellales; Plectosphaerellaceae; mitosporic Plectosphaerellaceae; Verticillium.
gi|13236844|gb|AAK14814.1|	XP_003844632.1	0	62.634	similar to transcription factor steA [Leptosphaeria maculans JN3]_x0001_emb|CBY01153.1| similar to transcription factor steA [Leptosphaeria maculans JN3]	Leptosphaeria maculans JN3	Eukaryota; Fungi; Dikarya; Ascomycota; Pezizomycotina; Dothideomycetes; Pleosporomycetidae; Pleosporales; Pleosporineae; Leptosphaeriaceae; Leptosphaeria; Leptosphaeria maculans complex.
gi|13236844|gb|AAK14814.1|	AFV74748.1	0	61.0092	SteA [Penicillium digitatum]	Penicillium digitatum	Eukaryota; Fungi; Dikarya; Ascomycota; Pezizomycotina; Eurotiomycetes; Eurotiomycetidae; Eurotiales; Aspergillaceae; Penicillium.
gi|13236844|gb|AAK14814.1|	EEH06095.1	0	60.6928	transcription factor steA [Ajellomyces capsulatus G186AR]	Ajellomyces capsulatus G186AR	Eukaryota; Fungi; Dikarya; Ascomycota; Pezizomycotina; Eurotiomycetes; Eurotiomycetidae; Onygenales; Ajellomycetaceae; Ajellomyces.
gi|13236844|gb|AAK14814.1|	XP_002838701.1	0	61.7602	hypothetical protein [Tuber melanosporum Mel28]_x0001_emb|CAZ82892.1| unnamed protein product [Tuber melanosporum]	Tuber melanosporum Mel28	Eukaryota; Fungi; Dikarya; Ascomycota; Pezizomycotina; Pezizomycetes; Pezizales; Tuberaceae; Tuber.
gi|13236844|gb|AAK14814.1|	XP_001229441.1	0	57.7778	hypothetical protein CHGG_02925 [Chaetomium globosum CBS 148.51]_x0001_gb|EAQ90990.1| hypothetical protein CHGG_02925 [Chaetomium globosum CBS 148.51]	Chaetomium globosum CBS 148.51	Eukaryota; Fungi; Dikarya; Ascomycota; Pezizomycotina; Sordariomycetes; Sordariomycetidae; Sordariales; Chaetomiaceae; Chaetomium.
gi|3777587|gb|AAC64945.1|	AAC64945.1	0	100	TOL [Neurospora crassa]	Neurospora crassa	Eukaryota; Fungi; Dikarya; Ascomycota; Pezizomycotina; Sordariomycetes; Sordariomycetidae; Sordariales; Sordariaceae; Neurospora.
gi|3777587|gb|AAC64945.1|	CAF05993.1	0	99.8966	protein TOL [Neurospora crassa]_x0001_gb|EAA26675.2| TOL [Neurospora crassa OR74A]	Neurospora crassa	Eukaryota; Fungi; Dikarya; Ascomycota; Pezizomycotina; Sordariomycetes; Sordariomycetidae; Sordariales; Sordariaceae; Neurospora.
gi|3777587|gb|AAC64945.1|	EGZ73464.1	0	90.2792	protein TOL [Neurospora tetrasperma FGSC 2509]	Neurospora tetrasperma FGSC 2509	Eukaryota; Fungi; Dikarya; Ascomycota; Pezizomycotina; Sordariomycetes; Sordariomycetidae; Sordariales; Sordariaceae; Neurospora.
gi|3777587|gb|AAC64945.1|	EGO59344.1	0	88.4774	protein TOL [Neurospora tetrasperma FGSC 2508]	Neurospora tetrasperma FGSC 2508	Eukaryota; Fungi; Dikarya; Ascomycota; Pezizomycotina; Sordariomycetes; Sordariomycetidae; Sordariales; Sordariaceae; Neurospora.
gi|3777587|gb|AAC64945.1|	XP_955911.1	0	99.8559	hypothetical protein NCU04453 [Neurospora crassa OR74A]	Neurospora crassa OR74A	Eukaryota; Fungi; Dikarya; Ascomycota; Pezizomycotina; Sordariomycetes; Sordariomycetidae; Sordariales; Sordariaceae; Neurospora.
gi|3777587|gb|AAC64945.1|	EGO56942.1	8e-07	50.8197	hypothetical protein NEUTE1DRAFT_123349 [Neurospora tetrasperma FGSC 2508]	Neurospora tetrasperma FGSC 2508	Eukaryota; Fungi; Dikarya; Ascomycota; Pezizomycotina; Sordariomycetes; Sordariomycetidae; Sordariales; Sordariaceae; Neurospora.
gi|3777587|gb|AAC64945.1|	EGZ70156.1	9e-07	50.8197	HET-domain-containing protein [Neurospora tetrasperma FGSC 2509]	Neurospora tetrasperma FGSC 2509	Eukaryota; Fungi; Dikarya; Ascomycota; Pezizomycotina; Sordariomycetes; Sordariomycetidae; Sordariales; Sordariaceae; Neurospora.
gi|1399532|gb|AAB03277.1|	AAB03277.1	0	100	NUC-2 [Neurospora crassa]	Neurospora crassa	Eukaryota; Fungi; Dikarya; Ascomycota; Pezizomycotina; Sordariomycetes; Sordariomycetidae; Sordariales; Sordariaceae; Neurospora.
gi|1399532|gb|AAB03277.1|	Q01317.2	0	99.9062	RecName: Full=Ankyrin repeat protein nuc-2_x0001_emb|CAD70463.1| Nuc-2 protein [Neurospora crassa]	Neurospora crassa OR74A	Eukaryota; Fungi; Dikarya; Ascomycota; Pezizomycotina; Sordariomycetes; Sordariomycetidae; Sordariales; Sordariaceae; Neurospora.
gi|1399532|gb|AAB03277.1|	XP_003344945.1	0	91.8199	hypothetical protein SMAC_06722 [Sordaria macrospora k-hell]_x0001_emb|CCC07520.1| unnamed protein product [Sordaria macrospora k-hell]	Sordaria macrospora k-hell	Eukaryota; Fungi; Dikarya; Ascomycota; Pezizomycotina; Sordariomycetes; Sordariomycetidae; Sordariales; Sordariaceae; Sordaria.
gi|1399532|gb|AAB03277.1|	XP_001727960.1	0	96.9728	hypothetical protein NCU11426 [Neurospora crassa OR74A]	Neurospora crassa OR74A	Eukaryota; Fungi; Dikarya; Ascomycota; Pezizomycotina; Sordariomycetes; Sordariomycetidae; Sordariales; Sordariaceae; Neurospora.
gi|1399532|gb|AAB03277.1|	EGO56645.1	0	95.569	hypothetical protein NEUTE1DRAFT_101916 [Neurospora tetrasperma FGSC 2508]	Neurospora tetrasperma FGSC 2508	Eukaryota; Fungi; Dikarya; Ascomycota; Pezizomycotina; Sordariomycetes; Sordariomycetidae; Sordariales; Sordariaceae; Neurospora.
gi|1399532|gb|AAB03277.1|	ENH84374.1	0	72.6336	ankyrin repeat protein nuc-2 [Colletotrichum orbiculare MAFF 240422]	Colletotrichum orbiculare MAFF 240422	Eukaryota; Fungi; Dikarya; Ascomycota; Pezizomycotina; Sordariomycetes; Hypocreomycetidae; Glomerellales; Glomerellaceae; mitosporic Glomerellaceae; Colletotrichum.
gi|1399532|gb|AAB03277.1|	EXF80974.1	0	72.2326	ankyrin repeat protein nuc-2 [Colletotrichum fioriniae PJ7]	Colletotrichum fioriniae PJ7	Eukaryota; Fungi; Dikarya; Ascomycota; Pezizomycotina; Sordariomycetes; Hypocreomycetidae; Glomerellales; Glomerellaceae; mitosporic Glomerellaceae; Colletotrichum.
gi|1399532|gb|AAB03277.1|	ELA37860.1	0	72.7955	ankyrin repeat protein nuc-2 [Colletotrichum gloeosporioides Nara gc5]	Colletotrichum gloeosporioides Nara gc5	Eukaryota; Fungi; Dikarya; Ascomycota; Pezizomycotina; Sordariomycetes; Hypocreomycetidae; Glomerellales; Glomerellaceae; mitosporic Glomerellaceae; Colletotrichum.
gi|1399532|gb|AAB03277.1|	EFQ33420.1	0	71.6432	SPX domain-containing protein [Colletotrichum graminicola M1.001]	Colletotrichum graminicola M1.001	Eukaryota; Fungi; Dikarya; Ascomycota; Pezizomycotina; Sordariomycetes; Hypocreomycetidae; Glomerellales; Glomerellaceae; mitosporic Glomerellaceae; Colletotrichum.
gi|1399532|gb|AAB03277.1|	EQB56876.1	0	72.6079	hypothetical protein CGLO_03077 [Colletotrichum gloeosporioides Cg-14]	Colletotrichum gloeosporioides Cg-14	Eukaryota; Fungi; Dikarya; Ascomycota; Pezizomycotina; Sordariomycetes; Hypocreomycetidae; Glomerellales; Glomerellaceae; mitosporic Glomerellaceae; Colletotrichum.
gi|1399532|gb|AAB03277.1|	XP_003005713.1	0	70.5556	ankyrin repeat protein nuc-2 [Verticillium alfalfae VaMs.102]_x0001_gb|EEY17557.1| ankyrin repeat protein nuc-2 [Verticillium alfalfae VaMs.102]	Verticillium alfalfae VaMs.102	Eukaryota; Fungi; Dikarya; Ascomycota; Pezizomycotina; Sordariomycetes; Hypocreomycetidae; Glomerellales; Plectosphaerellaceae; mitosporic Plectosphaerellaceae; Verticillium.
gi|1399532|gb|AAB03277.1|	EJT76868.1	0	70.4461	ankyrin repeat protein nuc-2 [Gaeumannomyces graminis var. tritici R3-111a-1]	Gaeumannomyces graminis var. tritici R3-111a-1	Eukaryota; Fungi; Dikarya; Ascomycota; Pezizomycotina; Sordariomycetes; Sordariomycetidae; Magnaporthales; Magnaporthaceae; Gaeumannomyces.
gi|1399532|gb|AAB03277.1|	ETS78763.1	0	69.8784	Ankyrin repeat protein nuc-2 [Pestalotiopsis fici W106-1]	Pestalotiopsis fici W106-1	Eukaryota; Fungi; Dikarya; Ascomycota; Pezizomycotina; Sordariomycetes; Xylariomycetidae; Xylariales; Amphisphaeriaceae; mitosporic Amphisphaeriaceae; Pestalotiopsis.
gi|1399532|gb|AAB03277.1|	XP_001909700.1	0	70.3971	hypothetical protein [Podospora anserina S mat+]_x0001_emb|CAP70833.1| unnamed protein product [Podospora anserina S mat+]	Podospora anserina S mat+	Eukaryota; Fungi; Dikarya; Ascomycota; Pezizomycotina; Sordariomycetes; Sordariomycetidae; Sordariales; Lasiosphaeriaceae; Podospora.
gi|1399532|gb|AAB03277.1|	XP_001225584.1	0	70.872	hypothetical protein CHGG_07928 [Chaetomium globosum CBS 148.51]_x0001_gb|EAQ86675.1| hypothetical protein CHGG_07928 [Chaetomium globosum CBS 148.51]	Chaetomium globosum CBS 148.51	Eukaryota; Fungi; Dikarya; Ascomycota; Pezizomycotina; Sordariomycetes; Sordariomycetidae; Sordariales; Chaetomiaceae; Chaetomium.
gi|1399532|gb|AAB03277.1|	EPE03182.1	0	67.8182	ankyrin repeat protein nuc-2 [Ophiostoma piceae UAMH 11346]	Ophiostoma piceae UAMH 11346	Eukaryota; Fungi; Dikarya; Ascomycota; Pezizomycotina; Sordariomycetes; Sordariomycetidae; Ophiostomatales; Ophiostomataceae; Ophiostoma.
gi|1399532|gb|AAB03277.1|	EON99374.1	0	72.2166	putative ankyrin repeat protein nuc-2 protein [Togninia minima UCRPA7]	Togninia minima UCRPA7	Eukaryota; Fungi; Dikarya; Ascomycota; Pezizomycotina; Sordariomycetes; Sordariomycetidae; Calosphaeriales; Calosphaeriaceae; Togninia.
gi|1399532|gb|AAB03277.1|	XP_003709322.1	0	68.5662	ankyrin repeat protein nuc-2 [Magnaporthe oryzae 70-15]_x0001_gb|EHA56710.1| ankyrin repeat protein nuc-2 [Magnaporthe oryzae 70-15]	Magnaporthe oryzae 70-15	Eukaryota; Fungi; Dikarya; Ascomycota; Pezizomycotina; Sordariomycetes; Sordariomycetidae; Magnaporthales; Magnaporthaceae; Magnaporthe.
gi|1399532|gb|AAB03277.1|	EWY80364.1	0	69.5408	ankyrin repeat protein nuc-2 [Fusarium oxysporum FOSC 3-a]_x0001_gb|EWY80365.1| ankyrin repeat protein nuc-2 [Fusarium oxysporum FOSC 3-a]_x0001_gb|EWY80366.1| ankyrin repeat protein nuc-2 [Fusarium oxysporum FOSC 3-a]	Fusarium oxysporum FOSC 3-a	Eukaryota; Fungi; Dikarya; Ascomycota; Pezizomycotina; Sordariomycetes; Hypocreomycetidae; Hypocreales; Nectriaceae; Fusarium; Fusarium oxysporum species complex.
gi|1399532|gb|AAB03277.1|	EWZ49538.1	0	69.2596	ankyrin repeat protein nuc-2 [Fusarium oxysporum Fo47]_x0001_gb|EWZ49539.1| ankyrin repeat protein nuc-2 [Fusarium oxysporum Fo47]_x0001_gb|EWZ49540.1| ankyrin repeat protein nuc-2 [Fusarium oxysporum Fo47]_x0001_gb|EWZ89011.1| ankyrin repeat protein nuc-2 [Fusarium oxysporum f. sp. lycopersici MN25]_x0001_gb|EWZ89012.1| ankyrin repeat protein nuc-2 [Fusarium oxysporum f. sp. lycopersici MN25]_x0…	Fusarium oxysporum Fo47	Eukaryota; Fungi; Dikarya; Ascomycota; Pezizomycotina; Sordariomycetes; Hypocreomycetidae; Hypocreales; Nectriaceae; Fusarium; Fusarium oxysporum species complex.
gi|1399532|gb|AAB03277.1|	EWG50384.1	0	69.1659	ankyrin repeat protein nuc-2 [Fusarium verticillioides 7600]_x0001_gb|EWG50385.1| ankyrin repeat protein nuc-2 [Fusarium verticillioides 7600]	Fusarium verticillioides 7600	Eukaryota; Fungi; Dikarya; Ascomycota; Pezizomycotina; Sordariomycetes; Hypocreomycetidae; Hypocreales; Nectriaceae; Fusarium; Fusarium fujikuroi species complex.
gi|1399532|gb|AAB03277.1|	EKD12853.1	0	67.2897	SPX domain-containing protein [Marssonina brunnea f. sp. 'multigermtubi' MB_m1]	Marssonina brunnea f. sp. 'multigermtubi' MB_m1	Eukaryota; Fungi; Dikarya; Ascomycota; Pezizomycotina; Leotiomycetes; Helotiales; Dermateaceae; Marssonina.
gi|1399532|gb|AAB03277.1|	EXK46785.1	0	69.1659	ankyrin repeat protein nuc-2 [Fusarium oxysporum f. sp. melonis 26406]_x0001_gb|EXK46786.1| ankyrin repeat protein nuc-2 [Fusarium oxysporum f. sp. melonis 26406]_x0001_gb|EXK46787.1| ankyrin repeat protein nuc-2 [Fusarium oxysporum f. sp. melonis 26406]	Fusarium oxysporum f. sp. melonis 26406	Eukaryota; Fungi; Dikarya; Ascomycota; Pezizomycotina; Sordariomycetes; Hypocreomycetidae; Hypocreales; Nectriaceae; mitosporic Nectriaceae; Fusarium; Fusarium oxysporum species complex.
gi|1399532|gb|AAB03277.1|	EMR88825.1	0	68.0712	putative ankyrin repeat protein nuc-2 protein [Botryotinia fuckeliana BcDW1]	Botryotinia fuckeliana BcDW1	Eukaryota; Fungi; Dikarya; Ascomycota; Pezizomycotina; Leotiomycetes; Helotiales; Sclerotiniaceae; Botryotinia.
gi|1399532|gb|AAB03277.1|	ESZ91680.1	0	67.3852	ankyrin repeat protein nuc-2 [Sclerotinia borealis F-4157]	Sclerotinia borealis F-4157	Eukaryota; Fungi; Dikarya; Ascomycota; Pezizomycotina; Leotiomycetes; Helotiales; Sclerotiniaceae; Sclerotinia.
gi|1399532|gb|AAB03277.1|	EKJ79043.1	0	69.1948	hypothetical protein FPSE_00791 [Fusarium pseudograminearum CS3096]	Fusarium pseudograminearum CS3096	Eukaryota; Fungi; Dikarya; Ascomycota; Pezizomycotina; Sordariomycetes; Hypocreomycetidae; Hypocreales; Nectriaceae; Fusarium.
gi|1399532|gb|AAB03277.1|	EPE29474.1	0	66.4551	Ankyrin repeat-containing protein [Glarea lozoyensis ATCC 20868]	Glarea lozoyensis ATCC 20868	Eukaryota; Fungi; Dikarya; Ascomycota; Pezizomycotina; Leotiomycetes; Helotiales; Helotiaceae; Glarea.
gi|1399532|gb|AAB03277.1|	XP_001588668.1	0	67.4136	hypothetical protein SS1G_10215 [Sclerotinia sclerotiorum 1980]_x0001_gb|EDN94342.1| hypothetical protein SS1G_10215 [Sclerotinia sclerotiorum 1980 UF-70]	Sclerotinia sclerotiorum 1980 UF-70	Eukaryota; Fungi; Dikarya; Ascomycota; Pezizomycotina; Leotiomycetes; Helotiales; Sclerotiniaceae; Sclerotinia.
gi|1399532|gb|AAB03277.1|	XP_381720.1	0	69.108	hypothetical protein FG01544.1 [Fusarium graminearum PH-1]	Fusarium graminearum PH-1	Eukaryota; Fungi; Dikarya; Ascomycota; Pezizomycotina; Sordariomycetes; Hypocreomycetidae; Hypocreales; Nectriaceae; Fusarium.
gi|1399532|gb|AAB03277.1|	XP_001553133.1	0	67.5726	hypothetical protein BC1G_08500 [Botryotinia fuckeliana B05.10]_x0001_emb|CCD44282.1| similar to ankyrin repeat protein nuc-2 [Botryotinia fuckeliana T4]	Botryotinia fuckeliana B05.10	Eukaryota; Fungi; Dikarya; Ascomycota; Pezizomycotina; Leotiomycetes; Helotiales; Sclerotiniaceae; Botryotinia.
gi|1399532|gb|AAB03277.1|	EHK16017.1	0	66.946	hypothetical protein TRIVIDRAFT_184479 [Trichoderma virens Gv29-8]	Trichoderma virens Gv29-8	Eukaryota; Fungi; Dikarya; Ascomycota; Pezizomycotina; Sordariomycetes; Hypocreomycetidae; Hypocreales; Hypocreaceae; Trichoderma.
gi|1399532|gb|AAB03277.1|	EHK46469.1	0	66.8529	hypothetical protein TRIATDRAFT_218493 [Trichoderma atroviride IMI 206040]	Trichoderma atroviride IMI 206040	Eukaryota; Fungi; Dikarya; Ascomycota; Pezizomycotina; Sordariomycetes; Hypocreomycetidae; Hypocreales; Hypocreaceae; Trichoderma.
gi|1399532|gb|AAB03277.1|	EGY17214.1	0	70.6175	ankyrin repeat protein nuc-2 [Verticillium dahliae VdLs.17]	Verticillium dahliae VdLs.17	Eukaryota; Fungi; Dikarya; Ascomycota; Pezizomycotina; Sordariomycetes; Hypocreomycetidae; Glomerellales; Plectosphaerellaceae; mitosporic Plectosphaerellaceae; Verticillium.
gi|1399532|gb|AAB03277.1|	ENH72543.1	0	68.4414	Ankyrin repeat protein nuc-2 [Fusarium oxysporum f. sp. cubense race 1]	Fusarium oxysporum f. sp. cubense race 1	Eukaryota; Fungi; Dikarya; Ascomycota; Pezizomycotina; Sordariomycetes; Hypocreomycetidae; Hypocreales; Nectriaceae; Fusarium; Fusarium oxysporum species complex.
gi|1399532|gb|AAB03277.1|	EGU80110.1	0	68.3446	hypothetical protein FOXB_09385 [Fusarium oxysporum Fo5176]	Fusarium oxysporum Fo5176	Eukaryota; Fungi; Dikarya; Ascomycota; Pezizomycotina; Sordariomycetes; Hypocreomycetidae; Hypocreales; Nectriaceae; Fusarium; Fusarium oxysporum species complex.
gi|1399532|gb|AAB03277.1|	CCT61759.1	0	68.4414	probable Nuc-2 protein [Fusarium fujikuroi IMI 58289]	Fusarium fujikuroi IMI 58289	Eukaryota; Fungi; Dikarya; Ascomycota; Pezizomycotina; Sordariomycetes; Hypocreomycetidae; Hypocreales; Nectriaceae; Fusarium; Fusarium fujikuroi species complex.
gi|1399532|gb|AAB03277.1|	EMT64595.1	0	68.3446	Ankyrin repeat protein nuc-2 [Fusarium oxysporum f. sp. cubense race 4]	Fusarium oxysporum f. sp. cubense race 4	Eukaryota; Fungi; Dikarya; Ascomycota; Pezizomycotina; Sordariomycetes; Hypocreomycetidae; Hypocreales; Nectriaceae; Fusarium; Fusarium oxysporum species complex.
gi|1399532|gb|AAB03277.1|	CCE32793.1	0	65.6425	probable Nuc-2 protein [Claviceps purpurea 20.1]	Claviceps purpurea 20.1	Eukaryota; Fungi; Dikarya; Ascomycota; Pezizomycotina; Sordariomycetes; Hypocreomycetidae; Hypocreales; Clavicipitaceae; Claviceps. FEATURES Location/Qualifiers source 1..1014 /organism="Claviceps purpurea 20.1" /strain="20.1" /db_xref="taxon:1111077" /clone="scaffold00048" Protein 1..1014 /product="probable Nuc-2 protein" Region 4..146 /region_name="SPX" /note="SPX domain; pfam03105" /db_xref="C…
gi|1399532|gb|AAB03277.1|	ERS96262.1	0	66.2188	hypothetical protein HMPREF1624_07171 [Sporothrix schenckii ATCC 58251]	Sporothrix schenckii ATCC 58251	Eukaryota; Fungi; Dikarya; Ascomycota; Pezizomycotina; Sordariomycetes; Sordariomycetidae; Ophiostomatales; Ophiostomataceae; mitosporic Ophiostomataceae; Sporothrix.
gi|1399532|gb|AAB03277.1|	XP_006690803.1	0	65.5665	cyclin dependent-like protein [Chaetomium thermophilum var. thermophilum DSM 1495]_x0001_gb|EGS23561.1| cyclin dependent-like protein [Chaetomium thermophilum var. thermophilum DSM 1495]	Chaetomium thermophilum var. thermophilum DSM 1495	Eukaryota; Fungi; Dikarya; Ascomycota; Pezizomycotina; Sordariomycetes; Sordariomycetidae; Sordariales; Chaetomiaceae; Chaetomium.
gi|1399532|gb|AAB03277.1|	ELR08665.1	0	64.5736	hypothetical protein GMDG_03351 [Pseudogymnoascus destructans 20631-21]	Pseudogymnoascus destructans 20631-21	Eukaryota; Fungi; Dikarya; Ascomycota; Pezizomycotina; Leotiomycetes; Leotiomycetes incertae sedis; Pseudeurotiaceae; Pseudogymnoascus.
gi|1399532|gb|AAB03277.1|	EWY80367.1	0	68.6747	ankyrin repeat protein nuc-2 [Fusarium oxysporum FOSC 3-a]	Fusarium oxysporum FOSC 3-a	Eukaryota; Fungi; Dikarya; Ascomycota; Pezizomycotina; Sordariomycetes; Hypocreomycetidae; Hypocreales; Nectriaceae; Fusarium; Fusarium oxysporum species complex.
gi|1399532|gb|AAB03277.1|	EWZ49541.1	0	68.4739	ankyrin repeat protein nuc-2 [Fusarium oxysporum Fo47]_x0001_gb|EWZ89014.1| ankyrin repeat protein nuc-2 [Fusarium oxysporum f. sp. lycopersici MN25]_x0001_gb|EXA54337.1| ankyrin repeat protein nuc-2 [Fusarium oxysporum f. sp. pisi HDV247]_x0001_gb|EXK93705.1| ankyrin repeat protein nuc-2 [Fusarium oxysporum f. sp. raphani 54005]_x0001_gb|EXL46351.1| ankyrin repeat protein nuc-2 [Fusarium oxyspor…	Fusarium oxysporum Fo47	Eukaryota; Fungi; Dikarya; Ascomycota; Pezizomycotina; Sordariomycetes; Hypocreomycetidae; Hypocreales; Nectriaceae; Fusarium; Fusarium oxysporum species complex.
gi|1399532|gb|AAB03277.1|	EXK46788.1	0	68.3735	ankyrin repeat protein nuc-2 [Fusarium oxysporum f. sp. melonis 26406]	Fusarium oxysporum f. sp. melonis 26406	Eukaryota; Fungi; Dikarya; Ascomycota; Pezizomycotina; Sordariomycetes; Hypocreomycetidae; Hypocreales; Nectriaceae; mitosporic Nectriaceae; Fusarium; Fusarium oxysporum species complex.
gi|1399532|gb|AAB03277.1|	EJP63568.1	0	64.8023	SPX domain-containing protein [Beauveria bassiana ARSEF 2860]	Beauveria bassiana ARSEF 2860	Eukaryota; Fungi; Dikarya; Ascomycota; Pezizomycotina; Sordariomycetes; Hypocreomycetidae; Hypocreales; Cordycipitaceae; Beauveria.
gi|1399532|gb|AAB03277.1|	EFW98798.1	0	64.1818	cyclin dependent kinase inhibitor [Grosmannia clavigera kw1407]	Grosmannia clavigera kw1407	Eukaryota; Fungi; Dikarya; Ascomycota; Pezizomycotina; Sordariomycetes; Sordariomycetidae; Ophiostomatales; Ophiostomataceae; Grosmannia.
gi|1399532|gb|AAB03277.1|	ELQ41457.1	0	64.1366	ankyrin repeat protein nuc-2 [Magnaporthe oryzae Y34]_x0001_gb|ELQ66996.1| ankyrin repeat protein nuc-2 [Magnaporthe oryzae P131]	Magnaporthe oryzae Y34	Eukaryota; Fungi; Dikarya; Ascomycota; Pezizomycotina; Sordariomycetes; Sordariomycetidae; Magnaporthales; Magnaporthaceae; Magnaporthe.
gi|1399532|gb|AAB03277.1|	EFY87862.1	0	63.1031	Ankyrin repeat protein nuc-2 [Metarhizium acridum CQMa 102]	Metarhizium acridum CQMa 102	Eukaryota; Fungi; Dikarya; Ascomycota; Pezizomycotina; Sordariomycetes; Hypocreomycetidae; Hypocreales; Clavicipitaceae; mitosporic Clavicipitaceae; Metarhizium.
gi|1399532|gb|AAB03277.1|	XP_006674132.1	0	62.4876	ankyrin repeat protein nuc-2 [Cordyceps militaris CM01]_x0001_gb|EGX88887.1| ankyrin repeat protein nuc-2 [Cordyceps militaris CM01]	Cordyceps militaris CM01	Eukaryota; Fungi; Dikarya; Ascomycota; Pezizomycotina; Sordariomycetes; Hypocreomycetidae; Hypocreales; Cordycipitaceae; Cordyceps.
gi|1399532|gb|AAB03277.1|	EFZ02166.1	0	62.9952	Ankyrin repeat protein nuc-2 [Metarhizium anisopliae ARSEF 23]	Metarhizium anisopliae ARSEF 23	Eukaryota; Fungi; Dikarya; Ascomycota; Pezizomycotina; Sordariomycetes; Hypocreomycetidae; Hypocreales; Clavicipitaceae; mitosporic Clavicipitaceae; Metarhizium.
gi|1399532|gb|AAB03277.1|	XP_001821480.2	0	53.6178	ankyrin repeat protein nuc-2 [Aspergillus oryzae RIB40]	Aspergillus oryzae RIB40	Eukaryota; Fungi; Dikarya; Ascomycota; Pezizomycotina; Eurotiomycetes; Eurotiomycetidae; Eurotiales; Aspergillaceae; Aspergillus.
gi|1399532|gb|AAB03277.1|	EDO64869.2	0	100	nuc-2 protein [Neurospora crassa OR74A]	Neurospora crassa OR74A	Eukaryota; Fungi; Dikarya; Ascomycota; Pezizomycotina; Sordariomycetes; Sordariomycetidae; Sordariales; Sordariaceae; Neurospora.
gi|1399532|gb|AAB03277.1|	CAK38478.2	0	53.3703	unnamed protein product [Aspergillus niger]	Aspergillus niger	Eukaryota; Fungi; Dikarya; Ascomycota; Pezizomycotina; Eurotiomycetes; Eurotiomycetidae; Eurotiales; Aspergillaceae; Aspergillus.
gi|1399532|gb|AAB03277.1|	GAA82536.1	0	53.7893	ankyrin repeat protein nuc-2 [Aspergillus kawachii IFO 4308]	Aspergillus kawachii IFO 4308	Eukaryota; Fungi; Dikarya; Ascomycota; Pezizomycotina; Eurotiomycetes; Eurotiomycetidae; Eurotiales; Aspergillaceae; Aspergillus.
gi|1399532|gb|AAB03277.1|	XP_001267416.1	0	53.0612	ankyrin repeat protein nuc-2 [Neosartorya fischeri NRRL 181]_x0001_gb|EAW25519.1| ankyrin repeat protein nuc-2 [Neosartorya fischeri NRRL 181]	Neosartorya fischeri NRRL 181	Eukaryota; Fungi; Dikarya; Ascomycota; Pezizomycotina; Eurotiomycetes; Eurotiomycetidae; Eurotiales; Aspergillaceae; Neosartorya.
gi|1399532|gb|AAB03277.1|	XP_002144498.1	0	52.6316	cyclin dependent kinase inhibitor Pho81, putative [Talaromyces marneffei ATCC 18224]_x0001_gb|EEA27983.1| cyclin dependent kinase inhibitor Pho81, putative [Talaromyces marneffei ATCC 18224]	Talaromyces marneffei ATCC 18224	Eukaryota; Fungi; Dikarya; Ascomycota; Pezizomycotina; Eurotiomycetes; Eurotiomycetidae; Eurotiales; Trichocomaceae; Talaromyces.
gi|1399532|gb|AAB03277.1|	EGE85142.1	0	52.3119	ankyrin repeat protein [Ajellomyces dermatitidis ATCC 18188]	Ajellomyces dermatitidis ATCC 18188	Eukaryota; Fungi; Dikarya; Ascomycota; Pezizomycotina; Eurotiomycetes; Eurotiomycetidae; Onygenales; Ajellomycetaceae; Ajellomyces.
gi|1399532|gb|AAB03277.1|	EQL31913.1	0	52.2212	CDK inhibitor PHO81 [Ajellomyces dermatitidis ATCC 26199]	Ajellomyces dermatitidis ATCC 26199	Eukaryota; Fungi; Dikarya; Ascomycota; Pezizomycotina; Eurotiomycetes; Eurotiomycetidae; Onygenales; Ajellomycetaceae; Ajellomyces.
gi|1399532|gb|AAB03277.1|	XP_002341037.1	0	52.3148	cyclin dependent kinase inhibitor Pho81, putative [Talaromyces stipitatus ATCC 10500]_x0001_gb|EED23650.1| cyclin dependent kinase inhibitor Pho81, putative [Talaromyces stipitatus ATCC 10500]	Talaromyces stipitatus ATCC 10500	Eukaryota; Fungi; Dikarya; Ascomycota; Pezizomycotina; Eurotiomycetes; Eurotiomycetidae; Eurotiales; Trichocomaceae; Talaromyces.
gi|1399532|gb|AAB03277.1|	EFW19860.1	0	50.8333	ankyrin repeat protein [Coccidioides posadasii str. Silveira]	Coccidioides posadasii str. Silveira	Eukaryota; Fungi; Dikarya; Ascomycota; Pezizomycotina; Eurotiomycetes; Eurotiomycetidae; Onygenales; mitosporic Onygenales; Coccidioides.
gi|1399532|gb|AAB03277.1|	XP_003068186.1	0	50.9259	ankyrin repeat protein nuc-2, putative [Coccidioides posadasii C735 delta SOWgp]_x0001_gb|EER26041.1| ankyrin repeat protein nuc-2, putative [Coccidioides posadasii C735 delta SOWgp]	Coccidioides posadasii C735 delta SOWgp	Eukaryota; Fungi; Dikarya; Ascomycota; Pezizomycotina; Eurotiomycetes; Eurotiomycetidae; Onygenales; mitosporic Onygenales; Coccidioides.
gi|1399532|gb|AAB03277.1|	EAS33419.2	0	51.7209	ankyrin repeat protein nuc-2 [Coccidioides immitis RS]	Coccidioides immitis RS	Eukaryota; Fungi; Dikarya; Ascomycota; Pezizomycotina; Eurotiomycetes; Eurotiomycetidae; Onygenales; mitosporic Onygenales; Coccidioides.
gi|1399532|gb|AAB03277.1|	EGC41973.1	0	51.4986	ankyrin repeat protein [Ajellomyces capsulatus H88]	Ajellomyces capsulatus H88	Eukaryota; Fungi; Dikarya; Ascomycota; Pezizomycotina; Eurotiomycetes; Eurotiomycetidae; Onygenales; Ajellomycetaceae; Ajellomyces.
gi|1399532|gb|AAB03277.1|	EEH08674.1	0	51.5895	ankyrin repeat protein [Ajellomyces capsulatus G186AR]	Ajellomyces capsulatus G186AR	Eukaryota; Fungi; Dikarya; Ascomycota; Pezizomycotina; Eurotiomycetes; Eurotiomycetidae; Onygenales; Ajellomycetaceae; Ajellomyces.
gi|1399532|gb|AAB03277.1|	CDM28056.1	0	51.4679	Ankyrin repeat protein nuc-2 [Penicillium roqueforti]	Penicillium roqueforti	Eukaryota; Fungi; Dikarya; Ascomycota; Pezizomycotina; Eurotiomycetes; Eurotiomycetidae; Eurotiales; Aspergillaceae; Penicillium.
gi|1399532|gb|AAB03277.1|	EPS34109.1	0	52.4355	hypothetical protein PDE_09071 [Penicillium oxalicum 114-2]	Penicillium oxalicum 114-2	Eukaryota; Fungi; Dikarya; Ascomycota; Pezizomycotina; Eurotiomycetes; Eurotiomycetidae; Eurotiales; Aspergillaceae; Penicillium.
gi|1399532|gb|AAB03277.1|	XP_002562582.1	0	51.1971	Pc20g00180 [Penicillium chrysogenum Wisconsin 54-1255]_x0001_emb|CAP85347.1| Pc20g00180 [Penicillium chrysogenum Wisconsin 54-1255]	Penicillium chrysogenum Wisconsin 54-1255	Eukaryota; Fungi; Dikarya; Ascomycota; Pezizomycotina; Eurotiomycetes; Eurotiomycetidae; Eurotiales; Aspergillaceae; Penicillium; Penicillium chrysogenum complex.
gi|1399532|gb|AAB03277.1|	EKV05278.1	0	51.5152	Cyclin dependent kinase inhibitor Pho81, putative [Penicillium digitatum PHI26]_x0001_gb|EKV19826.1| Cyclin dependent kinase inhibitor Pho81, putative [Penicillium digitatum Pd1]	Penicillium digitatum PHI26	Eukaryota; Fungi; Dikarya; Ascomycota; Pezizomycotina; Eurotiomycetes; Eurotiomycetidae; Eurotiales; Aspergillaceae; Penicillium.
gi|1399532|gb|AAB03277.1|	XP_003235566.1	0	50.2279	ankyrin repeat protein [Trichophyton rubrum CBS 118892]_x0001_gb|EGD88371.1| ankyrin repeat protein [Trichophyton rubrum CBS 118892]	Trichophyton rubrum CBS 118892	Eukaryota; Fungi; Dikarya; Ascomycota; Pezizomycotina; Eurotiomycetes; Eurotiomycetidae; Onygenales; Arthrodermataceae; mitosporic Arthrodermataceae; Trichophyton.
gi|1399532|gb|AAB03277.1|	EGE08841.1	0	50.2279	ankyrin repeat protein nuc-2 [Trichophyton equinum CBS 127.97]	Trichophyton equinum CBS 127.97	Eukaryota; Fungi; Dikarya; Ascomycota; Pezizomycotina; Eurotiomycetes; Eurotiomycetidae; Onygenales; Arthrodermataceae; mitosporic Arthrodermataceae; Trichophyton.
gi|1399532|gb|AAB03277.1|	EXJ71802.1	0	50.7937	CDK inhibitor PHO81 [Cladophialophora psammophila CBS 110553]	Cladophialophora psammophila CBS 110553	Eukaryota; Fungi; Dikarya; Ascomycota; Pezizomycotina; Eurotiomycetes; Chaetothyriomycetidae; Chaetothyriales; Herpotrichiellaceae; mitosporic Herpotrichiellaceae; Cladophialophora.
gi|1399532|gb|AAB03277.1|	XP_003177826.1	0	50.137	ankyrin repeat protein nuc-2 [Arthroderma gypseum CBS 118893]_x0001_gb|EFQ98874.1| ankyrin repeat protein nuc-2 [Arthroderma gypseum CBS 118893]	Arthroderma gypseum CBS 118893	Eukaryota; Fungi; Dikarya; Ascomycota; Pezizomycotina; Eurotiomycetes; Eurotiomycetidae; Onygenales; Arthrodermataceae; Arthroderma.
gi|1399532|gb|AAB03277.1|	EXJ77450.1	0	50.8427	CDK inhibitor PHO81 [Capronia epimyces CBS 606.96]	Capronia epimyces CBS 606.96	Eukaryota; Fungi; Dikarya; Ascomycota; Pezizomycotina; Eurotiomycetes; Chaetothyriomycetidae; Chaetothyriales; Herpotrichiellaceae; Capronia.
gi|1399532|gb|AAB03277.1|	ETI22407.1	0	50.6542	hypothetical protein G647_06482 [Cladophialophora carrionii CBS 160.54]	Cladophialophora carrionii CBS 160.54	Eukaryota; Fungi; Dikarya; Ascomycota; Pezizomycotina; Eurotiomycetes; Chaetothyriomycetidae; Chaetothyriales; Herpotrichiellaceae; mitosporic Herpotrichiellaceae; Cladophialophora.
gi|1399532|gb|AAB03277.1|	EXJ58628.1	0	50.4673	CDK inhibitor PHO81 [Cladophialophora yegresii CBS 114405]	Cladophialophora yegresii CBS 114405	Eukaryota; Fungi; Dikarya; Ascomycota; Pezizomycotina; Eurotiomycetes; Chaetothyriomycetidae; Chaetothyriales; Herpotrichiellaceae; mitosporic Herpotrichiellaceae; Cladophialophora.
gi|1399532|gb|AAB03277.1|	ETN45326.1	0	50.699	hypothetical protein HMPREF1541_09157 [Cyphellophora europaea CBS 101466]	Cyphellophora europaea CBS 101466	Eukaryota; Fungi; Dikarya; Ascomycota; Pezizomycotina; Eurotiomycetes; Chaetothyriomycetidae; Chaetothyriales; Cyphellophoraceae; Cyphellophora.
gi|1399532|gb|AAB03277.1|	EKG21415.1	0	50.9346	hypothetical protein MPH_01274 [Macrophomina phaseolina MS6]	Macrophomina phaseolina MS6	Eukaryota; Fungi; Dikarya; Ascomycota; Pezizomycotina; Dothideomycetes; Dothideomycetes incertae sedis; Botryosphaeriales; Botryosphaeriaceae; Macrophomina.
gi|1399532|gb|AAB03277.1|	XP_003835216.1	0	50.4647	hypothetical protein LEMA_P045570.1 [Leptosphaeria maculans JN3]_x0001_emb|CBX91851.1| hypothetical protein LEMA_P045570.1 [Leptosphaeria maculans JN3]	Leptosphaeria maculans JN3	Eukaryota; Fungi; Dikarya; Ascomycota; Pezizomycotina; Dothideomycetes; Pleosporomycetidae; Pleosporales; Pleosporineae; Leptosphaeriaceae; Leptosphaeria; Leptosphaeria maculans complex.
gi|1399532|gb|AAB03277.1|	XP_002144499.1	0	55.3996	cyclin dependent kinase inhibitor Pho81, putative [Talaromyces marneffei ATCC 18224]_x0001_gb|EEA27984.1| cyclin dependent kinase inhibitor Pho81, putative [Talaromyces marneffei ATCC 18224]	Talaromyces marneffei ATCC 18224	Eukaryota; Fungi; Dikarya; Ascomycota; Pezizomycotina; Eurotiomycetes; Eurotiomycetidae; Eurotiales; Trichocomaceae; Talaromyces.
gi|1399532|gb|AAB03277.1|	EHA20336.1	0	51.9677	ankyrin repeat protein [Aspergillus niger ATCC 1015]	Aspergillus niger ATCC 1015	Eukaryota; Fungi; Dikarya; Ascomycota; Pezizomycotina; Eurotiomycetes; Eurotiomycetidae; Eurotiales; Aspergillaceae; Aspergillus.
gi|1399532|gb|AAB03277.1|	EHY55732.1	0	50.6507	CDK inhibitor PHO81 [Exophiala dermatitidis NIH/UT8656]	Exophiala dermatitidis NIH/UT8656	Eukaryota; Fungi; Dikarya; Ascomycota; Pezizomycotina; Eurotiomycetes; Chaetothyriomycetidae; Chaetothyriales; Herpotrichiellaceae; mitosporic Herpotrichiellaceae; Exophiala.
gi|1399532|gb|AAB03277.1|	XP_752222.1	0	51.5609	cyclin dependent kinase inhibitor Pho81 [Aspergillus fumigatus Af293]_x0001_gb|EAL90184.1| cyclin dependent kinase inhibitor Pho81, putative [Aspergillus fumigatus Af293]_x0001_gb|EDP49981.1| cyclin dependent kinase inhibitor Pho81, putative [Aspergillus fumigatus A1163]	Aspergillus fumigatus Af293	Eukaryota; Fungi; Dikarya; Ascomycota; Pezizomycotina; Eurotiomycetes; Eurotiomycetidae; Eurotiales; Aspergillaceae; Aspergillus.
gi|1399532|gb|AAB03277.1|	ERF76105.1	0	50.6256	hypothetical protein EPUS_01438 [Endocarpon pusillum Z07020]	Endocarpon pusillum Z07020	Eukaryota; Fungi; Dikarya; Ascomycota; Pezizomycotina; Eurotiomycetes; Chaetothyriomycetidae; Verrucariales; Verrucariaceae; Endocarpon.
gi|1399532|gb|AAB03277.1|	XP_661914.1	0	51.8293	hypothetical protein AN4310.2 [Aspergillus nidulans FGSC A4]_x0001_gb|EAA60471.1| hypothetical protein AN4310.2 [Aspergillus nidulans FGSC A4]_x0001_tpe|CBF77792.1| TPA: cyclin dependent kinase inhibitor Pho81, putative (AFU_orthologue; AFUA_4G06020) [Aspergillus nidulans FGSC A4]	Aspergillus nidulans FGSC A4	Eukaryota; Fungi; Dikarya; Ascomycota; Pezizomycotina; Eurotiomycetes; Eurotiomycetidae; Eurotiales; Aspergillaceae; Aspergillus.
gi|1399532|gb|AAB03277.1|	XP_002624931.1	0	50.4433	ankyrin repeat-containing protein [Ajellomyces dermatitidis SLH14081]_x0001_gb|EEQ78142.1| ankyrin repeat-containing protein [Ajellomyces dermatitidis SLH14081]	Ajellomyces dermatitidis SLH14081	Eukaryota; Fungi; Dikarya; Ascomycota; Pezizomycotina; Eurotiomycetes; Eurotiomycetidae; Onygenales; Ajellomycetaceae; Ajellomyces.
gi|1399532|gb|AAB03277.1|	XP_002377267.1	0	51.9126	cyclin dependent kinase inhibitor Pho81, putative [Aspergillus flavus NRRL3357]_x0001_gb|EED54021.1| cyclin dependent kinase inhibitor Pho81, putative [Aspergillus flavus NRRL3357]	Aspergillus flavus NRRL3357	Eukaryota; Fungi; Dikarya; Ascomycota; Pezizomycotina; Eurotiomycetes; Eurotiomycetidae; Eurotiales; Aspergillaceae; Aspergillus.
gi|20373090|dbj|BAB91213.1|	BAB91213.1	0	100	beta-1,6-glucanase Neg1 [Neurospora crassa]	Neurospora crassa	Eukaryota; Fungi; Dikarya; Ascomycota; Pezizomycotina; Sordariomycetes; Sordariomycetidae; Sordariales; Sordariaceae; Neurospora.
gi|20373090|dbj|BAB91213.1|	EGO59404.1	0	98.6985	beta-1,6-glucanase Neg1 [Neurospora tetrasperma FGSC 2508]_x0001_gb|EGZ73529.1| beta-1,6-glucanase Neg1 [Neurospora tetrasperma FGSC 2509]	Neurospora tetrasperma FGSC 2508	Eukaryota; Fungi; Dikarya; Ascomycota; Pezizomycotina; Sordariomycetes; Sordariomycetidae; Sordariales; Sordariaceae; Neurospora.
gi|20373090|dbj|BAB91213.1|	XP_957472.1	0	97.8355	endo-1,6-beta-D-glucanase [Neurospora crassa OR74A]_x0001_sp|Q7M4T0.2|NEG1_NEUCR RecName: Full=Endo-1,6-beta-D-glucanase; AltName: Full=Beta-1,6-glucanase Neg1; AltName: Full=Glucan endo-1,6-beta-glucosidase; Flags: Precursor_x0001_gb|EAA28236.1| endo-1,6-beta-D-glucanase [Neurospora crassa OR74A]_x0001_emb|CAF06053.1| beta-1, 6-glucanase Neg1 [Neurospora crassa]	Neurospora crassa OR74A	Eukaryota; Fungi; Dikarya; Ascomycota; Pezizomycotina; Sordariomycetes; Sordariomycetidae; Sordariales; Sordariaceae; Neurospora.
gi|20373090|dbj|BAB91213.1|	XP_003347984.1	0	91.3793	hypothetical protein SMAC_07359 [Sordaria macrospora k-hell]_x0001_emb|CCC05036.1| unnamed protein product [Sordaria macrospora k-hell]	Sordaria macrospora k-hell	Eukaryota; Fungi; Dikarya; Ascomycota; Pezizomycotina; Sordariomycetes; Sordariomycetidae; Sordariales; Sordariaceae; Sordaria.
gi|20373090|dbj|BAB91213.1|	XP_003654552.1	0	71.6157	glycoside hydrolase family 30 protein [Thielavia terrestris NRRL 8126]_x0001_gb|AEO68216.1| glycoside hydrolase family 30 protein [Thielavia terrestris NRRL 8126]	Thielavia terrestris NRRL 8126	Eukaryota; Fungi; Dikarya; Ascomycota; Pezizomycotina; Sordariomycetes; Sordariomycetidae; Sordariales; Chaetomiaceae; Thielavia.
gi|20373090|dbj|BAB91213.1|	EON98294.1	0	65.3595	putative beta- -glucanase protein [Togninia minima UCRPA7]	Togninia minima UCRPA7	Eukaryota; Fungi; Dikarya; Ascomycota; Pezizomycotina; Sordariomycetes; Sordariomycetidae; Calosphaeriales; Calosphaeriaceae; Togninia.
gi|20373090|dbj|BAB91213.1|	ETS73007.1	0	62.2517	Endo-1,6-beta-D-glucanase [Pestalotiopsis fici W106-1]	Pestalotiopsis fici W106-1	Eukaryota; Fungi; Dikarya; Ascomycota; Pezizomycotina; Sordariomycetes; Xylariomycetidae; Xylariales; Amphisphaeriaceae; mitosporic Amphisphaeriaceae; Pestalotiopsis.
gi|20373090|dbj|BAB91213.1|	XP_001276783.1	0	63.1692	beta-1,6-glucanase, putative [Aspergillus clavatus NRRL 1]_x0001_gb|EAW15357.1| beta-1,6-glucanase, putative [Aspergillus clavatus NRRL 1]	Aspergillus clavatus NRRL 1	Eukaryota; Fungi; Dikarya; Ascomycota; Pezizomycotina; Eurotiomycetes; Eurotiomycetidae; Eurotiales; Aspergillaceae; Aspergillus.
gi|20373090|dbj|BAB91213.1|	XP_001262252.1	0	62.4204	beta-1,6-glucanase, putative [Neosartorya fischeri NRRL 181]_x0001_gb|EAW20355.1| beta-1,6-glucanase, putative [Neosartorya fischeri NRRL 181]	Neosartorya fischeri NRRL 181	Eukaryota; Fungi; Dikarya; Ascomycota; Pezizomycotina; Eurotiomycetes; Eurotiomycetidae; Eurotiales; Aspergillaceae; Neosartorya.
gi|20373090|dbj|BAB91213.1|	CDM35813.1	0	63.1692	Endo-1,6-beta-D-glucanase BGN16.3 [Penicillium roqueforti]	Penicillium roqueforti	Eukaryota; Fungi; Dikarya; Ascomycota; Pezizomycotina; Eurotiomycetes; Eurotiomycetidae; Eurotiales; Aspergillaceae; Penicillium.
gi|20373090|dbj|BAB91213.1|	EKV11931.1	0	62.955	Beta-1,6-glucanase Neg1, putative [Penicillium digitatum Pd1]_x0001_gb|EKV14076.1| Beta-1,6-glucanase Neg1, putative [Penicillium digitatum PHI26]	Penicillium digitatum Pd1	Eukaryota; Fungi; Dikarya; Ascomycota; Pezizomycotina; Eurotiomycetes; Eurotiomycetidae; Eurotiales; Aspergillaceae; Penicillium.
gi|20373090|dbj|BAB91213.1|	GAA92670.1	0	61.3734	beta-1,6-glucanase [Aspergillus kawachii IFO 4308]	Aspergillus kawachii IFO 4308	Eukaryota; Fungi; Dikarya; Ascomycota; Pezizomycotina; Eurotiomycetes; Eurotiomycetidae; Eurotiales; Aspergillaceae; Aspergillus.
gi|20373090|dbj|BAB91213.1|	XP_001389956.2	0	60.9442	glucan endo-1,6- -glucosidase BGN16.3 [Aspergillus niger CBS 513.88]	Aspergillus niger CBS 513.88	Eukaryota; Fungi; Dikarya; Ascomycota; Pezizomycotina; Eurotiomycetes; Eurotiomycetidae; Eurotiales; Aspergillaceae; Aspergillus.
gi|20373090|dbj|BAB91213.1|	XP_002486481.1	0	61.242	beta-1,6-glucanase Neg1, putative [Talaromyces stipitatus ATCC 10500]_x0001_gb|EED14243.1| beta-1,6-glucanase Neg1, putative [Talaromyces stipitatus ATCC 10500]	Talaromyces stipitatus ATCC 10500	Eukaryota; Fungi; Dikarya; Ascomycota; Pezizomycotina; Eurotiomycetes; Eurotiomycetidae; Eurotiales; Trichocomaceae; Talaromyces.
gi|20373090|dbj|BAB91213.1|	EHK19729.1	0	61.8534	glycoside hydrolase family 30 protein [Trichoderma virens Gv29-8]	Trichoderma virens Gv29-8	Eukaryota; Fungi; Dikarya; Ascomycota; Pezizomycotina; Sordariomycetes; Hypocreomycetidae; Hypocreales; Hypocreaceae; Trichoderma.
gi|20373090|dbj|BAB91213.1|	EHK46621.1	0	61.7711	glycoside hydrolase family 30 protein [Trichoderma atroviride IMI 206040]	Trichoderma atroviride IMI 206040	Eukaryota; Fungi; Dikarya; Ascomycota; Pezizomycotina; Sordariomycetes; Hypocreomycetidae; Hypocreales; Hypocreaceae; Trichoderma.
gi|20373090|dbj|BAB91213.1|	XP_006963532.1	0	62.5	glycoside hydrolase family 30 [Trichoderma reesei QM6a]_x0001_gb|EGR50129.1| glycoside hydrolase family 30 [Trichoderma reesei QM6a]_x0001_gb|ETS03734.1| P2 protein [Trichoderma reesei RUT C-30]	Trichoderma reesei QM6a	Eukaryota; Fungi; Dikarya; Ascomycota; Pezizomycotina; Sordariomycetes; Hypocreomycetidae; Hypocreales; Hypocreaceae; Trichoderma.
gi|20373090|dbj|BAB91213.1|	EPS27063.1	0	63.0197	putative beta-1,6-glucanase [Penicillium oxalicum 114-2]	Penicillium oxalicum 114-2	Eukaryota; Fungi; Dikarya; Ascomycota; Pezizomycotina; Eurotiomycetes; Eurotiomycetidae; Eurotiales; Aspergillaceae; Penicillium.
gi|20373090|dbj|BAB91213.1|	XP_002565284.1	0	61.8844	Pc22g13580 [Penicillium chrysogenum Wisconsin 54-1255]_x0001_emb|CAP98646.1| Pc22g13580 [Penicillium chrysogenum Wisconsin 54-1255]	Penicillium chrysogenum Wisconsin 54-1255	Eukaryota; Fungi; Dikarya; Ascomycota; Pezizomycotina; Eurotiomycetes; Eurotiomycetidae; Eurotiales; Aspergillaceae; Penicillium; Penicillium chrysogenum complex.
gi|20373090|dbj|BAB91213.1|	XP_747510.1	0	62.955	beta-1,6-glucanase Neg1 [Aspergillus fumigatus Af293]_x0001_gb|EAL85472.1| beta-1,6-glucanase Neg1, putative [Aspergillus fumigatus Af293]_x0001_gb|EDP48631.1| beta-1,6-glucanase, putative [Aspergillus fumigatus A1163]	Aspergillus fumigatus Af293	Eukaryota; Fungi; Dikarya; Ascomycota; Pezizomycotina; Eurotiomycetes; Eurotiomycetidae; Eurotiales; Aspergillaceae; Aspergillus.
gi|20373090|dbj|BAB91213.1|	CAK38027.1	0	60.3004	unnamed protein product [Aspergillus niger]	Aspergillus niger	Eukaryota; Fungi; Dikarya; Ascomycota; Pezizomycotina; Eurotiomycetes; Eurotiomycetidae; Eurotiales; Aspergillaceae; Aspergillus.
gi|20373090|dbj|BAB91213.1|	ACM42429.1	0	60.3448	beta-1,6-glucanase BG16.3 [Trichoderma harzianum]	Trichoderma harzianum	Eukaryota; Fungi; Dikarya; Ascomycota; Pezizomycotina; Sordariomycetes; Hypocreomycetidae; Hypocreales; Hypocreaceae; Trichoderma.
gi|20373090|dbj|BAB91213.1|	Q8J0I9.1	0	59.9138	RecName: Full=Endo-1,6-beta-D-glucanase BGN16.3; AltName: Full=Beta-1,6-glucanase BGN16.3; AltName: Full=Glucan endo-1,6-beta-glucosidase BGN16.3; Flags: Precursor_x0001_emb|CAC80492.1| P2 protein [Trichoderma harzianum]	Trichoderma harzianum	Eukaryota; Fungi; Dikarya; Ascomycota; Pezizomycotina; Sordariomycetes; Hypocreomycetidae; Hypocreales; Hypocreaceae; Trichoderma.
gi|20373090|dbj|BAB91213.1|	XP_003708898.1	0	55.6769	endo-1,6-beta-D-glucanase [Magnaporthe oryzae 70-15]_x0001_gb|EHA56286.1| endo-1,6-beta-D-glucanase [Magnaporthe oryzae 70-15]	Magnaporthe oryzae 70-15	Eukaryota; Fungi; Dikarya; Ascomycota; Pezizomycotina; Sordariomycetes; Sordariomycetidae; Magnaporthales; Magnaporthaceae; Magnaporthe.
gi|20373090|dbj|BAB91213.1|	XP_002152768.1	0	56.5126	beta-1,6-glucanase Neg1, putative [Talaromyces marneffei ATCC 18224]_x0001_gb|EEA19831.1| beta-1,6-glucanase Neg1, putative [Talaromyces marneffei ATCC 18224]	Talaromyces marneffei ATCC 18224	Eukaryota; Fungi; Dikarya; Ascomycota; Pezizomycotina; Eurotiomycetes; Eurotiomycetidae; Eurotiales; Trichocomaceae; Talaromyces.
gi|20373090|dbj|BAB91213.1|	EFX00566.1	3e-179	57.1429	O-glycosyl hydrolase [Grosmannia clavigera kw1407]	Grosmannia clavigera kw1407	Eukaryota; Fungi; Dikarya; Ascomycota; Pezizomycotina; Sordariomycetes; Sordariomycetidae; Ophiostomatales; Ophiostomataceae; Grosmannia.
gi|20373090|dbj|BAB91213.1|	EHK49465.1	4e-175	56.9565	glycoside hydrolase family 30 protein [Trichoderma atroviride IMI 206040]	Trichoderma atroviride IMI 206040	Eukaryota; Fungi; Dikarya; Ascomycota; Pezizomycotina; Sordariomycetes; Hypocreomycetidae; Hypocreales; Hypocreaceae; Trichoderma.
gi|20373090|dbj|BAB91213.1|	XP_003854204.1	7e-172	55.0756	putative endo-beta-1,6-glucanase [Zymoseptoria tritici IPO323]_x0001_gb|EGP89180.1| putative endo-beta-1,6-glucanase [Zymoseptoria tritici IPO323]	Zymoseptoria tritici IPO323	Eukaryota; Fungi; Dikarya; Ascomycota; Pezizomycotina; Dothideomycetes; Dothideomycetidae; Capnodiales; Mycosphaerellaceae; Zymoseptoria.
gi|20373090|dbj|BAB91213.1|	EHA20946.1	2e-171	56.2232	hypothetical protein ASPNIDRAFT_45801 [Aspergillus niger ATCC 1015]	Aspergillus niger ATCC 1015	Eukaryota; Fungi; Dikarya; Ascomycota; Pezizomycotina; Eurotiomycetes; Eurotiomycetidae; Eurotiales; Aspergillaceae; Aspergillus.
gi|20373090|dbj|BAB91213.1|	EHK19451.1	2e-166	56.087	glycoside hydrolase family 30 protein [Trichoderma virens Gv29-8]	Trichoderma virens Gv29-8	Eukaryota; Fungi; Dikarya; Ascomycota; Pezizomycotina; Sordariomycetes; Hypocreomycetidae; Hypocreales; Hypocreaceae; Trichoderma.
gi|20373090|dbj|BAB91213.1|	XP_006969347.1	1e-165	56.087	glycoside hydrolase family 30 [Trichoderma reesei QM6a]_x0001_gb|EGR44753.1| glycoside hydrolase family 30 [Trichoderma reesei QM6a]_x0001_gb|ETR97594.1| P1 protein [Trichoderma reesei RUT C-30]	Trichoderma reesei QM6a	Eukaryota; Fungi; Dikarya; Ascomycota; Pezizomycotina; Sordariomycetes; Hypocreomycetidae; Hypocreales; Hypocreaceae; Trichoderma.
gi|20373090|dbj|BAB91213.1|	EME86370.1	2e-163	53.3333	glycoside hydrolase family 30 protein [Pseudocercospora fijiensis CIRAD86]	Pseudocercospora fijiensis CIRAD86	Eukaryota; Fungi; Dikarya; Ascomycota; Pezizomycotina; Dothideomycetes; Dothideomycetidae; Capnodiales; Mycosphaerellaceae; Pseudocercospora.
gi|20373090|dbj|BAB91213.1|	ELQ63509.1	4e-162	55.2381	endo-1,6-beta-D-glucanase [Magnaporthe oryzae P131]	Magnaporthe oryzae P131	Eukaryota; Fungi; Dikarya; Ascomycota; Pezizomycotina; Sordariomycetes; Sordariomycetidae; Magnaporthales; Magnaporthaceae; Magnaporthe.
gi|20373090|dbj|BAB91213.1|	ELQ37333.1	5e-162	55.2381	endo-1,6-beta-D-glucanase [Magnaporthe oryzae Y34]	Magnaporthe oryzae Y34	Eukaryota; Fungi; Dikarya; Ascomycota; Pezizomycotina; Sordariomycetes; Sordariomycetidae; Magnaporthales; Magnaporthaceae; Magnaporthe.
gi|20373090|dbj|BAB91213.1|	XP_002477957.1	3e-160	51.9507	glucosylceramidase, putative [Talaromyces stipitatus ATCC 10500]_x0001_gb|EED20994.1| glucosylceramidase, putative [Talaromyces stipitatus ATCC 10500]	Talaromyces stipitatus ATCC 10500	Eukaryota; Fungi; Dikarya; Ascomycota; Pezizomycotina; Eurotiomycetes; Eurotiomycetidae; Eurotiales; Trichocomaceae; Talaromyces.
gi|20373090|dbj|BAB91213.1|	XP_002145693.1	1e-156	51.7241	glucosylceramidase, putative [Talaromyces marneffei ATCC 18224]_x0001_gb|EEA25146.1| glucosylceramidase, putative [Talaromyces marneffei ATCC 18224]	Talaromyces marneffei ATCC 18224	Eukaryota; Fungi; Dikarya; Ascomycota; Pezizomycotina; Eurotiomycetes; Eurotiomycetidae; Eurotiales; Trichocomaceae; Talaromyces.
gi|20373090|dbj|BAB91213.1|	CAC80490.1	3e-155	53.7118	P1 protein [Trichoderma harzianum]	Trichoderma harzianum	Eukaryota; Fungi; Dikarya; Ascomycota; Pezizomycotina; Sordariomycetes; Hypocreomycetidae; Hypocreales; Hypocreaceae; Trichoderma.
gi|20373090|dbj|BAB91213.1|	EMR69025.1	9e-155	52.4731	putative beta- -glucanase protein [Eutypa lata UCREL1]	Eutypa lata UCREL1	Eukaryota; Fungi; Dikarya; Ascomycota; Pezizomycotina; Sordariomycetes; Xylariomycetidae; Xylariales; Diatrypaceae; Eutypa.
gi|20373090|dbj|BAB91213.1|	EMF11570.1	2e-149	51.1983	glycoside hydrolase family 30 protein [Sphaerulina musiva SO2202]	Sphaerulina musiva SO2202	Eukaryota; Fungi; Dikarya; Ascomycota; Pezizomycotina; Dothideomycetes; Dothideomycetidae; Capnodiales; Mycosphaerellaceae; Sphaerulina.
gi|20373090|dbj|BAB91213.1|	EMF13916.1	3e-138	51.0684	glycoside hydrolase family 30 protein [Sphaerulina musiva SO2202]	Sphaerulina musiva SO2202	Eukaryota; Fungi; Dikarya; Ascomycota; Pezizomycotina; Dothideomycetes; Dothideomycetidae; Capnodiales; Mycosphaerellaceae; Sphaerulina.
gi|20373090|dbj|BAB91213.1|	ADJ38238.1	3e-70	71.5232	glycoside hydrolase family 30 [uncultured fungus]	uncultured fungus	Eukaryota; Fungi; environmental samples.
gi|20373090|dbj|BAB91213.1|	ADJ38237.1	9e-66	66.6667	glycoside hydrolase family 30 [uncultured fungus]	uncultured fungus	Eukaryota; Fungi; environmental samples.
gi|4063002|dbj|BAA36220.1|	BAA36220.1	0	100	fr [Neurospora crassa]_x0001_gb|EAA35794.3| manganese ion homeostasis protein [Neurospora crassa OR74A]	Neurospora crassa	Eukaryota; Fungi; Dikarya; Ascomycota; Pezizomycotina; Sordariomycetes; Sordariomycetidae; Sordariales; Sordariaceae; Neurospora.
gi|4063002|dbj|BAA36220.1|	EGO51448.1	0	93.7913	hypothetical protein NEUTE1DRAFT_125152 [Neurospora tetrasperma FGSC 2508]_x0001_gb|EGZ78571.1| hypothetical protein NEUTE2DRAFT_102674 [Neurospora tetrasperma FGSC 2509]	Neurospora tetrasperma FGSC 2508	Eukaryota; Fungi; Dikarya; Ascomycota; Pezizomycotina; Sordariomycetes; Sordariomycetidae; Sordariales; Sordariaceae; Neurospora.
gi|4063002|dbj|BAA36220.1|	XP_965030.2	0	100	hypothetical protein NCU07483 [Neurospora crassa OR74A]	Neurospora crassa OR74A	Eukaryota; Fungi; Dikarya; Ascomycota; Pezizomycotina; Sordariomycetes; Sordariomycetidae; Sordariales; Sordariaceae; Neurospora.
gi|4063002|dbj|BAA36220.1|	XP_965030.2	1e-12	100	hypothetical protein NCU07483 [Neurospora crassa OR74A]	Neurospora crassa OR74A	Eukaryota; Fungi; Dikarya; Ascomycota; Pezizomycotina; Sordariomycetes; Sordariomycetidae; Sordariales; Sordariaceae; Neurospora.
gi|4063002|dbj|BAA36220.1|	XP_003347503.1	0	84.4384	frost protein, cell division control protein 1 [Sordaria macrospora k-hell]_x0001_emb|CCC05203.1| putative frost protein, cell division control protein 1 [Sordaria macrospora k-hell]	Sordaria macrospora k-hell	Eukaryota; Fungi; Dikarya; Ascomycota; Pezizomycotina; Sordariomycetes; Sordariomycetidae; Sordariales; Sordariaceae; Sordaria.
gi|4063002|dbj|BAA36220.1|	XP_003652463.1	0	69.7391	hypothetical protein THITE_2113982 [Thielavia terrestris NRRL 8126]_x0001_gb|AEO66127.1| hypothetical protein THITE_2113982 [Thielavia terrestris NRRL 8126]	Thielavia terrestris NRRL 8126	Eukaryota; Fungi; Dikarya; Ascomycota; Pezizomycotina; Sordariomycetes; Sordariomycetidae; Sordariales; Chaetomiaceae; Thielavia.
gi|4063002|dbj|BAA36220.1|	XP_001908544.1	0	66.6667	hypothetical protein [Podospora anserina S mat+]_x0001_emb|CAP69217.1| unnamed protein product [Podospora anserina S mat+]	Podospora anserina S mat+	Eukaryota; Fungi; Dikarya; Ascomycota; Pezizomycotina; Sordariomycetes; Sordariomycetidae; Sordariales; Lasiosphaeriaceae; Podospora.
gi|4063002|dbj|BAA36220.1|	XP_003659138.1	0	64.7727	hypothetical protein MYCTH_2295809 [Myceliophthora thermophila ATCC 42464]_x0001_gb|AEO53893.1| hypothetical protein MYCTH_2295809 [Myceliophthora thermophila ATCC 42464]	Myceliophthora thermophila ATCC 42464	Eukaryota; Fungi; Dikarya; Ascomycota; Pezizomycotina; Sordariomycetes; Sordariomycetidae; Sordariales; Chaetomiaceae; Myceliophthora.
gi|4063002|dbj|BAA36220.1|	XP_003716261.1	0	64.7368	cell division control protein 1 [Magnaporthe oryzae 70-15]_x0001_gb|EHA49942.1| cell division control protein 1 [Magnaporthe oryzae 70-15]_x0001_gb|ELQ66108.1| cell division control protein 1 [Magnaporthe oryzae P131]	Magnaporthe oryzae 70-15	Eukaryota; Fungi; Dikarya; Ascomycota; Pezizomycotina; Sordariomycetes; Sordariomycetidae; Magnaporthales; Magnaporthaceae; Magnaporthe.
gi|4063002|dbj|BAA36220.1|	ELQ36578.1	0	64.7368	cell division control protein 1 [Magnaporthe oryzae Y34]	Magnaporthe oryzae Y34	Eukaryota; Fungi; Dikarya; Ascomycota; Pezizomycotina; Sordariomycetes; Sordariomycetidae; Magnaporthales; Magnaporthaceae; Magnaporthe.
gi|4063002|dbj|BAA36220.1|	EOO00749.1	0	67.7481	putative cell division control protein 1 protein [Togninia minima UCRPA7]	Togninia minima UCRPA7	Eukaryota; Fungi; Dikarya; Ascomycota; Pezizomycotina; Sordariomycetes; Sordariomycetidae; Calosphaeriales; Calosphaeriaceae; Togninia.
gi|4063002|dbj|BAA36220.1|	XP_001220279.1	0	60.473	hypothetical protein CHGG_01058 [Chaetomium globosum CBS 148.51]_x0001_gb|EAQ92823.1| hypothetical protein CHGG_01058 [Chaetomium globosum CBS 148.51]	Chaetomium globosum CBS 148.51	Eukaryota; Fungi; Dikarya; Ascomycota; Pezizomycotina; Sordariomycetes; Sordariomycetidae; Sordariales; Chaetomiaceae; Chaetomium.
gi|4063002|dbj|BAA36220.1|	EJT68279.1	0	60.7639	cell division control protein 1 [Gaeumannomyces graminis var. tritici R3-111a-1]	Gaeumannomyces graminis var. tritici R3-111a-1	Eukaryota; Fungi; Dikarya; Ascomycota; Pezizomycotina; Sordariomycetes; Sordariomycetidae; Magnaporthales; Magnaporthaceae; Gaeumannomyces.
gi|4063002|dbj|BAA36220.1|	ELA34774.1	0	58.9965	manganese ion homeostasis [Colletotrichum gloeosporioides Nara gc5]	Colletotrichum gloeosporioides Nara gc5	Eukaryota; Fungi; Dikarya; Ascomycota; Pezizomycotina; Sordariomycetes; Hypocreomycetidae; Glomerellales; Glomerellaceae; mitosporic Glomerellaceae; Colletotrichum.
gi|4063002|dbj|BAA36220.1|	ENH79675.1	0	59.1071	manganese ion homeostasis [Colletotrichum orbiculare MAFF 240422]	Colletotrichum orbiculare MAFF 240422	Eukaryota; Fungi; Dikarya; Ascomycota; Pezizomycotina; Sordariomycetes; Hypocreomycetidae; Glomerellales; Glomerellaceae; mitosporic Glomerellaceae; Colletotrichum.
gi|4063002|dbj|BAA36220.1|	EXF78788.1	0	60.2862	calcineurin-like phosphoesterase [Colletotrichum fioriniae PJ7]	Colletotrichum fioriniae PJ7	Eukaryota; Fungi; Dikarya; Ascomycota; Pezizomycotina; Sordariomycetes; Hypocreomycetidae; Glomerellales; Glomerellaceae; mitosporic Glomerellaceae; Colletotrichum.
gi|4063002|dbj|BAA36220.1|	EGY17381.1	0	56.9728	cell division control protein [Verticillium dahliae VdLs.17]	Verticillium dahliae VdLs.17	Eukaryota; Fungi; Dikarya; Ascomycota; Pezizomycotina; Sordariomycetes; Hypocreomycetidae; Glomerellales; Plectosphaerellaceae; mitosporic Plectosphaerellaceae; Verticillium.
gi|4063002|dbj|BAA36220.1|	XP_003005883.1	0	56.6327	cell division control protein [Verticillium alfalfae VaMs.102]_x0001_gb|EEY17727.1| cell division control protein [Verticillium alfalfae VaMs.102]	Verticillium alfalfae VaMs.102	Eukaryota; Fungi; Dikarya; Ascomycota; Pezizomycotina; Sordariomycetes; Hypocreomycetidae; Glomerellales; Plectosphaerellaceae; mitosporic Plectosphaerellaceae; Verticillium.
gi|4063002|dbj|BAA36220.1|	EPE05831.1	0	59.745	cell division control protein [Ophiostoma piceae UAMH 11346]	Ophiostoma piceae UAMH 11346	Eukaryota; Fungi; Dikarya; Ascomycota; Pezizomycotina; Sordariomycetes; Sordariomycetidae; Ophiostomatales; Ophiostomataceae; Ophiostoma.
gi|4063002|dbj|BAA36220.1|	ERT02141.1	0	60.7011	hypothetical protein HMPREF1624_00439 [Sporothrix schenckii ATCC 58251]	Sporothrix schenckii ATCC 58251	Eukaryota; Fungi; Dikarya; Ascomycota; Pezizomycotina; Sordariomycetes; Sordariomycetidae; Ophiostomatales; Ophiostomataceae; mitosporic Ophiostomataceae; Sporothrix.
gi|4063002|dbj|BAA36220.1|	XP_006696063.1	0	65.9619	hypothetical protein CTHT_0057430 [Chaetomium thermophilum var. thermophilum DSM 1495]_x0001_gb|EGS19118.1| hypothetical protein CTHT_0057430 [Chaetomium thermophilum var. thermophilum DSM 1495]	Chaetomium thermophilum var. thermophilum DSM 1495	Eukaryota; Fungi; Dikarya; Ascomycota; Pezizomycotina; Sordariomycetes; Sordariomycetidae; Sordariales; Chaetomiaceae; Chaetomium.
gi|4063002|dbj|BAA36220.1|	EFQ25382.1	0	56.1102	calcineurin-like phosphoesterase [Colletotrichum graminicola M1.001]	Colletotrichum graminicola M1.001	Eukaryota; Fungi; Dikarya; Ascomycota; Pezizomycotina; Sordariomycetes; Hypocreomycetidae; Glomerellales; Glomerellaceae; mitosporic Glomerellaceae; Colletotrichum.
gi|4063002|dbj|BAA36220.1|	EXM30689.1	0	57.3529	hypothetical protein FOTG_04585 [Fusarium oxysporum f. sp. vasinfectum 25433]	Fusarium oxysporum f. sp. vasinfectum 25433	Eukaryota; Fungi; Dikarya; Ascomycota; Pezizomycotina; Sordariomycetes; Hypocreomycetidae; Hypocreales; Nectriaceae; Fusarium; Fusarium oxysporum species complex.
gi|4063002|dbj|BAA36220.1|	EWG36230.1	0	57.3529	hypothetical protein FVEG_00340 [Fusarium verticillioides 7600]	Fusarium verticillioides 7600	Eukaryota; Fungi; Dikarya; Ascomycota; Pezizomycotina; Sordariomycetes; Hypocreomycetidae; Hypocreales; Nectriaceae; Fusarium; Fusarium fujikuroi species complex.
gi|4063002|dbj|BAA36220.1|	EWZ52151.1	0	57.1691	hypothetical protein FOZG_01960 [Fusarium oxysporum Fo47]_x0001_gb|EWZ86811.1| hypothetical protein FOWG_10334 [Fusarium oxysporum f. sp. lycopersici MN25]_x0001_gb|EXL44190.1| hypothetical protein FOCG_14348 [Fusarium oxysporum f. sp. radicis-lycopersici 26381]	Fusarium oxysporum Fo47	Eukaryota; Fungi; Dikarya; Ascomycota; Pezizomycotina; Sordariomycetes; Hypocreomycetidae; Hypocreales; Nectriaceae; Fusarium; Fusarium oxysporum species complex.
gi|4063002|dbj|BAA36220.1|	XP_003053880.1	0	57.4861	hypothetical protein NECHADRAFT_30592 [Nectria haematococca mpVI 77-13-4]_x0001_gb|EEU48167.1| hypothetical protein NECHADRAFT_30592 [Nectria haematococca mpVI 77-13-4]	Nectria haematococca mpVI 77-13-4	Eukaryota; Fungi; Dikarya; Ascomycota; Pezizomycotina; Sordariomycetes; Hypocreomycetidae; Hypocreales; Nectriaceae; Fusarium; Fusarium solani species complex.
gi|4063002|dbj|BAA36220.1|	EKJ75478.1	0	57.5646	hypothetical protein FPSE_04362 [Fusarium pseudograminearum CS3096]	Fusarium pseudograminearum CS3096	Eukaryota; Fungi; Dikarya; Ascomycota; Pezizomycotina; Sordariomycetes; Hypocreomycetidae; Hypocreales; Nectriaceae; Fusarium.
gi|4063002|dbj|BAA36220.1|	ENH61665.1	0	57.1691	Cell division control protein 1 [Fusarium oxysporum f. sp. cubense race 1]	Fusarium oxysporum f. sp. cubense race 1	Eukaryota; Fungi; Dikarya; Ascomycota; Pezizomycotina; Sordariomycetes; Hypocreomycetidae; Hypocreales; Nectriaceae; mitosporic Nectriaceae; Fusarium; Fusarium oxysporum species complex.
gi|4063002|dbj|BAA36220.1|	EWY92566.1	0	57.1691	hypothetical protein FOYG_06104 [Fusarium oxysporum FOSC 3-a]	Fusarium oxysporum FOSC 3-a	Eukaryota; Fungi; Dikarya; Ascomycota; Pezizomycotina; Sordariomycetes; Hypocreomycetidae; Hypocreales; Nectriaceae; Fusarium; Fusarium oxysporum species complex.
gi|4063002|dbj|BAA36220.1|	EXK49445.1	0	57.1691	hypothetical protein FOMG_01974 [Fusarium oxysporum f. sp. melonis 26406]	Fusarium oxysporum f. sp. melonis 26406	Eukaryota; Fungi; Dikarya; Ascomycota; Pezizomycotina; Sordariomycetes; Hypocreomycetidae; Hypocreales; Nectriaceae; mitosporic Nectriaceae; Fusarium; Fusarium oxysporum species complex.
gi|4063002|dbj|BAA36220.1|	EXA51612.1	0	57.1691	hypothetical protein FOVG_00223 [Fusarium oxysporum f. sp. pisi HDV247]_x0001_gb|EXK96494.1| hypothetical protein FOQG_03509 [Fusarium oxysporum f. sp. raphani 54005]	Fusarium oxysporum f. sp. pisi HDV247	Eukaryota; Fungi; Dikarya; Ascomycota; Pezizomycotina; Sordariomycetes; Hypocreomycetidae; Hypocreales; Nectriaceae; mitosporic Nectriaceae; Fusarium; Fusarium oxysporum species complex.
gi|4063002|dbj|BAA36220.1|	EMT61200.1	0	56.9853	Cell division control protein 1 [Fusarium oxysporum f. sp. cubense race 4]_x0001_gb|EXL96520.1| hypothetical protein FOIG_10910 [Fusarium oxysporum f. sp. cubense tropical race 4 54006]	Fusarium oxysporum f. sp. cubense race 4	Eukaryota; Fungi; Dikarya; Ascomycota; Pezizomycotina; Sordariomycetes; Hypocreomycetidae; Hypocreales; Nectriaceae; mitosporic Nectriaceae; Fusarium; Fusarium oxysporum species complex.
gi|4063002|dbj|BAA36220.1|	EGU76526.1	0	56.9853	hypothetical protein FOXB_12977 [Fusarium oxysporum Fo5176]_x0001_gb|EXL82460.1| hypothetical protein FOPG_04675 [Fusarium oxysporum f. sp. conglutinans race 2 54008]	Fusarium oxysporum Fo5176	Eukaryota; Fungi; Dikarya; Ascomycota; Pezizomycotina; Sordariomycetes; Hypocreomycetidae; Hypocreales; Nectriaceae; Fusarium; Fusarium oxysporum species complex.
gi|4063002|dbj|BAA36220.1|	EFX00965.1	0	56.4982	manganese ion homeostasis protein [Grosmannia clavigera kw1407]	Grosmannia clavigera kw1407	Eukaryota; Fungi; Dikarya; Ascomycota; Pezizomycotina; Sordariomycetes; Sordariomycetidae; Ophiostomatales; Ophiostomataceae; Grosmannia.
gi|4063002|dbj|BAA36220.1|	CCT63005.1	0	56.9853	probable protein FR, involved in hyphal branching [Fusarium fujikuroi IMI 58289]	Fusarium fujikuroi IMI 58289	Eukaryota; Fungi; Dikarya; Ascomycota; Pezizomycotina; Sordariomycetes; Hypocreomycetidae; Hypocreales; Nectriaceae; Fusarium; Fusarium fujikuroi species complex.
gi|4063002|dbj|BAA36220.1|	XP_380459.1	0	58.6011	hypothetical protein FG00283.1 [Fusarium graminearum PH-1]_x0001_gb|ESU05444.1| hypothetical protein FGSG_00283 [Fusarium graminearum PH-1]	Fusarium graminearum PH-1	Eukaryota; Fungi; Dikarya; Ascomycota; Pezizomycotina; Sordariomycetes; Hypocreomycetidae; Hypocreales; Nectriaceae; Fusarium.
gi|4063002|dbj|BAA36220.1|	ETS80974.1	0	56.5693	hypothetical protein PFICI_05976 [Pestalotiopsis fici W106-1]	Pestalotiopsis fici W106-1	Eukaryota; Fungi; Dikarya; Ascomycota; Pezizomycotina; Sordariomycetes; Xylariomycetidae; Xylariales; Amphisphaeriaceae; mitosporic Amphisphaeriaceae; Pestalotiopsis.
gi|4063002|dbj|BAA36220.1|	EQB57901.1	0	54.4983	calcineurin-like phosphoesterase [Colletotrichum gloeosporioides Cg-14]	Colletotrichum gloeosporioides Cg-14	Eukaryota; Fungi; Dikarya; Ascomycota; Pezizomycotina; Sordariomycetes; Hypocreomycetidae; Glomerellales; Glomerellaceae; mitosporic Glomerellaceae; Colletotrichum.
gi|4063002|dbj|BAA36220.1|	XP_006672811.1	0	54.6099	manganese ion homeostasis (Fr), putative [Cordyceps militaris CM01]_x0001_gb|EGX89356.1| manganese ion homeostasis (Fr), putative [Cordyceps militaris CM01]	Cordyceps militaris CM01	Eukaryota; Fungi; Dikarya; Ascomycota; Pezizomycotina; Sordariomycetes; Hypocreomycetidae; Hypocreales; Cordycipitaceae; Cordyceps.
gi|4063002|dbj|BAA36220.1|	EFY99117.1	0	56.8015	cdc1-like protein [Metarhizium anisopliae ARSEF 23]	Metarhizium anisopliae ARSEF 23	Eukaryota; Fungi; Dikarya; Ascomycota; Pezizomycotina; Sordariomycetes; Hypocreomycetidae; Hypocreales; Clavicipitaceae; mitosporic Clavicipitaceae; Metarhizium.
gi|4063002|dbj|BAA36220.1|	EJP65834.1	0	54.7748	cell division control protein [Beauveria bassiana ARSEF 2860]	Beauveria bassiana ARSEF 2860	Eukaryota; Fungi; Dikarya; Ascomycota; Pezizomycotina; Sordariomycetes; Hypocreomycetidae; Hypocreales; Cordycipitaceae; Beauveria.
gi|4063002|dbj|BAA36220.1|	EXM30690.1	0	57.5314	hypothetical protein FOTG_04585 [Fusarium oxysporum f. sp. vasinfectum 25433]	Fusarium oxysporum f. sp. vasinfectum 25433	Eukaryota; Fungi; Dikarya; Ascomycota; Pezizomycotina; Sordariomycetes; Hypocreomycetidae; Hypocreales; Nectriaceae; Fusarium; Fusarium oxysporum species complex.
gi|4063002|dbj|BAA36220.1|	EWZ52152.1	0	57.3222	hypothetical protein FOZG_01960 [Fusarium oxysporum Fo47]_x0001_gb|EWZ86812.1| hypothetical protein FOWG_10334 [Fusarium oxysporum f. sp. lycopersici MN25]_x0001_gb|EXL44191.1| hypothetical protein FOCG_14348 [Fusarium oxysporum f. sp. radicis-lycopersici 26381]	Fusarium oxysporum Fo47	Eukaryota; Fungi; Dikarya; Ascomycota; Pezizomycotina; Sordariomycetes; Hypocreomycetidae; Hypocreales; Nectriaceae; Fusarium; Fusarium oxysporum species complex.
gi|4063002|dbj|BAA36220.1|	EXK49446.1	0	57.3222	hypothetical protein FOMG_01974 [Fusarium oxysporum f. sp. melonis 26406]	Fusarium oxysporum f. sp. melonis 26406	Eukaryota; Fungi; Dikarya; Ascomycota; Pezizomycotina; Sordariomycetes; Hypocreomycetidae; Hypocreales; Nectriaceae; mitosporic Nectriaceae; Fusarium; Fusarium oxysporum species complex.
gi|4063002|dbj|BAA36220.1|	EXL82461.1	0	57.3222	hypothetical protein FOPG_04675 [Fusarium oxysporum f. sp. conglutinans race 2 54008]	Fusarium oxysporum f. sp. conglutinans race 2 54008	Eukaryota; Fungi; Dikarya; Ascomycota; Pezizomycotina; Sordariomycetes; Hypocreomycetidae; Hypocreales; Nectriaceae; Fusarium; Fusarium oxysporum species complex.
gi|4063002|dbj|BAA36220.1|	EXL96521.1	0	57.3222	hypothetical protein FOIG_10910 [Fusarium oxysporum f. sp. cubense tropical race 4 54006]	Fusarium oxysporum f. sp. cubense tropical race 4 54006	Eukaryota; Fungi; Dikarya; Ascomycota; Pezizomycotina; Sordariomycetes; Hypocreomycetidae; Hypocreales; Nectriaceae; Fusarium; Fusarium oxysporum species complex.
gi|4063002|dbj|BAA36220.1|	EXA51613.1	0	57.3222	hypothetical protein FOVG_00223 [Fusarium oxysporum f. sp. pisi HDV247]_x0001_gb|EXK96495.1| hypothetical protein FOQG_03509 [Fusarium oxysporum f. sp. raphani 54005]	Fusarium oxysporum f. sp. pisi HDV247	Eukaryota; Fungi; Dikarya; Ascomycota; Pezizomycotina; Sordariomycetes; Hypocreomycetidae; Hypocreales; Nectriaceae; mitosporic Nectriaceae; Fusarium; Fusarium oxysporum species complex.
gi|4063002|dbj|BAA36220.1|	EWY92567.1	0	57.3222	hypothetical protein FOYG_06104 [Fusarium oxysporum FOSC 3-a]	Fusarium oxysporum FOSC 3-a	Eukaryota; Fungi; Dikarya; Ascomycota; Pezizomycotina; Sordariomycetes; Hypocreomycetidae; Hypocreales; Nectriaceae; Fusarium; Fusarium oxysporum species complex.
gi|4063002|dbj|BAA36220.1|	EHK25351.1	6e-180	51.107	hypothetical protein TRIVIDRAFT_32704 [Trichoderma virens Gv29-8]	Trichoderma virens Gv29-8	Eukaryota; Fungi; Dikarya; Ascomycota; Pezizomycotina; Sordariomycetes; Hypocreomycetidae; Hypocreales; Hypocreaceae; Trichoderma.
gi|4063002|dbj|BAA36220.1|	EKD18443.1	3e-179	56.5737	cdc1-like protein [Marssonina brunnea f. sp. 'multigermtubi' MB_m1]	Marssonina brunnea f. sp. 'multigermtubi' MB_m1	Eukaryota; Fungi; Dikarya; Ascomycota; Pezizomycotina; Leotiomycetes; Helotiales; Dermateaceae; Marssonina.
gi|4063002|dbj|BAA36220.1|	XP_006966861.1	8e-178	52.8302	predicted protein [Trichoderma reesei QM6a]_x0001_gb|EGR47292.1| predicted protein [Trichoderma reesei QM6a]_x0001_gb|ETS00610.1| hypothetical protein M419DRAFT_112341 [Trichoderma reesei RUT C-30]	Trichoderma reesei QM6a	Eukaryota; Fungi; Dikarya; Ascomycota; Pezizomycotina; Sordariomycetes; Hypocreomycetidae; Hypocreales; Hypocreaceae; Trichoderma.
gi|4063002|dbj|BAA36220.1|	EHK39847.1	1e-176	51.5094	hypothetical protein TRIATDRAFT_254136 [Trichoderma atroviride IMI 206040]	Trichoderma atroviride IMI 206040	Eukaryota; Fungi; Dikarya; Ascomycota; Pezizomycotina; Sordariomycetes; Hypocreomycetidae; Hypocreales; Hypocreaceae; Trichoderma.
gi|4063002|dbj|BAA36220.1|	ELR07430.1	1e-174	55.6008	hypothetical protein GMDG_02565 [Pseudogymnoascus destructans 20631-21]	Pseudogymnoascus destructans 20631-21	Eukaryota; Fungi; Dikarya; Ascomycota; Pezizomycotina; Leotiomycetes; Leotiomycetes incertae sedis; Pseudeurotiaceae; Pseudogymnoascus.
gi|4063002|dbj|BAA36220.1|	EPQ61682.1	3e-168	54.0984	hypothetical protein BGT96224_1827 [Blumeria graminis f. sp. tritici 96224]	Blumeria graminis f. sp. tritici 96224	Eukaryota; Fungi; Dikarya; Ascomycota; Pezizomycotina; Leotiomycetes; Erysiphales; Erysiphaceae; Blumeria.
gi|4063002|dbj|BAA36220.1|	EPE24455.1	2e-165	56.0345	Metallo-dependent phosphatase [Glarea lozoyensis ATCC 20868]	Glarea lozoyensis ATCC 20868	Eukaryota; Fungi; Dikarya; Ascomycota; Pezizomycotina; Leotiomycetes; Helotiales; Helotiaceae; Glarea.
gi|4063002|dbj|BAA36220.1|	ESZ93106.1	3e-155	56.0345	hypothetical protein SBOR_6507 [Sclerotinia borealis F-4157]	Sclerotinia borealis F-4157	Eukaryota; Fungi; Dikarya; Ascomycota; Pezizomycotina; Leotiomycetes; Helotiales; Sclerotiniaceae; Sclerotinia.
gi|4063002|dbj|BAA36220.1|	XP_001587117.1	3e-155	56.681	hypothetical protein SS1G_12147 [Sclerotinia sclerotiorum 1980]_x0001_gb|EDN95941.1| hypothetical protein SS1G_12147 [Sclerotinia sclerotiorum 1980 UF-70]	Sclerotinia sclerotiorum 1980 UF-70	Eukaryota; Fungi; Dikarya; Ascomycota; Pezizomycotina; Leotiomycetes; Helotiales; Sclerotiniaceae; Sclerotinia.
gi|4063002|dbj|BAA36220.1|	EOA88930.1	4e-152	51.9231	hypothetical protein SETTUDRAFT_148499 [Setosphaeria turcica Et28A]	Setosphaeria turcica Et28A	Eukaryota; Fungi; Dikarya; Ascomycota; Pezizomycotina; Dothideomycetes; Pleosporomycetidae; Pleosporales; Pleosporineae; Pleosporaceae; Setosphaeria.
gi|4063002|dbj|BAA36220.1|	EOD49025.1	2e-151	51.6461	putative manganese ion homeostasis protein [Neofusicoccum parvum UCRNP2]	Neofusicoccum parvum UCRNP2	Eukaryota; Fungi; Dikarya; Ascomycota; Pezizomycotina; Dothideomycetes; Dothideomycetes incertae sedis; Botryosphaeriales; Botryosphaeriaceae; Neofusicoccum.
gi|4063002|dbj|BAA36220.1|	EKG22024.1	6e-151	51.8519	hypothetical protein MPH_00615 [Macrophomina phaseolina MS6]	Macrophomina phaseolina MS6	Eukaryota; Fungi; Dikarya; Ascomycota; Pezizomycotina; Dothideomycetes; Dothideomycetes incertae sedis; Botryosphaeriales; Botryosphaeriaceae; Macrophomina.
gi|4063002|dbj|BAA36220.1|	XP_003304706.1	2e-145	51.3834	hypothetical protein PTT_17355 [Pyrenophora teres f. teres 0-1]_x0001_gb|EFQ87207.1| hypothetical protein PTT_17355 [Pyrenophora teres f. teres 0-1]	Pyrenophora teres f. teres 0-1	Eukaryota; Fungi; Dikarya; Ascomycota; Pezizomycotina; Dothideomycetes; Pleosporomycetidae; Pleosporales; Pleosporineae; Pleosporaceae; Pyrenophora.
gi|4063002|dbj|BAA36220.1|	EUC36650.1	5e-144	52.4336	hypothetical protein COCCADRAFT_23596 [Bipolaris zeicola 26-R-13]	Bipolaris zeicola 26-R-13	Eukaryota; Fungi; Dikarya; Ascomycota; Pezizomycotina; Dothideomycetes; Pleosporomycetidae; Pleosporales; Pleosporineae; Pleosporaceae; Bipolaris.
gi|4063002|dbj|BAA36220.1|	XP_001937986.1	6e-144	51.8219	hypothetical protein PTRG_07654 [Pyrenophora tritici-repentis Pt-1C-BFP]_x0001_gb|EDU50573.1| hypothetical protein PTRG_07654 [Pyrenophora tritici-repentis Pt-1C-BFP]	Pyrenophora tritici-repentis Pt-1C-BFP	Eukaryota; Fungi; Dikarya; Ascomycota; Pezizomycotina; Dothideomycetes; Pleosporomycetidae; Pleosporales; Pleosporineae; Pleosporaceae; Pyrenophora.
gi|4063002|dbj|BAA36220.1|	EUN26755.1	1e-143	52.4336	hypothetical protein COCVIDRAFT_100015 [Bipolaris victoriae FI3]	Bipolaris victoriae FI3	Eukaryota; Fungi; Dikarya; Ascomycota; Pezizomycotina; Dothideomycetes; Pleosporomycetidae; Pleosporales; Pleosporineae; Pleosporaceae; Bipolaris.
gi|4063002|dbj|BAA36220.1|	EUC48749.1	2e-142	52.2293	hypothetical protein COCMIDRAFT_86508 [Bipolaris oryzae ATCC 44560]	Bipolaris oryzae ATCC 44560	Eukaryota; Fungi; Dikarya; Ascomycota; Pezizomycotina; Dothideomycetes; Pleosporomycetidae; Pleosporales; Pleosporineae; Pleosporaceae; Bipolaris.
gi|4063002|dbj|BAA36220.1|	EMD66949.1	3e-142	52.2124	hypothetical protein COCSADRAFT_135470 [Bipolaris sorokiniana ND90Pr]	Bipolaris sorokiniana ND90Pr	Eukaryota; Fungi; Dikarya; Ascomycota; Pezizomycotina; Dothideomycetes; Pleosporomycetidae; Pleosporales; Pleosporineae; Pleosporaceae; Bipolaris.
gi|4063002|dbj|BAA36220.1|	EMD94463.1	4e-142	52.4336	hypothetical protein COCHEDRAFT_1131086 [Bipolaris maydis C5]_x0001_gb|ENI01196.1| hypothetical protein COCC4DRAFT_177513 [Bipolaris maydis ATCC 48331]	Bipolaris maydis C5	Eukaryota; Fungi; Dikarya; Ascomycota; Pezizomycotina; Dothideomycetes; Pleosporomycetidae; Pleosporales; Pleosporineae; Pleosporaceae; Bipolaris.
gi|4063002|dbj|BAA36220.1|	XP_001550648.1	7e-138	56.3679	hypothetical protein BC1G_11056 [Botryotinia fuckeliana B05.10]_x0001_emb|CCD44062.1| hypothetical protein BofuT4_P060090.1 [Botryotinia fuckeliana T4]_x0001_gb|EMR81832.1| putative cell division control protein 1 protein [Botryotinia fuckeliana BcDW1]	Botryotinia fuckeliana B05.10	Eukaryota; Fungi; Dikarya; Ascomycota; Pezizomycotina; Leotiomycetes; Helotiales; Sclerotiniaceae; Botryotinia.
gi|551304|gb|AAA21791.1|	AAA21791.1	0	100	gag-like protein [Neurospora crassa]	Neurospora crassa	Eukaryota; Fungi; Dikarya; Ascomycota; Pezizomycotina; Sordariomycetes; Sordariomycetidae; Sordariales; Sordariaceae; Neurospora.
gi|551304|gb|AAA21791.1|	AAA21780.1	0	99.7942	gag-like protein [Neurospora crassa]	Neurospora crassa	Eukaryota; Fungi; Dikarya; Ascomycota; Pezizomycotina; Sordariomycetes; Sordariomycetidae; Sordariales; Sordariaceae; Neurospora.
gi|551304|gb|AAA21791.1|	XP_963135.2	7e-08	75	hypothetical protein NCU08446 [Neurospora crassa OR74A]	Neurospora crassa OR74A	Eukaryota; Fungi; Dikarya; Ascomycota; Pezizomycotina; Sordariomycetes; Sordariomycetidae; Sordariales; Sordariaceae; Neurospora.
gi|551290|gb|AAA21780.1|	AAA21780.1	0	100	gag-like protein [Neurospora crassa]	Neurospora crassa	Eukaryota; Fungi; Dikarya; Ascomycota; Pezizomycotina; Sordariomycetes; Sordariomycetidae; Sordariales; Sordariaceae; Neurospora.
gi|551290|gb|AAA21780.1|	AAA21791.1	0	99.7942	gag-like protein [Neurospora crassa]	Neurospora crassa	Eukaryota; Fungi; Dikarya; Ascomycota; Pezizomycotina; Sordariomycetes; Sordariomycetidae; Sordariales; Sordariaceae; Neurospora.
gi|551290|gb|AAA21780.1|	XP_963135.2	7e-08	75	hypothetical protein NCU08446 [Neurospora crassa OR74A]	Neurospora crassa OR74A	Eukaryota; Fungi; Dikarya; Ascomycota; Pezizomycotina; Sordariomycetes; Sordariomycetidae; Sordariales; Sordariaceae; Neurospora.
gi|409764|gb|AAA21792.1|	AAA21792.1	0	100	pol-like protein [Neurospora crassa]	Neurospora crassa	Eukaryota; Fungi; Dikarya; Ascomycota; Pezizomycotina; Sordariomycetes; Sordariomycetidae; Sordariales; Sordariaceae; Neurospora.
gi|409764|gb|AAA21792.1|	AAA21781.1	0	99.9133	pol-like protein [Neurospora crassa]	Neurospora crassa	Eukaryota; Fungi; Dikarya; Ascomycota; Pezizomycotina; Sordariomycetes; Sordariomycetidae; Sordariales; Sordariaceae; Neurospora.
gi|409764|gb|AAA21792.1|	XP_001224380.1	3e-110	51.706	hypothetical protein CHGG_05166 [Chaetomium globosum CBS 148.51]_x0001_gb|EAQ88547.1| hypothetical protein CHGG_05166 [Chaetomium globosum CBS 148.51]	Chaetomium globosum CBS 148.51	Eukaryota; Fungi; Dikarya; Ascomycota; Pezizomycotina; Sordariomycetes; Sordariomycetidae; Sordariales; Chaetomiaceae; Chaetomium.
gi|409764|gb|AAA21792.1|	XP_001229849.1	2e-109	52.2667	hypothetical protein CHGG_03333 [Chaetomium globosum CBS 148.51]_x0001_gb|EAQ91398.1| hypothetical protein CHGG_03333 [Chaetomium globosum CBS 148.51]	Chaetomium globosum CBS 148.51	Eukaryota; Fungi; Dikarya; Ascomycota; Pezizomycotina; Sordariomycetes; Sordariomycetidae; Sordariales; Chaetomiaceae; Chaetomium.
gi|409764|gb|AAA21792.1|	XP_003352027.1	5e-109	63.4058	hypothetical protein SMAC_00574 [Sordaria macrospora k-hell]_x0001_emb|CCC06360.1| unnamed protein product [Sordaria macrospora k-hell]	Sordaria macrospora k-hell	Eukaryota; Fungi; Dikarya; Ascomycota; Pezizomycotina; Sordariomycetes; Sordariomycetidae; Sordariales; Sordariaceae; Sordaria.
gi|409764|gb|AAA21792.1|	XP_001221387.1	8e-105	53.0973	hypothetical protein CHGG_05292 [Chaetomium globosum CBS 148.51]_x0001_gb|EAQ88673.1| hypothetical protein CHGG_05292 [Chaetomium globosum CBS 148.51]	Chaetomium globosum CBS 148.51	Eukaryota; Fungi; Dikarya; Ascomycota; Pezizomycotina; Sordariomycetes; Sordariomycetidae; Sordariales; Chaetomiaceae; Chaetomium.
gi|409764|gb|AAA21792.1|	BAI44772.1	1e-07	57.6923	pol-like protein [Alternaria alternata]	Alternaria alternata	Eukaryota; Fungi; Dikarya; Ascomycota; Pezizomycotina; Dothideomycetes; Pleosporomycetidae; Pleosporales; Pleosporineae; Pleosporaceae; Alternaria; Alternaria alternata group.
gi|409764|gb|AAA21792.1|	XP_001222122.1	2e-87	51.7007	hypothetical protein CHGG_06027 [Chaetomium globosum CBS 148.51]_x0001_gb|EAQ89408.1| hypothetical protein CHGG_06027 [Chaetomium globosum CBS 148.51]	Chaetomium globosum CBS 148.51	Eukaryota; Fungi; Dikarya; Ascomycota; Pezizomycotina; Sordariomycetes; Sordariomycetidae; Sordariales; Chaetomiaceae; Chaetomium.
gi|409764|gb|AAA21792.1|	XP_001226062.1	2e-68	58.7379	hypothetical protein CHGG_10795 [Chaetomium globosum CBS 148.51]_x0001_gb|EAQ82977.1| hypothetical protein CHGG_10795 [Chaetomium globosum CBS 148.51]	Chaetomium globosum CBS 148.51	Eukaryota; Fungi; Dikarya; Ascomycota; Pezizomycotina; Sordariomycetes; Sordariomycetidae; Sordariales; Chaetomiaceae; Chaetomium.
gi|409764|gb|AAA21792.1|	XP_001230218.1	2e-66	51.5504	hypothetical protein CHGG_11048 [Chaetomium globosum CBS 148.51]_x0001_gb|EAQ82872.1| hypothetical protein CHGG_11048 [Chaetomium globosum CBS 148.51]	Chaetomium globosum CBS 148.51	Eukaryota; Fungi; Dikarya; Ascomycota; Pezizomycotina; Sordariomycetes; Sordariomycetidae; Sordariales; Chaetomiaceae; Chaetomium.
gi|409764|gb|AAA21792.1|	XP_001226503.1	2e-64	56.2212	hypothetical protein CHGG_08576 [Chaetomium globosum CBS 148.51]_x0001_gb|EAQ84562.1| hypothetical protein CHGG_08576 [Chaetomium globosum CBS 148.51]	Chaetomium globosum CBS 148.51	Eukaryota; Fungi; Dikarya; Ascomycota; Pezizomycotina; Sordariomycetes; Sordariomycetidae; Sordariales; Chaetomiaceae; Chaetomium.
gi|409761|gb|AAA21781.1|	AAA21781.1	0	100	pol-like protein [Neurospora crassa]	Neurospora crassa	Eukaryota; Fungi; Dikarya; Ascomycota; Pezizomycotina; Sordariomycetes; Sordariomycetidae; Sordariales; Sordariaceae; Neurospora.
gi|409761|gb|AAA21781.1|	AAA21792.1	0	99.9133	pol-like protein [Neurospora crassa]	Neurospora crassa	Eukaryota; Fungi; Dikarya; Ascomycota; Pezizomycotina; Sordariomycetes; Sordariomycetidae; Sordariales; Sordariaceae; Neurospora.
gi|409761|gb|AAA21781.1|	XP_001224380.1	9e-110	51.706	hypothetical protein CHGG_05166 [Chaetomium globosum CBS 148.51]_x0001_gb|EAQ88547.1| hypothetical protein CHGG_05166 [Chaetomium globosum CBS 148.51]	Chaetomium globosum CBS 148.51	Eukaryota; Fungi; Dikarya; Ascomycota; Pezizomycotina; Sordariomycetes; Sordariomycetidae; Sordariales; Chaetomiaceae; Chaetomium.
gi|409761|gb|AAA21781.1|	XP_003352027.1	5e-109	63.4058	hypothetical protein SMAC_00574 [Sordaria macrospora k-hell]_x0001_emb|CCC06360.1| unnamed protein product [Sordaria macrospora k-hell]	Sordaria macrospora k-hell	Eukaryota; Fungi; Dikarya; Ascomycota; Pezizomycotina; Sordariomycetes; Sordariomycetidae; Sordariales; Sordariaceae; Sordaria.
gi|409761|gb|AAA21781.1|	XP_001229849.1	6e-109	52.2667	hypothetical protein CHGG_03333 [Chaetomium globosum CBS 148.51]_x0001_gb|EAQ91398.1| hypothetical protein CHGG_03333 [Chaetomium globosum CBS 148.51]	Chaetomium globosum CBS 148.51	Eukaryota; Fungi; Dikarya; Ascomycota; Pezizomycotina; Sordariomycetes; Sordariomycetidae; Sordariales; Chaetomiaceae; Chaetomium.
gi|409761|gb|AAA21781.1|	XP_001221387.1	2e-104	53.0973	hypothetical protein CHGG_05292 [Chaetomium globosum CBS 148.51]_x0001_gb|EAQ88673.1| hypothetical protein CHGG_05292 [Chaetomium globosum CBS 148.51]	Chaetomium globosum CBS 148.51	Eukaryota; Fungi; Dikarya; Ascomycota; Pezizomycotina; Sordariomycetes; Sordariomycetidae; Sordariales; Chaetomiaceae; Chaetomium.
gi|409761|gb|AAA21781.1|	BAI44772.1	1e-07	57.6923	pol-like protein [Alternaria alternata]	Alternaria alternata	Eukaryota; Fungi; Dikarya; Ascomycota; Pezizomycotina; Dothideomycetes; Pleosporomycetidae; Pleosporales; Pleosporineae; Pleosporaceae; Alternaria; Alternaria alternata group.
gi|409761|gb|AAA21781.1|	XP_001222122.1	5e-87	51.7007	hypothetical protein CHGG_06027 [Chaetomium globosum CBS 148.51]_x0001_gb|EAQ89408.1| hypothetical protein CHGG_06027 [Chaetomium globosum CBS 148.51]	Chaetomium globosum CBS 148.51	Eukaryota; Fungi; Dikarya; Ascomycota; Pezizomycotina; Sordariomycetes; Sordariomycetidae; Sordariales; Chaetomiaceae; Chaetomium.
gi|409761|gb|AAA21781.1|	XP_001226062.1	4e-68	58.7379	hypothetical protein CHGG_10795 [Chaetomium globosum CBS 148.51]_x0001_gb|EAQ82977.1| hypothetical protein CHGG_10795 [Chaetomium globosum CBS 148.51]	Chaetomium globosum CBS 148.51	Eukaryota; Fungi; Dikarya; Ascomycota; Pezizomycotina; Sordariomycetes; Sordariomycetidae; Sordariales; Chaetomiaceae; Chaetomium.
gi|409761|gb|AAA21781.1|	XP_001230218.1	6e-66	51.5504	hypothetical protein CHGG_11048 [Chaetomium globosum CBS 148.51]_x0001_gb|EAQ82872.1| hypothetical protein CHGG_11048 [Chaetomium globosum CBS 148.51]	Chaetomium globosum CBS 148.51	Eukaryota; Fungi; Dikarya; Ascomycota; Pezizomycotina; Sordariomycetes; Sordariomycetidae; Sordariales; Chaetomiaceae; Chaetomium.
gi|409761|gb|AAA21781.1|	XP_001226503.1	5e-64	56.2212	hypothetical protein CHGG_08576 [Chaetomium globosum CBS 148.51]_x0001_gb|EAQ84562.1| hypothetical protein CHGG_08576 [Chaetomium globosum CBS 148.51]	Chaetomium globosum CBS 148.51	Eukaryota; Fungi; Dikarya; Ascomycota; Pezizomycotina; Sordariomycetes; Sordariomycetidae; Sordariales; Chaetomiaceae; Chaetomium.
gi|22652060|gb|AAN03594.1|AF397732_1	AAN03594.1	6e-08	100	pheromone precursor MFa-1 [Neurospora crassa]_x0001_emb|CAB96171.1| pheromone precusor gene [Sordaria macrospora]_x0001_emb|CCC11253.1| pheromone precursor [Sordaria macrospora k-hell]_x0001_gb|ESA42527.1| pheromone mfa-1 [Neurospora crassa OR74A]	Neurospora crassa	Eukaryota; Fungi; Dikarya; Ascomycota; Pezizomycotina; Sordariomycetes; Sordariomycetidae; Sordariales; Sordariaceae; Neurospora.
gi|3093754|gb|AAC78559.1|	AAC78559.1	6e-109	100	AR2 [Neurospora crassa]	Neurospora crassa	Eukaryota; Fungi; Dikarya; Ascomycota; Pezizomycotina; Sordariomycetes; Sordariomycetidae; Sordariales; Sordariaceae; Neurospora.
gi|3093754|gb|AAC78559.1|	AAC78559.1	4e-26	100	AR2 [Neurospora crassa]	Neurospora crassa	Eukaryota; Fungi; Dikarya; Ascomycota; Pezizomycotina; Sordariomycetes; Sordariomycetidae; Sordariales; Sordariaceae; Neurospora.
gi|3093754|gb|AAC78559.1|	EAA35005.3	3e-86	100	AR2 [Neurospora crassa OR74A]	Neurospora crassa OR74A	Eukaryota; Fungi; Dikarya; Ascomycota; Pezizomycotina; Sordariomycetes; Sordariomycetidae; Sordariales; Sordariaceae; Neurospora.
gi|3093754|gb|AAC78559.1|	EAA35005.3	2e-24	98.2759	AR2 [Neurospora crassa OR74A]	Neurospora crassa OR74A	Eukaryota; Fungi; Dikarya; Ascomycota; Pezizomycotina; Sordariomycetes; Sordariomycetidae; Sordariales; Sordariaceae; Neurospora.
gi|3093754|gb|AAC78559.1|	XP_964241.2	1e-25	98.2759	hypothetical protein NCU11203 [Neurospora crassa OR74A]	Neurospora crassa OR74A	Eukaryota; Fungi; Dikarya; Ascomycota; Pezizomycotina; Sordariomycetes; Sordariomycetidae; Sordariales; Sordariaceae; Neurospora.
gi|3093754|gb|AAC78559.1|	XP_964241.2	6e-14	100	hypothetical protein NCU11203 [Neurospora crassa OR74A]	Neurospora crassa OR74A	Eukaryota; Fungi; Dikarya; Ascomycota; Pezizomycotina; Sordariomycetes; Sordariomycetidae; Sordariales; Sordariaceae; Neurospora.
gi|3093754|gb|AAC78559.1|	AAA33563.1	1e-23	96.5517	plasma membrane H+ ATPase [Neurospora crassa]	Neurospora crassa	Eukaryota; Fungi; Dikarya; Ascomycota; Pezizomycotina; Sordariomycetes; Sordariomycetidae; Sordariales; Sordariaceae; Neurospora.
gi|3093754|gb|AAC78559.1|	XP_956886.1	1e-23	96.5517	H+-transporting ATPase [Neurospora crassa OR74A]_x0001_sp|P07038.1|PMA1_NEUCR RecName: Full=Plasma membrane ATPase; AltName: Full=Proton pump_x0001_pdb|1MHS|A Chain A, Model Of Neurospora Crassa Proton Atpase_x0001_pdb|1MHS|B Chain B, Model Of Neurospora Crassa Proton Atpase_x0001_gb|AAA33561.1| plasma membrane ATPase [Neurospora crassa]_x0001_emb|CAB91270.1| H+-transporting ATPase [Neurospora cr…	Neurospora crassa OR74A	Eukaryota; Fungi; Dikarya; Ascomycota; Pezizomycotina; Sordariomycetes; Sordariomycetidae; Sordariales; Sordariaceae; Neurospora.
gi|3093754|gb|AAC78559.1|	CAB82545.1	2e-23	89.6552	plasma membrane ATPase [Funneliformis mosseae]	Funneliformis mosseae	Eukaryota; Fungi; Glomeromycota; Glomeromycetes; Glomerales; Glomeraceae; Funneliformis.
gi|3093754|gb|AAC78559.1|	XP_003350729.1	4e-23	94.8276	hypothetical protein SMAC_02399 [Sordaria macrospora k-hell]_x0001_emb|CCC07393.1| unnamed protein product [Sordaria macrospora k-hell]	Sordaria macrospora k-hell	Eukaryota; Fungi; Dikarya; Ascomycota; Pezizomycotina; Sordariomycetes; Sordariomycetidae; Sordariales; Sordariaceae; Sordaria.
gi|3093754|gb|AAC78559.1|	EHK46444.1	3e-22	91.3793	plasma membrane ATPase [Trichoderma atroviride IMI 206040]	Trichoderma atroviride IMI 206040	Eukaryota; Fungi; Dikarya; Ascomycota; Pezizomycotina; Sordariomycetes; Hypocreomycetidae; Hypocreales; Hypocreaceae; Trichoderma.
gi|3093754|gb|AAC78559.1|	ESZ95021.1	3e-22	91.3793	plasma membrane ATPase [Sclerotinia borealis F-4157]	Sclerotinia borealis F-4157	Eukaryota; Fungi; Dikarya; Ascomycota; Pezizomycotina; Leotiomycetes; Helotiales; Sclerotiniaceae; Sclerotinia.
gi|3093754|gb|AAC78559.1|	CCD51188.1	4e-22	91.3793	similar to plasma membrane ATPase [Botryotinia fuckeliana T4]	Botryotinia fuckeliana T4	Eukaryota; Fungi; Dikarya; Ascomycota; Pezizomycotina; Leotiomycetes; Helotiales; Sclerotiniaceae; Botryotinia.
gi|3093754|gb|AAC78559.1|	XP_001595647.1	4e-22	91.3793	plasma membrane ATPase [Sclerotinia sclerotiorum 1980]_x0001_gb|EDO01262.1| plasma membrane ATPase [Sclerotinia sclerotiorum 1980 UF-70]	Sclerotinia sclerotiorum 1980 UF-70	Eukaryota; Fungi; Dikarya; Ascomycota; Pezizomycotina; Leotiomycetes; Helotiales; Sclerotiniaceae; Sclerotinia.
gi|3093754|gb|AAC78559.1|	EON61776.1	4e-22	93.1034	plasma membrane ATPase [Coniosporium apollinis CBS 100218]	Coniosporium apollinis CBS 100218	Eukaryota; Fungi; Dikarya; Ascomycota; Pezizomycotina; Eurotiomycetes; Chaetothyriomycetidae; Chaetothyriales; Herpotrichiellaceae; Coniosporium.
gi|3093754|gb|AAC78559.1|	EXA54136.1	4e-22	91.3793	plasma membrane ATPase [Fusarium oxysporum f. sp. pisi HDV247]_x0001_gb|EXK46995.1| plasma membrane ATPase [Fusarium oxysporum f. sp. melonis 26406]_x0001_gb|EXK93898.1| plasma membrane ATPase [Fusarium oxysporum f. sp. raphani 54005]_x0001_gb|EXL87584.1| plasma membrane ATPase [Fusarium oxysporum f. sp. conglutinans race 2 54008]	Fusarium oxysporum f. sp. pisi HDV247	Eukaryota; Fungi; Dikarya; Ascomycota; Pezizomycotina; Sordariomycetes; Hypocreomycetidae; Hypocreales; Nectriaceae; mitosporic Nectriaceae; Fusarium; Fusarium oxysporum species complex.
gi|3093754|gb|AAC78559.1|	XP_001554426.1	4e-22	91.3793	plasma membrane ATPase [Botryotinia fuckeliana B05.10]_x0001_gb|EMR90163.1| putative plasma membrane atpase protein [Botryotinia fuckeliana BcDW1]	Botryotinia fuckeliana B05.10	Eukaryota; Fungi; Dikarya; Ascomycota; Pezizomycotina; Leotiomycetes; Helotiales; Sclerotiniaceae; Botryotinia.
gi|3093754|gb|AAC78559.1|	EGX52597.1	5e-22	89.6552	hypothetical protein AOL_s00007g539 [Arthrobotrys oligospora ATCC 24927]	Arthrobotrys oligospora ATCC 24927	Eukaryota; Fungi; Dikarya; Ascomycota; Pezizomycotina; Orbiliomycetes; Orbiliales; Orbiliaceae; Orbilia.
gi|3093754|gb|AAC78559.1|	XP_006966152.1	6e-22	89.6552	predicted protein [Trichoderma reesei QM6a]_x0001_gb|EGR48109.1| predicted protein [Trichoderma reesei QM6a]_x0001_gb|ETS02156.1| plasma membrane ATPase [Trichoderma reesei RUT C-30]	Trichoderma reesei QM6a	Eukaryota; Fungi; Dikarya; Ascomycota; Pezizomycotina; Sordariomycetes; Hypocreomycetidae; Hypocreales; Hypocreaceae; Trichoderma.
gi|3093754|gb|AAC78559.1|	XP_003667122.1	8e-22	89.6552	hypothetical protein MYCTH_2312579 [Myceliophthora thermophila ATCC 42464]_x0001_gb|AEO61877.1| hypothetical protein MYCTH_2312579 [Myceliophthora thermophila ATCC 42464]	Myceliophthora thermophila ATCC 42464	Eukaryota; Fungi; Dikarya; Ascomycota; Pezizomycotina; Sordariomycetes; Sordariomycetidae; Sordariales; Chaetomiaceae; Myceliophthora.
gi|3093754|gb|AAC78559.1|	CAB82547.1	8e-22	86.2069	plasma membrane ATPase [Funneliformis mosseae]	Funneliformis mosseae	Eukaryota; Fungi; Glomeromycota; Glomeromycetes; Glomerales; Glomeraceae; Funneliformis.
gi|3093754|gb|AAC78559.1|	CCT61873.1	8e-22	91.3793	probable H+-transporting ATPase [Fusarium fujikuroi IMI 58289]	Fusarium fujikuroi IMI 58289	Eukaryota; Fungi; Dikarya; Ascomycota; Pezizomycotina; Sordariomycetes; Hypocreomycetidae; Hypocreales; Nectriaceae; Fusarium; Fusarium fujikuroi species complex.
gi|3093754|gb|AAC78559.1|	XP_003658039.1	9e-22	89.6552	hypothetical protein THITE_2124446 [Thielavia terrestris NRRL 8126]_x0001_gb|AEO71703.1| hypothetical protein THITE_2124446 [Thielavia terrestris NRRL 8126]	Thielavia terrestris NRRL 8126	Eukaryota; Fungi; Dikarya; Ascomycota; Pezizomycotina; Sordariomycetes; Sordariomycetidae; Sordariales; Chaetomiaceae; Thielavia.
gi|3093754|gb|AAC78559.1|	EXM10185.1	9e-22	91.3793	plasma membrane ATPase [Fusarium oxysporum f. sp. cubense tropical race 4 54006]	Fusarium oxysporum f. sp. cubense tropical race 4 54006	Eukaryota; Fungi; Dikarya; Ascomycota; Pezizomycotina; Sordariomycetes; Hypocreomycetidae; Hypocreales; Nectriaceae; mitosporic Nectriaceae; Fusarium; Fusarium oxysporum species complex.
gi|3093754|gb|AAC78559.1|	EWG50212.1	9e-22	91.3793	plasma membrane ATPase [Fusarium verticillioides 7600]	Fusarium verticillioides 7600	Eukaryota; Fungi; Dikarya; Ascomycota; Pezizomycotina; Sordariomycetes; Hypocreomycetidae; Hypocreales; Nectriaceae; Fusarium; Fusarium fujikuroi species complex.
gi|3093754|gb|AAC78559.1|	EXK46994.1	9e-22	91.3793	plasma membrane ATPase [Fusarium oxysporum f. sp. melonis 26406]	Fusarium oxysporum f. sp. melonis 26406	Eukaryota; Fungi; Dikarya; Ascomycota; Pezizomycotina; Sordariomycetes; Hypocreomycetidae; Hypocreales; Nectriaceae; mitosporic Nectriaceae; Fusarium; Fusarium oxysporum species complex.
gi|3093754|gb|AAC78559.1|	ENH72414.1	9e-22	91.3793	Plasma membrane ATPase [Fusarium oxysporum f. sp. cubense race 1]	Fusarium oxysporum f. sp. cubense race 1	Eukaryota; Fungi; Dikarya; Ascomycota; Pezizomycotina; Sordariomycetes; Hypocreomycetidae; Hypocreales; Nectriaceae; Fusarium; Fusarium oxysporum species complex.
gi|3093754|gb|AAC78559.1|	XP_002844869.1	1e-21	89.6552	plasma membrane ATPase [Arthroderma otae CBS 113480]_x0001_gb|EEQ34014.1| plasma membrane ATPase [Arthroderma otae CBS 113480]	Arthroderma otae CBS 113480	Eukaryota; Fungi; Dikarya; Ascomycota; Pezizomycotina; Eurotiomycetes; Eurotiomycetidae; Onygenales; Arthrodermataceae; Arthroderma.
gi|3093754|gb|AAC78559.1|	XP_006674072.1	1e-21	91.3793	Plasma membrane ATPase (Proton pump) [Cordyceps militaris CM01]_x0001_gb|EGX88827.1| Plasma membrane ATPase (Proton pump) [Cordyceps militaris CM01]	Cordyceps militaris CM01	Eukaryota; Fungi; Dikarya; Ascomycota; Pezizomycotina; Sordariomycetes; Hypocreomycetidae; Hypocreales; Cordycipitaceae; Cordyceps.
gi|3093754|gb|AAC78559.1|	EGE03888.1	1e-21	89.6552	plasma membrane ATPase [Trichophyton equinum CBS 127.97]	Trichophyton equinum CBS 127.97	Eukaryota; Fungi; Dikarya; Ascomycota; Pezizomycotina; Eurotiomycetes; Eurotiomycetidae; Onygenales; Arthrodermataceae; mitosporic Arthrodermataceae; Trichophyton.
gi|3093754|gb|AAC78559.1|	EEH17234.1	1e-21	89.6552	plasma membrane ATPase [Paracoccidioides brasiliensis Pb03]	Paracoccidioides brasiliensis Pb03	Eukaryota; Fungi; Dikarya; Ascomycota; Pezizomycotina; Eurotiomycetes; Eurotiomycetidae; Onygenales; mitosporic Onygenales; Paracoccidioides.
gi|3093754|gb|AAC78559.1|	XP_003235079.1	1e-21	89.6552	plasma membrane ATPase [Trichophyton rubrum CBS 118892]_x0001_gb|EGD87884.1| plasma membrane ATPase [Trichophyton rubrum CBS 118892]	Trichophyton rubrum CBS 118892	Eukaryota; Fungi; Dikarya; Ascomycota; Pezizomycotina; Eurotiomycetes; Eurotiomycetidae; Onygenales; Arthrodermataceae; mitosporic Arthrodermataceae; Trichophyton.
gi|3093754|gb|AAC78559.1|	XP_003173609.1	1e-21	89.6552	plasma membrane ATPase [Arthroderma gypseum CBS 118893]_x0001_gb|EFR00779.1| plasma membrane ATPase [Arthroderma gypseum CBS 118893]	Arthroderma gypseum CBS 118893	Eukaryota; Fungi; Dikarya; Ascomycota; Pezizomycotina; Eurotiomycetes; Eurotiomycetidae; Onygenales; Arthrodermataceae; Arthroderma.
gi|3093754|gb|AAC78559.1|	EXM29368.1	1e-21	91.3793	plasma membrane ATPase [Fusarium oxysporum f. sp. vasinfectum 25433]	Fusarium oxysporum f. sp. vasinfectum 25433	Eukaryota; Fungi; Dikarya; Ascomycota; Pezizomycotina; Sordariomycetes; Hypocreomycetidae; Hypocreales; Nectriaceae; Fusarium; Fusarium oxysporum species complex.
gi|3093754|gb|AAC78559.1|	EWY80167.1	1e-21	91.3793	plasma membrane ATPase [Fusarium oxysporum FOSC 3-a]_x0001_gb|EWZ49743.1| plasma membrane ATPase [Fusarium oxysporum Fo47]_x0001_gb|EWZ88815.1| plasma membrane ATPase [Fusarium oxysporum f. sp. lycopersici MN25]_x0001_gb|EXA54135.1| plasma membrane ATPase [Fusarium oxysporum f. sp. pisi HDV247]_x0001_gb|EXK46993.1| plasma membrane ATPase [Fusarium oxysporum f. sp. melonis 26406]_x0001_gb|EXK93897…	Fusarium oxysporum FOSC 3-a	Eukaryota; Fungi; Dikarya; Ascomycota; Pezizomycotina; Sordariomycetes; Hypocreomycetidae; Hypocreales; Nectriaceae; Fusarium; Fusarium oxysporum species complex.
gi|3093754|gb|AAC78559.1|	EMT64458.1	1e-21	91.3793	Plasma membrane ATPase [Fusarium oxysporum f. sp. cubense race 4]	Fusarium oxysporum f. sp. cubense race 4	Eukaryota; Fungi; Dikarya; Ascomycota; Pezizomycotina; Sordariomycetes; Hypocreomycetidae; Hypocreales; Nectriaceae; Fusarium; Fusarium oxysporum species complex.
gi|3093754|gb|AAC78559.1|	EEH43466.1	1e-21	89.6552	plasma membrane ATPase [Paracoccidioides brasiliensis Pb18]	Paracoccidioides brasiliensis Pb18	Eukaryota; Fungi; Dikarya; Ascomycota; Pezizomycotina; Eurotiomycetes; Eurotiomycetidae; Onygenales; mitosporic Onygenales; Paracoccidioides.
gi|3093754|gb|AAC78559.1|	XP_002790015.1	1e-21	89.6552	plasma membrane ATPase [Paracoccidioides sp. 'lutzii' Pb01]_x0001_gb|EEH37664.1| plasma membrane ATPase [Paracoccidioides sp. 'lutzii' Pb01]	Paracoccidioides sp. 'lutzii' Pb01	Eukaryota; Fungi; Dikarya; Ascomycota; Pezizomycotina; Eurotiomycetes; Eurotiomycetidae; Onygenales; mitosporic Onygenales; Paracoccidioides.
gi|3093754|gb|AAC78559.1|	XP_003021178.1	1e-21	89.6552	plasma membrane H(+)ATPase, putative [Trichophyton verrucosum HKI 0517]_x0001_gb|EFE40560.1| plasma membrane H(+)ATPase, putative [Trichophyton verrucosum HKI 0517]	Trichophyton verrucosum HKI 0517	Eukaryota; Fungi; Dikarya; Ascomycota; Pezizomycotina; Eurotiomycetes; Eurotiomycetidae; Onygenales; Arthrodermataceae; mitosporic Arthrodermataceae; Trichophyton.
gi|3093754|gb|AAC78559.1|	EHK15995.1	1e-21	89.6552	hypothetical protein TRIVIDRAFT_74915 [Trichoderma virens Gv29-8]	Trichoderma virens Gv29-8	Eukaryota; Fungi; Dikarya; Ascomycota; Pezizomycotina; Sordariomycetes; Hypocreomycetidae; Hypocreales; Hypocreaceae; Trichoderma.
gi|3093754|gb|AAC78559.1|	XP_003069627.1	1e-21	87.931	plasma membrane ATPase, putative [Coccidioides posadasii C735 delta SOWgp]_x0001_gb|EER27482.1| plasma membrane ATPase, putative [Coccidioides posadasii C735 delta SOWgp]_x0001_gb|EFW22888.1| plasma membrane ATPase [Coccidioides posadasii str. Silveira]	Coccidioides posadasii C735 delta SOWgp	Eukaryota; Fungi; Dikarya; Ascomycota; Pezizomycotina; Eurotiomycetes; Eurotiomycetidae; Onygenales; mitosporic Onygenales; Coccidioides.
gi|3093754|gb|AAC78559.1|	XP_001242392.1	1e-21	87.931	plasma membrane ATPase [Coccidioides immitis RS]_x0001_gb|EAS31070.2| plasma membrane ATPase [Coccidioides immitis RS]	Coccidioides immitis RS	Eukaryota; Fungi; Dikarya; Ascomycota; Pezizomycotina; Eurotiomycetes; Eurotiomycetidae; Onygenales; mitosporic Onygenales; Coccidioides.
gi|3093754|gb|AAC78559.1|	XP_006691379.1	1e-21	87.931	putative plasma membrane protein [Chaetomium thermophilum var. thermophilum DSM 1495]_x0001_gb|EGS23188.1| putative plasma membrane protein [Chaetomium thermophilum var. thermophilum DSM 1495]	Chaetomium thermophilum var. thermophilum DSM 1495	Eukaryota; Fungi; Dikarya; Ascomycota; Pezizomycotina; Sordariomycetes; Sordariomycetidae; Sordariales; Chaetomiaceae; Chaetomium.
gi|3093754|gb|AAC78559.1|	EGU82250.1	2e-21	91.3793	hypothetical protein FOXB_07251 [Fusarium oxysporum Fo5176]	Fusarium oxysporum Fo5176	Eukaryota; Fungi; Dikarya; Ascomycota; Pezizomycotina; Sordariomycetes; Hypocreomycetidae; Hypocreales; Nectriaceae; Fusarium; Fusarium oxysporum species complex.
gi|3093754|gb|AAC78559.1|	EPS38959.1	2e-21	86.2069	hypothetical protein H072_7290 [Dactylellina haptotyla CBS 200.50]	Dactylellina haptotyla CBS 200.50	Eukaryota; Fungi; Dikarya; Ascomycota; Pezizomycotina; Orbiliomycetes; Orbiliales; Orbiliaceae; mitosporic Orbiliaceae; Dactylellina.
gi|3093754|gb|AAC78559.1|	XP_001228270.1	2e-21	89.6552	hypothetical protein CHGG_10343 [Chaetomium globosum CBS 148.51]_x0001_gb|EAQ83939.1| hypothetical protein CHGG_10343 [Chaetomium globosum CBS 148.51]	Chaetomium globosum CBS 148.51	Eukaryota; Fungi; Dikarya; Ascomycota; Pezizomycotina; Sordariomycetes; Sordariomycetidae; Sordariales; Chaetomiaceae; Chaetomium.
gi|3093754|gb|AAC78559.1|	EFW98999.1	2e-21	89.6552	plasma membrane ATPase [Grosmannia clavigera kw1407]	Grosmannia clavigera kw1407	Eukaryota; Fungi; Dikarya; Ascomycota; Pezizomycotina; Sordariomycetes; Sordariomycetidae; Ophiostomatales; Ophiostomataceae; Grosmannia.
gi|3093754|gb|AAC78559.1|	XP_001909485.1	2e-21	89.6552	hypothetical protein [Podospora anserina S mat+]_x0001_emb|CAP70618.1| unnamed protein product [Podospora anserina S mat+]	Podospora anserina S mat+	Eukaryota; Fungi; Dikarya; Ascomycota; Pezizomycotina; Sordariomycetes; Sordariomycetidae; Sordariales; Lasiosphaeriaceae; Podospora.
gi|3093754|gb|AAC78559.1|	XP_003014510.1	3e-21	89.6552	plasma membrane H(+)ATPase, putative [Arthroderma benhamiae CBS 112371]_x0001_gb|EFE34121.1| plasma membrane H(+)ATPase, putative [Arthroderma benhamiae CBS 112371]	Arthroderma benhamiae CBS 112371	Eukaryota; Fungi; Dikarya; Ascomycota; Pezizomycotina; Eurotiomycetes; Eurotiomycetidae; Onygenales; Arthrodermataceae; Arthroderma.
gi|3093754|gb|AAC78559.1|	XP_001539372.1	3e-21	87.931	plasma membrane ATPase [Ajellomyces capsulatus NAm1]_x0001_gb|EDN09810.1| plasma membrane ATPase [Ajellomyces capsulatus NAm1]	Ajellomyces capsulatus NAm1	Eukaryota; Fungi; Dikarya; Ascomycota; Pezizomycotina; Eurotiomycetes; Eurotiomycetidae; Onygenales; Ajellomycetaceae; Ajellomyces.
gi|3093754|gb|AAC78559.1|	EOD48577.1	3e-21	89.6552	putative plasma membrane atpase protein [Neofusicoccum parvum UCRNP2]	Neofusicoccum parvum UCRNP2	Eukaryota; Fungi; Dikarya; Ascomycota; Pezizomycotina; Dothideomycetes; Dothideomycetes incertae sedis; Botryosphaeriales; Botryosphaeriaceae; Neofusicoccum.
gi|3093754|gb|AAC78559.1|	Q07421.1	3e-21	87.931	RecName: Full=Plasma membrane ATPase; AltName: Full=Proton pump_x0001_gb|AAB53772.1| ATPase [Ajellomyces capsulatus]_x0001_prf||2004293A H ATPase	Ajellomyces capsulatus	Eukaryota; Fungi; Dikarya; Ascomycota; Pezizomycotina; Eurotiomycetes; Eurotiomycetidae; Onygenales; Ajellomycetaceae; Ajellomyces.
gi|3093754|gb|AAC78559.1|	EGC48205.1	3e-21	87.931	H ATPase [Ajellomyces capsulatus H88]	Ajellomyces capsulatus H88	Eukaryota; Fungi; Dikarya; Ascomycota; Pezizomycotina; Eurotiomycetes; Eurotiomycetidae; Onygenales; Ajellomycetaceae; Ajellomyces.
gi|3093754|gb|AAC78559.1|	EEH02912.1	3e-21	87.931	plasma membrane ATPase [Ajellomyces capsulatus G186AR]	Ajellomyces capsulatus G186AR	Eukaryota; Fungi; Dikarya; Ascomycota; Pezizomycotina; Eurotiomycetes; Eurotiomycetidae; Onygenales; Ajellomycetaceae; Ajellomyces.
gi|3093754|gb|AAC78559.1|	XP_003715409.1	3e-21	86.2069	plasma membrane ATPase [Magnaporthe oryzae 70-15]_x0001_gb|EHA55602.1| plasma membrane ATPase [Magnaporthe oryzae 70-15]_x0001_gb|ELQ35555.1| plasma membrane ATPase [Magnaporthe oryzae Y34]_x0001_gb|ELQ65709.1| plasma membrane ATPase [Magnaporthe oryzae P131]	Magnaporthe oryzae 70-15	Eukaryota; Fungi; Dikarya; Ascomycota; Pezizomycotina; Sordariomycetes; Sordariomycetidae; Magnaporthales; Magnaporthaceae; Magnaporthe.
gi|3093754|gb|AAC78559.1|	EKG19647.1	3e-21	87.931	ATPase P-type H+ transporting proton pump [Macrophomina phaseolina MS6]	Macrophomina phaseolina MS6	Eukaryota; Fungi; Dikarya; Ascomycota; Pezizomycotina; Dothideomycetes; Dothideomycetes incertae sedis; Botryosphaeriales; Botryosphaeriaceae; Macrophomina.
gi|3093754|gb|AAC78559.1|	EER40471.1	5e-21	87.931	plasma membrane ATPase [Ajellomyces capsulatus H143]	Ajellomyces capsulatus H143	Eukaryota; Fungi; Dikarya; Ascomycota; Pezizomycotina; Eurotiomycetes; Eurotiomycetidae; Onygenales; Ajellomycetaceae; Ajellomyces.
gi|3093754|gb|AAC78559.1|	EFZ02244.1	5e-21	87.931	Plasma membrane ATPase (Proton pump) [Metarhizium anisopliae ARSEF 23]	Metarhizium anisopliae ARSEF 23	Eukaryota; Fungi; Dikarya; Ascomycota; Pezizomycotina; Sordariomycetes; Hypocreomycetidae; Hypocreales; Clavicipitaceae; mitosporic Clavicipitaceae; Metarhizium.
gi|3093754|gb|AAC78559.1|	CCE32805.1	6e-21	87.931	probable H+-transporting ATPase [Claviceps purpurea 20.1]	Claviceps purpurea 20.1	Eukaryota; Fungi; Dikarya; Ascomycota; Pezizomycotina; Sordariomycetes; Hypocreomycetidae; Hypocreales; Clavicipitaceae; Claviceps. FEATURES Location/Qualifiers source 1..925 /organism="Claviceps purpurea 20.1" /strain="20.1" /db_xref="taxon:1111077" /clone="scaffold00048" Protein 1..925 /product="probable H+-transporting ATPase" Region 83..142 /region_name="Cation_ATPase_N" /note="Cation transpo…
gi|3093754|gb|AAC78559.1|	GAD99437.1	6e-21	86.2069	plasma membrane ATPase [Byssochlamys spectabilis No. 5]	Byssochlamys spectabilis No. 5	Eukaryota; Fungi; Dikarya; Ascomycota; Pezizomycotina; Eurotiomycetes; Eurotiomycetidae; Eurotiales; Thermoascaceae; Byssochlamys. FEATURES Location/Qualifiers source 1..931 /organism="Byssochlamys spectabilis No. 5" /culture_collection="NBRC:109023" /db_xref="taxon:1356009" /note="anamorph: Paecilomyces variotii; contig: PVAR5_00073_1" Protein 1..931 /product="plasma membrane ATPase" Region 89..…
gi|3093754|gb|AAC78559.1|	EKD16273.1	6e-21	84.4828	plasma membrane ATPase [Marssonina brunnea f. sp. 'multigermtubi' MB_m1]	Marssonina brunnea f. sp. 'multigermtubi' MB_m1	Eukaryota; Fungi; Dikarya; Ascomycota; Pezizomycotina; Leotiomycetes; Helotiales; Dermateaceae; Marssonina.
gi|3093754|gb|AAC78559.1|	EJT69346.1	6e-21	86.2069	plasma membrane ATPase [Gaeumannomyces graminis var. tritici R3-111a-1]	Gaeumannomyces graminis var. tritici R3-111a-1	Eukaryota; Fungi; Dikarya; Ascomycota; Pezizomycotina; Sordariomycetes; Sordariomycetidae; Magnaporthales; Magnaporthaceae; Gaeumannomyces.
gi|3093754|gb|AAC78559.1|	ELR02789.1	7e-21	84.4828	plasma membrane ATPase [Pseudogymnoascus destructans 20631-21]	Pseudogymnoascus destructans 20631-21	Eukaryota; Fungi; Dikarya; Ascomycota; Pezizomycotina; Leotiomycetes; Leotiomycetes incertae sedis; Pseudeurotiaceae; Pseudogymnoascus.
gi|3093754|gb|AAC78559.1|	EHL03077.1	7e-21	84.4828	putative Plasma membrane ATPase [Glarea lozoyensis 74030]_x0001_gb|EPE30867.1| Calcium ATPase, transmembrane M [Glarea lozoyensis ATCC 20868]	Glarea lozoyensis 74030	Eukaryota; Fungi; Dikarya; Ascomycota; Pezizomycotina; Leotiomycetes; Helotiales; Helotiaceae; Glarea.
gi|3093754|gb|AAC78559.1|	EKJ71290.1	7e-21	87.931	hypothetical protein FPSE_08529 [Fusarium pseudograminearum CS3096]	Fusarium pseudograminearum CS3096	Eukaryota; Fungi; Dikarya; Ascomycota; Pezizomycotina; Sordariomycetes; Hypocreomycetidae; Hypocreales; Nectriaceae; Fusarium.
gi|3093754|gb|AAC78559.1|	XP_003304622.1	7e-21	87.931	hypothetical protein PTT_17271 [Pyrenophora teres f. teres 0-1]_x0001_gb|EFQ87254.1| hypothetical protein PTT_17271 [Pyrenophora teres f. teres 0-1]	Pyrenophora teres f. teres 0-1	Eukaryota; Fungi; Dikarya; Ascomycota; Pezizomycotina; Dothideomycetes; Pleosporomycetidae; Pleosporales; Pleosporineae; Pleosporaceae; Pyrenophora.
gi|3093754|gb|AAC78559.1|	XP_001933819.1	7e-21	87.931	plasma membrane ATPase [Pyrenophora tritici-repentis Pt-1C-BFP]_x0001_gb|EDU46324.1| plasma membrane ATPase [Pyrenophora tritici-repentis Pt-1C-BFP]	Pyrenophora tritici-repentis Pt-1C-BFP	Eukaryota; Fungi; Dikarya; Ascomycota; Pezizomycotina; Dothideomycetes; Pleosporomycetidae; Pleosporales; Pleosporineae; Pleosporaceae; Pyrenophora.
gi|3093754|gb|AAC78559.1|	XP_381601.1	8e-21	87.931	PMA1_NEUCR Plasma membrane ATPase (Proton pump) [Fusarium graminearum PH-1]_x0001_gb|ESU06743.1| plasma membrane ATPase [Fusarium graminearum PH-1]	Fusarium graminearum PH-1	Eukaryota; Fungi; Dikarya; Ascomycota; Pezizomycotina; Sordariomycetes; Hypocreomycetidae; Hypocreales; Nectriaceae; Fusarium.
gi|3093754|gb|AAC78559.1|	XP_002623665.1	8e-21	86.2069	plasma membrane ATPase [Ajellomyces dermatitidis SLH14081]_x0001_gb|EEQ70846.1| plasma membrane ATPase [Ajellomyces dermatitidis SLH14081]_x0001_gb|EEQ90500.1| plasma membrane ATPase [Ajellomyces dermatitidis ER-3]_x0001_gb|EQL34286.1| plasma membrane ATPase [Ajellomyces dermatitidis ATCC 26199]	Ajellomyces dermatitidis SLH14081	Eukaryota; Fungi; Dikarya; Ascomycota; Pezizomycotina; Eurotiomycetes; Eurotiomycetidae; Onygenales; Ajellomycetaceae; Ajellomyces.
gi|3093754|gb|AAC78559.1|	EFY93535.1	8e-21	86.2069	Plasma membrane ATPase (Proton pump) [Metarhizium acridum CQMa 102]	Metarhizium acridum CQMa 102	Eukaryota; Fungi; Dikarya; Ascomycota; Pezizomycotina; Sordariomycetes; Hypocreomycetidae; Hypocreales; Clavicipitaceae; mitosporic Clavicipitaceae; Metarhizium.
gi|3093754|gb|AAC78559.1|	XP_003049909.1	9e-21	89.6552	predicted protein [Nectria haematococca mpVI 77-13-4]_x0001_gb|EEU44196.1| predicted protein [Nectria haematococca mpVI 77-13-4]	Nectria haematococca mpVI 77-13-4	Eukaryota; Fungi; Dikarya; Ascomycota; Pezizomycotina; Sordariomycetes; Hypocreomycetidae; Hypocreales; Nectriaceae; Fusarium; Fusarium solani species complex.
gi|3093754|gb|AAC78559.1|	EOO00080.1	1e-20	89.6552	putative plasma membrane atpase protein [Togninia minima UCRPA7]	Togninia minima UCRPA7	Eukaryota; Fungi; Dikarya; Ascomycota; Pezizomycotina; Sordariomycetes; Sordariomycetidae; Calosphaeriales; Calosphaeriaceae; Togninia.
gi|3093754|gb|AAC78559.1|	XP_002544578.1	1e-20	87.931	plasma-membrane proton-efflux P-type ATPase [Uncinocarpus reesii 1704]_x0001_gb|EEP79249.1| plasma-membrane proton-efflux P-type ATPase [Uncinocarpus reesii 1704]	Uncinocarpus reesii 1704	Eukaryota; Fungi; Dikarya; Ascomycota; Pezizomycotina; Eurotiomycetes; Eurotiomycetidae; Onygenales; Onygenaceae; Uncinocarpus.
gi|3093754|gb|AAC78559.1|	EOA88533.1	1e-20	86.2069	hypothetical protein SETTUDRAFT_149176 [Setosphaeria turcica Et28A]	Setosphaeria turcica Et28A	Eukaryota; Fungi; Dikarya; Ascomycota; Pezizomycotina; Dothideomycetes; Pleosporomycetidae; Pleosporales; Pleosporineae; Pleosporaceae; Setosphaeria.
gi|3093754|gb|AAC78559.1|	XP_003840287.1	1e-20	84.4828	similar to plasma membrane ATPase [Leptosphaeria maculans JN3]_x0001_emb|CBX96808.1| similar to plasma membrane ATPase [Leptosphaeria maculans JN3]	Leptosphaeria maculans JN3	Eukaryota; Fungi; Dikarya; Ascomycota; Pezizomycotina; Dothideomycetes; Pleosporomycetidae; Pleosporales; Pleosporineae; Leptosphaeriaceae; Leptosphaeria; Leptosphaeria maculans complex.
gi|3093754|gb|AAC78559.1|	CAP70083.1	1e-20	84.4828	plasma membrane ATPase 2 [Leptosphaeria maculans]	Leptosphaeria maculans	Eukaryota; Fungi; Dikarya; Ascomycota; Pezizomycotina; Dothideomycetes; Pleosporomycetidae; Pleosporales; Pleosporineae; Leptosphaeriaceae; Leptosphaeria; Leptosphaeria maculans complex.
gi|3093754|gb|AAC78559.1|	XP_003006898.1	2e-20	87.931	plasma membrane ATPase [Verticillium alfalfae VaMs.102]_x0001_gb|EEY16928.1| plasma membrane ATPase [Verticillium alfalfae VaMs.102]	Verticillium alfalfae VaMs.102	Eukaryota; Fungi; Dikarya; Ascomycota; Pezizomycotina; Sordariomycetes; Hypocreomycetidae; Glomerellales; Plectosphaerellaceae; mitosporic Plectosphaerellaceae; Verticillium.
gi|3093754|gb|AAC78559.1|	EGY22510.1	2e-20	87.931	plasma membrane ATPase [Verticillium dahliae VdLs.17]	Verticillium dahliae VdLs.17	Eukaryota; Fungi; Dikarya; Ascomycota; Pezizomycotina; Sordariomycetes; Hypocreomycetidae; Glomerellales; Plectosphaerellaceae; mitosporic Plectosphaerellaceae; Verticillium.
gi|3093754|gb|AAC78559.1|	XP_002840676.1	3e-20	82.7586	hypothetical protein [Tuber melanosporum Mel28]_x0001_emb|CAZ84867.1| unnamed protein product [Tuber melanosporum]	Tuber melanosporum Mel28	Eukaryota; Fungi; Dikarya; Ascomycota; Pezizomycotina; Pezizomycetes; Pezizales; Tuberaceae; Tuber.
gi|3093754|gb|AAC78559.1|	XP_501205.1	4e-20	84.4828	YALI0B22066p [Yarrowia lipolytica]_x0001_emb|CAG83458.1| YALI0B22066p [Yarrowia lipolytica CLIB122]	Yarrowia lipolytica CLIB122	Eukaryota; Fungi; Dikarya; Ascomycota; Saccharomycotina; Saccharomycetes; Saccharomycetales; Dipodascaceae; Yarrowia.
gi|3093754|gb|AAC78559.1|	ENH80197.1	4e-20	84.4828	plasma membrane atpase [Colletotrichum orbiculare MAFF 240422]	Colletotrichum orbiculare MAFF 240422	Eukaryota; Fungi; Dikarya; Ascomycota; Pezizomycotina; Sordariomycetes; Hypocreomycetidae; Glomerellales; Glomerellaceae; mitosporic Glomerellaceae; Colletotrichum.
gi|3093754|gb|AAC78559.1|	EQB54620.1	4e-20	84.4828	hypothetical protein CGLO_05513 [Colletotrichum gloeosporioides Cg-14]	Colletotrichum gloeosporioides Cg-14	Eukaryota; Fungi; Dikarya; Ascomycota; Pezizomycotina; Sordariomycetes; Hypocreomycetidae; Glomerellales; Glomerellaceae; mitosporic Glomerellaceae; Colletotrichum.
gi|3093754|gb|AAC78559.1|	ELA37770.1	4e-20	84.4828	plasma membrane atpase [Colletotrichum gloeosporioides Nara gc5]	Colletotrichum gloeosporioides Nara gc5	Eukaryota; Fungi; Dikarya; Ascomycota; Pezizomycotina; Sordariomycetes; Hypocreomycetidae; Glomerellales; Glomerellaceae; mitosporic Glomerellaceae; Colletotrichum.
gi|3093754|gb|AAC78559.1|	EPE08775.1	6e-20	86.2069	plasma membrane atpase [Ophiostoma piceae UAMH 11346]	Ophiostoma piceae UAMH 11346	Eukaryota; Fungi; Dikarya; Ascomycota; Pezizomycotina; Sordariomycetes; Sordariomycetidae; Ophiostomatales; Ophiostomataceae; Ophiostoma.
gi|3093754|gb|AAC78559.1|	EPQ66208.1	6e-20	81.0345	hypothetical protein BGT96224_A21165 [Blumeria graminis f. sp. tritici 96224]	Blumeria graminis f. sp. tritici 96224	Eukaryota; Fungi; Dikarya; Ascomycota; Pezizomycotina; Leotiomycetes; Erysiphales; Erysiphaceae; Blumeria.
gi|3093754|gb|AAC78559.1|	EXF74081.1	6e-20	84.4828	plasma-membrane proton-efflux P-type ATPase [Colletotrichum fioriniae PJ7]	Colletotrichum fioriniae PJ7	Eukaryota; Fungi; Dikarya; Ascomycota; Pezizomycotina; Sordariomycetes; Hypocreomycetidae; Glomerellales; Glomerellaceae; mitosporic Glomerellaceae; Colletotrichum.
gi|3093754|gb|AAC78559.1|	ERT00047.1	6e-20	86.2069	plasma membrane ATPase [Sporothrix schenckii ATCC 58251]	Sporothrix schenckii ATCC 58251	Eukaryota; Fungi; Dikarya; Ascomycota; Pezizomycotina; Sordariomycetes; Sordariomycetidae; Ophiostomatales; Ophiostomataceae; mitosporic Ophiostomataceae; Sporothrix.
gi|3093754|gb|AAC78559.1|	CCU80892.1	8e-20	81.0345	Plasma membrane H+-ATPase [Blumeria graminis f. sp. hordei DH14]	Blumeria graminis f. sp. hordei DH14	Eukaryota; Fungi; Dikarya; Ascomycota; Pezizomycotina; Leotiomycetes; Erysiphales; Erysiphaceae; Blumeria. FEATURES Location/Qualifiers source 1..979 /organism="Blumeria graminis f. sp. hordei DH14" /strain="DH14" /isolation_source="conidia asexual spores were collected from infected barley by vacuum onto Millipore filters; conidia were not older than 24 hours" /host="Hordeum vulgare subsp. vulga…
gi|3093754|gb|AAC78559.1|	ETS77538.1	8e-20	86.2069	Plasma membrane ATPase [Pestalotiopsis fici W106-1]	Pestalotiopsis fici W106-1	Eukaryota; Fungi; Dikarya; Ascomycota; Pezizomycotina; Sordariomycetes; Xylariomycetidae; Xylariales; Amphisphaeriaceae; mitosporic Amphisphaeriaceae; Pestalotiopsis.
gi|3093754|gb|AAC78559.1|	EFQ32974.1	8e-20	84.4828	plasma-membrane proton-efflux P-type ATPase [Colletotrichum graminicola M1.001]	Colletotrichum graminicola M1.001	Eukaryota; Fungi; Dikarya; Ascomycota; Pezizomycotina; Sordariomycetes; Hypocreomycetidae; Glomerellales; Glomerellaceae; mitosporic Glomerellaceae; Colletotrichum.
gi|3093754|gb|AAC78559.1|	EUN32373.1	1e-19	86.2069	hypothetical protein COCVIDRAFT_11636 [Bipolaris victoriae FI3]	Bipolaris victoriae FI3	Eukaryota; Fungi; Dikarya; Ascomycota; Pezizomycotina; Dothideomycetes; Pleosporomycetidae; Pleosporales; Pleosporineae; Pleosporaceae; Bipolaris.
gi|3093754|gb|AAC78559.1|	EUC33694.1	1e-19	86.2069	hypothetical protein COCCADRAFT_26053 [Bipolaris zeicola 26-R-13]	Bipolaris zeicola 26-R-13	Eukaryota; Fungi; Dikarya; Ascomycota; Pezizomycotina; Dothideomycetes; Pleosporomycetidae; Pleosporales; Pleosporineae; Pleosporaceae; Bipolaris.
gi|3093754|gb|AAC78559.1|	EMD87633.1	1e-19	86.2069	hypothetical protein COCHEDRAFT_1227832 [Bipolaris maydis C5]_x0001_gb|ENI06832.1| hypothetical protein COCC4DRAFT_39218 [Bipolaris maydis ATCC 48331]	Bipolaris maydis C5	Eukaryota; Fungi; Dikarya; Ascomycota; Pezizomycotina; Dothideomycetes; Pleosporomycetidae; Pleosporales; Pleosporineae; Pleosporaceae; Bipolaris.
gi|3093754|gb|AAC78559.1|	EMD59179.1	1e-19	86.2069	hypothetical protein COCSADRAFT_41056 [Bipolaris sorokiniana ND90Pr]	Bipolaris sorokiniana ND90Pr	Eukaryota; Fungi; Dikarya; Ascomycota; Pezizomycotina; Dothideomycetes; Pleosporomycetidae; Pleosporales; Pleosporineae; Pleosporaceae; Bipolaris.
gi|3093754|gb|AAC78559.1|	EUC43891.1	1e-19	86.2069	hypothetical protein COCMIDRAFT_99624 [Bipolaris oryzae ATCC 44560]	Bipolaris oryzae ATCC 44560	Eukaryota; Fungi; Dikarya; Ascomycota; Pezizomycotina; Dothideomycetes; Pleosporomycetidae; Pleosporales; Pleosporineae; Pleosporaceae; Bipolaris.
gi|3093754|gb|AAC78559.1|	ADT71656.1	2e-19	82.7586	plasma membrane H+-ATPase Pma1p [Saccharomyces cerevisiae]_x0001_gb|EGA86801.1| Pma1p [Saccharomyces cerevisiae VL3]_x0001_gb|EWG90986.1| Pma1p [Saccharomyces cerevisiae P301]_x0001_gb|EWH18263.1| Pma1p [Saccharomyces cerevisiae P283]	Saccharomyces cerevisiae	Eukaryota; Fungi; Dikarya; Ascomycota; Saccharomycotina; Saccharomycetes; Saccharomycetales; Saccharomycetaceae; Saccharomyces.
gi|3093754|gb|AAC78559.1|	EDN61593.1	2e-19	82.7586	H(+)-ATPase [Saccharomyces cerevisiae YJM789]_x0001_gb|EDV10244.1| plasma membrane H+-ATPase [Saccharomyces cerevisiae RM11-1a]_x0001_gb|EEU08777.1| Pma1p [Saccharomyces cerevisiae JAY291]_x0001_gb|EGA74854.1| Pma1p [Saccharomyces cerevisiae AWRI796]_x0001_gb|EWG85892.1| Pma1p [Saccharomyces cerevisiae R008]_x0001_gb|EWG96091.1| Pma1p [Saccharomyces cerevisiae R103]	Saccharomyces cerevisiae YJM789	Eukaryota; Fungi; Dikarya; Ascomycota; Saccharomycotina; Saccharomycetes; Saccharomycetales; Saccharomycetaceae; Saccharomyces.
gi|3093754|gb|AAC78559.1|	GAA23378.1	2e-19	82.7586	K7_Pma1p [Saccharomyces cerevisiae Kyokai no. 7]	Saccharomyces cerevisiae Kyokai no. 7	Eukaryota; Fungi; Dikarya; Ascomycota; Saccharomycotina; Saccharomycetes; Saccharomycetales; Saccharomycetaceae; Saccharomyces.
gi|3093754|gb|AAC78559.1|	EGA58681.1	2e-19	82.7586	Pma1p [Saccharomyces cerevisiae FostersB]	Saccharomyces cerevisiae FostersB	Eukaryota; Fungi; Dikarya; Ascomycota; Saccharomycotina; Saccharomycetes; Saccharomycetales; Saccharomycetaceae; Saccharomyces.
gi|3093754|gb|AAC78559.1|	NP_011507.1	2e-19	82.7586	H(+)-exporting P2-type ATPase PMA1 [Saccharomyces cerevisiae S288c]_x0001_sp|P05030.2|PMA1_YEAST RecName: Full=Plasma membrane ATPase 1; AltName: Full=Proton pump 1_x0001_emb|CAA27237.1| unnamed protein product [Saccharomyces cerevisiae]_x0001_emb|CAA96708.1| PMA1 [Saccharomyces cerevisiae]_x0001_tpg|DAA08090.1| TPA: H(+)-exporting P2-type ATPase PMA1 [Saccharomyces cerevisiae S288c]_x0001_gb|EIW…	Saccharomyces cerevisiae S288c	Eukaryota; Fungi; Dikarya; Ascomycota; Saccharomycotina; Saccharomycetes; Saccharomycetales; Saccharomycetaceae; Saccharomyces.
gi|283468467|emb|CAP17769.1|	CAP17769.1	0	100	pheromone receptor 2 [Neurospora crassa]	Neurospora crassa	Eukaryota; Fungi; Dikarya; Ascomycota; Pezizomycotina; Sordariomycetes; Sordariomycetidae; Sordariales; Sordariaceae; Neurospora.
gi|283468467|emb|CAP17769.1|	CAP17765.1	0	95.637	pheromone receptor 2 [Neurospora crassa]	Neurospora crassa	Eukaryota; Fungi; Dikarya; Ascomycota; Pezizomycotina; Sordariomycetes; Sordariomycetidae; Sordariales; Sordariaceae; Neurospora.
gi|283468467|emb|CAP17769.1|	CAP17764.1	0	94.9212	pheromone receptor 2 [Neurospora crassa]	Neurospora crassa	Eukaryota; Fungi; Dikarya; Ascomycota; Pezizomycotina; Sordariomycetes; Sordariomycetidae; Sordariales; Sordariaceae; Neurospora.
gi|283468467|emb|CAP17769.1|	XP_959733.1	0	94.9212	hypothetical protein NCU05758 [Neurospora crassa OR74A]_x0001_emb|CAC86431.1| pheromone receptor [Neurospora crassa]_x0001_gb|EAA30497.1| pheromone receptor [Neurospora crassa OR74A]	Neurospora crassa OR74A	Eukaryota; Fungi; Dikarya; Ascomycota; Pezizomycotina; Sordariomycetes; Sordariomycetidae; Sordariales; Sordariaceae; Neurospora.
gi|283468467|emb|CAP17769.1|	EGO55851.1	0	94.7276	hypothetical protein NEUTE1DRAFT_131497 [Neurospora tetrasperma FGSC 2508]_x0001_gb|EGZ68892.1| pheromone receptor [Neurospora tetrasperma FGSC 2509]	Neurospora tetrasperma FGSC 2508	Eukaryota; Fungi; Dikarya; Ascomycota; Pezizomycotina; Sordariomycetes; Sordariomycetidae; Sordariales; Sordariaceae; Neurospora.
gi|283468467|emb|CAP17769.1|	CAP17778.1	0	94.7276	pheromone receptor 2 [Neurospora tetrasperma]	Neurospora tetrasperma	Eukaryota; Fungi; Dikarya; Ascomycota; Pezizomycotina; Sordariomycetes; Sordariomycetidae; Sordariales; Sordariaceae; Neurospora.
gi|283468467|emb|CAP17769.1|	CAP17763.1	0	94.9212	pheromone receptor 2 [Neurospora crassa]	Neurospora crassa	Eukaryota; Fungi; Dikarya; Ascomycota; Pezizomycotina; Sordariomycetes; Sordariomycetidae; Sordariales; Sordariaceae; Neurospora.
gi|283468467|emb|CAP17769.1|	CAP17777.1	0	93.8596	pheromone receptor 2 [Neurospora tetrasperma]	Neurospora tetrasperma	Eukaryota; Fungi; Dikarya; Ascomycota; Pezizomycotina; Sordariomycetes; Sordariomycetidae; Sordariales; Sordariaceae; Neurospora.
gi|283468467|emb|CAP17769.1|	CAP17776.1	0	91.6811	pheromone receptor 2 [Neurospora sitophila]	Neurospora sitophila	Eukaryota; Fungi; Dikarya; Ascomycota; Pezizomycotina; Sordariomycetes; Sordariomycetidae; Sordariales; Sordariaceae; Neurospora.
gi|283468467|emb|CAP17769.1|	CAP17768.1	0	96.4851	pheromone receptor 2 [Neurospora crassa]	Neurospora crassa	Eukaryota; Fungi; Dikarya; Ascomycota; Pezizomycotina; Sordariomycetes; Sordariomycetidae; Sordariales; Sordariaceae; Neurospora.
gi|283468467|emb|CAP17769.1|	CAP17785.1	0	93.8704	pheromone receptor 2 [Neurospora sp. FGSC 8842]	Neurospora sp. FGSC 8842	Eukaryota; Fungi; Dikarya; Ascomycota; Pezizomycotina; Sordariomycetes; Sordariomycetidae; Sordariales; Sordariaceae; Neurospora.
gi|283468467|emb|CAP17769.1|	CAP17773.1	0	93.2056	pheromone receptor 2 [Neurospora intermedia]	Neurospora intermedia	Eukaryota; Fungi; Dikarya; Ascomycota; Pezizomycotina; Sordariomycetes; Sordariomycetidae; Sordariales; Sordariaceae; Neurospora.
gi|283468467|emb|CAP17769.1|	CAP17766.1	0	93.1699	pheromone receptor 2 [Neurospora crassa]_x0001_emb|CAP17767.1| pheromone receptor 2 [Neurospora crassa]	Neurospora crassa	Eukaryota; Fungi; Dikarya; Ascomycota; Pezizomycotina; Sordariomycetes; Sordariomycetidae; Sordariales; Sordariaceae; Neurospora.
gi|283468467|emb|CAP17769.1|	CAP17772.1	0	91.958	pheromone receptor 2 [Neurospora intermedia]	Neurospora intermedia	Eukaryota; Fungi; Dikarya; Ascomycota; Pezizomycotina; Sordariomycetes; Sordariomycetidae; Sordariales; Sordariaceae; Neurospora.
gi|283468467|emb|CAP17769.1|	CAP17780.1	0	93.4397	pheromone receptor 2 [Neurospora sp. FGSC 8817]	Neurospora sp. FGSC 8817	Eukaryota; Fungi; Dikarya; Ascomycota; Pezizomycotina; Sordariomycetes; Sordariomycetidae; Sordariales; Sordariaceae; Neurospora.
gi|283468467|emb|CAP17769.1|	CAP17779.1	0	93.2624	pheromone receptor 2 [Neurospora sp. FGSC 8815]	Neurospora sp. FGSC 8815	Eukaryota; Fungi; Dikarya; Ascomycota; Pezizomycotina; Sordariomycetes; Sordariomycetidae; Sordariales; Sordariaceae; Neurospora.
gi|283468467|emb|CAP17769.1|	CAP17781.1	0	93.2624	pheromone receptor 2 [Neurospora sp. FGSC 8818]	Neurospora sp. FGSC 8818	Eukaryota; Fungi; Dikarya; Ascomycota; Pezizomycotina; Sordariomycetes; Sordariomycetidae; Sordariales; Sordariaceae; Neurospora.
gi|283468467|emb|CAP17769.1|	CAP17784.1	0	89.4017	pheromone receptor 2 [Neurospora sp. FGSC 8881]	Neurospora sp. FGSC 8881	Eukaryota; Fungi; Dikarya; Ascomycota; Pezizomycotina; Sordariomycetes; Sordariomycetidae; Sordariales; Sordariaceae; Neurospora.
gi|283468467|emb|CAP17769.1|	CAP17783.1	0	87.6923	pheromone receptor 2 [Neurospora sp. FGSC 8880]	Neurospora sp. FGSC 8880	Eukaryota; Fungi; Dikarya; Ascomycota; Pezizomycotina; Sordariomycetes; Sordariomycetidae; Sordariales; Sordariaceae; Neurospora.
gi|283468467|emb|CAP17769.1|	CAP17782.1	0	88.7931	pheromone receptor 2 [Neurospora sp. FGSC 8853]	Neurospora sp. FGSC 8853	Eukaryota; Fungi; Dikarya; Ascomycota; Pezizomycotina; Sordariomycetes; Sordariomycetidae; Sordariales; Sordariaceae; Neurospora.
gi|283468467|emb|CAP17769.1|	CAP17770.1	0	90.5009	pheromone receptor 2 [Neurospora intermedia]	Neurospora intermedia	Eukaryota; Fungi; Dikarya; Ascomycota; Pezizomycotina; Sordariomycetes; Sordariomycetidae; Sordariales; Sordariaceae; Neurospora.
gi|283468467|emb|CAP17769.1|	CAP17771.1	0	90.1893	pheromone receptor 2 [Neurospora intermedia]	Neurospora intermedia	Eukaryota; Fungi; Dikarya; Ascomycota; Pezizomycotina; Sordariomycetes; Sordariomycetidae; Sordariales; Sordariaceae; Neurospora.
gi|283468467|emb|CAP17769.1|	CAP17775.1	0	90.1042	pheromone receptor 2 [Neurospora intermedia]	Neurospora intermedia	Eukaryota; Fungi; Dikarya; Ascomycota; Pezizomycotina; Sordariomycetes; Sordariomycetidae; Sordariales; Sordariaceae; Neurospora.
gi|283468467|emb|CAP17769.1|	CAP17774.1	0	90.087	pheromone receptor 2 [Neurospora intermedia]	Neurospora intermedia	Eukaryota; Fungi; Dikarya; Ascomycota; Pezizomycotina; Sordariomycetes; Sordariomycetidae; Sordariales; Sordariaceae; Neurospora.
gi|283468467|emb|CAP17769.1|	CAP17786.1	0	84.5884	pheromone receptor 2 [Neurospora sp. FGSC 8827]	Neurospora sp. FGSC 8827	Eukaryota; Fungi; Dikarya; Ascomycota; Pezizomycotina; Sordariomycetes; Sordariomycetidae; Sordariales; Sordariaceae; Neurospora.
gi|283468467|emb|CAP17769.1|	CAP17787.1	0	84.5754	pheromone receptor 2 [Neurospora sp. FGSC 8780]	Neurospora sp. FGSC 8780	Eukaryota; Fungi; Dikarya; Ascomycota; Pezizomycotina; Sordariomycetes; Sordariomycetidae; Sordariales; Sordariaceae; Neurospora.
gi|283468467|emb|CAP17769.1|	CCI72017.1	0	78.8562	pheromone receptor 2 [Neurospora terricola]	Neurospora terricola	Eukaryota; Fungi; Dikarya; Ascomycota; Pezizomycotina; Sordariomycetes; Sordariomycetidae; Sordariales; Sordariaceae; Neurospora.
gi|283468467|emb|CAP17769.1|	CCI72008.1	0	78.4588	pheromone receptor 2, partial [Neurospora kobi]	Neurospora kobi	Eukaryota; Fungi; Dikarya; Ascomycota; Pezizomycotina; Sordariomycetes; Sordariomycetidae; Sordariales; Sordariaceae; Neurospora.
gi|283468467|emb|CAP17769.1|	CCI72012.1	0	78.6713	pheromone receptor 2 [Neurospora pannonica]	Neurospora pannonica	Eukaryota; Fungi; Dikarya; Ascomycota; Pezizomycotina; Sordariomycetes; Sordariomycetidae; Sordariales; Sordariaceae; Neurospora.
gi|283468467|emb|CAP17769.1|	CCI72018.1	0	78.5211	pheromone receptor 2 [Neurospora uniporata]	Neurospora uniporata	Eukaryota; Fungi; Dikarya; Ascomycota; Pezizomycotina; Sordariomycetes; Sordariomycetidae; Sordariales; Sordariaceae; Neurospora.
gi|283468467|emb|CAP17769.1|	CCI72002.1	0	77.911	pheromone receptor 2 [Neurospora africana]	Neurospora africana	Eukaryota; Fungi; Dikarya; Ascomycota; Pezizomycotina; Sordariomycetes; Sordariomycetidae; Sordariales; Sordariaceae; Neurospora.
gi|283468467|emb|CAP17769.1|	CCI72011.1	0	77.069	pheromone receptor 2, partial [Neurospora novoguineensis]	Neurospora novoguineensis	Eukaryota; Fungi; Dikarya; Ascomycota; Pezizomycotina; Sordariomycetes; Sordariomycetidae; Sordariales; Sordariaceae; Neurospora.
gi|283468467|emb|CAP17769.1|	CCI72006.1	0	76.6031	pheromone receptor 2, partial [Neurospora galapagosensis]	Neurospora galapagosensis	Eukaryota; Fungi; Dikarya; Ascomycota; Pezizomycotina; Sordariomycetes; Sordariomycetidae; Sordariales; Sordariaceae; Neurospora.
gi|283468467|emb|CAP17769.1|	CAC82978.2	0	75.4325	pheromone receptor [Sordaria macrospora]	Sordaria macrospora	Eukaryota; Fungi; Dikarya; Ascomycota; Pezizomycotina; Sordariomycetes; Sordariomycetidae; Sordariales; Sordariaceae; Sordaria.
gi|283468467|emb|CAP17769.1|	XP_003344401.1	0	75.2595	hypothetical protein SMAC_08994 [Sordaria macrospora k-hell]_x0001_emb|CCC12859.1| unnamed protein product [Sordaria macrospora k-hell]	Sordaria macrospora k-hell	Eukaryota; Fungi; Dikarya; Ascomycota; Pezizomycotina; Sordariomycetes; Sordariomycetidae; Sordariales; Sordariaceae; Sordaria.
gi|283468467|emb|CAP17769.1|	CCI72007.1	0	78.2986	pheromone receptor 2 [Neurospora hapsidophora]	Neurospora hapsidophora	Eukaryota; Fungi; Dikarya; Ascomycota; Pezizomycotina; Sordariomycetes; Sordariomycetidae; Sordariales; Sordariaceae; Neurospora.
gi|283468467|emb|CAP17769.1|	CCI72013.1	0	79.682	pheromone receptor 2, partial [Neurospora retispora]	Neurospora retispora	Eukaryota; Fungi; Dikarya; Ascomycota; Pezizomycotina; Sordariomycetes; Sordariomycetidae; Sordariales; Sordariaceae; Neurospora.
gi|283468467|emb|CAP17769.1|	CCI72009.1	0	82.2816	pheromone receptor 2, partial [Neurospora lineolata]	Neurospora lineolata	Eukaryota; Fungi; Dikarya; Ascomycota; Pezizomycotina; Sordariomycetes; Sordariomycetidae; Sordariales; Sordariaceae; Neurospora.
gi|283468467|emb|CAP17769.1|	CCI72015.1	0	89.7516	pheromone receptor 2, partial [Neurospora sublineolata]	Neurospora sublineolata	Eukaryota; Fungi; Dikarya; Ascomycota; Pezizomycotina; Sordariomycetes; Sordariomycetidae; Sordariales; Sordariaceae; Neurospora.
gi|283468467|emb|CAP17769.1|	CCI72003.1	1e-163	77.0686	pheromone receptor 2, partial [Neurospora calospora]	Neurospora calospora	Eukaryota; Fungi; Dikarya; Ascomycota; Pezizomycotina; Sordariomycetes; Sordariomycetidae; Sordariales; Sordariaceae; Neurospora.
gi|283468467|emb|CAP17769.1|	CCI72014.1	9e-153	74.4828	pheromone receptor 2, partial [Neurospora santi-florii]	Neurospora santi-florii	Eukaryota; Fungi; Dikarya; Ascomycota; Pezizomycotina; Sordariomycetes; Sordariomycetidae; Sordariales; Sordariaceae; Neurospora.
gi|283468467|emb|CAP17769.1|	XP_003664613.1	5e-80	52.0833	hypothetical protein MYCTH_2032939, partial [Myceliophthora thermophila ATCC 42464]_x0001_gb|AEO59368.1| hypothetical protein MYCTH_2032939, partial [Myceliophthora thermophila ATCC 42464]	Myceliophthora thermophila ATCC 42464	Eukaryota; Fungi; Dikarya; Ascomycota; Pezizomycotina; Sordariomycetes; Sordariomycetidae; Sordariales; Chaetomiaceae; Myceliophthora.
gi|283468467|emb|CAP17769.1|	XP_003651034.1	1e-76	56.1338	hypothetical protein THITE_2030206, partial [Thielavia terrestris NRRL 8126]_x0001_gb|AEO64698.1| hypothetical protein THITE_2030206, partial [Thielavia terrestris NRRL 8126]	Thielavia terrestris NRRL 8126	Eukaryota; Fungi; Dikarya; Ascomycota; Pezizomycotina; Sordariomycetes; Sordariomycetidae; Sordariales; Chaetomiaceae; Thielavia.
gi|283468467|emb|CAP17769.1|	XP_006694952.1	1e-75	50.9091	putative pheromone protein [Chaetomium thermophilum var. thermophilum DSM 1495]_x0001_gb|EGS20067.1| putative pheromone protein [Chaetomium thermophilum var. thermophilum DSM 1495]	Chaetomium thermophilum var. thermophilum DSM 1495	Eukaryota; Fungi; Dikarya; Ascomycota; Pezizomycotina; Sordariomycetes; Sordariomycetidae; Sordariales; Chaetomiaceae; Chaetomium.
gi|283468467|emb|CAP17769.1|	XP_001903751.1	1e-73	51.8248	hypothetical protein [Podospora anserina S mat+]_x0001_emb|CAP61526.1| unnamed protein product [Podospora anserina S mat+]	Podospora anserina S mat+	Eukaryota; Fungi; Dikarya; Ascomycota; Pezizomycotina; Sordariomycetes; Sordariomycetidae; Sordariales; Lasiosphaeriaceae; Podospora.
gi|283468467|emb|CAP17769.1|	ELQ34641.1	4e-70	50.3731	hypothetical protein OOU_Y34scaffold00751g7 [Magnaporthe oryzae Y34]_x0001_gb|ELQ59300.1| hypothetical protein OOW_P131scaffold01370g6 [Magnaporthe oryzae P131]	Magnaporthe oryzae Y34	Eukaryota; Fungi; Dikarya; Ascomycota; Pezizomycotina; Sordariomycetes; Sordariomycetidae; Magnaporthales; Magnaporthaceae; Magnaporthe.
gi|283468467|emb|CAP17769.1|	XP_003710826.1	6e-70	50	hypothetical protein MGG_04711 [Magnaporthe oryzae 70-15]_x0001_gb|EHA58214.1| hypothetical protein MGG_04711 [Magnaporthe oryzae 70-15]	Magnaporthe oryzae 70-15	Eukaryota; Fungi; Dikarya; Ascomycota; Pezizomycotina; Sordariomycetes; Sordariomycetidae; Magnaporthales; Magnaporthaceae; Magnaporthe.
gi|283468467|emb|CAP17769.1|	CCI72016.1	8e-39	64.4144	pheromone receptor 2, partial [Neurospora sublineolata]	Neurospora sublineolata	Eukaryota; Fungi; Dikarya; Ascomycota; Pezizomycotina; Sordariomycetes; Sordariomycetidae; Sordariales; Sordariaceae; Neurospora.
gi|283468465|emb|CAP17768.1|	CAP17768.1	0	100	pheromone receptor 2 [Neurospora crassa]	Neurospora crassa	Eukaryota; Fungi; Dikarya; Ascomycota; Pezizomycotina; Sordariomycetes; Sordariomycetidae; Sordariales; Sordariaceae; Neurospora.
gi|283468465|emb|CAP17768.1|	CAP17769.1	0	97.188	pheromone receptor 2 [Neurospora crassa]	Neurospora crassa	Eukaryota; Fungi; Dikarya; Ascomycota; Pezizomycotina; Sordariomycetes; Sordariomycetidae; Sordariales; Sordariaceae; Neurospora.
gi|283468465|emb|CAP17768.1|	CAP17765.1	0	96.3287	pheromone receptor 2 [Neurospora crassa]	Neurospora crassa	Eukaryota; Fungi; Dikarya; Ascomycota; Pezizomycotina; Sordariomycetes; Sordariomycetidae; Sordariales; Sordariaceae; Neurospora.
gi|283468465|emb|CAP17768.1|	CAP17764.1	0	95.0963	pheromone receptor 2 [Neurospora crassa]	Neurospora crassa	Eukaryota; Fungi; Dikarya; Ascomycota; Pezizomycotina; Sordariomycetes; Sordariomycetidae; Sordariales; Sordariaceae; Neurospora.
gi|283468465|emb|CAP17768.1|	XP_959733.1	0	95.0963	hypothetical protein NCU05758 [Neurospora crassa OR74A]_x0001_emb|CAC86431.1| pheromone receptor [Neurospora crassa]_x0001_gb|EAA30497.1| pheromone receptor [Neurospora crassa OR74A]	Neurospora crassa OR74A	Eukaryota; Fungi; Dikarya; Ascomycota; Pezizomycotina; Sordariomycetes; Sordariomycetidae; Sordariales; Sordariaceae; Neurospora.
gi|283468465|emb|CAP17768.1|	CAP17763.1	0	94.5709	pheromone receptor 2 [Neurospora crassa]	Neurospora crassa	Eukaryota; Fungi; Dikarya; Ascomycota; Pezizomycotina; Sordariomycetes; Sordariomycetidae; Sordariales; Sordariaceae; Neurospora.
gi|283468465|emb|CAP17768.1|	CAP17766.1	0	94.386	pheromone receptor 2 [Neurospora crassa]_x0001_emb|CAP17767.1| pheromone receptor 2 [Neurospora crassa]	Neurospora crassa	Eukaryota; Fungi; Dikarya; Ascomycota; Pezizomycotina; Sordariomycetes; Sordariomycetidae; Sordariales; Sordariaceae; Neurospora.
gi|283468465|emb|CAP17768.1|	CAP17776.1	0	92.8943	pheromone receptor 2 [Neurospora sitophila]	Neurospora sitophila	Eukaryota; Fungi; Dikarya; Ascomycota; Pezizomycotina; Sordariomycetes; Sordariomycetidae; Sordariales; Sordariaceae; Neurospora.
gi|283468465|emb|CAP17768.1|	CAP17777.1	0	93.8704	pheromone receptor 2 [Neurospora tetrasperma]	Neurospora tetrasperma	Eukaryota; Fungi; Dikarya; Ascomycota; Pezizomycotina; Sordariomycetes; Sordariomycetidae; Sordariales; Sordariaceae; Neurospora.
gi|283468465|emb|CAP17768.1|	CAP17785.1	0	93.8704	pheromone receptor 2 [Neurospora sp. FGSC 8842]	Neurospora sp. FGSC 8842	Eukaryota; Fungi; Dikarya; Ascomycota; Pezizomycotina; Sordariomycetes; Sordariomycetidae; Sordariales; Sordariaceae; Neurospora.
gi|283468465|emb|CAP17768.1|	EGO55851.1	0	95.2632	hypothetical protein NEUTE1DRAFT_131497 [Neurospora tetrasperma FGSC 2508]_x0001_gb|EGZ68892.1| pheromone receptor [Neurospora tetrasperma FGSC 2509]	Neurospora tetrasperma FGSC 2508	Eukaryota; Fungi; Dikarya; Ascomycota; Pezizomycotina; Sordariomycetes; Sordariomycetidae; Sordariales; Sordariaceae; Neurospora.
gi|283468465|emb|CAP17768.1|	CAP17778.1	0	95.0877	pheromone receptor 2 [Neurospora tetrasperma]	Neurospora tetrasperma	Eukaryota; Fungi; Dikarya; Ascomycota; Pezizomycotina; Sordariomycetes; Sordariomycetidae; Sordariales; Sordariaceae; Neurospora.
gi|283468465|emb|CAP17768.1|	CAP17773.1	0	94.7917	pheromone receptor 2 [Neurospora intermedia]	Neurospora intermedia	Eukaryota; Fungi; Dikarya; Ascomycota; Pezizomycotina; Sordariomycetes; Sordariomycetidae; Sordariales; Sordariaceae; Neurospora.
gi|283468465|emb|CAP17768.1|	CAP17779.1	0	92.1986	pheromone receptor 2 [Neurospora sp. FGSC 8815]	Neurospora sp. FGSC 8815	Eukaryota; Fungi; Dikarya; Ascomycota; Pezizomycotina; Sordariomycetes; Sordariomycetidae; Sordariales; Sordariaceae; Neurospora.
gi|283468465|emb|CAP17768.1|	CAP17772.1	0	91.6084	pheromone receptor 2 [Neurospora intermedia]	Neurospora intermedia	Eukaryota; Fungi; Dikarya; Ascomycota; Pezizomycotina; Sordariomycetes; Sordariomycetidae; Sordariales; Sordariaceae; Neurospora.
gi|283468465|emb|CAP17768.1|	CAP17784.1	0	90.9402	pheromone receptor 2 [Neurospora sp. FGSC 8881]	Neurospora sp. FGSC 8881	Eukaryota; Fungi; Dikarya; Ascomycota; Pezizomycotina; Sordariomycetes; Sordariomycetidae; Sordariales; Sordariaceae; Neurospora.
gi|283468465|emb|CAP17768.1|	CAP17783.1	0	89.5726	pheromone receptor 2 [Neurospora sp. FGSC 8880]	Neurospora sp. FGSC 8880	Eukaryota; Fungi; Dikarya; Ascomycota; Pezizomycotina; Sordariomycetes; Sordariomycetidae; Sordariales; Sordariaceae; Neurospora.
gi|283468465|emb|CAP17768.1|	CAP17780.1	0	92.2124	pheromone receptor 2 [Neurospora sp. FGSC 8817]	Neurospora sp. FGSC 8817	Eukaryota; Fungi; Dikarya; Ascomycota; Pezizomycotina; Sordariomycetes; Sordariomycetidae; Sordariales; Sordariaceae; Neurospora.
gi|283468465|emb|CAP17768.1|	CAP17782.1	0	90.1724	pheromone receptor 2 [Neurospora sp. FGSC 8853]	Neurospora sp. FGSC 8853	Eukaryota; Fungi; Dikarya; Ascomycota; Pezizomycotina; Sordariomycetes; Sordariomycetidae; Sordariales; Sordariaceae; Neurospora.
gi|283468465|emb|CAP17768.1|	CAP17781.1	0	92.0354	pheromone receptor 2 [Neurospora sp. FGSC 8818]	Neurospora sp. FGSC 8818	Eukaryota; Fungi; Dikarya; Ascomycota; Pezizomycotina; Sordariomycetes; Sordariomycetidae; Sordariales; Sordariaceae; Neurospora.
gi|283468465|emb|CAP17768.1|	CAP17775.1	0	90.9565	pheromone receptor 2 [Neurospora intermedia]	Neurospora intermedia	Eukaryota; Fungi; Dikarya; Ascomycota; Pezizomycotina; Sordariomycetes; Sordariomycetidae; Sordariales; Sordariaceae; Neurospora.
gi|283468465|emb|CAP17768.1|	CAP17774.1	0	90.9408	pheromone receptor 2 [Neurospora intermedia]	Neurospora intermedia	Eukaryota; Fungi; Dikarya; Ascomycota; Pezizomycotina; Sordariomycetes; Sordariomycetidae; Sordariales; Sordariaceae; Neurospora.
gi|283468465|emb|CAP17768.1|	CAP17770.1	0	87.2193	pheromone receptor 2 [Neurospora intermedia]	Neurospora intermedia	Eukaryota; Fungi; Dikarya; Ascomycota; Pezizomycotina; Sordariomycetes; Sordariomycetidae; Sordariales; Sordariaceae; Neurospora.
gi|283468465|emb|CAP17768.1|	CAP17771.1	0	87.0912	pheromone receptor 2 [Neurospora intermedia]	Neurospora intermedia	Eukaryota; Fungi; Dikarya; Ascomycota; Pezizomycotina; Sordariomycetes; Sordariomycetidae; Sordariales; Sordariaceae; Neurospora.
gi|283468465|emb|CAP17768.1|	CAP17786.1	0	86.116	pheromone receptor 2 [Neurospora sp. FGSC 8827]	Neurospora sp. FGSC 8827	Eukaryota; Fungi; Dikarya; Ascomycota; Pezizomycotina; Sordariomycetes; Sordariomycetidae; Sordariales; Sordariaceae; Neurospora.
gi|283468465|emb|CAP17768.1|	CAP17787.1	0	85.5903	pheromone receptor 2 [Neurospora sp. FGSC 8780]	Neurospora sp. FGSC 8780	Eukaryota; Fungi; Dikarya; Ascomycota; Pezizomycotina; Sordariomycetes; Sordariomycetidae; Sordariales; Sordariaceae; Neurospora.
gi|283468465|emb|CAP17768.1|	CCI72017.1	0	78.3362	pheromone receptor 2 [Neurospora terricola]	Neurospora terricola	Eukaryota; Fungi; Dikarya; Ascomycota; Pezizomycotina; Sordariomycetes; Sordariomycetidae; Sordariales; Sordariaceae; Neurospora.
gi|283468465|emb|CAP17768.1|	CCI72002.1	0	77.5087	pheromone receptor 2 [Neurospora africana]	Neurospora africana	Eukaryota; Fungi; Dikarya; Ascomycota; Pezizomycotina; Sordariomycetes; Sordariomycetidae; Sordariales; Sordariaceae; Neurospora.
gi|283468465|emb|CAP17768.1|	CCI72008.1	0	78.7346	pheromone receptor 2, partial [Neurospora kobi]	Neurospora kobi	Eukaryota; Fungi; Dikarya; Ascomycota; Pezizomycotina; Sordariomycetes; Sordariomycetidae; Sordariales; Sordariaceae; Neurospora.
gi|283468465|emb|CAP17768.1|	CCI72018.1	0	78.2686	pheromone receptor 2 [Neurospora uniporata]	Neurospora uniporata	Eukaryota; Fungi; Dikarya; Ascomycota; Pezizomycotina; Sordariomycetes; Sordariomycetidae; Sordariales; Sordariaceae; Neurospora.
gi|283468465|emb|CAP17768.1|	CCI72012.1	0	77.7972	pheromone receptor 2 [Neurospora pannonica]	Neurospora pannonica	Eukaryota; Fungi; Dikarya; Ascomycota; Pezizomycotina; Sordariomycetes; Sordariomycetidae; Sordariales; Sordariaceae; Neurospora.
gi|283468465|emb|CAP17768.1|	CCI72006.1	0	76.2238	pheromone receptor 2, partial [Neurospora galapagosensis]	Neurospora galapagosensis	Eukaryota; Fungi; Dikarya; Ascomycota; Pezizomycotina; Sordariomycetes; Sordariomycetidae; Sordariales; Sordariaceae; Neurospora.
gi|283468465|emb|CAP17768.1|	CCI72011.1	0	76.2069	pheromone receptor 2, partial [Neurospora novoguineensis]	Neurospora novoguineensis	Eukaryota; Fungi; Dikarya; Ascomycota; Pezizomycotina; Sordariomycetes; Sordariomycetidae; Sordariales; Sordariaceae; Neurospora.
gi|283468465|emb|CAP17768.1|	CAC82978.2	0	76.1324	pheromone receptor [Sordaria macrospora]	Sordaria macrospora	Eukaryota; Fungi; Dikarya; Ascomycota; Pezizomycotina; Sordariomycetes; Sordariomycetidae; Sordariales; Sordariaceae; Sordaria.
gi|283468465|emb|CAP17768.1|	XP_003344401.1	0	75.9582	hypothetical protein SMAC_08994 [Sordaria macrospora k-hell]_x0001_emb|CCC12859.1| unnamed protein product [Sordaria macrospora k-hell]	Sordaria macrospora k-hell	Eukaryota; Fungi; Dikarya; Ascomycota; Pezizomycotina; Sordariomycetes; Sordariomycetidae; Sordariales; Sordariaceae; Sordaria.
gi|283468465|emb|CAP17768.1|	CCI72013.1	0	77.4648	pheromone receptor 2, partial [Neurospora retispora]	Neurospora retispora	Eukaryota; Fungi; Dikarya; Ascomycota; Pezizomycotina; Sordariomycetes; Sordariomycetidae; Sordariales; Sordariaceae; Neurospora.
gi|283468465|emb|CAP17768.1|	CCI72007.1	0	78.9565	pheromone receptor 2 [Neurospora hapsidophora]	Neurospora hapsidophora	Eukaryota; Fungi; Dikarya; Ascomycota; Pezizomycotina; Sordariomycetes; Sordariomycetidae; Sordariales; Sordariaceae; Neurospora.
gi|283468465|emb|CAP17768.1|	CCI72009.1	0	81.9071	pheromone receptor 2, partial [Neurospora lineolata]	Neurospora lineolata	Eukaryota; Fungi; Dikarya; Ascomycota; Pezizomycotina; Sordariomycetes; Sordariomycetidae; Sordariales; Sordariaceae; Neurospora.
gi|283468465|emb|CAP17768.1|	CCI72015.1	0	89.7516	pheromone receptor 2, partial [Neurospora sublineolata]	Neurospora sublineolata	Eukaryota; Fungi; Dikarya; Ascomycota; Pezizomycotina; Sordariomycetes; Sordariomycetidae; Sordariales; Sordariaceae; Neurospora.
gi|283468465|emb|CAP17768.1|	CCI72003.1	2e-162	77.4882	pheromone receptor 2, partial [Neurospora calospora]	Neurospora calospora	Eukaryota; Fungi; Dikarya; Ascomycota; Pezizomycotina; Sordariomycetes; Sordariomycetidae; Sordariales; Sordariaceae; Neurospora.
gi|283468465|emb|CAP17768.1|	CCI72014.1	3e-148	71.3959	pheromone receptor 2, partial [Neurospora santi-florii]	Neurospora santi-florii	Eukaryota; Fungi; Dikarya; Ascomycota; Pezizomycotina; Sordariomycetes; Sordariomycetidae; Sordariales; Sordariaceae; Neurospora.
gi|283468465|emb|CAP17768.1|	XP_003664613.1	1e-80	52.0833	hypothetical protein MYCTH_2032939, partial [Myceliophthora thermophila ATCC 42464]_x0001_gb|AEO59368.1| hypothetical protein MYCTH_2032939, partial [Myceliophthora thermophila ATCC 42464]	Myceliophthora thermophila ATCC 42464	Eukaryota; Fungi; Dikarya; Ascomycota; Pezizomycotina; Sordariomycetes; Sordariomycetidae; Sordariales; Chaetomiaceae; Myceliophthora.
gi|283468465|emb|CAP17768.1|	XP_003651034.1	6e-78	56.1338	hypothetical protein THITE_2030206, partial [Thielavia terrestris NRRL 8126]_x0001_gb|AEO64698.1| hypothetical protein THITE_2030206, partial [Thielavia terrestris NRRL 8126]	Thielavia terrestris NRRL 8126	Eukaryota; Fungi; Dikarya; Ascomycota; Pezizomycotina; Sordariomycetes; Sordariomycetidae; Sordariales; Chaetomiaceae; Thielavia.
gi|283468465|emb|CAP17768.1|	XP_006694952.1	3e-76	50.9091	putative pheromone protein [Chaetomium thermophilum var. thermophilum DSM 1495]_x0001_gb|EGS20067.1| putative pheromone protein [Chaetomium thermophilum var. thermophilum DSM 1495]	Chaetomium thermophilum var. thermophilum DSM 1495	Eukaryota; Fungi; Dikarya; Ascomycota; Pezizomycotina; Sordariomycetes; Sordariomycetidae; Sordariales; Chaetomiaceae; Chaetomium.
gi|283468465|emb|CAP17768.1|	XP_001903751.1	8e-74	52.1898	hypothetical protein [Podospora anserina S mat+]_x0001_emb|CAP61526.1| unnamed protein product [Podospora anserina S mat+]	Podospora anserina S mat+	Eukaryota; Fungi; Dikarya; Ascomycota; Pezizomycotina; Sordariomycetes; Sordariomycetidae; Sordariales; Lasiosphaeriaceae; Podospora.
gi|283468465|emb|CAP17768.1|	ELQ34641.1	6e-71	50.7463	hypothetical protein OOU_Y34scaffold00751g7 [Magnaporthe oryzae Y34]_x0001_gb|ELQ59300.1| hypothetical protein OOW_P131scaffold01370g6 [Magnaporthe oryzae P131]	Magnaporthe oryzae Y34	Eukaryota; Fungi; Dikarya; Ascomycota; Pezizomycotina; Sordariomycetes; Sordariomycetidae; Magnaporthales; Magnaporthaceae; Magnaporthe.
gi|283468465|emb|CAP17768.1|	XP_003710826.1	1e-70	50.3731	hypothetical protein MGG_04711 [Magnaporthe oryzae 70-15]_x0001_gb|EHA58214.1| hypothetical protein MGG_04711 [Magnaporthe oryzae 70-15]	Magnaporthe oryzae 70-15	Eukaryota; Fungi; Dikarya; Ascomycota; Pezizomycotina; Sordariomycetes; Sordariomycetidae; Magnaporthales; Magnaporthaceae; Magnaporthe.
gi|283468465|emb|CAP17768.1|	CCI72016.1	3e-35	65.0485	pheromone receptor 2, partial [Neurospora sublineolata]	Neurospora sublineolata	Eukaryota; Fungi; Dikarya; Ascomycota; Pezizomycotina; Sordariomycetes; Sordariomycetidae; Sordariales; Sordariaceae; Neurospora.
gi|283468463|emb|CAP17767.1|	CAP17766.1	0	100	pheromone receptor 2 [Neurospora crassa]_x0001_emb|CAP17767.1| pheromone receptor 2 [Neurospora crassa]	Neurospora crassa	Eukaryota; Fungi; Dikarya; Ascomycota; Pezizomycotina; Sordariomycetes; Sordariomycetidae; Sordariales; Sordariaceae; Neurospora.
gi|283468463|emb|CAP17767.1|	CAP17785.1	0	96.1131	pheromone receptor 2 [Neurospora sp. FGSC 8842]	Neurospora sp. FGSC 8842	Eukaryota; Fungi; Dikarya; Ascomycota; Pezizomycotina; Sordariomycetes; Sordariomycetidae; Sordariales; Sordariaceae; Neurospora.
gi|283468463|emb|CAP17767.1|	XP_959733.1	0	95.9364	hypothetical protein NCU05758 [Neurospora crassa OR74A]_x0001_emb|CAC86431.1| pheromone receptor [Neurospora crassa]_x0001_gb|EAA30497.1| pheromone receptor [Neurospora crassa OR74A]	Neurospora crassa OR74A	Eukaryota; Fungi; Dikarya; Ascomycota; Pezizomycotina; Sordariomycetes; Sordariomycetidae; Sordariales; Sordariaceae; Neurospora.
gi|283468463|emb|CAP17767.1|	CAP17764.1	0	95.7597	pheromone receptor 2 [Neurospora crassa]	Neurospora crassa	Eukaryota; Fungi; Dikarya; Ascomycota; Pezizomycotina; Sordariomycetes; Sordariomycetidae; Sordariales; Sordariaceae; Neurospora.
gi|283468463|emb|CAP17767.1|	CAP17763.1	0	95.4064	pheromone receptor 2 [Neurospora crassa]	Neurospora crassa	Eukaryota; Fungi; Dikarya; Ascomycota; Pezizomycotina; Sordariomycetes; Sordariomycetidae; Sordariales; Sordariaceae; Neurospora.
gi|283468463|emb|CAP17767.1|	CAP17776.1	0	92.3611	pheromone receptor 2 [Neurospora sitophila]	Neurospora sitophila	Eukaryota; Fungi; Dikarya; Ascomycota; Pezizomycotina; Sordariomycetes; Sordariomycetidae; Sordariales; Sordariaceae; Neurospora.
gi|283468463|emb|CAP17767.1|	EGO55851.1	0	92.6186	hypothetical protein NEUTE1DRAFT_131497 [Neurospora tetrasperma FGSC 2508]_x0001_gb|EGZ68892.1| pheromone receptor [Neurospora tetrasperma FGSC 2509]	Neurospora tetrasperma FGSC 2508	Eukaryota; Fungi; Dikarya; Ascomycota; Pezizomycotina; Sordariomycetes; Sordariomycetidae; Sordariales; Sordariaceae; Neurospora.
gi|283468463|emb|CAP17767.1|	CAP17778.1	0	92.4429	pheromone receptor 2 [Neurospora tetrasperma]	Neurospora tetrasperma	Eukaryota; Fungi; Dikarya; Ascomycota; Pezizomycotina; Sordariomycetes; Sordariomycetidae; Sordariales; Sordariaceae; Neurospora.
gi|283468463|emb|CAP17767.1|	CAP17777.1	0	92.4694	pheromone receptor 2 [Neurospora tetrasperma]	Neurospora tetrasperma	Eukaryota; Fungi; Dikarya; Ascomycota; Pezizomycotina; Sordariomycetes; Sordariomycetidae; Sordariales; Sordariaceae; Neurospora.
gi|283468463|emb|CAP17767.1|	CAP17765.1	0	91.958	pheromone receptor 2 [Neurospora crassa]	Neurospora crassa	Eukaryota; Fungi; Dikarya; Ascomycota; Pezizomycotina; Sordariomycetes; Sordariomycetidae; Sordariales; Sordariaceae; Neurospora.
gi|283468463|emb|CAP17767.1|	CAP17769.1	0	90.5429	pheromone receptor 2 [Neurospora crassa]	Neurospora crassa	Eukaryota; Fungi; Dikarya; Ascomycota; Pezizomycotina; Sordariomycetes; Sordariomycetidae; Sordariales; Sordariaceae; Neurospora.
gi|283468463|emb|CAP17767.1|	CAP17782.1	0	89.9306	pheromone receptor 2 [Neurospora sp. FGSC 8853]	Neurospora sp. FGSC 8853	Eukaryota; Fungi; Dikarya; Ascomycota; Pezizomycotina; Sordariomycetes; Sordariomycetidae; Sordariales; Sordariaceae; Neurospora.
gi|283468463|emb|CAP17767.1|	CAP17784.1	0	89.1566	pheromone receptor 2 [Neurospora sp. FGSC 8881]	Neurospora sp. FGSC 8881	Eukaryota; Fungi; Dikarya; Ascomycota; Pezizomycotina; Sordariomycetes; Sordariomycetidae; Sordariales; Sordariaceae; Neurospora.
gi|283468463|emb|CAP17767.1|	CAP17783.1	0	89.1566	pheromone receptor 2 [Neurospora sp. FGSC 8880]	Neurospora sp. FGSC 8880	Eukaryota; Fungi; Dikarya; Ascomycota; Pezizomycotina; Sordariomycetes; Sordariomycetidae; Sordariales; Sordariaceae; Neurospora.
gi|283468463|emb|CAP17767.1|	CAP17773.1	0	91.8261	pheromone receptor 2 [Neurospora intermedia]	Neurospora intermedia	Eukaryota; Fungi; Dikarya; Ascomycota; Pezizomycotina; Sordariomycetes; Sordariomycetidae; Sordariales; Sordariaceae; Neurospora.
gi|283468463|emb|CAP17767.1|	CAP17775.1	0	90.1582	pheromone receptor 2 [Neurospora intermedia]	Neurospora intermedia	Eukaryota; Fungi; Dikarya; Ascomycota; Pezizomycotina; Sordariomycetes; Sordariomycetidae; Sordariales; Sordariaceae; Neurospora.
gi|283468463|emb|CAP17767.1|	CAP17774.1	0	90.1408	pheromone receptor 2 [Neurospora intermedia]	Neurospora intermedia	Eukaryota; Fungi; Dikarya; Ascomycota; Pezizomycotina; Sordariomycetes; Sordariomycetidae; Sordariales; Sordariaceae; Neurospora.
gi|283468463|emb|CAP17767.1|	CAP17768.1	0	93.1579	pheromone receptor 2 [Neurospora crassa]	Neurospora crassa	Eukaryota; Fungi; Dikarya; Ascomycota; Pezizomycotina; Sordariomycetes; Sordariomycetidae; Sordariales; Sordariaceae; Neurospora.
gi|283468463|emb|CAP17767.1|	CAP17779.1	0	92.1986	pheromone receptor 2 [Neurospora sp. FGSC 8815]	Neurospora sp. FGSC 8815	Eukaryota; Fungi; Dikarya; Ascomycota; Pezizomycotina; Sordariomycetes; Sordariomycetidae; Sordariales; Sordariaceae; Neurospora.
gi|283468463|emb|CAP17767.1|	CAP17770.1	0	86.4348	pheromone receptor 2 [Neurospora intermedia]	Neurospora intermedia	Eukaryota; Fungi; Dikarya; Ascomycota; Pezizomycotina; Sordariomycetes; Sordariomycetidae; Sordariales; Sordariaceae; Neurospora.
gi|283468463|emb|CAP17767.1|	CAP17771.1	0	86.1352	pheromone receptor 2 [Neurospora intermedia]	Neurospora intermedia	Eukaryota; Fungi; Dikarya; Ascomycota; Pezizomycotina; Sordariomycetes; Sordariomycetidae; Sordariales; Sordariaceae; Neurospora.
gi|283468463|emb|CAP17767.1|	CAP17780.1	0	92.2124	pheromone receptor 2 [Neurospora sp. FGSC 8817]	Neurospora sp. FGSC 8817	Eukaryota; Fungi; Dikarya; Ascomycota; Pezizomycotina; Sordariomycetes; Sordariomycetidae; Sordariales; Sordariaceae; Neurospora.
gi|283468463|emb|CAP17767.1|	CAP17772.1	0	87.7836	pheromone receptor 2 [Neurospora intermedia]	Neurospora intermedia	Eukaryota; Fungi; Dikarya; Ascomycota; Pezizomycotina; Sordariomycetes; Sordariomycetidae; Sordariales; Sordariaceae; Neurospora.
gi|283468463|emb|CAP17767.1|	CAP17781.1	0	92.0354	pheromone receptor 2 [Neurospora sp. FGSC 8818]	Neurospora sp. FGSC 8818	Eukaryota; Fungi; Dikarya; Ascomycota; Pezizomycotina; Sordariomycetes; Sordariomycetidae; Sordariales; Sordariaceae; Neurospora.
gi|283468463|emb|CAP17767.1|	CAP17787.1	0	83.247	pheromone receptor 2 [Neurospora sp. FGSC 8780]	Neurospora sp. FGSC 8780	Eukaryota; Fungi; Dikarya; Ascomycota; Pezizomycotina; Sordariomycetes; Sordariomycetidae; Sordariales; Sordariaceae; Neurospora.
gi|283468463|emb|CAP17767.1|	CAP17786.1	0	85.2373	pheromone receptor 2 [Neurospora sp. FGSC 8827]	Neurospora sp. FGSC 8827	Eukaryota; Fungi; Dikarya; Ascomycota; Pezizomycotina; Sordariomycetes; Sordariomycetidae; Sordariales; Sordariaceae; Neurospora.
gi|283468463|emb|CAP17767.1|	CCI72002.1	0	76.9497	pheromone receptor 2 [Neurospora africana]	Neurospora africana	Eukaryota; Fungi; Dikarya; Ascomycota; Pezizomycotina; Sordariomycetes; Sordariomycetidae; Sordariales; Sordariaceae; Neurospora.
gi|283468463|emb|CAP17767.1|	CCI72017.1	0	76.3478	pheromone receptor 2 [Neurospora terricola]	Neurospora terricola	Eukaryota; Fungi; Dikarya; Ascomycota; Pezizomycotina; Sordariomycetes; Sordariomycetidae; Sordariales; Sordariaceae; Neurospora.
gi|283468463|emb|CAP17767.1|	CCI72008.1	0	75.3521	pheromone receptor 2, partial [Neurospora kobi]	Neurospora kobi	Eukaryota; Fungi; Dikarya; Ascomycota; Pezizomycotina; Sordariomycetes; Sordariomycetidae; Sordariales; Sordariaceae; Neurospora.
gi|283468463|emb|CAP17767.1|	CCI72006.1	0	75.6567	pheromone receptor 2, partial [Neurospora galapagosensis]	Neurospora galapagosensis	Eukaryota; Fungi; Dikarya; Ascomycota; Pezizomycotina; Sordariomycetes; Sordariomycetidae; Sordariales; Sordariaceae; Neurospora.
gi|283468463|emb|CAP17767.1|	CCI72012.1	0	74.2215	pheromone receptor 2 [Neurospora pannonica]	Neurospora pannonica	Eukaryota; Fungi; Dikarya; Ascomycota; Pezizomycotina; Sordariomycetes; Sordariomycetidae; Sordariales; Sordariaceae; Neurospora.
gi|283468463|emb|CAP17767.1|	CCI72018.1	0	74.6924	pheromone receptor 2 [Neurospora uniporata]	Neurospora uniporata	Eukaryota; Fungi; Dikarya; Ascomycota; Pezizomycotina; Sordariomycetes; Sordariomycetidae; Sordariales; Sordariaceae; Neurospora.
gi|283468463|emb|CAP17767.1|	CCI72011.1	0	73.7931	pheromone receptor 2, partial [Neurospora novoguineensis]	Neurospora novoguineensis	Eukaryota; Fungi; Dikarya; Ascomycota; Pezizomycotina; Sordariomycetes; Sordariomycetidae; Sordariales; Sordariaceae; Neurospora.
gi|283468463|emb|CAP17767.1|	CAC82978.2	0	72.7431	pheromone receptor [Sordaria macrospora]	Sordaria macrospora	Eukaryota; Fungi; Dikarya; Ascomycota; Pezizomycotina; Sordariomycetes; Sordariomycetidae; Sordariales; Sordariaceae; Sordaria.
gi|283468463|emb|CAP17767.1|	XP_003344401.1	0	72.5694	hypothetical protein SMAC_08994 [Sordaria macrospora k-hell]_x0001_emb|CCC12859.1| unnamed protein product [Sordaria macrospora k-hell]	Sordaria macrospora k-hell	Eukaryota; Fungi; Dikarya; Ascomycota; Pezizomycotina; Sordariomycetes; Sordariomycetidae; Sordariales; Sordariaceae; Sordaria.
gi|283468463|emb|CAP17767.1|	CCI72013.1	0	75.265	pheromone receptor 2, partial [Neurospora retispora]	Neurospora retispora	Eukaryota; Fungi; Dikarya; Ascomycota; Pezizomycotina; Sordariomycetes; Sordariomycetidae; Sordariales; Sordariaceae; Neurospora.
gi|283468463|emb|CAP17767.1|	CCI72007.1	0	74.1768	pheromone receptor 2 [Neurospora hapsidophora]	Neurospora hapsidophora	Eukaryota; Fungi; Dikarya; Ascomycota; Pezizomycotina; Sordariomycetes; Sordariomycetidae; Sordariales; Sordariaceae; Neurospora.
gi|283468463|emb|CAP17767.1|	CCI72009.1	0	82.7586	pheromone receptor 2, partial [Neurospora lineolata]	Neurospora lineolata	Eukaryota; Fungi; Dikarya; Ascomycota; Pezizomycotina; Sordariomycetes; Sordariomycetidae; Sordariales; Sordariaceae; Neurospora.
gi|283468463|emb|CAP17767.1|	CCI72015.1	0	88.5093	pheromone receptor 2, partial [Neurospora sublineolata]	Neurospora sublineolata	Eukaryota; Fungi; Dikarya; Ascomycota; Pezizomycotina; Sordariomycetes; Sordariomycetidae; Sordariales; Sordariaceae; Neurospora.
gi|283468463|emb|CAP17767.1|	CCI72003.1	3e-163	77.0335	pheromone receptor 2, partial [Neurospora calospora]	Neurospora calospora	Eukaryota; Fungi; Dikarya; Ascomycota; Pezizomycotina; Sordariomycetes; Sordariomycetidae; Sordariales; Sordariaceae; Neurospora.
gi|283468463|emb|CAP17767.1|	CCI72014.1	2e-145	71.954	pheromone receptor 2, partial [Neurospora santi-florii]	Neurospora santi-florii	Eukaryota; Fungi; Dikarya; Ascomycota; Pezizomycotina; Sordariomycetes; Sordariomycetidae; Sordariales; Sordariaceae; Neurospora.
gi|283468463|emb|CAP17767.1|	XP_003664613.1	3e-79	51.7361	hypothetical protein MYCTH_2032939, partial [Myceliophthora thermophila ATCC 42464]_x0001_gb|AEO59368.1| hypothetical protein MYCTH_2032939, partial [Myceliophthora thermophila ATCC 42464]	Myceliophthora thermophila ATCC 42464	Eukaryota; Fungi; Dikarya; Ascomycota; Pezizomycotina; Sordariomycetes; Sordariomycetidae; Sordariales; Chaetomiaceae; Myceliophthora.
gi|283468463|emb|CAP17767.1|	XP_003651034.1	7e-78	56.1338	hypothetical protein THITE_2030206, partial [Thielavia terrestris NRRL 8126]_x0001_gb|AEO64698.1| hypothetical protein THITE_2030206, partial [Thielavia terrestris NRRL 8126]	Thielavia terrestris NRRL 8126	Eukaryota; Fungi; Dikarya; Ascomycota; Pezizomycotina; Sordariomycetes; Sordariomycetidae; Sordariales; Chaetomiaceae; Thielavia.
gi|283468463|emb|CAP17767.1|	XP_006694952.1	1e-75	50.5415	putative pheromone protein [Chaetomium thermophilum var. thermophilum DSM 1495]_x0001_gb|EGS20067.1| putative pheromone protein [Chaetomium thermophilum var. thermophilum DSM 1495]	Chaetomium thermophilum var. thermophilum DSM 1495	Eukaryota; Fungi; Dikarya; Ascomycota; Pezizomycotina; Sordariomycetes; Sordariomycetidae; Sordariales; Chaetomiaceae; Chaetomium.
gi|283468463|emb|CAP17767.1|	XP_001903751.1	6e-73	53.668	hypothetical protein [Podospora anserina S mat+]_x0001_emb|CAP61526.1| unnamed protein product [Podospora anserina S mat+]	Podospora anserina S mat+	Eukaryota; Fungi; Dikarya; Ascomycota; Pezizomycotina; Sordariomycetes; Sordariomycetidae; Sordariales; Lasiosphaeriaceae; Podospora.
gi|283468463|emb|CAP17767.1|	EON98497.1	3e-71	50.3937	putative pheromone receptor 2 protein [Togninia minima UCRPA7]	Togninia minima UCRPA7	Eukaryota; Fungi; Dikarya; Ascomycota; Pezizomycotina; Sordariomycetes; Sordariomycetidae; Calosphaeriales; Calosphaeriaceae; Togninia.
gi|283468463|emb|CAP17767.1|	CCI72016.1	1e-39	63.2075	pheromone receptor 2, partial [Neurospora sublineolata]	Neurospora sublineolata	Eukaryota; Fungi; Dikarya; Ascomycota; Pezizomycotina; Sordariomycetes; Sordariomycetidae; Sordariales; Sordariaceae; Neurospora.
gi|283468461|emb|CAP17766.1|	CAP17766.1	0	100	pheromone receptor 2 [Neurospora crassa]_x0001_emb|CAP17767.1| pheromone receptor 2 [Neurospora crassa]	Neurospora crassa	Eukaryota; Fungi; Dikarya; Ascomycota; Pezizomycotina; Sordariomycetes; Sordariomycetidae; Sordariales; Sordariaceae; Neurospora.
gi|283468461|emb|CAP17766.1|	CAP17785.1	0	96.1131	pheromone receptor 2 [Neurospora sp. FGSC 8842]	Neurospora sp. FGSC 8842	Eukaryota; Fungi; Dikarya; Ascomycota; Pezizomycotina; Sordariomycetes; Sordariomycetidae; Sordariales; Sordariaceae; Neurospora.
gi|283468461|emb|CAP17766.1|	XP_959733.1	0	95.9364	hypothetical protein NCU05758 [Neurospora crassa OR74A]_x0001_emb|CAC86431.1| pheromone receptor [Neurospora crassa]_x0001_gb|EAA30497.1| pheromone receptor [Neurospora crassa OR74A]	Neurospora crassa OR74A	Eukaryota; Fungi; Dikarya; Ascomycota; Pezizomycotina; Sordariomycetes; Sordariomycetidae; Sordariales; Sordariaceae; Neurospora.
gi|283468461|emb|CAP17766.1|	CAP17764.1	0	95.7597	pheromone receptor 2 [Neurospora crassa]	Neurospora crassa	Eukaryota; Fungi; Dikarya; Ascomycota; Pezizomycotina; Sordariomycetes; Sordariomycetidae; Sordariales; Sordariaceae; Neurospora.
gi|283468461|emb|CAP17766.1|	CAP17763.1	0	95.4064	pheromone receptor 2 [Neurospora crassa]	Neurospora crassa	Eukaryota; Fungi; Dikarya; Ascomycota; Pezizomycotina; Sordariomycetes; Sordariomycetidae; Sordariales; Sordariaceae; Neurospora.
gi|283468461|emb|CAP17766.1|	CAP17776.1	0	92.3611	pheromone receptor 2 [Neurospora sitophila]	Neurospora sitophila	Eukaryota; Fungi; Dikarya; Ascomycota; Pezizomycotina; Sordariomycetes; Sordariomycetidae; Sordariales; Sordariaceae; Neurospora.
gi|283468461|emb|CAP17766.1|	EGO55851.1	0	92.6186	hypothetical protein NEUTE1DRAFT_131497 [Neurospora tetrasperma FGSC 2508]_x0001_gb|EGZ68892.1| pheromone receptor [Neurospora tetrasperma FGSC 2509]	Neurospora tetrasperma FGSC 2508	Eukaryota; Fungi; Dikarya; Ascomycota; Pezizomycotina; Sordariomycetes; Sordariomycetidae; Sordariales; Sordariaceae; Neurospora.
gi|283468461|emb|CAP17766.1|	CAP17778.1	0	92.4429	pheromone receptor 2 [Neurospora tetrasperma]	Neurospora tetrasperma	Eukaryota; Fungi; Dikarya; Ascomycota; Pezizomycotina; Sordariomycetes; Sordariomycetidae; Sordariales; Sordariaceae; Neurospora.
gi|283468461|emb|CAP17766.1|	CAP17777.1	0	92.4694	pheromone receptor 2 [Neurospora tetrasperma]	Neurospora tetrasperma	Eukaryota; Fungi; Dikarya; Ascomycota; Pezizomycotina; Sordariomycetes; Sordariomycetidae; Sordariales; Sordariaceae; Neurospora.
gi|283468461|emb|CAP17766.1|	CAP17765.1	0	91.958	pheromone receptor 2 [Neurospora crassa]	Neurospora crassa	Eukaryota; Fungi; Dikarya; Ascomycota; Pezizomycotina; Sordariomycetes; Sordariomycetidae; Sordariales; Sordariaceae; Neurospora.
gi|283468461|emb|CAP17766.1|	CAP17769.1	0	90.5429	pheromone receptor 2 [Neurospora crassa]	Neurospora crassa	Eukaryota; Fungi; Dikarya; Ascomycota; Pezizomycotina; Sordariomycetes; Sordariomycetidae; Sordariales; Sordariaceae; Neurospora.
gi|283468461|emb|CAP17766.1|	CAP17782.1	0	89.9306	pheromone receptor 2 [Neurospora sp. FGSC 8853]	Neurospora sp. FGSC 8853	Eukaryota; Fungi; Dikarya; Ascomycota; Pezizomycotina; Sordariomycetes; Sordariomycetidae; Sordariales; Sordariaceae; Neurospora.
gi|283468461|emb|CAP17766.1|	CAP17784.1	0	89.1566	pheromone receptor 2 [Neurospora sp. FGSC 8881]	Neurospora sp. FGSC 8881	Eukaryota; Fungi; Dikarya; Ascomycota; Pezizomycotina; Sordariomycetes; Sordariomycetidae; Sordariales; Sordariaceae; Neurospora.
gi|283468461|emb|CAP17766.1|	CAP17783.1	0	89.1566	pheromone receptor 2 [Neurospora sp. FGSC 8880]	Neurospora sp. FGSC 8880	Eukaryota; Fungi; Dikarya; Ascomycota; Pezizomycotina; Sordariomycetes; Sordariomycetidae; Sordariales; Sordariaceae; Neurospora.
gi|283468461|emb|CAP17766.1|	CAP17773.1	0	91.8261	pheromone receptor 2 [Neurospora intermedia]	Neurospora intermedia	Eukaryota; Fungi; Dikarya; Ascomycota; Pezizomycotina; Sordariomycetes; Sordariomycetidae; Sordariales; Sordariaceae; Neurospora.
gi|283468461|emb|CAP17766.1|	CAP17775.1	0	90.1582	pheromone receptor 2 [Neurospora intermedia]	Neurospora intermedia	Eukaryota; Fungi; Dikarya; Ascomycota; Pezizomycotina; Sordariomycetes; Sordariomycetidae; Sordariales; Sordariaceae; Neurospora.
gi|283468461|emb|CAP17766.1|	CAP17774.1	0	90.1408	pheromone receptor 2 [Neurospora intermedia]	Neurospora intermedia	Eukaryota; Fungi; Dikarya; Ascomycota; Pezizomycotina; Sordariomycetes; Sordariomycetidae; Sordariales; Sordariaceae; Neurospora.
gi|283468461|emb|CAP17766.1|	CAP17768.1	0	93.1579	pheromone receptor 2 [Neurospora crassa]	Neurospora crassa	Eukaryota; Fungi; Dikarya; Ascomycota; Pezizomycotina; Sordariomycetes; Sordariomycetidae; Sordariales; Sordariaceae; Neurospora.
gi|283468461|emb|CAP17766.1|	CAP17779.1	0	92.1986	pheromone receptor 2 [Neurospora sp. FGSC 8815]	Neurospora sp. FGSC 8815	Eukaryota; Fungi; Dikarya; Ascomycota; Pezizomycotina; Sordariomycetes; Sordariomycetidae; Sordariales; Sordariaceae; Neurospora.
gi|283468461|emb|CAP17766.1|	CAP17770.1	0	86.4348	pheromone receptor 2 [Neurospora intermedia]	Neurospora intermedia	Eukaryota; Fungi; Dikarya; Ascomycota; Pezizomycotina; Sordariomycetes; Sordariomycetidae; Sordariales; Sordariaceae; Neurospora.
gi|283468461|emb|CAP17766.1|	CAP17771.1	0	86.1352	pheromone receptor 2 [Neurospora intermedia]	Neurospora intermedia	Eukaryota; Fungi; Dikarya; Ascomycota; Pezizomycotina; Sordariomycetes; Sordariomycetidae; Sordariales; Sordariaceae; Neurospora.
gi|283468461|emb|CAP17766.1|	CAP17780.1	0	92.2124	pheromone receptor 2 [Neurospora sp. FGSC 8817]	Neurospora sp. FGSC 8817	Eukaryota; Fungi; Dikarya; Ascomycota; Pezizomycotina; Sordariomycetes; Sordariomycetidae; Sordariales; Sordariaceae; Neurospora.
gi|283468461|emb|CAP17766.1|	CAP17772.1	0	87.7836	pheromone receptor 2 [Neurospora intermedia]	Neurospora intermedia	Eukaryota; Fungi; Dikarya; Ascomycota; Pezizomycotina; Sordariomycetes; Sordariomycetidae; Sordariales; Sordariaceae; Neurospora.
gi|283468461|emb|CAP17766.1|	CAP17781.1	0	92.0354	pheromone receptor 2 [Neurospora sp. FGSC 8818]	Neurospora sp. FGSC 8818	Eukaryota; Fungi; Dikarya; Ascomycota; Pezizomycotina; Sordariomycetes; Sordariomycetidae; Sordariales; Sordariaceae; Neurospora.
gi|283468461|emb|CAP17766.1|	CAP17787.1	0	83.247	pheromone receptor 2 [Neurospora sp. FGSC 8780]	Neurospora sp. FGSC 8780	Eukaryota; Fungi; Dikarya; Ascomycota; Pezizomycotina; Sordariomycetes; Sordariomycetidae; Sordariales; Sordariaceae; Neurospora.
gi|283468461|emb|CAP17766.1|	CAP17786.1	0	85.2373	pheromone receptor 2 [Neurospora sp. FGSC 8827]	Neurospora sp. FGSC 8827	Eukaryota; Fungi; Dikarya; Ascomycota; Pezizomycotina; Sordariomycetes; Sordariomycetidae; Sordariales; Sordariaceae; Neurospora.
gi|283468461|emb|CAP17766.1|	CCI72002.1	0	76.9497	pheromone receptor 2 [Neurospora africana]	Neurospora africana	Eukaryota; Fungi; Dikarya; Ascomycota; Pezizomycotina; Sordariomycetes; Sordariomycetidae; Sordariales; Sordariaceae; Neurospora.
gi|283468461|emb|CAP17766.1|	CCI72017.1	0	76.3478	pheromone receptor 2 [Neurospora terricola]	Neurospora terricola	Eukaryota; Fungi; Dikarya; Ascomycota; Pezizomycotina; Sordariomycetes; Sordariomycetidae; Sordariales; Sordariaceae; Neurospora.
gi|283468461|emb|CAP17766.1|	CCI72008.1	0	75.3521	pheromone receptor 2, partial [Neurospora kobi]	Neurospora kobi	Eukaryota; Fungi; Dikarya; Ascomycota; Pezizomycotina; Sordariomycetes; Sordariomycetidae; Sordariales; Sordariaceae; Neurospora.
gi|283468461|emb|CAP17766.1|	CCI72006.1	0	75.6567	pheromone receptor 2, partial [Neurospora galapagosensis]	Neurospora galapagosensis	Eukaryota; Fungi; Dikarya; Ascomycota; Pezizomycotina; Sordariomycetes; Sordariomycetidae; Sordariales; Sordariaceae; Neurospora.
gi|283468461|emb|CAP17766.1|	CCI72012.1	0	74.2215	pheromone receptor 2 [Neurospora pannonica]	Neurospora pannonica	Eukaryota; Fungi; Dikarya; Ascomycota; Pezizomycotina; Sordariomycetes; Sordariomycetidae; Sordariales; Sordariaceae; Neurospora.
gi|283468461|emb|CAP17766.1|	CCI72018.1	0	74.6924	pheromone receptor 2 [Neurospora uniporata]	Neurospora uniporata	Eukaryota; Fungi; Dikarya; Ascomycota; Pezizomycotina; Sordariomycetes; Sordariomycetidae; Sordariales; Sordariaceae; Neurospora.
gi|283468461|emb|CAP17766.1|	CCI72011.1	0	73.7931	pheromone receptor 2, partial [Neurospora novoguineensis]	Neurospora novoguineensis	Eukaryota; Fungi; Dikarya; Ascomycota; Pezizomycotina; Sordariomycetes; Sordariomycetidae; Sordariales; Sordariaceae; Neurospora.
gi|283468461|emb|CAP17766.1|	CAC82978.2	0	72.7431	pheromone receptor [Sordaria macrospora]	Sordaria macrospora	Eukaryota; Fungi; Dikarya; Ascomycota; Pezizomycotina; Sordariomycetes; Sordariomycetidae; Sordariales; Sordariaceae; Sordaria.
gi|283468461|emb|CAP17766.1|	XP_003344401.1	0	72.5694	hypothetical protein SMAC_08994 [Sordaria macrospora k-hell]_x0001_emb|CCC12859.1| unnamed protein product [Sordaria macrospora k-hell]	Sordaria macrospora k-hell	Eukaryota; Fungi; Dikarya; Ascomycota; Pezizomycotina; Sordariomycetes; Sordariomycetidae; Sordariales; Sordariaceae; Sordaria.
gi|283468461|emb|CAP17766.1|	CCI72013.1	0	75.265	pheromone receptor 2, partial [Neurospora retispora]	Neurospora retispora	Eukaryota; Fungi; Dikarya; Ascomycota; Pezizomycotina; Sordariomycetes; Sordariomycetidae; Sordariales; Sordariaceae; Neurospora.
gi|283468461|emb|CAP17766.1|	CCI72007.1	0	74.1768	pheromone receptor 2 [Neurospora hapsidophora]	Neurospora hapsidophora	Eukaryota; Fungi; Dikarya; Ascomycota; Pezizomycotina; Sordariomycetes; Sordariomycetidae; Sordariales; Sordariaceae; Neurospora.
gi|283468461|emb|CAP17766.1|	CCI72009.1	0	82.7586	pheromone receptor 2, partial [Neurospora lineolata]	Neurospora lineolata	Eukaryota; Fungi; Dikarya; Ascomycota; Pezizomycotina; Sordariomycetes; Sordariomycetidae; Sordariales; Sordariaceae; Neurospora.
gi|283468461|emb|CAP17766.1|	CCI72015.1	0	88.5093	pheromone receptor 2, partial [Neurospora sublineolata]	Neurospora sublineolata	Eukaryota; Fungi; Dikarya; Ascomycota; Pezizomycotina; Sordariomycetes; Sordariomycetidae; Sordariales; Sordariaceae; Neurospora.
gi|283468461|emb|CAP17766.1|	CCI72003.1	3e-163	77.0335	pheromone receptor 2, partial [Neurospora calospora]	Neurospora calospora	Eukaryota; Fungi; Dikarya; Ascomycota; Pezizomycotina; Sordariomycetes; Sordariomycetidae; Sordariales; Sordariaceae; Neurospora.
gi|283468461|emb|CAP17766.1|	CCI72014.1	2e-145	71.954	pheromone receptor 2, partial [Neurospora santi-florii]	Neurospora santi-florii	Eukaryota; Fungi; Dikarya; Ascomycota; Pezizomycotina; Sordariomycetes; Sordariomycetidae; Sordariales; Sordariaceae; Neurospora.
gi|283468461|emb|CAP17766.1|	XP_003664613.1	3e-79	51.7361	hypothetical protein MYCTH_2032939, partial [Myceliophthora thermophila ATCC 42464]_x0001_gb|AEO59368.1| hypothetical protein MYCTH_2032939, partial [Myceliophthora thermophila ATCC 42464]	Myceliophthora thermophila ATCC 42464	Eukaryota; Fungi; Dikarya; Ascomycota; Pezizomycotina; Sordariomycetes; Sordariomycetidae; Sordariales; Chaetomiaceae; Myceliophthora.
gi|283468461|emb|CAP17766.1|	XP_003651034.1	7e-78	56.1338	hypothetical protein THITE_2030206, partial [Thielavia terrestris NRRL 8126]_x0001_gb|AEO64698.1| hypothetical protein THITE_2030206, partial [Thielavia terrestris NRRL 8126]	Thielavia terrestris NRRL 8126	Eukaryota; Fungi; Dikarya; Ascomycota; Pezizomycotina; Sordariomycetes; Sordariomycetidae; Sordariales; Chaetomiaceae; Thielavia.
gi|283468461|emb|CAP17766.1|	XP_006694952.1	1e-75	50.5415	putative pheromone protein [Chaetomium thermophilum var. thermophilum DSM 1495]_x0001_gb|EGS20067.1| putative pheromone protein [Chaetomium thermophilum var. thermophilum DSM 1495]	Chaetomium thermophilum var. thermophilum DSM 1495	Eukaryota; Fungi; Dikarya; Ascomycota; Pezizomycotina; Sordariomycetes; Sordariomycetidae; Sordariales; Chaetomiaceae; Chaetomium.
gi|283468461|emb|CAP17766.1|	XP_001903751.1	6e-73	53.668	hypothetical protein [Podospora anserina S mat+]_x0001_emb|CAP61526.1| unnamed protein product [Podospora anserina S mat+]	Podospora anserina S mat+	Eukaryota; Fungi; Dikarya; Ascomycota; Pezizomycotina; Sordariomycetes; Sordariomycetidae; Sordariales; Lasiosphaeriaceae; Podospora.
gi|283468461|emb|CAP17766.1|	EON98497.1	3e-71	50.3937	putative pheromone receptor 2 protein [Togninia minima UCRPA7]	Togninia minima UCRPA7	Eukaryota; Fungi; Dikarya; Ascomycota; Pezizomycotina; Sordariomycetes; Sordariomycetidae; Calosphaeriales; Calosphaeriaceae; Togninia.
gi|283468461|emb|CAP17766.1|	CCI72016.1	1e-39	63.2075	pheromone receptor 2, partial [Neurospora sublineolata]	Neurospora sublineolata	Eukaryota; Fungi; Dikarya; Ascomycota; Pezizomycotina; Sordariomycetes; Sordariomycetidae; Sordariales; Sordariaceae; Neurospora.
gi|283468459|emb|CAP17765.1|	CAP17765.1	0	100	pheromone receptor 2 [Neurospora crassa]	Neurospora crassa	Eukaryota; Fungi; Dikarya; Ascomycota; Pezizomycotina; Sordariomycetes; Sordariomycetidae; Sordariales; Sordariaceae; Neurospora.
gi|283468459|emb|CAP17765.1|	CAP17769.1	0	94.2308	pheromone receptor 2 [Neurospora crassa]	Neurospora crassa	Eukaryota; Fungi; Dikarya; Ascomycota; Pezizomycotina; Sordariomycetes; Sordariomycetidae; Sordariales; Sordariaceae; Neurospora.
gi|283468459|emb|CAP17765.1|	CAP17764.1	0	96.3287	pheromone receptor 2 [Neurospora crassa]	Neurospora crassa	Eukaryota; Fungi; Dikarya; Ascomycota; Pezizomycotina; Sordariomycetes; Sordariomycetidae; Sordariales; Sordariaceae; Neurospora.
gi|283468459|emb|CAP17765.1|	XP_959733.1	0	96.3287	hypothetical protein NCU05758 [Neurospora crassa OR74A]_x0001_emb|CAC86431.1| pheromone receptor [Neurospora crassa]_x0001_gb|EAA30497.1| pheromone receptor [Neurospora crassa OR74A]	Neurospora crassa OR74A	Eukaryota; Fungi; Dikarya; Ascomycota; Pezizomycotina; Sordariomycetes; Sordariomycetidae; Sordariales; Sordariaceae; Neurospora.
gi|283468459|emb|CAP17765.1|	CAP17763.1	0	95.8042	pheromone receptor 2 [Neurospora crassa]	Neurospora crassa	Eukaryota; Fungi; Dikarya; Ascomycota; Pezizomycotina; Sordariomycetes; Sordariomycetidae; Sordariales; Sordariaceae; Neurospora.
gi|283468459|emb|CAP17765.1|	EGO55851.1	0	93.1818	hypothetical protein NEUTE1DRAFT_131497 [Neurospora tetrasperma FGSC 2508]_x0001_gb|EGZ68892.1| pheromone receptor [Neurospora tetrasperma FGSC 2509]	Neurospora tetrasperma FGSC 2508	Eukaryota; Fungi; Dikarya; Ascomycota; Pezizomycotina; Sordariomycetes; Sordariomycetidae; Sordariales; Sordariaceae; Neurospora.
gi|283468459|emb|CAP17765.1|	CAP17778.1	0	93.007	pheromone receptor 2 [Neurospora tetrasperma]	Neurospora tetrasperma	Eukaryota; Fungi; Dikarya; Ascomycota; Pezizomycotina; Sordariomycetes; Sordariomycetidae; Sordariales; Sordariaceae; Neurospora.
gi|283468459|emb|CAP17765.1|	CAP17785.1	0	94.7552	pheromone receptor 2 [Neurospora sp. FGSC 8842]	Neurospora sp. FGSC 8842	Eukaryota; Fungi; Dikarya; Ascomycota; Pezizomycotina; Sordariomycetes; Sordariomycetidae; Sordariales; Sordariaceae; Neurospora.
gi|283468459|emb|CAP17765.1|	CAP17777.1	0	94.2308	pheromone receptor 2 [Neurospora tetrasperma]	Neurospora tetrasperma	Eukaryota; Fungi; Dikarya; Ascomycota; Pezizomycotina; Sordariomycetes; Sordariomycetidae; Sordariales; Sordariaceae; Neurospora.
gi|283468459|emb|CAP17765.1|	CAP17776.1	0	91.8403	pheromone receptor 2 [Neurospora sitophila]	Neurospora sitophila	Eukaryota; Fungi; Dikarya; Ascomycota; Pezizomycotina; Sordariomycetes; Sordariomycetidae; Sordariales; Sordariaceae; Neurospora.
gi|283468459|emb|CAP17765.1|	CAP17768.1	0	91.944	pheromone receptor 2 [Neurospora crassa]	Neurospora crassa	Eukaryota; Fungi; Dikarya; Ascomycota; Pezizomycotina; Sordariomycetes; Sordariomycetidae; Sordariales; Sordariaceae; Neurospora.
gi|283468459|emb|CAP17765.1|	CAP17766.1	0	94.5804	pheromone receptor 2 [Neurospora crassa]_x0001_emb|CAP17767.1| pheromone receptor 2 [Neurospora crassa]	Neurospora crassa	Eukaryota; Fungi; Dikarya; Ascomycota; Pezizomycotina; Sordariomycetes; Sordariomycetidae; Sordariales; Sordariaceae; Neurospora.
gi|283468459|emb|CAP17765.1|	CAP17773.1	0	94.087	pheromone receptor 2 [Neurospora intermedia]	Neurospora intermedia	Eukaryota; Fungi; Dikarya; Ascomycota; Pezizomycotina; Sordariomycetes; Sordariomycetidae; Sordariales; Sordariaceae; Neurospora.
gi|283468459|emb|CAP17765.1|	CAP17772.1	0	89.5288	pheromone receptor 2 [Neurospora intermedia]	Neurospora intermedia	Eukaryota; Fungi; Dikarya; Ascomycota; Pezizomycotina; Sordariomycetes; Sordariomycetidae; Sordariales; Sordariaceae; Neurospora.
gi|283468459|emb|CAP17765.1|	CAP17784.1	0	88.8889	pheromone receptor 2 [Neurospora sp. FGSC 8881]	Neurospora sp. FGSC 8881	Eukaryota; Fungi; Dikarya; Ascomycota; Pezizomycotina; Sordariomycetes; Sordariomycetidae; Sordariales; Sordariaceae; Neurospora.
gi|283468459|emb|CAP17765.1|	CAP17783.1	0	89.7436	pheromone receptor 2 [Neurospora sp. FGSC 8880]	Neurospora sp. FGSC 8880	Eukaryota; Fungi; Dikarya; Ascomycota; Pezizomycotina; Sordariomycetes; Sordariomycetidae; Sordariales; Sordariaceae; Neurospora.
gi|283468459|emb|CAP17765.1|	CAP17782.1	0	90.3448	pheromone receptor 2 [Neurospora sp. FGSC 8853]	Neurospora sp. FGSC 8853	Eukaryota; Fungi; Dikarya; Ascomycota; Pezizomycotina; Sordariomycetes; Sordariomycetidae; Sordariales; Sordariaceae; Neurospora.
gi|283468459|emb|CAP17765.1|	CAP17779.1	0	94.6809	pheromone receptor 2 [Neurospora sp. FGSC 8815]	Neurospora sp. FGSC 8815	Eukaryota; Fungi; Dikarya; Ascomycota; Pezizomycotina; Sordariomycetes; Sordariomycetidae; Sordariales; Sordariaceae; Neurospora.
gi|283468459|emb|CAP17765.1|	CAP17775.1	0	90.2269	pheromone receptor 2 [Neurospora intermedia]	Neurospora intermedia	Eukaryota; Fungi; Dikarya; Ascomycota; Pezizomycotina; Sordariomycetes; Sordariomycetidae; Sordariales; Sordariaceae; Neurospora.
gi|283468459|emb|CAP17765.1|	CAP17774.1	0	89.8778	pheromone receptor 2 [Neurospora intermedia]	Neurospora intermedia	Eukaryota; Fungi; Dikarya; Ascomycota; Pezizomycotina; Sordariomycetes; Sordariomycetidae; Sordariales; Sordariaceae; Neurospora.
gi|283468459|emb|CAP17765.1|	CAP17780.1	0	92.5664	pheromone receptor 2 [Neurospora sp. FGSC 8817]	Neurospora sp. FGSC 8817	Eukaryota; Fungi; Dikarya; Ascomycota; Pezizomycotina; Sordariomycetes; Sordariomycetidae; Sordariales; Sordariaceae; Neurospora.
gi|283468459|emb|CAP17765.1|	CAP17770.1	0	86.0104	pheromone receptor 2 [Neurospora intermedia]	Neurospora intermedia	Eukaryota; Fungi; Dikarya; Ascomycota; Pezizomycotina; Sordariomycetes; Sordariomycetidae; Sordariales; Sordariaceae; Neurospora.
gi|283468459|emb|CAP17765.1|	CAP17781.1	0	92.3894	pheromone receptor 2 [Neurospora sp. FGSC 8818]	Neurospora sp. FGSC 8818	Eukaryota; Fungi; Dikarya; Ascomycota; Pezizomycotina; Sordariomycetes; Sordariomycetidae; Sordariales; Sordariaceae; Neurospora.
gi|283468459|emb|CAP17765.1|	CAP17771.1	0	87.0912	pheromone receptor 2 [Neurospora intermedia]	Neurospora intermedia	Eukaryota; Fungi; Dikarya; Ascomycota; Pezizomycotina; Sordariomycetes; Sordariomycetidae; Sordariales; Sordariaceae; Neurospora.
gi|283468459|emb|CAP17765.1|	CAP17787.1	0	85.6401	pheromone receptor 2 [Neurospora sp. FGSC 8780]	Neurospora sp. FGSC 8780	Eukaryota; Fungi; Dikarya; Ascomycota; Pezizomycotina; Sordariomycetes; Sordariomycetidae; Sordariales; Sordariaceae; Neurospora.
gi|283468459|emb|CAP17765.1|	CAP17786.1	0	86.69	pheromone receptor 2 [Neurospora sp. FGSC 8827]	Neurospora sp. FGSC 8827	Eukaryota; Fungi; Dikarya; Ascomycota; Pezizomycotina; Sordariomycetes; Sordariomycetidae; Sordariales; Sordariaceae; Neurospora.
gi|283468459|emb|CAP17765.1|	CCI72017.1	0	75.9036	pheromone receptor 2 [Neurospora terricola]	Neurospora terricola	Eukaryota; Fungi; Dikarya; Ascomycota; Pezizomycotina; Sordariomycetes; Sordariomycetidae; Sordariales; Sordariaceae; Neurospora.
gi|283468459|emb|CAP17765.1|	CCI72008.1	0	76.0908	pheromone receptor 2, partial [Neurospora kobi]	Neurospora kobi	Eukaryota; Fungi; Dikarya; Ascomycota; Pezizomycotina; Sordariomycetes; Sordariomycetidae; Sordariales; Sordariaceae; Neurospora.
gi|283468459|emb|CAP17765.1|	CCI72002.1	0	76.4605	pheromone receptor 2 [Neurospora africana]	Neurospora africana	Eukaryota; Fungi; Dikarya; Ascomycota; Pezizomycotina; Sordariomycetes; Sordariomycetidae; Sordariales; Sordariaceae; Neurospora.
gi|283468459|emb|CAP17765.1|	CCI72018.1	0	75.5245	pheromone receptor 2 [Neurospora uniporata]	Neurospora uniporata	Eukaryota; Fungi; Dikarya; Ascomycota; Pezizomycotina; Sordariomycetes; Sordariomycetidae; Sordariales; Sordariaceae; Neurospora.
gi|283468459|emb|CAP17765.1|	CCI72006.1	0	76.0417	pheromone receptor 2, partial [Neurospora galapagosensis]	Neurospora galapagosensis	Eukaryota; Fungi; Dikarya; Ascomycota; Pezizomycotina; Sordariomycetes; Sordariomycetidae; Sordariales; Sordariaceae; Neurospora.
gi|283468459|emb|CAP17765.1|	CCI72012.1	0	74.2268	pheromone receptor 2 [Neurospora pannonica]	Neurospora pannonica	Eukaryota; Fungi; Dikarya; Ascomycota; Pezizomycotina; Sordariomycetes; Sordariomycetidae; Sordariales; Sordariaceae; Neurospora.
gi|283468459|emb|CAP17765.1|	CCI72011.1	0	73.928	pheromone receptor 2, partial [Neurospora novoguineensis]	Neurospora novoguineensis	Eukaryota; Fungi; Dikarya; Ascomycota; Pezizomycotina; Sordariomycetes; Sordariomycetidae; Sordariales; Sordariaceae; Neurospora.
gi|283468459|emb|CAP17765.1|	CAC82978.2	0	73.7024	pheromone receptor [Sordaria macrospora]	Sordaria macrospora	Eukaryota; Fungi; Dikarya; Ascomycota; Pezizomycotina; Sordariomycetes; Sordariomycetidae; Sordariales; Sordariaceae; Sordaria.
gi|283468459|emb|CAP17765.1|	CCI72007.1	0	75.9931	pheromone receptor 2 [Neurospora hapsidophora]	Neurospora hapsidophora	Eukaryota; Fungi; Dikarya; Ascomycota; Pezizomycotina; Sordariomycetes; Sordariomycetidae; Sordariales; Sordariaceae; Neurospora.
gi|283468459|emb|CAP17765.1|	XP_003344401.1	0	73.5294	hypothetical protein SMAC_08994 [Sordaria macrospora k-hell]_x0001_emb|CCC12859.1| unnamed protein product [Sordaria macrospora k-hell]	Sordaria macrospora k-hell	Eukaryota; Fungi; Dikarya; Ascomycota; Pezizomycotina; Sordariomycetes; Sordariomycetidae; Sordariales; Sordariaceae; Sordaria.
gi|283468459|emb|CAP17765.1|	CCI72013.1	0	76.4499	pheromone receptor 2, partial [Neurospora retispora]	Neurospora retispora	Eukaryota; Fungi; Dikarya; Ascomycota; Pezizomycotina; Sordariomycetes; Sordariomycetidae; Sordariales; Sordariaceae; Neurospora.
gi|283468459|emb|CAP17765.1|	CCI72009.1	0	81.0345	pheromone receptor 2, partial [Neurospora lineolata]	Neurospora lineolata	Eukaryota; Fungi; Dikarya; Ascomycota; Pezizomycotina; Sordariomycetes; Sordariomycetidae; Sordariales; Sordariaceae; Neurospora.
gi|283468459|emb|CAP17765.1|	CCI72015.1	0	89.441	pheromone receptor 2, partial [Neurospora sublineolata]	Neurospora sublineolata	Eukaryota; Fungi; Dikarya; Ascomycota; Pezizomycotina; Sordariomycetes; Sordariomycetidae; Sordariales; Sordariaceae; Neurospora.
gi|283468459|emb|CAP17765.1|	CCI72003.1	5e-159	75.8216	pheromone receptor 2, partial [Neurospora calospora]	Neurospora calospora	Eukaryota; Fungi; Dikarya; Ascomycota; Pezizomycotina; Sordariomycetes; Sordariomycetidae; Sordariales; Sordariaceae; Neurospora.
gi|283468459|emb|CAP17765.1|	CCI72014.1	1e-146	72.3744	pheromone receptor 2, partial [Neurospora santi-florii]	Neurospora santi-florii	Eukaryota; Fungi; Dikarya; Ascomycota; Pezizomycotina; Sordariomycetes; Sordariomycetidae; Sordariales; Sordariaceae; Neurospora.
gi|283468459|emb|CAP17765.1|	XP_003664613.1	4e-80	52.0833	hypothetical protein MYCTH_2032939, partial [Myceliophthora thermophila ATCC 42464]_x0001_gb|AEO59368.1| hypothetical protein MYCTH_2032939, partial [Myceliophthora thermophila ATCC 42464]	Myceliophthora thermophila ATCC 42464	Eukaryota; Fungi; Dikarya; Ascomycota; Pezizomycotina; Sordariomycetes; Sordariomycetidae; Sordariales; Chaetomiaceae; Myceliophthora.
gi|283468459|emb|CAP17765.1|	XP_003651034.1	4e-77	55.8052	hypothetical protein THITE_2030206, partial [Thielavia terrestris NRRL 8126]_x0001_gb|AEO64698.1| hypothetical protein THITE_2030206, partial [Thielavia terrestris NRRL 8126]	Thielavia terrestris NRRL 8126	Eukaryota; Fungi; Dikarya; Ascomycota; Pezizomycotina; Sordariomycetes; Sordariomycetidae; Sordariales; Chaetomiaceae; Thielavia.
gi|283468459|emb|CAP17765.1|	XP_006694952.1	1e-75	50.9091	putative pheromone protein [Chaetomium thermophilum var. thermophilum DSM 1495]_x0001_gb|EGS20067.1| putative pheromone protein [Chaetomium thermophilum var. thermophilum DSM 1495]	Chaetomium thermophilum var. thermophilum DSM 1495	Eukaryota; Fungi; Dikarya; Ascomycota; Pezizomycotina; Sordariomycetes; Sordariomycetidae; Sordariales; Chaetomiaceae; Chaetomium.
gi|283468459|emb|CAP17765.1|	XP_001903751.1	4e-73	52.1898	hypothetical protein [Podospora anserina S mat+]_x0001_emb|CAP61526.1| unnamed protein product [Podospora anserina S mat+]	Podospora anserina S mat+	Eukaryota; Fungi; Dikarya; Ascomycota; Pezizomycotina; Sordariomycetes; Sordariomycetidae; Sordariales; Lasiosphaeriaceae; Podospora.
gi|283468459|emb|CAP17765.1|	CCI72016.1	2e-37	64.3192	pheromone receptor 2, partial [Neurospora sublineolata]	Neurospora sublineolata	Eukaryota; Fungi; Dikarya; Ascomycota; Pezizomycotina; Sordariomycetes; Sordariomycetidae; Sordariales; Sordariaceae; Neurospora.
gi|283468457|emb|CAP17764.1|	CAP17764.1	0	100	pheromone receptor 2 [Neurospora crassa]	Neurospora crassa	Eukaryota; Fungi; Dikarya; Ascomycota; Pezizomycotina; Sordariomycetes; Sordariomycetidae; Sordariales; Sordariaceae; Neurospora.
gi|283468457|emb|CAP17764.1|	XP_959733.1	0	99.8233	hypothetical protein NCU05758 [Neurospora crassa OR74A]_x0001_emb|CAC86431.1| pheromone receptor [Neurospora crassa]_x0001_gb|EAA30497.1| pheromone receptor [Neurospora crassa OR74A]	Neurospora crassa OR74A	Eukaryota; Fungi; Dikarya; Ascomycota; Pezizomycotina; Sordariomycetes; Sordariomycetidae; Sordariales; Sordariaceae; Neurospora.
gi|283468457|emb|CAP17764.1|	CAP17763.1	0	99.2933	pheromone receptor 2 [Neurospora crassa]	Neurospora crassa	Eukaryota; Fungi; Dikarya; Ascomycota; Pezizomycotina; Sordariomycetes; Sordariomycetidae; Sordariales; Sordariaceae; Neurospora.
gi|283468457|emb|CAP17764.1|	CAP17785.1	0	98.2332	pheromone receptor 2 [Neurospora sp. FGSC 8842]	Neurospora sp. FGSC 8842	Eukaryota; Fungi; Dikarya; Ascomycota; Pezizomycotina; Sordariomycetes; Sordariomycetidae; Sordariales; Sordariaceae; Neurospora.
gi|283468457|emb|CAP17764.1|	CAP17766.1	0	97.7032	pheromone receptor 2 [Neurospora crassa]_x0001_emb|CAP17767.1| pheromone receptor 2 [Neurospora crassa]	Neurospora crassa	Eukaryota; Fungi; Dikarya; Ascomycota; Pezizomycotina; Sordariomycetes; Sordariomycetidae; Sordariales; Sordariaceae; Neurospora.
gi|283468457|emb|CAP17764.1|	CAP17776.1	0	93.0556	pheromone receptor 2 [Neurospora sitophila]	Neurospora sitophila	Eukaryota; Fungi; Dikarya; Ascomycota; Pezizomycotina; Sordariomycetes; Sordariomycetidae; Sordariales; Sordariaceae; Neurospora.
gi|283468457|emb|CAP17764.1|	EGO55851.1	0	92.9825	hypothetical protein NEUTE1DRAFT_131497 [Neurospora tetrasperma FGSC 2508]_x0001_gb|EGZ68892.1| pheromone receptor [Neurospora tetrasperma FGSC 2509]	Neurospora tetrasperma FGSC 2508	Eukaryota; Fungi; Dikarya; Ascomycota; Pezizomycotina; Sordariomycetes; Sordariomycetidae; Sordariales; Sordariaceae; Neurospora.
gi|283468457|emb|CAP17764.1|	CAP17765.1	0	94.0559	pheromone receptor 2 [Neurospora crassa]	Neurospora crassa	Eukaryota; Fungi; Dikarya; Ascomycota; Pezizomycotina; Sordariomycetes; Sordariomycetidae; Sordariales; Sordariaceae; Neurospora.
gi|283468457|emb|CAP17764.1|	CAP17778.1	0	92.807	pheromone receptor 2 [Neurospora tetrasperma]	Neurospora tetrasperma	Eukaryota; Fungi; Dikarya; Ascomycota; Pezizomycotina; Sordariomycetes; Sordariomycetidae; Sordariales; Sordariaceae; Neurospora.
gi|283468457|emb|CAP17764.1|	CAP17777.1	0	93.5201	pheromone receptor 2 [Neurospora tetrasperma]	Neurospora tetrasperma	Eukaryota; Fungi; Dikarya; Ascomycota; Pezizomycotina; Sordariomycetes; Sordariomycetidae; Sordariales; Sordariaceae; Neurospora.
gi|283468457|emb|CAP17764.1|	CAP17784.1	0	90.3614	pheromone receptor 2 [Neurospora sp. FGSC 8881]	Neurospora sp. FGSC 8881	Eukaryota; Fungi; Dikarya; Ascomycota; Pezizomycotina; Sordariomycetes; Sordariomycetidae; Sordariales; Sordariaceae; Neurospora.
gi|283468457|emb|CAP17764.1|	CAP17783.1	0	90.1893	pheromone receptor 2 [Neurospora sp. FGSC 8880]	Neurospora sp. FGSC 8880	Eukaryota; Fungi; Dikarya; Ascomycota; Pezizomycotina; Sordariomycetes; Sordariomycetidae; Sordariales; Sordariaceae; Neurospora.
gi|283468457|emb|CAP17764.1|	CAP17769.1	0	94.7552	pheromone receptor 2 [Neurospora crassa]	Neurospora crassa	Eukaryota; Fungi; Dikarya; Ascomycota; Pezizomycotina; Sordariomycetes; Sordariomycetidae; Sordariales; Sordariaceae; Neurospora.
gi|283468457|emb|CAP17764.1|	CAP17782.1	0	90.9722	pheromone receptor 2 [Neurospora sp. FGSC 8853]	Neurospora sp. FGSC 8853	Eukaryota; Fungi; Dikarya; Ascomycota; Pezizomycotina; Sordariomycetes; Sordariomycetidae; Sordariales; Sordariaceae; Neurospora.
gi|283468457|emb|CAP17764.1|	CAP17773.1	0	93.3913	pheromone receptor 2 [Neurospora intermedia]	Neurospora intermedia	Eukaryota; Fungi; Dikarya; Ascomycota; Pezizomycotina; Sordariomycetes; Sordariomycetidae; Sordariales; Sordariaceae; Neurospora.
gi|283468457|emb|CAP17764.1|	CAP17768.1	0	92.807	pheromone receptor 2 [Neurospora crassa]	Neurospora crassa	Eukaryota; Fungi; Dikarya; Ascomycota; Pezizomycotina; Sordariomycetes; Sordariomycetidae; Sordariales; Sordariaceae; Neurospora.
gi|283468457|emb|CAP17764.1|	CAP17775.1	0	91.3884	pheromone receptor 2 [Neurospora intermedia]	Neurospora intermedia	Eukaryota; Fungi; Dikarya; Ascomycota; Pezizomycotina; Sordariomycetes; Sordariomycetidae; Sordariales; Sordariaceae; Neurospora.
gi|283468457|emb|CAP17764.1|	CAP17774.1	0	91.3732	pheromone receptor 2 [Neurospora intermedia]	Neurospora intermedia	Eukaryota; Fungi; Dikarya; Ascomycota; Pezizomycotina; Sordariomycetes; Sordariomycetidae; Sordariales; Sordariaceae; Neurospora.
gi|283468457|emb|CAP17764.1|	CAP17779.1	0	93.0851	pheromone receptor 2 [Neurospora sp. FGSC 8815]	Neurospora sp. FGSC 8815	Eukaryota; Fungi; Dikarya; Ascomycota; Pezizomycotina; Sordariomycetes; Sordariomycetidae; Sordariales; Sordariaceae; Neurospora.
gi|283468457|emb|CAP17764.1|	CAP17772.1	0	89.7033	pheromone receptor 2 [Neurospora intermedia]	Neurospora intermedia	Eukaryota; Fungi; Dikarya; Ascomycota; Pezizomycotina; Sordariomycetes; Sordariomycetidae; Sordariales; Sordariaceae; Neurospora.
gi|283468457|emb|CAP17764.1|	CAP17770.1	0	89.913	pheromone receptor 2 [Neurospora intermedia]	Neurospora intermedia	Eukaryota; Fungi; Dikarya; Ascomycota; Pezizomycotina; Sordariomycetes; Sordariomycetidae; Sordariales; Sordariaceae; Neurospora.
gi|283468457|emb|CAP17764.1|	CAP17771.1	0	89.2548	pheromone receptor 2 [Neurospora intermedia]	Neurospora intermedia	Eukaryota; Fungi; Dikarya; Ascomycota; Pezizomycotina; Sordariomycetes; Sordariomycetidae; Sordariales; Sordariaceae; Neurospora.
gi|283468457|emb|CAP17764.1|	CAP17780.1	0	92.9204	pheromone receptor 2 [Neurospora sp. FGSC 8817]	Neurospora sp. FGSC 8817	Eukaryota; Fungi; Dikarya; Ascomycota; Pezizomycotina; Sordariomycetes; Sordariomycetidae; Sordariales; Sordariaceae; Neurospora.
gi|283468457|emb|CAP17764.1|	CAP17781.1	0	92.7434	pheromone receptor 2 [Neurospora sp. FGSC 8818]	Neurospora sp. FGSC 8818	Eukaryota; Fungi; Dikarya; Ascomycota; Pezizomycotina; Sordariomycetes; Sordariomycetidae; Sordariales; Sordariaceae; Neurospora.
gi|283468457|emb|CAP17764.1|	CAP17787.1	0	84.1105	pheromone receptor 2 [Neurospora sp. FGSC 8780]	Neurospora sp. FGSC 8780	Eukaryota; Fungi; Dikarya; Ascomycota; Pezizomycotina; Sordariomycetes; Sordariomycetidae; Sordariales; Sordariaceae; Neurospora.
gi|283468457|emb|CAP17764.1|	CAP17786.1	0	85.614	pheromone receptor 2 [Neurospora sp. FGSC 8827]	Neurospora sp. FGSC 8827	Eukaryota; Fungi; Dikarya; Ascomycota; Pezizomycotina; Sordariomycetes; Sordariomycetidae; Sordariales; Sordariaceae; Neurospora.
gi|283468457|emb|CAP17764.1|	CCI72002.1	0	78.1034	pheromone receptor 2 [Neurospora africana]	Neurospora africana	Eukaryota; Fungi; Dikarya; Ascomycota; Pezizomycotina; Sordariomycetes; Sordariomycetidae; Sordariales; Sordariaceae; Neurospora.
gi|283468457|emb|CAP17764.1|	CCI72017.1	0	76.9497	pheromone receptor 2 [Neurospora terricola]	Neurospora terricola	Eukaryota; Fungi; Dikarya; Ascomycota; Pezizomycotina; Sordariomycetes; Sordariomycetidae; Sordariales; Sordariaceae; Neurospora.
gi|283468457|emb|CAP17764.1|	CCI72008.1	0	77.0175	pheromone receptor 2, partial [Neurospora kobi]	Neurospora kobi	Eukaryota; Fungi; Dikarya; Ascomycota; Pezizomycotina; Sordariomycetes; Sordariomycetidae; Sordariales; Sordariaceae; Neurospora.
gi|283468457|emb|CAP17764.1|	CCI72006.1	0	77.5261	pheromone receptor 2, partial [Neurospora galapagosensis]	Neurospora galapagosensis	Eukaryota; Fungi; Dikarya; Ascomycota; Pezizomycotina; Sordariomycetes; Sordariomycetidae; Sordariales; Sordariaceae; Neurospora.
gi|283468457|emb|CAP17764.1|	CCI72012.1	0	75.043	pheromone receptor 2 [Neurospora pannonica]	Neurospora pannonica	Eukaryota; Fungi; Dikarya; Ascomycota; Pezizomycotina; Sordariomycetes; Sordariomycetidae; Sordariales; Sordariaceae; Neurospora.
gi|283468457|emb|CAP17764.1|	CCI72018.1	0	75.2632	pheromone receptor 2 [Neurospora uniporata]	Neurospora uniporata	Eukaryota; Fungi; Dikarya; Ascomycota; Pezizomycotina; Sordariomycetes; Sordariomycetidae; Sordariales; Sordariaceae; Neurospora.
gi|283468457|emb|CAP17764.1|	CCI72011.1	0	74.1824	pheromone receptor 2, partial [Neurospora novoguineensis]	Neurospora novoguineensis	Eukaryota; Fungi; Dikarya; Ascomycota; Pezizomycotina; Sordariomycetes; Sordariomycetidae; Sordariales; Sordariaceae; Neurospora.
gi|283468457|emb|CAP17764.1|	CAC82978.2	0	74.0035	pheromone receptor [Sordaria macrospora]	Sordaria macrospora	Eukaryota; Fungi; Dikarya; Ascomycota; Pezizomycotina; Sordariomycetes; Sordariomycetidae; Sordariales; Sordariaceae; Sordaria.
gi|283468457|emb|CAP17764.1|	XP_003344401.1	0	73.8302	hypothetical protein SMAC_08994 [Sordaria macrospora k-hell]_x0001_emb|CCC12859.1| unnamed protein product [Sordaria macrospora k-hell]	Sordaria macrospora k-hell	Eukaryota; Fungi; Dikarya; Ascomycota; Pezizomycotina; Sordariomycetes; Sordariomycetidae; Sordariales; Sordariaceae; Sordaria.
gi|283468457|emb|CAP17764.1|	CCI72013.1	0	76.3668	pheromone receptor 2, partial [Neurospora retispora]	Neurospora retispora	Eukaryota; Fungi; Dikarya; Ascomycota; Pezizomycotina; Sordariomycetes; Sordariomycetidae; Sordariales; Sordariaceae; Neurospora.
gi|283468457|emb|CAP17764.1|	CCI72007.1	0	75.9516	pheromone receptor 2 [Neurospora hapsidophora]	Neurospora hapsidophora	Eukaryota; Fungi; Dikarya; Ascomycota; Pezizomycotina; Sordariomycetes; Sordariomycetidae; Sordariales; Sordariaceae; Neurospora.
gi|283468457|emb|CAP17764.1|	CCI72009.1	0	81.5271	pheromone receptor 2, partial [Neurospora lineolata]	Neurospora lineolata	Eukaryota; Fungi; Dikarya; Ascomycota; Pezizomycotina; Sordariomycetes; Sordariomycetidae; Sordariales; Sordariaceae; Neurospora.
gi|283468457|emb|CAP17764.1|	CCI72015.1	0	89.441	pheromone receptor 2, partial [Neurospora sublineolata]	Neurospora sublineolata	Eukaryota; Fungi; Dikarya; Ascomycota; Pezizomycotina; Sordariomycetes; Sordariomycetidae; Sordariales; Sordariaceae; Neurospora.
gi|283468457|emb|CAP17764.1|	CCI72003.1	3e-171	77.8043	pheromone receptor 2, partial [Neurospora calospora]	Neurospora calospora	Eukaryota; Fungi; Dikarya; Ascomycota; Pezizomycotina; Sordariomycetes; Sordariomycetidae; Sordariales; Sordariaceae; Neurospora.
gi|283468457|emb|CAP17764.1|	CCI72014.1	4e-153	73.4091	pheromone receptor 2, partial [Neurospora santi-florii]	Neurospora santi-florii	Eukaryota; Fungi; Dikarya; Ascomycota; Pezizomycotina; Sordariomycetes; Sordariomycetidae; Sordariales; Sordariaceae; Neurospora.
gi|283468457|emb|CAP17764.1|	XP_003664613.1	8e-80	52.0833	hypothetical protein MYCTH_2032939, partial [Myceliophthora thermophila ATCC 42464]_x0001_gb|AEO59368.1| hypothetical protein MYCTH_2032939, partial [Myceliophthora thermophila ATCC 42464]	Myceliophthora thermophila ATCC 42464	Eukaryota; Fungi; Dikarya; Ascomycota; Pezizomycotina; Sordariomycetes; Sordariomycetidae; Sordariales; Chaetomiaceae; Myceliophthora.
gi|283468457|emb|CAP17764.1|	XP_003651034.1	4e-77	55.7621	hypothetical protein THITE_2030206, partial [Thielavia terrestris NRRL 8126]_x0001_gb|AEO64698.1| hypothetical protein THITE_2030206, partial [Thielavia terrestris NRRL 8126]	Thielavia terrestris NRRL 8126	Eukaryota; Fungi; Dikarya; Ascomycota; Pezizomycotina; Sordariomycetes; Sordariomycetidae; Sordariales; Chaetomiaceae; Thielavia.
gi|283468457|emb|CAP17764.1|	XP_006694952.1	4e-76	50.9091	putative pheromone protein [Chaetomium thermophilum var. thermophilum DSM 1495]_x0001_gb|EGS20067.1| putative pheromone protein [Chaetomium thermophilum var. thermophilum DSM 1495]	Chaetomium thermophilum var. thermophilum DSM 1495	Eukaryota; Fungi; Dikarya; Ascomycota; Pezizomycotina; Sordariomycetes; Sordariomycetidae; Sordariales; Chaetomiaceae; Chaetomium.
gi|283468457|emb|CAP17764.1|	XP_001903751.1	3e-73	52.1898	hypothetical protein [Podospora anserina S mat+]_x0001_emb|CAP61526.1| unnamed protein product [Podospora anserina S mat+]	Podospora anserina S mat+	Eukaryota; Fungi; Dikarya; Ascomycota; Pezizomycotina; Sordariomycetes; Sordariomycetidae; Sordariales; Lasiosphaeriaceae; Podospora.
gi|283468457|emb|CAP17764.1|	CCI72016.1	2e-46	63.6792	pheromone receptor 2, partial [Neurospora sublineolata]	Neurospora sublineolata	Eukaryota; Fungi; Dikarya; Ascomycota; Pezizomycotina; Sordariomycetes; Sordariomycetidae; Sordariales; Sordariaceae; Neurospora.
gi|283468455|emb|CAP17763.1|	CAP17763.1	0	100	pheromone receptor 2 [Neurospora crassa]	Neurospora crassa	Eukaryota; Fungi; Dikarya; Ascomycota; Pezizomycotina; Sordariomycetes; Sordariomycetidae; Sordariales; Sordariaceae; Neurospora.
gi|283468455|emb|CAP17763.1|	XP_959733.1	0	99.47	hypothetical protein NCU05758 [Neurospora crassa OR74A]_x0001_emb|CAC86431.1| pheromone receptor [Neurospora crassa]_x0001_gb|EAA30497.1| pheromone receptor [Neurospora crassa OR74A]	Neurospora crassa OR74A	Eukaryota; Fungi; Dikarya; Ascomycota; Pezizomycotina; Sordariomycetes; Sordariomycetidae; Sordariales; Sordariaceae; Neurospora.
gi|283468455|emb|CAP17763.1|	CAP17764.1	0	99.2933	pheromone receptor 2 [Neurospora crassa]	Neurospora crassa	Eukaryota; Fungi; Dikarya; Ascomycota; Pezizomycotina; Sordariomycetes; Sordariomycetidae; Sordariales; Sordariaceae; Neurospora.
gi|283468455|emb|CAP17763.1|	CAP17785.1	0	98.2332	pheromone receptor 2 [Neurospora sp. FGSC 8842]	Neurospora sp. FGSC 8842	Eukaryota; Fungi; Dikarya; Ascomycota; Pezizomycotina; Sordariomycetes; Sordariomycetidae; Sordariales; Sordariaceae; Neurospora.
gi|283468455|emb|CAP17763.1|	CAP17766.1	0	97.3498	pheromone receptor 2 [Neurospora crassa]_x0001_emb|CAP17767.1| pheromone receptor 2 [Neurospora crassa]	Neurospora crassa	Eukaryota; Fungi; Dikarya; Ascomycota; Pezizomycotina; Sordariomycetes; Sordariomycetidae; Sordariales; Sordariaceae; Neurospora.
gi|283468455|emb|CAP17763.1|	CAP17776.1	0	93.0556	pheromone receptor 2 [Neurospora sitophila]	Neurospora sitophila	Eukaryota; Fungi; Dikarya; Ascomycota; Pezizomycotina; Sordariomycetes; Sordariomycetidae; Sordariales; Sordariaceae; Neurospora.
gi|283468455|emb|CAP17763.1|	EGO55851.1	0	92.807	hypothetical protein NEUTE1DRAFT_131497 [Neurospora tetrasperma FGSC 2508]_x0001_gb|EGZ68892.1| pheromone receptor [Neurospora tetrasperma FGSC 2509]	Neurospora tetrasperma FGSC 2508	Eukaryota; Fungi; Dikarya; Ascomycota; Pezizomycotina; Sordariomycetes; Sordariomycetidae; Sordariales; Sordariaceae; Neurospora.
gi|283468455|emb|CAP17763.1|	CAP17778.1	0	92.6316	pheromone receptor 2 [Neurospora tetrasperma]	Neurospora tetrasperma	Eukaryota; Fungi; Dikarya; Ascomycota; Pezizomycotina; Sordariomycetes; Sordariomycetidae; Sordariales; Sordariaceae; Neurospora.
gi|283468455|emb|CAP17763.1|	CAP17777.1	0	93.345	pheromone receptor 2 [Neurospora tetrasperma]	Neurospora tetrasperma	Eukaryota; Fungi; Dikarya; Ascomycota; Pezizomycotina; Sordariomycetes; Sordariomycetidae; Sordariales; Sordariaceae; Neurospora.
gi|283468455|emb|CAP17763.1|	CAP17765.1	0	93.5315	pheromone receptor 2 [Neurospora crassa]	Neurospora crassa	Eukaryota; Fungi; Dikarya; Ascomycota; Pezizomycotina; Sordariomycetes; Sordariomycetidae; Sordariales; Sordariaceae; Neurospora.
gi|283468455|emb|CAP17763.1|	CAP17782.1	0	91.1458	pheromone receptor 2 [Neurospora sp. FGSC 8853]	Neurospora sp. FGSC 8853	Eukaryota; Fungi; Dikarya; Ascomycota; Pezizomycotina; Sordariomycetes; Sordariomycetidae; Sordariales; Sordariaceae; Neurospora.
gi|283468455|emb|CAP17763.1|	CAP17784.1	0	90.5336	pheromone receptor 2 [Neurospora sp. FGSC 8881]	Neurospora sp. FGSC 8881	Eukaryota; Fungi; Dikarya; Ascomycota; Pezizomycotina; Sordariomycetes; Sordariomycetidae; Sordariales; Sordariaceae; Neurospora.
gi|283468455|emb|CAP17763.1|	CAP17783.1	0	90.3614	pheromone receptor 2 [Neurospora sp. FGSC 8880]	Neurospora sp. FGSC 8880	Eukaryota; Fungi; Dikarya; Ascomycota; Pezizomycotina; Sordariomycetes; Sordariomycetidae; Sordariales; Sordariaceae; Neurospora.
gi|283468455|emb|CAP17763.1|	CAP17769.1	0	94.5804	pheromone receptor 2 [Neurospora crassa]	Neurospora crassa	Eukaryota; Fungi; Dikarya; Ascomycota; Pezizomycotina; Sordariomycetes; Sordariomycetidae; Sordariales; Sordariaceae; Neurospora.
gi|283468455|emb|CAP17763.1|	CAP17773.1	0	93.2174	pheromone receptor 2 [Neurospora intermedia]	Neurospora intermedia	Eukaryota; Fungi; Dikarya; Ascomycota; Pezizomycotina; Sordariomycetes; Sordariomycetidae; Sordariales; Sordariaceae; Neurospora.
gi|283468455|emb|CAP17763.1|	CAP17775.1	0	91.637	pheromone receptor 2 [Neurospora intermedia]	Neurospora intermedia	Eukaryota; Fungi; Dikarya; Ascomycota; Pezizomycotina; Sordariomycetes; Sordariomycetidae; Sordariales; Sordariaceae; Neurospora.
gi|283468455|emb|CAP17763.1|	CAP17768.1	0	92.2807	pheromone receptor 2 [Neurospora crassa]	Neurospora crassa	Eukaryota; Fungi; Dikarya; Ascomycota; Pezizomycotina; Sordariomycetes; Sordariomycetidae; Sordariales; Sordariaceae; Neurospora.
gi|283468455|emb|CAP17763.1|	CAP17779.1	0	93.2624	pheromone receptor 2 [Neurospora sp. FGSC 8815]	Neurospora sp. FGSC 8815	Eukaryota; Fungi; Dikarya; Ascomycota; Pezizomycotina; Sordariomycetes; Sordariomycetidae; Sordariales; Sordariaceae; Neurospora.
gi|283468455|emb|CAP17763.1|	CAP17774.1	0	91.6221	pheromone receptor 2 [Neurospora intermedia]	Neurospora intermedia	Eukaryota; Fungi; Dikarya; Ascomycota; Pezizomycotina; Sordariomycetes; Sordariomycetidae; Sordariales; Sordariaceae; Neurospora.
gi|283468455|emb|CAP17763.1|	CAP17770.1	0	90.087	pheromone receptor 2 [Neurospora intermedia]	Neurospora intermedia	Eukaryota; Fungi; Dikarya; Ascomycota; Pezizomycotina; Sordariomycetes; Sordariomycetidae; Sordariales; Sordariaceae; Neurospora.
gi|283468455|emb|CAP17763.1|	CAP17780.1	0	93.0973	pheromone receptor 2 [Neurospora sp. FGSC 8817]	Neurospora sp. FGSC 8817	Eukaryota; Fungi; Dikarya; Ascomycota; Pezizomycotina; Sordariomycetes; Sordariomycetidae; Sordariales; Sordariaceae; Neurospora.
gi|283468455|emb|CAP17763.1|	CAP17772.1	0	89.7033	pheromone receptor 2 [Neurospora intermedia]	Neurospora intermedia	Eukaryota; Fungi; Dikarya; Ascomycota; Pezizomycotina; Sordariomycetes; Sordariomycetidae; Sordariales; Sordariaceae; Neurospora.
gi|283468455|emb|CAP17763.1|	CAP17771.1	0	89.4281	pheromone receptor 2 [Neurospora intermedia]	Neurospora intermedia	Eukaryota; Fungi; Dikarya; Ascomycota; Pezizomycotina; Sordariomycetes; Sordariomycetidae; Sordariales; Sordariaceae; Neurospora.
gi|283468455|emb|CAP17763.1|	CAP17781.1	0	92.9204	pheromone receptor 2 [Neurospora sp. FGSC 8818]	Neurospora sp. FGSC 8818	Eukaryota; Fungi; Dikarya; Ascomycota; Pezizomycotina; Sordariomycetes; Sordariomycetidae; Sordariales; Sordariaceae; Neurospora.
gi|283468455|emb|CAP17763.1|	CAP17787.1	0	84.7368	pheromone receptor 2 [Neurospora sp. FGSC 8780]	Neurospora sp. FGSC 8780	Eukaryota; Fungi; Dikarya; Ascomycota; Pezizomycotina; Sordariomycetes; Sordariomycetidae; Sordariales; Sordariaceae; Neurospora.
gi|283468455|emb|CAP17763.1|	CAP17786.1	0	86.4528	pheromone receptor 2 [Neurospora sp. FGSC 8827]	Neurospora sp. FGSC 8827	Eukaryota; Fungi; Dikarya; Ascomycota; Pezizomycotina; Sordariomycetes; Sordariomycetidae; Sordariales; Sordariaceae; Neurospora.
gi|283468455|emb|CAP17763.1|	CCI72002.1	0	78.4722	pheromone receptor 2 [Neurospora africana]	Neurospora africana	Eukaryota; Fungi; Dikarya; Ascomycota; Pezizomycotina; Sordariomycetes; Sordariomycetidae; Sordariales; Sordariaceae; Neurospora.
gi|283468455|emb|CAP17763.1|	CCI72017.1	0	77.3124	pheromone receptor 2 [Neurospora terricola]	Neurospora terricola	Eukaryota; Fungi; Dikarya; Ascomycota; Pezizomycotina; Sordariomycetes; Sordariomycetidae; Sordariales; Sordariaceae; Neurospora.
gi|283468455|emb|CAP17763.1|	CCI72006.1	0	77.7003	pheromone receptor 2, partial [Neurospora galapagosensis]	Neurospora galapagosensis	Eukaryota; Fungi; Dikarya; Ascomycota; Pezizomycotina; Sordariomycetes; Sordariomycetidae; Sordariales; Sordariaceae; Neurospora.
gi|283468455|emb|CAP17763.1|	CCI72008.1	0	77.0723	pheromone receptor 2, partial [Neurospora kobi]	Neurospora kobi	Eukaryota; Fungi; Dikarya; Ascomycota; Pezizomycotina; Sordariomycetes; Sordariomycetidae; Sordariales; Sordariaceae; Neurospora.
gi|283468455|emb|CAP17763.1|	CCI72012.1	0	75.5672	pheromone receptor 2 [Neurospora pannonica]	Neurospora pannonica	Eukaryota; Fungi; Dikarya; Ascomycota; Pezizomycotina; Sordariomycetes; Sordariomycetidae; Sordariales; Sordariaceae; Neurospora.
gi|283468455|emb|CAP17763.1|	CCI72018.1	0	75.8865	pheromone receptor 2 [Neurospora uniporata]	Neurospora uniporata	Eukaryota; Fungi; Dikarya; Ascomycota; Pezizomycotina; Sordariomycetes; Sordariomycetidae; Sordariales; Sordariaceae; Neurospora.
gi|283468455|emb|CAP17763.1|	CCI72011.1	0	74.0171	pheromone receptor 2, partial [Neurospora novoguineensis]	Neurospora novoguineensis	Eukaryota; Fungi; Dikarya; Ascomycota; Pezizomycotina; Sordariomycetes; Sordariomycetidae; Sordariales; Sordariaceae; Neurospora.
gi|283468455|emb|CAP17763.1|	CAC82978.2	0	73.6475	pheromone receptor [Sordaria macrospora]	Sordaria macrospora	Eukaryota; Fungi; Dikarya; Ascomycota; Pezizomycotina; Sordariomycetes; Sordariomycetidae; Sordariales; Sordariaceae; Sordaria.
gi|283468455|emb|CAP17763.1|	XP_003344401.1	0	73.4729	hypothetical protein SMAC_08994 [Sordaria macrospora k-hell]_x0001_emb|CCC12859.1| unnamed protein product [Sordaria macrospora k-hell]	Sordaria macrospora k-hell	Eukaryota; Fungi; Dikarya; Ascomycota; Pezizomycotina; Sordariomycetes; Sordariomycetidae; Sordariales; Sordariaceae; Sordaria.
gi|283468455|emb|CAP17763.1|	CCI72013.1	0	76.5845	pheromone receptor 2, partial [Neurospora retispora]	Neurospora retispora	Eukaryota; Fungi; Dikarya; Ascomycota; Pezizomycotina; Sordariomycetes; Sordariomycetidae; Sordariales; Sordariaceae; Neurospora.
gi|283468455|emb|CAP17763.1|	CCI72007.1	0	75.6098	pheromone receptor 2 [Neurospora hapsidophora]	Neurospora hapsidophora	Eukaryota; Fungi; Dikarya; Ascomycota; Pezizomycotina; Sordariomycetes; Sordariomycetidae; Sordariales; Sordariaceae; Neurospora.
gi|283468455|emb|CAP17763.1|	CCI72009.1	0	81.7734	pheromone receptor 2, partial [Neurospora lineolata]	Neurospora lineolata	Eukaryota; Fungi; Dikarya; Ascomycota; Pezizomycotina; Sordariomycetes; Sordariomycetidae; Sordariales; Sordariaceae; Neurospora.
gi|283468455|emb|CAP17763.1|	CCI72015.1	0	89.7516	pheromone receptor 2, partial [Neurospora sublineolata]	Neurospora sublineolata	Eukaryota; Fungi; Dikarya; Ascomycota; Pezizomycotina; Sordariomycetes; Sordariomycetidae; Sordariales; Sordariaceae; Neurospora.
gi|283468455|emb|CAP17763.1|	CCI72003.1	5e-170	78.043	pheromone receptor 2, partial [Neurospora calospora]	Neurospora calospora	Eukaryota; Fungi; Dikarya; Ascomycota; Pezizomycotina; Sordariomycetes; Sordariomycetidae; Sordariales; Sordariaceae; Neurospora.
gi|283468455|emb|CAP17763.1|	CCI72014.1	6e-152	72.2727	pheromone receptor 2, partial [Neurospora santi-florii]	Neurospora santi-florii	Eukaryota; Fungi; Dikarya; Ascomycota; Pezizomycotina; Sordariomycetes; Sordariomycetidae; Sordariales; Sordariaceae; Neurospora.
gi|283468455|emb|CAP17763.1|	XP_003664613.1	1e-79	52.0833	hypothetical protein MYCTH_2032939, partial [Myceliophthora thermophila ATCC 42464]_x0001_gb|AEO59368.1| hypothetical protein MYCTH_2032939, partial [Myceliophthora thermophila ATCC 42464]	Myceliophthora thermophila ATCC 42464	Eukaryota; Fungi; Dikarya; Ascomycota; Pezizomycotina; Sordariomycetes; Sordariomycetidae; Sordariales; Chaetomiaceae; Myceliophthora.
gi|283468455|emb|CAP17763.1|	XP_003651034.1	2e-76	56.1338	hypothetical protein THITE_2030206, partial [Thielavia terrestris NRRL 8126]_x0001_gb|AEO64698.1| hypothetical protein THITE_2030206, partial [Thielavia terrestris NRRL 8126]	Thielavia terrestris NRRL 8126	Eukaryota; Fungi; Dikarya; Ascomycota; Pezizomycotina; Sordariomycetes; Sordariomycetidae; Sordariales; Chaetomiaceae; Thielavia.
gi|283468455|emb|CAP17763.1|	XP_006694952.1	1e-75	50.9091	putative pheromone protein [Chaetomium thermophilum var. thermophilum DSM 1495]_x0001_gb|EGS20067.1| putative pheromone protein [Chaetomium thermophilum var. thermophilum DSM 1495]	Chaetomium thermophilum var. thermophilum DSM 1495	Eukaryota; Fungi; Dikarya; Ascomycota; Pezizomycotina; Sordariomycetes; Sordariomycetidae; Sordariales; Chaetomiaceae; Chaetomium.
gi|283468455|emb|CAP17763.1|	XP_001903751.1	5e-73	51.8248	hypothetical protein [Podospora anserina S mat+]_x0001_emb|CAP61526.1| unnamed protein product [Podospora anserina S mat+]	Podospora anserina S mat+	Eukaryota; Fungi; Dikarya; Ascomycota; Pezizomycotina; Sordariomycetes; Sordariomycetidae; Sordariales; Lasiosphaeriaceae; Podospora.
gi|283468455|emb|CAP17763.1|	CCI72016.1	7e-46	63.6792	pheromone receptor 2, partial [Neurospora sublineolata]	Neurospora sublineolata	Eukaryota; Fungi; Dikarya; Ascomycota; Pezizomycotina; Sordariomycetes; Sordariomycetidae; Sordariales; Sordariaceae; Neurospora.
gi|40882167|emb|CAF05993.1|	CAF05993.1	0	100	protein TOL [Neurospora crassa]_x0001_gb|EAA26675.2| TOL [Neurospora crassa OR74A]	Neurospora crassa	Eukaryota; Fungi; Dikarya; Ascomycota; Pezizomycotina; Sordariomycetes; Sordariomycetidae; Sordariales; Sordariaceae; Neurospora.
gi|40882167|emb|CAF05993.1|	AAC64945.1	0	99.8966	TOL [Neurospora crassa]	Neurospora crassa	Eukaryota; Fungi; Dikarya; Ascomycota; Pezizomycotina; Sordariomycetes; Sordariomycetidae; Sordariales; Sordariaceae; Neurospora.
gi|40882167|emb|CAF05993.1|	EGZ73464.1	0	90.566	protein TOL [Neurospora tetrasperma FGSC 2509]	Neurospora tetrasperma FGSC 2509	Eukaryota; Fungi; Dikarya; Ascomycota; Pezizomycotina; Sordariomycetes; Sordariomycetidae; Sordariales; Sordariaceae; Neurospora.
gi|40882167|emb|CAF05993.1|	EGO59344.1	0	88.834	protein TOL [Neurospora tetrasperma FGSC 2508]	Neurospora tetrasperma FGSC 2508	Eukaryota; Fungi; Dikarya; Ascomycota; Pezizomycotina; Sordariomycetes; Sordariomycetidae; Sordariales; Sordariaceae; Neurospora.
gi|40882167|emb|CAF05993.1|	XP_955911.1	0	100	hypothetical protein NCU04453 [Neurospora crassa OR74A]	Neurospora crassa OR74A	Eukaryota; Fungi; Dikarya; Ascomycota; Pezizomycotina; Sordariomycetes; Sordariomycetidae; Sordariales; Sordariaceae; Neurospora.
gi|18376071|emb|CAD21099.1|	XP_956370.1	0	100	hypothetical protein NCU03481 [Neurospora crassa OR74A]_x0001_emb|CAD21099.1| hypothetical protein [Neurospora crassa]_x0001_gb|EAA27134.1| hypothetical protein NCU03481 [Neurospora crassa OR74A]	Neurospora crassa OR74A	Eukaryota; Fungi; Dikarya; Ascomycota; Pezizomycotina; Sordariomycetes; Sordariomycetidae; Sordariales; Sordariaceae; Neurospora.
gi|18376071|emb|CAD21099.1|	EGZ70041.1	0	85.2649	hypothetical protein NEUTE2DRAFT_91123 [Neurospora tetrasperma FGSC 2509]	Neurospora tetrasperma FGSC 2509	Eukaryota; Fungi; Dikarya; Ascomycota; Pezizomycotina; Sordariomycetes; Sordariomycetidae; Sordariales; Sordariaceae; Neurospora.
gi|18376071|emb|CAD21099.1|	EGZ70041.1	5e-141	89.2562	hypothetical protein NEUTE2DRAFT_91123 [Neurospora tetrasperma FGSC 2509]	Neurospora tetrasperma FGSC 2509	Eukaryota; Fungi; Dikarya; Ascomycota; Pezizomycotina; Sordariomycetes; Sordariomycetidae; Sordariales; Sordariaceae; Neurospora.
gi|18376071|emb|CAD21099.1|	EGZ70041.1	3e-11	61.6071	hypothetical protein NEUTE2DRAFT_91123 [Neurospora tetrasperma FGSC 2509]	Neurospora tetrasperma FGSC 2509	Eukaryota; Fungi; Dikarya; Ascomycota; Pezizomycotina; Sordariomycetes; Sordariomycetidae; Sordariales; Sordariaceae; Neurospora.
gi|18376071|emb|CAD21099.1|	EGO57050.1	0	85.2649	hypothetical protein NEUTE1DRAFT_123419 [Neurospora tetrasperma FGSC 2508]	Neurospora tetrasperma FGSC 2508	Eukaryota; Fungi; Dikarya; Ascomycota; Pezizomycotina; Sordariomycetes; Sordariomycetidae; Sordariales; Sordariaceae; Neurospora.
gi|18376071|emb|CAD21099.1|	EGO57050.1	5e-141	89.2562	hypothetical protein NEUTE1DRAFT_123419 [Neurospora tetrasperma FGSC 2508]	Neurospora tetrasperma FGSC 2508	Eukaryota; Fungi; Dikarya; Ascomycota; Pezizomycotina; Sordariomycetes; Sordariomycetidae; Sordariales; Sordariaceae; Neurospora.
gi|18376071|emb|CAD21099.1|	EGO57050.1	2e-12	65.1786	hypothetical protein NEUTE1DRAFT_123419 [Neurospora tetrasperma FGSC 2508]	Neurospora tetrasperma FGSC 2508	Eukaryota; Fungi; Dikarya; Ascomycota; Pezizomycotina; Sordariomycetes; Sordariomycetidae; Sordariales; Sordariaceae; Neurospora.
gi|18376071|emb|CAD21099.1|	XP_003344643.1	1e-161	65.2027	hypothetical protein SMAC_07212 [Sordaria macrospora k-hell]_x0001_emb|CCC13644.1| unnamed protein product [Sordaria macrospora k-hell]	Sordaria macrospora k-hell	Eukaryota; Fungi; Dikarya; Ascomycota; Pezizomycotina; Sordariomycetes; Sordariomycetidae; Sordariales; Sordariaceae; Sordaria.
gi|18376071|emb|CAD21099.1|	XP_003344643.1	3e-96	71.8654	hypothetical protein SMAC_07212 [Sordaria macrospora k-hell]_x0001_emb|CCC13644.1| unnamed protein product [Sordaria macrospora k-hell]	Sordaria macrospora k-hell	Eukaryota; Fungi; Dikarya; Ascomycota; Pezizomycotina; Sordariomycetes; Sordariomycetidae; Sordariales; Sordariaceae; Sordaria.
gi|18376071|emb|CAD21099.1|	ETS77571.1	2e-44	57.8616	hypothetical protein PFICI_11445 [Pestalotiopsis fici W106-1]	Pestalotiopsis fici W106-1	Eukaryota; Fungi; Dikarya; Ascomycota; Pezizomycotina; Sordariomycetes; Xylariomycetidae; Xylariales; Amphisphaeriaceae; mitosporic Amphisphaeriaceae; Pestalotiopsis.
gi|18376071|emb|CAD21099.1|	EGY15843.1	1e-41	54.1401	hypothetical protein VDAG_07007 [Verticillium dahliae VdLs.17]	Verticillium dahliae VdLs.17	Eukaryota; Fungi; Dikarya; Ascomycota; Pezizomycotina; Sordariomycetes; Hypocreomycetidae; Glomerellales; Plectosphaerellaceae; mitosporic Plectosphaerellaceae; Verticillium.
gi|18376071|emb|CAD21099.1|	ENH87721.1	7e-41	53.5714	hmg box transcriptional [Colletotrichum orbiculare MAFF 240422]	Colletotrichum orbiculare MAFF 240422	Eukaryota; Fungi; Dikarya; Ascomycota; Pezizomycotina; Sordariomycetes; Hypocreomycetidae; Glomerellales; Glomerellaceae; mitosporic Glomerellaceae; Colletotrichum.
gi|18376071|emb|CAD21099.1|	EMR65965.1	1e-40	53.4161	putative hmg box protein [Eutypa lata UCREL1]	Eutypa lata UCREL1	Eukaryota; Fungi; Dikarya; Ascomycota; Pezizomycotina; Sordariomycetes; Xylariomycetidae; Xylariales; Diatrypaceae; Eutypa.
gi|18376071|emb|CAD21099.1|	EQK98872.1	3e-40	52.5316	HMG box transcription factor [Ophiocordyceps sinensis CO18]	Ophiocordyceps sinensis CO18	Eukaryota; Fungi; Dikarya; Ascomycota; Pezizomycotina; Sordariomycetes; Hypocreomycetidae; Hypocreales; Ophiocordycipitaceae; Ophiocordyceps.
gi|18376071|emb|CAD21099.1|	EMR90572.1	4e-39	52.1739	putative hmg box transcriptional protein [Botryotinia fuckeliana BcDW1]	Botryotinia fuckeliana BcDW1	Eukaryota; Fungi; Dikarya; Ascomycota; Pezizomycotina; Leotiomycetes; Helotiales; Sclerotiniaceae; Botryotinia.
gi|18376071|emb|CAD21099.1|	XP_003051581.1	5e-39	53.7975	hypothetical protein NECHADRAFT_106035 [Nectria haematococca mpVI 77-13-4]_x0001_gb|EEU45868.1| hypothetical protein NECHADRAFT_106035 [Nectria haematococca mpVI 77-13-4]	Nectria haematococca mpVI 77-13-4	Eukaryota; Fungi; Dikarya; Ascomycota; Pezizomycotina; Sordariomycetes; Hypocreomycetidae; Hypocreales; Nectriaceae; Fusarium; Fusarium solani species complex.
gi|18376071|emb|CAD21099.1|	EFY86728.1	7e-39	51.8987	HMG box transcription factor [Metarhizium acridum CQMa 102]	Metarhizium acridum CQMa 102	Eukaryota; Fungi; Dikarya; Ascomycota; Pezizomycotina; Sordariomycetes; Hypocreomycetidae; Hypocreales; Clavicipitaceae; mitosporic Clavicipitaceae; Metarhizium.
gi|18376071|emb|CAD21099.1|	EJP65574.1	1e-37	51.5924	HMG box protein [Beauveria bassiana ARSEF 2860]	Beauveria bassiana ARSEF 2860	Eukaryota; Fungi; Dikarya; Ascomycota; Pezizomycotina; Sordariomycetes; Hypocreomycetidae; Hypocreales; Cordycipitaceae; Beauveria.
gi|18376071|emb|CAD21099.1|	EKD12786.1	1e-37	50.6098	AAA family ATPase Pontin [Marssonina brunnea f. sp. 'multigermtubi' MB_m1]	Marssonina brunnea f. sp. 'multigermtubi' MB_m1	Eukaryota; Fungi; Dikarya; Ascomycota; Pezizomycotina; Leotiomycetes; Helotiales; Dermateaceae; Marssonina.
gi|18376071|emb|CAD21099.1|	ESZ96021.1	3e-37	50.625	hypothetical protein SBOR_3594 [Sclerotinia borealis F-4157]	Sclerotinia borealis F-4157	Eukaryota; Fungi; Dikarya; Ascomycota; Pezizomycotina; Leotiomycetes; Helotiales; Sclerotiniaceae; Sclerotinia.
gi|18376071|emb|CAD21099.1|	EFQ33384.1	1e-36	53.3784	HMG box protein [Colletotrichum graminicola M1.001]	Colletotrichum graminicola M1.001	Eukaryota; Fungi; Dikarya; Ascomycota; Pezizomycotina; Sordariomycetes; Hypocreomycetidae; Glomerellales; Glomerellaceae; mitosporic Glomerellaceae; Colletotrichum.
gi|18376071|emb|CAD21099.1|	XP_001225844.1	1e-36	55.625	hypothetical protein CHGG_08188 [Chaetomium globosum CBS 148.51]_x0001_gb|EAQ86935.1| hypothetical protein CHGG_08188 [Chaetomium globosum CBS 148.51]	Chaetomium globosum CBS 148.51	Eukaryota; Fungi; Dikarya; Ascomycota; Pezizomycotina; Sordariomycetes; Sordariomycetidae; Sordariales; Chaetomiaceae; Chaetomium.
gi|18376071|emb|CAD21099.1|	XP_003666636.1	1e-32	52.7778	hypothetical protein MYCTH_2070581, partial [Myceliophthora thermophila ATCC 42464]_x0001_gb|AEO61391.1| hypothetical protein MYCTH_2070581, partial [Myceliophthora thermophila ATCC 42464]	Myceliophthora thermophila ATCC 42464	Eukaryota; Fungi; Dikarya; Ascomycota; Pezizomycotina; Sordariomycetes; Sordariomycetidae; Sordariales; Chaetomiaceae; Myceliophthora.
gi|18376071|emb|CAD21099.1|	EPE30347.1	1e-36	51.8987	HMG-box [Glarea lozoyensis ATCC 20868]	Glarea lozoyensis ATCC 20868	Eukaryota; Fungi; Dikarya; Ascomycota; Pezizomycotina; Leotiomycetes; Helotiales; Helotiaceae; Glarea.
gi|18376071|emb|CAD21099.1|	XP_006669797.1	2e-36	51.5924	SNF2 family helicase, putative [Cordyceps militaris CM01]_x0001_gb|EGX93214.1| SNF2 family helicase, putative [Cordyceps militaris CM01]	Cordyceps militaris CM01	Eukaryota; Fungi; Dikarya; Ascomycota; Pezizomycotina; Sordariomycetes; Hypocreomycetidae; Hypocreales; Cordycipitaceae; Cordyceps.
gi|18376071|emb|CAD21099.1|	EKJ73286.1	1e-35	50.6494	hypothetical protein FPSE_06551 [Fusarium pseudograminearum CS3096]	Fusarium pseudograminearum CS3096	Eukaryota; Fungi; Dikarya; Ascomycota; Pezizomycotina; Sordariomycetes; Hypocreomycetidae; Hypocreales; Nectriaceae; Fusarium.
gi|18376071|emb|CAD21099.1|	EQB52051.1	5e-32	73.494	HMG box protein [Colletotrichum gloeosporioides Cg-14]	Colletotrichum gloeosporioides Cg-14	Eukaryota; Fungi; Dikarya; Ascomycota; Pezizomycotina; Sordariomycetes; Hypocreomycetidae; Glomerellales; Glomerellaceae; mitosporic Glomerellaceae; Colletotrichum.
gi|18376071|emb|CAD21099.1|	EFX04658.1	6e-35	53.5948	hmg box protein [Grosmannia clavigera kw1407]	Grosmannia clavigera kw1407	Eukaryota; Fungi; Dikarya; Ascomycota; Pezizomycotina; Sordariomycetes; Sordariomycetidae; Ophiostomatales; Ophiostomataceae; Grosmannia.
gi|18376071|emb|CAD21099.1|	XP_006691214.1	8e-34	76.7442	putative mating type protein [Chaetomium thermophilum var. thermophilum DSM 1495]_x0001_gb|EGS23972.1| putative mating type protein [Chaetomium thermophilum var. thermophilum DSM 1495]	Chaetomium thermophilum var. thermophilum DSM 1495	Eukaryota; Fungi; Dikarya; Ascomycota; Pezizomycotina; Sordariomycetes; Sordariomycetidae; Sordariales; Chaetomiaceae; Chaetomium.
gi|18376071|emb|CAD21099.1|	ELA37846.1	2e-33	73.494	hmg box transcriptional [Colletotrichum gloeosporioides Nara gc5]	Colletotrichum gloeosporioides Nara gc5	Eukaryota; Fungi; Dikarya; Ascomycota; Pezizomycotina; Sordariomycetes; Hypocreomycetidae; Glomerellales; Glomerellaceae; mitosporic Glomerellaceae; Colletotrichum.
gi|18376071|emb|CAD21099.1|	EWG43276.1	2e-32	72.093	hypothetical protein FVEG_04822 [Fusarium verticillioides 7600]	Fusarium verticillioides 7600	Eukaryota; Fungi; Dikarya; Ascomycota; Pezizomycotina; Sordariomycetes; Hypocreomycetidae; Hypocreales; Nectriaceae; Fusarium; Fusarium fujikuroi species complex.
gi|18376071|emb|CAD21099.1|	XP_385327.1	1e-31	70.9302	hypothetical protein FG05151.1 [Fusarium graminearum PH-1]_x0001_gb|ESU11078.1| hypothetical protein FGSG_05151 [Fusarium graminearum PH-1]	Fusarium graminearum PH-1	Eukaryota; Fungi; Dikarya; Ascomycota; Pezizomycotina; Sordariomycetes; Hypocreomycetidae; Hypocreales; Nectriaceae; Fusarium.
gi|18376071|emb|CAD21099.1|	XP_001271953.1	5e-16	51.25	HMG box transcriptional regulator, putative [Aspergillus clavatus NRRL 1]_x0001_gb|EAW10527.1| HMG box transcriptional regulator, putative [Aspergillus clavatus NRRL 1]	Aspergillus clavatus NRRL 1	Eukaryota; Fungi; Dikarya; Ascomycota; Pezizomycotina; Eurotiomycetes; Eurotiomycetidae; Eurotiales; Aspergillaceae; Aspergillus.
gi|18376071|emb|CAD21099.1|	GAA82981.1	2e-18	53.6585	HMG box protein [Aspergillus kawachii IFO 4308]	Aspergillus kawachii IFO 4308	Eukaryota; Fungi; Dikarya; Ascomycota; Pezizomycotina; Eurotiomycetes; Eurotiomycetidae; Eurotiales; Aspergillaceae; Aspergillus.
gi|18376071|emb|CAD21099.1|	CAK38845.1	9e-19	51.7241	unnamed protein product [Aspergillus niger]_x0001_gb|EHA20767.1| hypothetical protein ASPNIDRAFT_51186 [Aspergillus niger ATCC 1015]	Aspergillus niger	Eukaryota; Fungi; Dikarya; Ascomycota; Pezizomycotina; Eurotiomycetes; Eurotiomycetidae; Eurotiales; Aspergillaceae; Aspergillus.
gi|18376071|emb|CAD21099.1|	XP_002374195.1	1e-18	54.878	HMG box protein, putative [Aspergillus flavus NRRL3357]_x0001_gb|EED55413.1| HMG box protein, putative [Aspergillus flavus NRRL3357]	Aspergillus flavus NRRL3357	Eukaryota; Fungi; Dikarya; Ascomycota; Pezizomycotina; Eurotiomycetes; Eurotiomycetidae; Eurotiales; Aspergillaceae; Aspergillus.
gi|18376071|emb|CAD21099.1|	XP_001213165.1	3e-18	53.75	predicted protein [Aspergillus terreus NIH2624]_x0001_gb|EAU35789.1| predicted protein [Aspergillus terreus NIH2624]	Aspergillus terreus NIH2624	Eukaryota; Fungi; Dikarya; Ascomycota; Pezizomycotina; Eurotiomycetes; Eurotiomycetidae; Eurotiales; Aspergillaceae; Aspergillus.
gi|18376071|emb|CAD21099.1|	XP_003004244.1	7e-30	50.3497	conserved hypothetical protein [Verticillium alfalfae VaMs.102]_x0001_gb|EEY19248.1| conserved hypothetical protein [Verticillium alfalfae VaMs.102]	Verticillium alfalfae VaMs.102	Eukaryota; Fungi; Dikarya; Ascomycota; Pezizomycotina; Sordariomycetes; Hypocreomycetidae; Glomerellales; Plectosphaerellaceae; mitosporic Plectosphaerellaceae; Verticillium.
gi|18376071|emb|CAD21099.1|	EJB10598.1	8e-30	69.8795	HMG box transcriptional regulator [Coccidioides immitis RS]	Coccidioides immitis RS	Eukaryota; Fungi; Dikarya; Ascomycota; Pezizomycotina; Eurotiomycetes; Eurotiomycetidae; Onygenales; mitosporic Onygenales; Coccidioides.
gi|18376071|emb|CAD21099.1|	EPE03784.1	1e-29	64.7727	hmg box transcriptional [Ophiostoma piceae UAMH 11346]	Ophiostoma piceae UAMH 11346	Eukaryota; Fungi; Dikarya; Ascomycota; Pezizomycotina; Sordariomycetes; Sordariomycetidae; Ophiostomatales; Ophiostomataceae; Ophiostoma.
gi|18376071|emb|CAD21099.1|	XP_003065732.1	1e-29	69.8795	HMG box domain containing protein [Coccidioides posadasii C735 delta SOWgp]_x0001_gb|EER23587.1| HMG box domain containing protein [Coccidioides posadasii C735 delta SOWgp]	Coccidioides posadasii C735 delta SOWgp	Eukaryota; Fungi; Dikarya; Ascomycota; Pezizomycotina; Eurotiomycetes; Eurotiomycetidae; Onygenales; mitosporic Onygenales; Coccidioides.
gi|18376071|emb|CAD21099.1|	ELR08676.1	1e-29	68.6047	hypothetical protein GMDG_03362 [Pseudogymnoascus destructans 20631-21]	Pseudogymnoascus destructans 20631-21	Eukaryota; Fungi; Dikarya; Ascomycota; Pezizomycotina; Leotiomycetes; Leotiomycetes incertae sedis; Pseudeurotiaceae; Pseudogymnoascus.
gi|18376071|emb|CAD21099.1|	EMC95394.1	3e-29	65.1163	hypothetical protein BAUCODRAFT_72427 [Baudoinia compniacensis UAMH 10762]	Baudoinia compniacensis UAMH 10762	Eukaryota; Fungi; Dikarya; Ascomycota; Pezizomycotina; Dothideomycetes; Dothideomycetidae; Capnodiales; Teratosphaeriaceae; mitosporic Teratosphaeriaceae; Baudoinia.
gi|18376071|emb|CAD21099.1|	EXJ88972.1	1e-28	62.9213	hypothetical protein A1O3_02036 [Capronia epimyces CBS 606.96]	Capronia epimyces CBS 606.96	Eukaryota; Fungi; Dikarya; Ascomycota; Pezizomycotina; Eurotiomycetes; Chaetothyriomycetidae; Chaetothyriales; Herpotrichiellaceae; Capronia.
gi|18376071|emb|CAD21099.1|	EMD64185.1	3e-28	63.9535	hypothetical protein COCSADRAFT_171253 [Bipolaris sorokiniana ND90Pr]	Bipolaris sorokiniana ND90Pr	Eukaryota; Fungi; Dikarya; Ascomycota; Pezizomycotina; Dothideomycetes; Pleosporomycetidae; Pleosporales; Pleosporineae; Pleosporaceae; Bipolaris.
gi|18376071|emb|CAD21099.1|	EMD88922.1	7e-28	63.9535	hypothetical protein COCHEDRAFT_1143036 [Bipolaris maydis C5]_x0001_gb|ENI05362.1| hypothetical protein COCC4DRAFT_168040 [Bipolaris maydis ATCC 48331]	Bipolaris maydis C5	Eukaryota; Fungi; Dikarya; Ascomycota; Pezizomycotina; Dothideomycetes; Pleosporomycetidae; Pleosporales; Pleosporineae; Pleosporaceae; Bipolaris.
gi|18376071|emb|CAD21099.1|	EUC48227.1	8e-28	63.9535	hypothetical protein COCMIDRAFT_87821 [Bipolaris oryzae ATCC 44560]	Bipolaris oryzae ATCC 44560	Eukaryota; Fungi; Dikarya; Ascomycota; Pezizomycotina; Dothideomycetes; Pleosporomycetidae; Pleosporales; Pleosporineae; Pleosporaceae; Bipolaris.
gi|18376071|emb|CAD21099.1|	EXJ95052.1	1e-27	62.9213	hypothetical protein A1O1_00170 [Capronia coronata CBS 617.96]	Capronia coronata CBS 617.96	Eukaryota; Fungi; Dikarya; Ascomycota; Pezizomycotina; Eurotiomycetes; Chaetothyriomycetidae; Chaetothyriales; Herpotrichiellaceae; Capronia.
gi|18376071|emb|CAD21099.1|	EXJ95052.1	5e-09	52.3077	hypothetical protein A1O1_00170 [Capronia coronata CBS 617.96]	Capronia coronata CBS 617.96	Eukaryota; Fungi; Dikarya; Ascomycota; Pezizomycotina; Eurotiomycetes; Chaetothyriomycetidae; Chaetothyriales; Herpotrichiellaceae; Capronia.
gi|18376071|emb|CAD21099.1|	EHY57699.1	2e-27	62.9213	hypothetical protein HMPREF1120_05727 [Exophiala dermatitidis NIH/UT8656]	Exophiala dermatitidis NIH/UT8656	Eukaryota; Fungi; Dikarya; Ascomycota; Pezizomycotina; Eurotiomycetes; Chaetothyriomycetidae; Chaetothyriales; Herpotrichiellaceae; mitosporic Herpotrichiellaceae; Exophiala.
gi|18376071|emb|CAD21099.1|	EHY57699.1	5e-09	55.3571	hypothetical protein HMPREF1120_05727 [Exophiala dermatitidis NIH/UT8656]	Exophiala dermatitidis NIH/UT8656	Eukaryota; Fungi; Dikarya; Ascomycota; Pezizomycotina; Eurotiomycetes; Chaetothyriomycetidae; Chaetothyriales; Herpotrichiellaceae; mitosporic Herpotrichiellaceae; Exophiala.
gi|18376071|emb|CAD21099.1|	ERF74196.1	1e-08	53.7037	hypothetical protein EPUS_03386 [Endocarpon pusillum Z07020]	Endocarpon pusillum Z07020	Eukaryota; Fungi; Dikarya; Ascomycota; Pezizomycotina; Eurotiomycetes; Chaetothyriomycetidae; Verrucariales; Verrucariaceae; Endocarpon.
gi|18376071|emb|CAD21099.1|	EXJ72959.1	2e-27	60.6742	hypothetical protein A1O5_04108 [Cladophialophora psammophila CBS 110553]	Cladophialophora psammophila CBS 110553	Eukaryota; Fungi; Dikarya; Ascomycota; Pezizomycotina; Eurotiomycetes; Chaetothyriomycetidae; Chaetothyriales; Herpotrichiellaceae; mitosporic Herpotrichiellaceae; Cladophialophora.
gi|18376071|emb|CAD21099.1|	EUC31712.1	2e-27	62.7907	hypothetical protein COCCADRAFT_38231 [Bipolaris zeicola 26-R-13]	Bipolaris zeicola 26-R-13	Eukaryota; Fungi; Dikarya; Ascomycota; Pezizomycotina; Dothideomycetes; Pleosporomycetidae; Pleosporales; Pleosporineae; Pleosporaceae; Bipolaris.
gi|18376071|emb|CAD21099.1|	ABN11481.1	3e-27	63.2184	HMG-box transcription factor [Ascosphaera apis]	Ascosphaera apis	Eukaryota; Fungi; Dikarya; Ascomycota; Pezizomycotina; Eurotiomycetes; Eurotiomycetidae; Onygenales; Ascosphaeraceae; Ascosphaera.
gi|18376071|emb|CAD21099.1|	EUN30785.1	6e-27	61.6279	hypothetical protein COCVIDRAFT_34603 [Bipolaris victoriae FI3]	Bipolaris victoriae FI3	Eukaryota; Fungi; Dikarya; Ascomycota; Pezizomycotina; Dothideomycetes; Pleosporomycetidae; Pleosporales; Pleosporineae; Pleosporaceae; Bipolaris.
gi|18376071|emb|CAD21099.1|	ETI27849.1	1e-26	58.427	hypothetical protein G647_00298 [Cladophialophora carrionii CBS 160.54]	Cladophialophora carrionii CBS 160.54	Eukaryota; Fungi; Dikarya; Ascomycota; Pezizomycotina; Eurotiomycetes; Chaetothyriomycetidae; Chaetothyriales; Herpotrichiellaceae; Cladophialophora.
gi|18376071|emb|CAD21099.1|	EXJ63940.1	2e-26	57.3034	hypothetical protein A1O7_00275 [Cladophialophora yegresii CBS 114405]	Cladophialophora yegresii CBS 114405	Eukaryota; Fungi; Dikarya; Ascomycota; Pezizomycotina; Eurotiomycetes; Chaetothyriomycetidae; Chaetothyriales; Herpotrichiellaceae; mitosporic Herpotrichiellaceae; Cladophialophora.
gi|21955802|emb|CAC86431.1|	XP_959733.1	0	100	hypothetical protein NCU05758 [Neurospora crassa OR74A]_x0001_emb|CAC86431.1| pheromone receptor [Neurospora crassa]_x0001_gb|EAA30497.1| pheromone receptor [Neurospora crassa OR74A]	Neurospora crassa OR74A	Eukaryota; Fungi; Dikarya; Ascomycota; Pezizomycotina; Sordariomycetes; Sordariomycetidae; Sordariales; Sordariaceae; Neurospora.
gi|21955802|emb|CAC86431.1|	CAP17764.1	0	99.8233	pheromone receptor 2 [Neurospora crassa]	Neurospora crassa	Eukaryota; Fungi; Dikarya; Ascomycota; Pezizomycotina; Sordariomycetes; Sordariomycetidae; Sordariales; Sordariaceae; Neurospora.
gi|21955802|emb|CAC86431.1|	CAP17763.1	0	99.47	pheromone receptor 2 [Neurospora crassa]	Neurospora crassa	Eukaryota; Fungi; Dikarya; Ascomycota; Pezizomycotina; Sordariomycetes; Sordariomycetidae; Sordariales; Sordariaceae; Neurospora.
gi|21955802|emb|CAC86431.1|	CAP17785.1	0	98.4099	pheromone receptor 2 [Neurospora sp. FGSC 8842]	Neurospora sp. FGSC 8842	Eukaryota; Fungi; Dikarya; Ascomycota; Pezizomycotina; Sordariomycetes; Sordariomycetidae; Sordariales; Sordariaceae; Neurospora.
gi|21955802|emb|CAC86431.1|	CAP17766.1	0	97.8799	pheromone receptor 2 [Neurospora crassa]_x0001_emb|CAP17767.1| pheromone receptor 2 [Neurospora crassa]	Neurospora crassa	Eukaryota; Fungi; Dikarya; Ascomycota; Pezizomycotina; Sordariomycetes; Sordariomycetidae; Sordariales; Sordariaceae; Neurospora.
gi|21955802|emb|CAC86431.1|	CAP17776.1	0	93.2292	pheromone receptor 2 [Neurospora sitophila]	Neurospora sitophila	Eukaryota; Fungi; Dikarya; Ascomycota; Pezizomycotina; Sordariomycetes; Sordariomycetidae; Sordariales; Sordariaceae; Neurospora.
gi|21955802|emb|CAC86431.1|	EGO55851.1	0	92.9825	hypothetical protein NEUTE1DRAFT_131497 [Neurospora tetrasperma FGSC 2508]_x0001_gb|EGZ68892.1| pheromone receptor [Neurospora tetrasperma FGSC 2509]	Neurospora tetrasperma FGSC 2508	Eukaryota; Fungi; Dikarya; Ascomycota; Pezizomycotina; Sordariomycetes; Sordariomycetidae; Sordariales; Sordariaceae; Neurospora.
gi|21955802|emb|CAC86431.1|	CAP17765.1	0	94.0559	pheromone receptor 2 [Neurospora crassa]	Neurospora crassa	Eukaryota; Fungi; Dikarya; Ascomycota; Pezizomycotina; Sordariomycetes; Sordariomycetidae; Sordariales; Sordariaceae; Neurospora.
gi|21955802|emb|CAC86431.1|	CAP17778.1	0	92.807	pheromone receptor 2 [Neurospora tetrasperma]	Neurospora tetrasperma	Eukaryota; Fungi; Dikarya; Ascomycota; Pezizomycotina; Sordariomycetes; Sordariomycetidae; Sordariales; Sordariaceae; Neurospora.
gi|21955802|emb|CAC86431.1|	CAP17777.1	0	93.5201	pheromone receptor 2 [Neurospora tetrasperma]	Neurospora tetrasperma	Eukaryota; Fungi; Dikarya; Ascomycota; Pezizomycotina; Sordariomycetes; Sordariomycetidae; Sordariales; Sordariaceae; Neurospora.
gi|21955802|emb|CAC86431.1|	CAP17784.1	0	90.5336	pheromone receptor 2 [Neurospora sp. FGSC 8881]	Neurospora sp. FGSC 8881	Eukaryota; Fungi; Dikarya; Ascomycota; Pezizomycotina; Sordariomycetes; Sordariomycetidae; Sordariales; Sordariaceae; Neurospora.
gi|21955802|emb|CAC86431.1|	CAP17783.1	0	90.3614	pheromone receptor 2 [Neurospora sp. FGSC 8880]	Neurospora sp. FGSC 8880	Eukaryota; Fungi; Dikarya; Ascomycota; Pezizomycotina; Sordariomycetes; Sordariomycetidae; Sordariales; Sordariaceae; Neurospora.
gi|21955802|emb|CAC86431.1|	CAP17782.1	0	91.1458	pheromone receptor 2 [Neurospora sp. FGSC 8853]	Neurospora sp. FGSC 8853	Eukaryota; Fungi; Dikarya; Ascomycota; Pezizomycotina; Sordariomycetes; Sordariomycetidae; Sordariales; Sordariaceae; Neurospora.
gi|21955802|emb|CAC86431.1|	CAP17769.1	0	94.7552	pheromone receptor 2 [Neurospora crassa]	Neurospora crassa	Eukaryota; Fungi; Dikarya; Ascomycota; Pezizomycotina; Sordariomycetes; Sordariomycetidae; Sordariales; Sordariaceae; Neurospora.
gi|21955802|emb|CAC86431.1|	CAP17773.1	0	93.3913	pheromone receptor 2 [Neurospora intermedia]	Neurospora intermedia	Eukaryota; Fungi; Dikarya; Ascomycota; Pezizomycotina; Sordariomycetes; Sordariomycetidae; Sordariales; Sordariaceae; Neurospora.
gi|21955802|emb|CAC86431.1|	CAP17768.1	0	92.807	pheromone receptor 2 [Neurospora crassa]	Neurospora crassa	Eukaryota; Fungi; Dikarya; Ascomycota; Pezizomycotina; Sordariomycetes; Sordariomycetidae; Sordariales; Sordariaceae; Neurospora.
gi|21955802|emb|CAC86431.1|	CAP17775.1	0	91.5641	pheromone receptor 2 [Neurospora intermedia]	Neurospora intermedia	Eukaryota; Fungi; Dikarya; Ascomycota; Pezizomycotina; Sordariomycetes; Sordariomycetidae; Sordariales; Sordariaceae; Neurospora.
gi|21955802|emb|CAC86431.1|	CAP17774.1	0	91.5493	pheromone receptor 2 [Neurospora intermedia]	Neurospora intermedia	Eukaryota; Fungi; Dikarya; Ascomycota; Pezizomycotina; Sordariomycetes; Sordariomycetidae; Sordariales; Sordariaceae; Neurospora.
gi|21955802|emb|CAC86431.1|	CAP17779.1	0	93.2624	pheromone receptor 2 [Neurospora sp. FGSC 8815]	Neurospora sp. FGSC 8815	Eukaryota; Fungi; Dikarya; Ascomycota; Pezizomycotina; Sordariomycetes; Sordariomycetidae; Sordariales; Sordariaceae; Neurospora.
gi|21955802|emb|CAC86431.1|	CAP17770.1	0	90.087	pheromone receptor 2 [Neurospora intermedia]	Neurospora intermedia	Eukaryota; Fungi; Dikarya; Ascomycota; Pezizomycotina; Sordariomycetes; Sordariomycetidae; Sordariales; Sordariaceae; Neurospora.
gi|21955802|emb|CAC86431.1|	CAP17772.1	0	89.7033	pheromone receptor 2 [Neurospora intermedia]	Neurospora intermedia	Eukaryota; Fungi; Dikarya; Ascomycota; Pezizomycotina; Sordariomycetes; Sordariomycetidae; Sordariales; Sordariaceae; Neurospora.
gi|21955802|emb|CAC86431.1|	CAP17771.1	0	89.4281	pheromone receptor 2 [Neurospora intermedia]	Neurospora intermedia	Eukaryota; Fungi; Dikarya; Ascomycota; Pezizomycotina; Sordariomycetes; Sordariomycetidae; Sordariales; Sordariaceae; Neurospora.
gi|21955802|emb|CAC86431.1|	CAP17780.1	0	93.0973	pheromone receptor 2 [Neurospora sp. FGSC 8817]	Neurospora sp. FGSC 8817	Eukaryota; Fungi; Dikarya; Ascomycota; Pezizomycotina; Sordariomycetes; Sordariomycetidae; Sordariales; Sordariaceae; Neurospora.
gi|21955802|emb|CAC86431.1|	CAP17781.1	0	92.9204	pheromone receptor 2 [Neurospora sp. FGSC 8818]	Neurospora sp. FGSC 8818	Eukaryota; Fungi; Dikarya; Ascomycota; Pezizomycotina; Sordariomycetes; Sordariomycetidae; Sordariales; Sordariaceae; Neurospora.
gi|21955802|emb|CAC86431.1|	CAP17787.1	0	84.1105	pheromone receptor 2 [Neurospora sp. FGSC 8780]	Neurospora sp. FGSC 8780	Eukaryota; Fungi; Dikarya; Ascomycota; Pezizomycotina; Sordariomycetes; Sordariomycetidae; Sordariales; Sordariaceae; Neurospora.
gi|21955802|emb|CAC86431.1|	CAP17786.1	0	85.7895	pheromone receptor 2 [Neurospora sp. FGSC 8827]	Neurospora sp. FGSC 8827	Eukaryota; Fungi; Dikarya; Ascomycota; Pezizomycotina; Sordariomycetes; Sordariomycetidae; Sordariales; Sordariaceae; Neurospora.
gi|21955802|emb|CAC86431.1|	CCI72002.1	0	78.2759	pheromone receptor 2 [Neurospora africana]	Neurospora africana	Eukaryota; Fungi; Dikarya; Ascomycota; Pezizomycotina; Sordariomycetes; Sordariomycetidae; Sordariales; Sordariaceae; Neurospora.
gi|21955802|emb|CAC86431.1|	CCI72017.1	0	76.9497	pheromone receptor 2 [Neurospora terricola]	Neurospora terricola	Eukaryota; Fungi; Dikarya; Ascomycota; Pezizomycotina; Sordariomycetes; Sordariomycetidae; Sordariales; Sordariaceae; Neurospora.
gi|21955802|emb|CAC86431.1|	CCI72008.1	0	77.0175	pheromone receptor 2, partial [Neurospora kobi]	Neurospora kobi	Eukaryota; Fungi; Dikarya; Ascomycota; Pezizomycotina; Sordariomycetes; Sordariomycetidae; Sordariales; Sordariaceae; Neurospora.
gi|21955802|emb|CAC86431.1|	CCI72006.1	0	77.7003	pheromone receptor 2, partial [Neurospora galapagosensis]	Neurospora galapagosensis	Eukaryota; Fungi; Dikarya; Ascomycota; Pezizomycotina; Sordariomycetes; Sordariomycetidae; Sordariales; Sordariaceae; Neurospora.
gi|21955802|emb|CAC86431.1|	CCI72012.1	0	75.2151	pheromone receptor 2 [Neurospora pannonica]	Neurospora pannonica	Eukaryota; Fungi; Dikarya; Ascomycota; Pezizomycotina; Sordariomycetes; Sordariomycetidae; Sordariales; Sordariaceae; Neurospora.
gi|21955802|emb|CAC86431.1|	CCI72018.1	0	75.4386	pheromone receptor 2 [Neurospora uniporata]	Neurospora uniporata	Eukaryota; Fungi; Dikarya; Ascomycota; Pezizomycotina; Sordariomycetes; Sordariomycetidae; Sordariales; Sordariaceae; Neurospora.
gi|21955802|emb|CAC86431.1|	CCI72011.1	0	74.3546	pheromone receptor 2, partial [Neurospora novoguineensis]	Neurospora novoguineensis	Eukaryota; Fungi; Dikarya; Ascomycota; Pezizomycotina; Sordariomycetes; Sordariomycetidae; Sordariales; Sordariaceae; Neurospora.
gi|21955802|emb|CAC86431.1|	CAC82978.2	0	74.0035	pheromone receptor [Sordaria macrospora]	Sordaria macrospora	Eukaryota; Fungi; Dikarya; Ascomycota; Pezizomycotina; Sordariomycetes; Sordariomycetidae; Sordariales; Sordariaceae; Sordaria.
gi|21955802|emb|CAC86431.1|	XP_003344401.1	0	73.8302	hypothetical protein SMAC_08994 [Sordaria macrospora k-hell]_x0001_emb|CCC12859.1| unnamed protein product [Sordaria macrospora k-hell]	Sordaria macrospora k-hell	Eukaryota; Fungi; Dikarya; Ascomycota; Pezizomycotina; Sordariomycetes; Sordariomycetidae; Sordariales; Sordariaceae; Sordaria.
gi|21955802|emb|CAC86431.1|	CCI72013.1	0	76.5432	pheromone receptor 2, partial [Neurospora retispora]	Neurospora retispora	Eukaryota; Fungi; Dikarya; Ascomycota; Pezizomycotina; Sordariomycetes; Sordariomycetidae; Sordariales; Sordariaceae; Neurospora.
gi|21955802|emb|CAC86431.1|	CCI72007.1	0	75.9516	pheromone receptor 2 [Neurospora hapsidophora]	Neurospora hapsidophora	Eukaryota; Fungi; Dikarya; Ascomycota; Pezizomycotina; Sordariomycetes; Sordariomycetidae; Sordariales; Sordariaceae; Neurospora.
gi|21955802|emb|CAC86431.1|	CCI72009.1	0	81.5271	pheromone receptor 2, partial [Neurospora lineolata]	Neurospora lineolata	Eukaryota; Fungi; Dikarya; Ascomycota; Pezizomycotina; Sordariomycetes; Sordariomycetidae; Sordariales; Sordariaceae; Neurospora.
gi|21955802|emb|CAC86431.1|	CCI72015.1	0	89.441	pheromone receptor 2, partial [Neurospora sublineolata]	Neurospora sublineolata	Eukaryota; Fungi; Dikarya; Ascomycota; Pezizomycotina; Sordariomycetes; Sordariomycetidae; Sordariales; Sordariaceae; Neurospora.
gi|21955802|emb|CAC86431.1|	CCI72003.1	5e-172	78.043	pheromone receptor 2, partial [Neurospora calospora]	Neurospora calospora	Eukaryota; Fungi; Dikarya; Ascomycota; Pezizomycotina; Sordariomycetes; Sordariomycetidae; Sordariales; Sordariaceae; Neurospora.
gi|21955802|emb|CAC86431.1|	CCI72014.1	4e-153	73.4091	pheromone receptor 2, partial [Neurospora santi-florii]	Neurospora santi-florii	Eukaryota; Fungi; Dikarya; Ascomycota; Pezizomycotina; Sordariomycetes; Sordariomycetidae; Sordariales; Sordariaceae; Neurospora.
gi|21955802|emb|CAC86431.1|	XP_003664613.1	8e-80	52.0833	hypothetical protein MYCTH_2032939, partial [Myceliophthora thermophila ATCC 42464]_x0001_gb|AEO59368.1| hypothetical protein MYCTH_2032939, partial [Myceliophthora thermophila ATCC 42464]	Myceliophthora thermophila ATCC 42464	Eukaryota; Fungi; Dikarya; Ascomycota; Pezizomycotina; Sordariomycetes; Sordariomycetidae; Sordariales; Chaetomiaceae; Myceliophthora.
gi|21955802|emb|CAC86431.1|	XP_003651034.1	4e-77	55.7621	hypothetical protein THITE_2030206, partial [Thielavia terrestris NRRL 8126]_x0001_gb|AEO64698.1| hypothetical protein THITE_2030206, partial [Thielavia terrestris NRRL 8126]	Thielavia terrestris NRRL 8126	Eukaryota; Fungi; Dikarya; Ascomycota; Pezizomycotina; Sordariomycetes; Sordariomycetidae; Sordariales; Chaetomiaceae; Thielavia.
gi|21955802|emb|CAC86431.1|	XP_006694952.1	4e-76	50.9091	putative pheromone protein [Chaetomium thermophilum var. thermophilum DSM 1495]_x0001_gb|EGS20067.1| putative pheromone protein [Chaetomium thermophilum var. thermophilum DSM 1495]	Chaetomium thermophilum var. thermophilum DSM 1495	Eukaryota; Fungi; Dikarya; Ascomycota; Pezizomycotina; Sordariomycetes; Sordariomycetidae; Sordariales; Chaetomiaceae; Chaetomium.
gi|21955802|emb|CAC86431.1|	XP_001903751.1	2e-73	52.1898	hypothetical protein [Podospora anserina S mat+]_x0001_emb|CAP61526.1| unnamed protein product [Podospora anserina S mat+]	Podospora anserina S mat+	Eukaryota; Fungi; Dikarya; Ascomycota; Pezizomycotina; Sordariomycetes; Sordariomycetidae; Sordariales; Lasiosphaeriaceae; Podospora.
gi|21955802|emb|CAC86431.1|	CCI72016.1	6e-47	64.1509	pheromone receptor 2, partial [Neurospora sublineolata]	Neurospora sublineolata	Eukaryota; Fungi; Dikarya; Ascomycota; Pezizomycotina; Sordariomycetes; Sordariomycetidae; Sordariales; Sordariaceae; Neurospora.
gi|1346489|sp|P36981.2|MATB_NEUCS	P36981.2	0	100	RecName: Full=Mating-type protein a-1; Short=Mt a-1_x0001_gb|AAA33598.2| mating type a-1 protein [Neurospora crassa]	Neurospora crassa	Eukaryota; Fungi; Dikarya; Ascomycota; Pezizomycotina; Sordariomycetes; Sordariomycetidae; Sordariales; Sordariaceae; Neurospora.
gi|1346489|sp|P36981.2|MATB_NEUCS	EGZ78200.1	0	97.6879	hypothetical protein NEUTE2DRAFT_124723 [Neurospora tetrasperma FGSC 2509]	Neurospora tetrasperma FGSC 2509	Eukaryota; Fungi; Dikarya; Ascomycota; Pezizomycotina; Sordariomycetes; Sordariomycetidae; Sordariales; Sordariaceae; Neurospora.
gi|1346489|sp|P36981.2|MATB_NEUCS	CCD57805.1	0	92.7869	putative mat-a protein [Neurospora terricola]	Neurospora terricola	Eukaryota; Fungi; Dikarya; Ascomycota; Pezizomycotina; Sordariomycetes; Sordariomycetidae; Sordariales; Sordariaceae; Neurospora.
gi|1346489|sp|P36981.2|MATB_NEUCS	CCD57795.1	0	84.104	putative_mat-a_protein [Neurospora sublineolata]	Neurospora sublineolata	Eukaryota; Fungi; Dikarya; Ascomycota; Pezizomycotina; Sordariomycetes; Sordariomycetidae; Sordariales; Sordariaceae; Neurospora.
gi|1346489|sp|P36981.2|MATB_NEUCS	CCD57792.1	0	94.052	putative mat-a protein [Neurospora pannonica]	Neurospora pannonica	Eukaryota; Fungi; Dikarya; Ascomycota; Pezizomycotina; Sordariomycetes; Sordariomycetidae; Sordariales; Sordariaceae; Neurospora.
gi|1346489|sp|P36981.2|MATB_NEUCS	XP_003347105.1	5e-167	86.4469	mating type protein MAT1-2-1 [Sordaria macrospora k-hell]_x0001_emb|CAA71624.1| SMTa-1 protein [Sordaria macrospora]_x0001_emb|CCC08764.1| mating type gene, alpha domain transcription factor [Sordaria macrospora k-hell]	Sordaria macrospora k-hell	Eukaryota; Fungi; Dikarya; Ascomycota; Pezizomycotina; Sordariomycetes; Sordariomycetidae; Sordariales; Sordariaceae; Sordaria.
gi|1346489|sp|P36981.2|MATB_NEUCS	CAB63213.1	3e-66	100	mating-type protein Mat a-1 [Neurospora intermedia]	Neurospora intermedia	Eukaryota; Fungi; Dikarya; Ascomycota; Pezizomycotina; Sordariomycetes; Sordariomycetidae; Sordariales; Sordariaceae; Neurospora.
gi|1346489|sp|P36981.2|MATB_NEUCS	CAB63208.1	4e-65	98.0769	mating-type protein Mat a-1 [Neurospora discreta]_x0001_emb|CAB63220.1| mating-type protein Mat a-1 [Neurospora tetrasperma]_x0001_emb|CAB63217.1| mating-type protein mat a-1 [Neurospora sitophila]	Neurospora discreta	Eukaryota; Fungi; Dikarya; Ascomycota; Pezizomycotina; Sordariomycetes; Sordariomycetidae; Sordariales; Sordariaceae; Neurospora.
gi|1346489|sp|P36981.2|MATB_NEUCS	CAB63346.1	3e-63	95.1923	mating-type protein Mat a-1 [Neurospora terricola]	Neurospora terricola	Eukaryota; Fungi; Dikarya; Ascomycota; Pezizomycotina; Sordariomycetes; Sordariomycetidae; Sordariales; Sordariaceae; Neurospora.
gi|1346489|sp|P36981.2|MATB_NEUCS	CAB63345.1	6e-63	94.2308	mating-type protein Mat a-1 [Neurospora pannonica]	Neurospora pannonica	Eukaryota; Fungi; Dikarya; Ascomycota; Pezizomycotina; Sordariomycetes; Sordariomycetidae; Sordariales; Sordariaceae; Neurospora.
gi|1346489|sp|P36981.2|MATB_NEUCS	CAB63222.1	5e-58	87.5	mating-type protein Mat a-1 [Sordaria brevicollis]	Sordaria brevicollis	Eukaryota; Fungi; Dikarya; Ascomycota; Pezizomycotina; Sordariomycetes; Sordariomycetidae; Sordariales; Sordariaceae; Sordaria.
gi|1346489|sp|P36981.2|MATB_NEUCS	CAB63229.1	1e-56	86.5385	mating-type protein mat a-1 [Sordaria sclerogenia]	Sordaria sclerogenia	Eukaryota; Fungi; Dikarya; Ascomycota; Pezizomycotina; Sordariomycetes; Sordariomycetidae; Sordariales; Sordariaceae; Sordaria.
gi|1346489|sp|P36981.2|MATB_NEUCS	CAB63225.1	2e-53	89.5238	mating-type protein MAT a-1 [Sordaria fimicola]	Sordaria fimicola	Eukaryota; Fungi; Dikarya; Ascomycota; Pezizomycotina; Sordariomycetes; Sordariomycetidae; Sordariales; Sordariaceae; Sordaria.
gi|1346489|sp|P36981.2|MATB_NEUCS	CAB63226.1	1e-52	87.619	mating-type protein Mat a-1 [Sordaria fimicola]	Sordaria fimicola	Eukaryota; Fungi; Dikarya; Ascomycota; Pezizomycotina; Sordariomycetes; Sordariomycetidae; Sordariales; Sordariaceae; Sordaria.
gi|1346489|sp|P36981.2|MATB_NEUCS	AAL28011.1	6e-51	95.4023	mating-type protein Mat a-1 [Neurospora cerealis]	Neurospora cerealis	Eukaryota; Fungi; Dikarya; Ascomycota; Pezizomycotina; Sordariomycetes; Sordariomycetidae; Sordariales; Sordariaceae; Neurospora.
gi|1346489|sp|P36981.2|MATB_NEUCS	AAL28013.1	3e-50	95.4023	mating-type protein Mat a-1, partial [Neurospora sp. FGSC 8239]	Neurospora sp. FGSC 8239	Eukaryota; Fungi; Dikarya; Ascomycota; Pezizomycotina; Sordariomycetes; Sordariomycetidae; Sordariales; Sordariaceae; Neurospora.
gi|1346489|sp|P36981.2|MATB_NEUCS	AAL28012.1	2e-48	91.0112	mating-type protein Mat a-1 [Gelasinospora tetrasperma]	Gelasinospora tetrasperma	Eukaryota; Fungi; Dikarya; Ascomycota; Pezizomycotina; Sordariomycetes; Sordariomycetidae; Sordariales; Sordariaceae; Gelasinospora.
gi|1346489|sp|P36981.2|MATB_NEUCS	AAL28014.1	2e-47	91.954	mating-type protein Mat a-1 [Neurospora sublineolata]	Neurospora sublineolata	Eukaryota; Fungi; Dikarya; Ascomycota; Pezizomycotina; Sordariomycetes; Sordariomycetidae; Sordariales; Sordariaceae; Neurospora.
gi|1346489|sp|P36981.2|MATB_NEUCS	AAL28010.1	3e-30	91.9355	mating-type protein Mat a-1 [Neurospora calospora]	Neurospora calospora	Eukaryota; Fungi; Dikarya; Ascomycota; Pezizomycotina; Sordariomycetes; Sordariomycetidae; Sordariales; Sordariaceae; Neurospora.
gi|1346489|sp|P36981.2|MATB_NEUCS	AGS32062.1	8e-25	50.9615	MAT1-2-1 [Leptographium profanum]	Leptographium profanum	Eukaryota; Fungi; Dikarya; Ascomycota; Pezizomycotina; Sordariomycetes; Sordariomycetidae; Ophiostomatales; Ophiostomataceae; mitosporic Ophiostomataceae; Leptographium.
gi|1346489|sp|P36981.2|MATB_NEUCS	AGH03130.1	7e-23	57.8313	HMG mating type protein [Leptographium terebrantis]	Leptographium terebrantis	Eukaryota; Fungi; Dikarya; Ascomycota; Pezizomycotina; Sordariomycetes; Sordariomycetidae; Ophiostomatales; Ophiostomataceae; mitosporic Ophiostomataceae; Leptographium.
gi|1346489|sp|P36981.2|MATB_NEUCS	AGH03134.1	7e-23	57.8313	HMG mating type protein [Leptographium terebrantis]	Leptographium terebrantis	Eukaryota; Fungi; Dikarya; Ascomycota; Pezizomycotina; Sordariomycetes; Sordariomycetidae; Ophiostomatales; Ophiostomataceae; mitosporic Ophiostomataceae; Leptographium.
gi|1346489|sp|P36981.2|MATB_NEUCS	EFX05114.1	9e-23	57.8313	mating type protein 1-2-1 [Grosmannia clavigera kw1407]_x0001_gb|AGH03122.1| HMG mating type protein [Grosmannia clavigera]_x0001_gb|AGH03126.1| HMG mating type protein [Grosmannia clavigera]	Grosmannia clavigera kw1407	Eukaryota; Fungi; Dikarya; Ascomycota; Pezizomycotina; Sordariomycetes; Sordariomycetidae; Ophiostomatales; Ophiostomataceae; Grosmannia.
gi|1346489|sp|P36981.2|MATB_NEUCS	AGH03115.1	6e-22	56.6265	HMG mating type protein [Leptographium longiclavatum]_x0001_gb|AGH03119.1| HMG mating type protein [Leptographium longiclavatum]	Leptographium longiclavatum	Eukaryota; Fungi; Dikarya; Ascomycota; Pezizomycotina; Sordariomycetes; Sordariomycetidae; Ophiostomatales; Ophiostomataceae; mitosporic Ophiostomataceae; Leptographium.
gi|1346489|sp|P36981.2|MATB_NEUCS	ERS98300.1	7e-22	57.3171	hypothetical protein HMPREF1624_05084 [Sporothrix schenckii ATCC 58251]	Sporothrix schenckii ATCC 58251	Eukaryota; Fungi; Dikarya; Ascomycota; Pezizomycotina; Sordariomycetes; Sordariomycetidae; Ophiostomatales; Ophiostomataceae; mitosporic Ophiostomataceae; Sporothrix.
gi|1346489|sp|P36981.2|MATB_NEUCS	AFU52933.1	1e-21	56.0976	MAT1-2-1 [Sporothrix brasiliensis]	Sporothrix brasiliensis	Eukaryota; Fungi; Dikarya; Ascomycota; Pezizomycotina; Sordariomycetes; Sordariomycetidae; Ophiostomatales; Ophiostomataceae; mitosporic Ophiostomataceae; Sporothrix.
gi|1346489|sp|P36981.2|MATB_NEUCS	EJT79613.1	5e-21	50	hypothetical protein GGTG_04697 [Gaeumannomyces graminis var. tritici R3-111a-1]	Gaeumannomyces graminis var. tritici R3-111a-1	Eukaryota; Fungi; Dikarya; Ascomycota; Pezizomycotina; Sordariomycetes; Sordariomycetidae; Magnaporthales; Magnaporthaceae; Gaeumannomyces.
gi|1346489|sp|P36981.2|MATB_NEUCS	ADB28880.1	6e-19	56.7568	MAT1-2-1 [Trichoderma reesei]	Trichoderma reesei	Eukaryota; Fungi; Dikarya; Ascomycota; Pezizomycotina; Sordariomycetes; Hypocreomycetidae; Hypocreales; Hypocreaceae; Trichoderma.
gi|1346489|sp|P36981.2|MATB_NEUCS	AGH03112.1	1e-18	56	HMG mating type protein, partial [Grosmannia huntii]	Grosmannia huntii	Eukaryota; Fungi; Dikarya; Ascomycota; Pezizomycotina; Sordariomycetes; Sordariomycetidae; Ophiostomatales; Ophiostomataceae; Grosmannia.
gi|1346489|sp|P36981.2|MATB_NEUCS	ACV60399.1	3e-18	55.4054	MAT1-2-1 [Ophiocordyceps sinensis]	Ophiocordyceps sinensis	Eukaryota; Fungi; Dikarya; Ascomycota; Pezizomycotina; Sordariomycetes; Hypocreomycetidae; Hypocreales; Ophiocordycipitaceae; Ophiocordyceps.
gi|409764|gb|AAA21792.1|	AAA21792.1	0	100	pol-like protein [Neurospora crassa]	Neurospora crassa	Eukaryota; Fungi; Dikarya; Ascomycota; Pezizomycotina; Sordariomycetes; Sordariomycetidae; Sordariales; Sordariaceae; Neurospora.
gi|409764|gb|AAA21792.1|	AAA21781.1	0	99.9133	pol-like protein [Neurospora crassa]	Neurospora crassa	Eukaryota; Fungi; Dikarya; Ascomycota; Pezizomycotina; Sordariomycetes; Sordariomycetidae; Sordariales; Sordariaceae; Neurospora.
gi|409764|gb|AAA21792.1|	XP_001224380.1	3e-110	51.706	hypothetical protein CHGG_05166 [Chaetomium globosum CBS 148.51]_x0001_gb|EAQ88547.1| hypothetical protein CHGG_05166 [Chaetomium globosum CBS 148.51]	Chaetomium globosum CBS 148.51	Eukaryota; Fungi; Dikarya; Ascomycota; Pezizomycotina; Sordariomycetes; Sordariomycetidae; Sordariales; Chaetomiaceae; Chaetomium.
gi|409764|gb|AAA21792.1|	XP_001229849.1	2e-109	52.2667	hypothetical protein CHGG_03333 [Chaetomium globosum CBS 148.51]_x0001_gb|EAQ91398.1| hypothetical protein CHGG_03333 [Chaetomium globosum CBS 148.51]	Chaetomium globosum CBS 148.51	Eukaryota; Fungi; Dikarya; Ascomycota; Pezizomycotina; Sordariomycetes; Sordariomycetidae; Sordariales; Chaetomiaceae; Chaetomium.
gi|409764|gb|AAA21792.1|	XP_003352027.1	5e-109	63.4058	hypothetical protein SMAC_00574 [Sordaria macrospora k-hell]_x0001_emb|CCC06360.1| unnamed protein product [Sordaria macrospora k-hell]	Sordaria macrospora k-hell	Eukaryota; Fungi; Dikarya; Ascomycota; Pezizomycotina; Sordariomycetes; Sordariomycetidae; Sordariales; Sordariaceae; Sordaria.
gi|409764|gb|AAA21792.1|	XP_001221387.1	8e-105	53.0973	hypothetical protein CHGG_05292 [Chaetomium globosum CBS 148.51]_x0001_gb|EAQ88673.1| hypothetical protein CHGG_05292 [Chaetomium globosum CBS 148.51]	Chaetomium globosum CBS 148.51	Eukaryota; Fungi; Dikarya; Ascomycota; Pezizomycotina; Sordariomycetes; Sordariomycetidae; Sordariales; Chaetomiaceae; Chaetomium.
gi|409764|gb|AAA21792.1|	BAI44772.1	1e-07	57.6923	pol-like protein [Alternaria alternata]	Alternaria alternata	Eukaryota; Fungi; Dikarya; Ascomycota; Pezizomycotina; Dothideomycetes; Pleosporomycetidae; Pleosporales; Pleosporineae; Pleosporaceae; Alternaria; Alternaria alternata group.
gi|409764|gb|AAA21792.1|	XP_001222122.1	2e-87	51.7007	hypothetical protein CHGG_06027 [Chaetomium globosum CBS 148.51]_x0001_gb|EAQ89408.1| hypothetical protein CHGG_06027 [Chaetomium globosum CBS 148.51]	Chaetomium globosum CBS 148.51	Eukaryota; Fungi; Dikarya; Ascomycota; Pezizomycotina; Sordariomycetes; Sordariomycetidae; Sordariales; Chaetomiaceae; Chaetomium.
gi|409764|gb|AAA21792.1|	XP_001226062.1	2e-68	58.7379	hypothetical protein CHGG_10795 [Chaetomium globosum CBS 148.51]_x0001_gb|EAQ82977.1| hypothetical protein CHGG_10795 [Chaetomium globosum CBS 148.51]	Chaetomium globosum CBS 148.51	Eukaryota; Fungi; Dikarya; Ascomycota; Pezizomycotina; Sordariomycetes; Sordariomycetidae; Sordariales; Chaetomiaceae; Chaetomium.
gi|409764|gb|AAA21792.1|	XP_001230218.1	2e-66	51.5504	hypothetical protein CHGG_11048 [Chaetomium globosum CBS 148.51]_x0001_gb|EAQ82872.1| hypothetical protein CHGG_11048 [Chaetomium globosum CBS 148.51]	Chaetomium globosum CBS 148.51	Eukaryota; Fungi; Dikarya; Ascomycota; Pezizomycotina; Sordariomycetes; Sordariomycetidae; Sordariales; Chaetomiaceae; Chaetomium.
gi|409764|gb|AAA21792.1|	XP_001226503.1	2e-64	56.2212	hypothetical protein CHGG_08576 [Chaetomium globosum CBS 148.51]_x0001_gb|EAQ84562.1| hypothetical protein CHGG_08576 [Chaetomium globosum CBS 148.51]	Chaetomium globosum CBS 148.51	Eukaryota; Fungi; Dikarya; Ascomycota; Pezizomycotina; Sordariomycetes; Sordariomycetidae; Sordariales; Chaetomiaceae; Chaetomium.
gi|409761|gb|AAA21781.1|	AAA21781.1	0	100	pol-like protein [Neurospora crassa]	Neurospora crassa	Eukaryota; Fungi; Dikarya; Ascomycota; Pezizomycotina; Sordariomycetes; Sordariomycetidae; Sordariales; Sordariaceae; Neurospora.
gi|409761|gb|AAA21781.1|	AAA21792.1	0	99.9133	pol-like protein [Neurospora crassa]	Neurospora crassa	Eukaryota; Fungi; Dikarya; Ascomycota; Pezizomycotina; Sordariomycetes; Sordariomycetidae; Sordariales; Sordariaceae; Neurospora.
gi|409761|gb|AAA21781.1|	XP_001224380.1	9e-110	51.706	hypothetical protein CHGG_05166 [Chaetomium globosum CBS 148.51]_x0001_gb|EAQ88547.1| hypothetical protein CHGG_05166 [Chaetomium globosum CBS 148.51]	Chaetomium globosum CBS 148.51	Eukaryota; Fungi; Dikarya; Ascomycota; Pezizomycotina; Sordariomycetes; Sordariomycetidae; Sordariales; Chaetomiaceae; Chaetomium.
gi|409761|gb|AAA21781.1|	XP_003352027.1	5e-109	63.4058	hypothetical protein SMAC_00574 [Sordaria macrospora k-hell]_x0001_emb|CCC06360.1| unnamed protein product [Sordaria macrospora k-hell]	Sordaria macrospora k-hell	Eukaryota; Fungi; Dikarya; Ascomycota; Pezizomycotina; Sordariomycetes; Sordariomycetidae; Sordariales; Sordariaceae; Sordaria.
gi|409761|gb|AAA21781.1|	XP_001229849.1	6e-109	52.2667	hypothetical protein CHGG_03333 [Chaetomium globosum CBS 148.51]_x0001_gb|EAQ91398.1| hypothetical protein CHGG_03333 [Chaetomium globosum CBS 148.51]	Chaetomium globosum CBS 148.51	Eukaryota; Fungi; Dikarya; Ascomycota; Pezizomycotina; Sordariomycetes; Sordariomycetidae; Sordariales; Chaetomiaceae; Chaetomium.
gi|409761|gb|AAA21781.1|	XP_001221387.1	2e-104	53.0973	hypothetical protein CHGG_05292 [Chaetomium globosum CBS 148.51]_x0001_gb|EAQ88673.1| hypothetical protein CHGG_05292 [Chaetomium globosum CBS 148.51]	Chaetomium globosum CBS 148.51	Eukaryota; Fungi; Dikarya; Ascomycota; Pezizomycotina; Sordariomycetes; Sordariomycetidae; Sordariales; Chaetomiaceae; Chaetomium.
gi|409761|gb|AAA21781.1|	BAI44772.1	1e-07	57.6923	pol-like protein [Alternaria alternata]	Alternaria alternata	Eukaryota; Fungi; Dikarya; Ascomycota; Pezizomycotina; Dothideomycetes; Pleosporomycetidae; Pleosporales; Pleosporineae; Pleosporaceae; Alternaria; Alternaria alternata group.
gi|409761|gb|AAA21781.1|	XP_001222122.1	5e-87	51.7007	hypothetical protein CHGG_06027 [Chaetomium globosum CBS 148.51]_x0001_gb|EAQ89408.1| hypothetical protein CHGG_06027 [Chaetomium globosum CBS 148.51]	Chaetomium globosum CBS 148.51	Eukaryota; Fungi; Dikarya; Ascomycota; Pezizomycotina; Sordariomycetes; Sordariomycetidae; Sordariales; Chaetomiaceae; Chaetomium.
gi|409761|gb|AAA21781.1|	XP_001226062.1	4e-68	58.7379	hypothetical protein CHGG_10795 [Chaetomium globosum CBS 148.51]_x0001_gb|EAQ82977.1| hypothetical protein CHGG_10795 [Chaetomium globosum CBS 148.51]	Chaetomium globosum CBS 148.51	Eukaryota; Fungi; Dikarya; Ascomycota; Pezizomycotina; Sordariomycetes; Sordariomycetidae; Sordariales; Chaetomiaceae; Chaetomium.
gi|409761|gb|AAA21781.1|	XP_001230218.1	6e-66	51.5504	hypothetical protein CHGG_11048 [Chaetomium globosum CBS 148.51]_x0001_gb|EAQ82872.1| hypothetical protein CHGG_11048 [Chaetomium globosum CBS 148.51]	Chaetomium globosum CBS 148.51	Eukaryota; Fungi; Dikarya; Ascomycota; Pezizomycotina; Sordariomycetes; Sordariomycetidae; Sordariales; Chaetomiaceae; Chaetomium.
gi|409761|gb|AAA21781.1|	XP_001226503.1	5e-64	56.2212	hypothetical protein CHGG_08576 [Chaetomium globosum CBS 148.51]_x0001_gb|EAQ84562.1| hypothetical protein CHGG_08576 [Chaetomium globosum CBS 148.51]	Chaetomium globosum CBS 148.51	Eukaryota; Fungi; Dikarya; Ascomycota; Pezizomycotina; Sordariomycetes; Sordariomycetidae; Sordariales; Chaetomiaceae; Chaetomium.
gi|22652060|gb|AAN03594.1|AF397732_1	AAN03594.1	6e-08	100	pheromone precursor MFa-1 [Neurospora crassa]_x0001_emb|CAB96171.1| pheromone precusor gene [Sordaria macrospora]_x0001_emb|CCC11253.1| pheromone precursor [Sordaria macrospora k-hell]_x0001_gb|ESA42527.1| pheromone mfa-1 [Neurospora crassa OR74A]	Neurospora crassa	Eukaryota; Fungi; Dikarya; Ascomycota; Pezizomycotina; Sordariomycetes; Sordariomycetidae; Sordariales; Sordariaceae; Neurospora.
gi|3093754|gb|AAC78559.1|	AAC78559.1	6e-109	100	AR2 [Neurospora crassa]	Neurospora crassa	Eukaryota; Fungi; Dikarya; Ascomycota; Pezizomycotina; Sordariomycetes; Sordariomycetidae; Sordariales; Sordariaceae; Neurospora.
gi|3093754|gb|AAC78559.1|	AAC78559.1	4e-26	100	AR2 [Neurospora crassa]	Neurospora crassa	Eukaryota; Fungi; Dikarya; Ascomycota; Pezizomycotina; Sordariomycetes; Sordariomycetidae; Sordariales; Sordariaceae; Neurospora.
gi|3093754|gb|AAC78559.1|	EAA35005.3	3e-86	100	AR2 [Neurospora crassa OR74A]	Neurospora crassa OR74A	Eukaryota; Fungi; Dikarya; Ascomycota; Pezizomycotina; Sordariomycetes; Sordariomycetidae; Sordariales; Sordariaceae; Neurospora.
gi|3093754|gb|AAC78559.1|	EAA35005.3	2e-24	98.2759	AR2 [Neurospora crassa OR74A]	Neurospora crassa OR74A	Eukaryota; Fungi; Dikarya; Ascomycota; Pezizomycotina; Sordariomycetes; Sordariomycetidae; Sordariales; Sordariaceae; Neurospora.
gi|3093754|gb|AAC78559.1|	XP_964241.2	1e-25	98.2759	hypothetical protein NCU11203 [Neurospora crassa OR74A]	Neurospora crassa OR74A	Eukaryota; Fungi; Dikarya; Ascomycota; Pezizomycotina; Sordariomycetes; Sordariomycetidae; Sordariales; Sordariaceae; Neurospora.
gi|3093754|gb|AAC78559.1|	XP_964241.2	6e-14	100	hypothetical protein NCU11203 [Neurospora crassa OR74A]	Neurospora crassa OR74A	Eukaryota; Fungi; Dikarya; Ascomycota; Pezizomycotina; Sordariomycetes; Sordariomycetidae; Sordariales; Sordariaceae; Neurospora.
gi|3093754|gb|AAC78559.1|	AAA33563.1	1e-23	96.5517	plasma membrane H+ ATPase [Neurospora crassa]	Neurospora crassa	Eukaryota; Fungi; Dikarya; Ascomycota; Pezizomycotina; Sordariomycetes; Sordariomycetidae; Sordariales; Sordariaceae; Neurospora.
gi|3093754|gb|AAC78559.1|	XP_956886.1	1e-23	96.5517	H+-transporting ATPase [Neurospora crassa OR74A]_x0001_sp|P07038.1|PMA1_NEUCR RecName: Full=Plasma membrane ATPase; AltName: Full=Proton pump_x0001_pdb|1MHS|A Chain A, Model Of Neurospora Crassa Proton Atpase_x0001_pdb|1MHS|B Chain B, Model Of Neurospora Crassa Proton Atpase_x0001_gb|AAA33561.1| plasma membrane ATPase [Neurospora crassa]_x0001_emb|CAB91270.1| H+-transporting ATPase [Neurospora cr…	Neurospora crassa OR74A	Eukaryota; Fungi; Dikarya; Ascomycota; Pezizomycotina; Sordariomycetes; Sordariomycetidae; Sordariales; Sordariaceae; Neurospora.
gi|3093754|gb|AAC78559.1|	CAB82545.1	2e-23	89.6552	plasma membrane ATPase [Funneliformis mosseae]	Funneliformis mosseae	Eukaryota; Fungi; Glomeromycota; Glomeromycetes; Glomerales; Glomeraceae; Funneliformis.
gi|3093754|gb|AAC78559.1|	XP_003350729.1	4e-23	94.8276	hypothetical protein SMAC_02399 [Sordaria macrospora k-hell]_x0001_emb|CCC07393.1| unnamed protein product [Sordaria macrospora k-hell]	Sordaria macrospora k-hell	Eukaryota; Fungi; Dikarya; Ascomycota; Pezizomycotina; Sordariomycetes; Sordariomycetidae; Sordariales; Sordariaceae; Sordaria.
gi|3093754|gb|AAC78559.1|	EHK46444.1	3e-22	91.3793	plasma membrane ATPase [Trichoderma atroviride IMI 206040]	Trichoderma atroviride IMI 206040	Eukaryota; Fungi; Dikarya; Ascomycota; Pezizomycotina; Sordariomycetes; Hypocreomycetidae; Hypocreales; Hypocreaceae; Trichoderma.
gi|3093754|gb|AAC78559.1|	ESZ95021.1	3e-22	91.3793	plasma membrane ATPase [Sclerotinia borealis F-4157]	Sclerotinia borealis F-4157	Eukaryota; Fungi; Dikarya; Ascomycota; Pezizomycotina; Leotiomycetes; Helotiales; Sclerotiniaceae; Sclerotinia.
gi|3093754|gb|AAC78559.1|	CCD51188.1	4e-22	91.3793	similar to plasma membrane ATPase [Botryotinia fuckeliana T4]	Botryotinia fuckeliana T4	Eukaryota; Fungi; Dikarya; Ascomycota; Pezizomycotina; Leotiomycetes; Helotiales; Sclerotiniaceae; Botryotinia.
gi|3093754|gb|AAC78559.1|	XP_001595647.1	4e-22	91.3793	plasma membrane ATPase [Sclerotinia sclerotiorum 1980]_x0001_gb|EDO01262.1| plasma membrane ATPase [Sclerotinia sclerotiorum 1980 UF-70]	Sclerotinia sclerotiorum 1980 UF-70	Eukaryota; Fungi; Dikarya; Ascomycota; Pezizomycotina; Leotiomycetes; Helotiales; Sclerotiniaceae; Sclerotinia.
gi|3093754|gb|AAC78559.1|	EON61776.1	4e-22	93.1034	plasma membrane ATPase [Coniosporium apollinis CBS 100218]	Coniosporium apollinis CBS 100218	Eukaryota; Fungi; Dikarya; Ascomycota; Pezizomycotina; Eurotiomycetes; Chaetothyriomycetidae; Chaetothyriales; Herpotrichiellaceae; Coniosporium.
gi|3093754|gb|AAC78559.1|	EXA54136.1	4e-22	91.3793	plasma membrane ATPase [Fusarium oxysporum f. sp. pisi HDV247]_x0001_gb|EXK46995.1| plasma membrane ATPase [Fusarium oxysporum f. sp. melonis 26406]_x0001_gb|EXK93898.1| plasma membrane ATPase [Fusarium oxysporum f. sp. raphani 54005]_x0001_gb|EXL87584.1| plasma membrane ATPase [Fusarium oxysporum f. sp. conglutinans race 2 54008]	Fusarium oxysporum f. sp. pisi HDV247	Eukaryota; Fungi; Dikarya; Ascomycota; Pezizomycotina; Sordariomycetes; Hypocreomycetidae; Hypocreales; Nectriaceae; mitosporic Nectriaceae; Fusarium; Fusarium oxysporum species complex.
gi|3093754|gb|AAC78559.1|	XP_001554426.1	4e-22	91.3793	plasma membrane ATPase [Botryotinia fuckeliana B05.10]_x0001_gb|EMR90163.1| putative plasma membrane atpase protein [Botryotinia fuckeliana BcDW1]	Botryotinia fuckeliana B05.10	Eukaryota; Fungi; Dikarya; Ascomycota; Pezizomycotina; Leotiomycetes; Helotiales; Sclerotiniaceae; Botryotinia.
gi|3093754|gb|AAC78559.1|	EGX52597.1	5e-22	89.6552	hypothetical protein AOL_s00007g539 [Arthrobotrys oligospora ATCC 24927]	Arthrobotrys oligospora ATCC 24927	Eukaryota; Fungi; Dikarya; Ascomycota; Pezizomycotina; Orbiliomycetes; Orbiliales; Orbiliaceae; Orbilia.
gi|3093754|gb|AAC78559.1|	XP_006966152.1	6e-22	89.6552	predicted protein [Trichoderma reesei QM6a]_x0001_gb|EGR48109.1| predicted protein [Trichoderma reesei QM6a]_x0001_gb|ETS02156.1| plasma membrane ATPase [Trichoderma reesei RUT C-30]	Trichoderma reesei QM6a	Eukaryota; Fungi; Dikarya; Ascomycota; Pezizomycotina; Sordariomycetes; Hypocreomycetidae; Hypocreales; Hypocreaceae; Trichoderma.
gi|3093754|gb|AAC78559.1|	XP_003667122.1	8e-22	89.6552	hypothetical protein MYCTH_2312579 [Myceliophthora thermophila ATCC 42464]_x0001_gb|AEO61877.1| hypothetical protein MYCTH_2312579 [Myceliophthora thermophila ATCC 42464]	Myceliophthora thermophila ATCC 42464	Eukaryota; Fungi; Dikarya; Ascomycota; Pezizomycotina; Sordariomycetes; Sordariomycetidae; Sordariales; Chaetomiaceae; Myceliophthora.
gi|3093754|gb|AAC78559.1|	CAB82547.1	8e-22	86.2069	plasma membrane ATPase [Funneliformis mosseae]	Funneliformis mosseae	Eukaryota; Fungi; Glomeromycota; Glomeromycetes; Glomerales; Glomeraceae; Funneliformis.
gi|3093754|gb|AAC78559.1|	CCT61873.1	8e-22	91.3793	probable H+-transporting ATPase [Fusarium fujikuroi IMI 58289]	Fusarium fujikuroi IMI 58289	Eukaryota; Fungi; Dikarya; Ascomycota; Pezizomycotina; Sordariomycetes; Hypocreomycetidae; Hypocreales; Nectriaceae; Fusarium; Fusarium fujikuroi species complex.
gi|3093754|gb|AAC78559.1|	XP_003658039.1	9e-22	89.6552	hypothetical protein THITE_2124446 [Thielavia terrestris NRRL 8126]_x0001_gb|AEO71703.1| hypothetical protein THITE_2124446 [Thielavia terrestris NRRL 8126]	Thielavia terrestris NRRL 8126	Eukaryota; Fungi; Dikarya; Ascomycota; Pezizomycotina; Sordariomycetes; Sordariomycetidae; Sordariales; Chaetomiaceae; Thielavia.
gi|3093754|gb|AAC78559.1|	EXM10185.1	9e-22	91.3793	plasma membrane ATPase [Fusarium oxysporum f. sp. cubense tropical race 4 54006]	Fusarium oxysporum f. sp. cubense tropical race 4 54006	Eukaryota; Fungi; Dikarya; Ascomycota; Pezizomycotina; Sordariomycetes; Hypocreomycetidae; Hypocreales; Nectriaceae; mitosporic Nectriaceae; Fusarium; Fusarium oxysporum species complex.
gi|3093754|gb|AAC78559.1|	EWG50212.1	9e-22	91.3793	plasma membrane ATPase [Fusarium verticillioides 7600]	Fusarium verticillioides 7600	Eukaryota; Fungi; Dikarya; Ascomycota; Pezizomycotina; Sordariomycetes; Hypocreomycetidae; Hypocreales; Nectriaceae; Fusarium; Fusarium fujikuroi species complex.
gi|3093754|gb|AAC78559.1|	EXK46994.1	9e-22	91.3793	plasma membrane ATPase [Fusarium oxysporum f. sp. melonis 26406]	Fusarium oxysporum f. sp. melonis 26406	Eukaryota; Fungi; Dikarya; Ascomycota; Pezizomycotina; Sordariomycetes; Hypocreomycetidae; Hypocreales; Nectriaceae; mitosporic Nectriaceae; Fusarium; Fusarium oxysporum species complex.
gi|3093754|gb|AAC78559.1|	ENH72414.1	9e-22	91.3793	Plasma membrane ATPase [Fusarium oxysporum f. sp. cubense race 1]	Fusarium oxysporum f. sp. cubense race 1	Eukaryota; Fungi; Dikarya; Ascomycota; Pezizomycotina; Sordariomycetes; Hypocreomycetidae; Hypocreales; Nectriaceae; Fusarium; Fusarium oxysporum species complex.
gi|3093754|gb|AAC78559.1|	XP_002844869.1	1e-21	89.6552	plasma membrane ATPase [Arthroderma otae CBS 113480]_x0001_gb|EEQ34014.1| plasma membrane ATPase [Arthroderma otae CBS 113480]	Arthroderma otae CBS 113480	Eukaryota; Fungi; Dikarya; Ascomycota; Pezizomycotina; Eurotiomycetes; Eurotiomycetidae; Onygenales; Arthrodermataceae; Arthroderma.
gi|3093754|gb|AAC78559.1|	XP_006674072.1	1e-21	91.3793	Plasma membrane ATPase (Proton pump) [Cordyceps militaris CM01]_x0001_gb|EGX88827.1| Plasma membrane ATPase (Proton pump) [Cordyceps militaris CM01]	Cordyceps militaris CM01	Eukaryota; Fungi; Dikarya; Ascomycota; Pezizomycotina; Sordariomycetes; Hypocreomycetidae; Hypocreales; Cordycipitaceae; Cordyceps.
gi|3093754|gb|AAC78559.1|	EGE03888.1	1e-21	89.6552	plasma membrane ATPase [Trichophyton equinum CBS 127.97]	Trichophyton equinum CBS 127.97	Eukaryota; Fungi; Dikarya; Ascomycota; Pezizomycotina; Eurotiomycetes; Eurotiomycetidae; Onygenales; Arthrodermataceae; mitosporic Arthrodermataceae; Trichophyton.
gi|3093754|gb|AAC78559.1|	EEH17234.1	1e-21	89.6552	plasma membrane ATPase [Paracoccidioides brasiliensis Pb03]	Paracoccidioides brasiliensis Pb03	Eukaryota; Fungi; Dikarya; Ascomycota; Pezizomycotina; Eurotiomycetes; Eurotiomycetidae; Onygenales; mitosporic Onygenales; Paracoccidioides.
gi|3093754|gb|AAC78559.1|	XP_003235079.1	1e-21	89.6552	plasma membrane ATPase [Trichophyton rubrum CBS 118892]_x0001_gb|EGD87884.1| plasma membrane ATPase [Trichophyton rubrum CBS 118892]	Trichophyton rubrum CBS 118892	Eukaryota; Fungi; Dikarya; Ascomycota; Pezizomycotina; Eurotiomycetes; Eurotiomycetidae; Onygenales; Arthrodermataceae; mitosporic Arthrodermataceae; Trichophyton.
gi|3093754|gb|AAC78559.1|	XP_003173609.1	1e-21	89.6552	plasma membrane ATPase [Arthroderma gypseum CBS 118893]_x0001_gb|EFR00779.1| plasma membrane ATPase [Arthroderma gypseum CBS 118893]	Arthroderma gypseum CBS 118893	Eukaryota; Fungi; Dikarya; Ascomycota; Pezizomycotina; Eurotiomycetes; Eurotiomycetidae; Onygenales; Arthrodermataceae; Arthroderma.
gi|3093754|gb|AAC78559.1|	EXM29368.1	1e-21	91.3793	plasma membrane ATPase [Fusarium oxysporum f. sp. vasinfectum 25433]	Fusarium oxysporum f. sp. vasinfectum 25433	Eukaryota; Fungi; Dikarya; Ascomycota; Pezizomycotina; Sordariomycetes; Hypocreomycetidae; Hypocreales; Nectriaceae; Fusarium; Fusarium oxysporum species complex.
gi|3093754|gb|AAC78559.1|	EWY80167.1	1e-21	91.3793	plasma membrane ATPase [Fusarium oxysporum FOSC 3-a]_x0001_gb|EWZ49743.1| plasma membrane ATPase [Fusarium oxysporum Fo47]_x0001_gb|EWZ88815.1| plasma membrane ATPase [Fusarium oxysporum f. sp. lycopersici MN25]_x0001_gb|EXA54135.1| plasma membrane ATPase [Fusarium oxysporum f. sp. pisi HDV247]_x0001_gb|EXK46993.1| plasma membrane ATPase [Fusarium oxysporum f. sp. melonis 26406]_x0001_gb|EXK93897…	Fusarium oxysporum FOSC 3-a	Eukaryota; Fungi; Dikarya; Ascomycota; Pezizomycotina; Sordariomycetes; Hypocreomycetidae; Hypocreales; Nectriaceae; Fusarium; Fusarium oxysporum species complex.
gi|3093754|gb|AAC78559.1|	EMT64458.1	1e-21	91.3793	Plasma membrane ATPase [Fusarium oxysporum f. sp. cubense race 4]	Fusarium oxysporum f. sp. cubense race 4	Eukaryota; Fungi; Dikarya; Ascomycota; Pezizomycotina; Sordariomycetes; Hypocreomycetidae; Hypocreales; Nectriaceae; Fusarium; Fusarium oxysporum species complex.
gi|3093754|gb|AAC78559.1|	EEH43466.1	1e-21	89.6552	plasma membrane ATPase [Paracoccidioides brasiliensis Pb18]	Paracoccidioides brasiliensis Pb18	Eukaryota; Fungi; Dikarya; Ascomycota; Pezizomycotina; Eurotiomycetes; Eurotiomycetidae; Onygenales; mitosporic Onygenales; Paracoccidioides.
gi|3093754|gb|AAC78559.1|	XP_002790015.1	1e-21	89.6552	plasma membrane ATPase [Paracoccidioides sp. 'lutzii' Pb01]_x0001_gb|EEH37664.1| plasma membrane ATPase [Paracoccidioides sp. 'lutzii' Pb01]	Paracoccidioides sp. 'lutzii' Pb01	Eukaryota; Fungi; Dikarya; Ascomycota; Pezizomycotina; Eurotiomycetes; Eurotiomycetidae; Onygenales; mitosporic Onygenales; Paracoccidioides.
gi|3093754|gb|AAC78559.1|	XP_003021178.1	1e-21	89.6552	plasma membrane H(+)ATPase, putative [Trichophyton verrucosum HKI 0517]_x0001_gb|EFE40560.1| plasma membrane H(+)ATPase, putative [Trichophyton verrucosum HKI 0517]	Trichophyton verrucosum HKI 0517	Eukaryota; Fungi; Dikarya; Ascomycota; Pezizomycotina; Eurotiomycetes; Eurotiomycetidae; Onygenales; Arthrodermataceae; mitosporic Arthrodermataceae; Trichophyton.
gi|3093754|gb|AAC78559.1|	EHK15995.1	1e-21	89.6552	hypothetical protein TRIVIDRAFT_74915 [Trichoderma virens Gv29-8]	Trichoderma virens Gv29-8	Eukaryota; Fungi; Dikarya; Ascomycota; Pezizomycotina; Sordariomycetes; Hypocreomycetidae; Hypocreales; Hypocreaceae; Trichoderma.
gi|3093754|gb|AAC78559.1|	XP_003069627.1	1e-21	87.931	plasma membrane ATPase, putative [Coccidioides posadasii C735 delta SOWgp]_x0001_gb|EER27482.1| plasma membrane ATPase, putative [Coccidioides posadasii C735 delta SOWgp]_x0001_gb|EFW22888.1| plasma membrane ATPase [Coccidioides posadasii str. Silveira]	Coccidioides posadasii C735 delta SOWgp	Eukaryota; Fungi; Dikarya; Ascomycota; Pezizomycotina; Eurotiomycetes; Eurotiomycetidae; Onygenales; mitosporic Onygenales; Coccidioides.
gi|3093754|gb|AAC78559.1|	XP_001242392.1	1e-21	87.931	plasma membrane ATPase [Coccidioides immitis RS]_x0001_gb|EAS31070.2| plasma membrane ATPase [Coccidioides immitis RS]	Coccidioides immitis RS	Eukaryota; Fungi; Dikarya; Ascomycota; Pezizomycotina; Eurotiomycetes; Eurotiomycetidae; Onygenales; mitosporic Onygenales; Coccidioides.
gi|3093754|gb|AAC78559.1|	XP_006691379.1	1e-21	87.931	putative plasma membrane protein [Chaetomium thermophilum var. thermophilum DSM 1495]_x0001_gb|EGS23188.1| putative plasma membrane protein [Chaetomium thermophilum var. thermophilum DSM 1495]	Chaetomium thermophilum var. thermophilum DSM 1495	Eukaryota; Fungi; Dikarya; Ascomycota; Pezizomycotina; Sordariomycetes; Sordariomycetidae; Sordariales; Chaetomiaceae; Chaetomium.
gi|3093754|gb|AAC78559.1|	EGU82250.1	2e-21	91.3793	hypothetical protein FOXB_07251 [Fusarium oxysporum Fo5176]	Fusarium oxysporum Fo5176	Eukaryota; Fungi; Dikarya; Ascomycota; Pezizomycotina; Sordariomycetes; Hypocreomycetidae; Hypocreales; Nectriaceae; Fusarium; Fusarium oxysporum species complex.
gi|3093754|gb|AAC78559.1|	EPS38959.1	2e-21	86.2069	hypothetical protein H072_7290 [Dactylellina haptotyla CBS 200.50]	Dactylellina haptotyla CBS 200.50	Eukaryota; Fungi; Dikarya; Ascomycota; Pezizomycotina; Orbiliomycetes; Orbiliales; Orbiliaceae; mitosporic Orbiliaceae; Dactylellina.
gi|3093754|gb|AAC78559.1|	XP_001228270.1	2e-21	89.6552	hypothetical protein CHGG_10343 [Chaetomium globosum CBS 148.51]_x0001_gb|EAQ83939.1| hypothetical protein CHGG_10343 [Chaetomium globosum CBS 148.51]	Chaetomium globosum CBS 148.51	Eukaryota; Fungi; Dikarya; Ascomycota; Pezizomycotina; Sordariomycetes; Sordariomycetidae; Sordariales; Chaetomiaceae; Chaetomium.
gi|3093754|gb|AAC78559.1|	EFW98999.1	2e-21	89.6552	plasma membrane ATPase [Grosmannia clavigera kw1407]	Grosmannia clavigera kw1407	Eukaryota; Fungi; Dikarya; Ascomycota; Pezizomycotina; Sordariomycetes; Sordariomycetidae; Ophiostomatales; Ophiostomataceae; Grosmannia.
gi|3093754|gb|AAC78559.1|	XP_001909485.1	2e-21	89.6552	hypothetical protein [Podospora anserina S mat+]_x0001_emb|CAP70618.1| unnamed protein product [Podospora anserina S mat+]	Podospora anserina S mat+	Eukaryota; Fungi; Dikarya; Ascomycota; Pezizomycotina; Sordariomycetes; Sordariomycetidae; Sordariales; Lasiosphaeriaceae; Podospora.
gi|3093754|gb|AAC78559.1|	XP_003014510.1	3e-21	89.6552	plasma membrane H(+)ATPase, putative [Arthroderma benhamiae CBS 112371]_x0001_gb|EFE34121.1| plasma membrane H(+)ATPase, putative [Arthroderma benhamiae CBS 112371]	Arthroderma benhamiae CBS 112371	Eukaryota; Fungi; Dikarya; Ascomycota; Pezizomycotina; Eurotiomycetes; Eurotiomycetidae; Onygenales; Arthrodermataceae; Arthroderma.
gi|3093754|gb|AAC78559.1|	XP_001539372.1	3e-21	87.931	plasma membrane ATPase [Ajellomyces capsulatus NAm1]_x0001_gb|EDN09810.1| plasma membrane ATPase [Ajellomyces capsulatus NAm1]	Ajellomyces capsulatus NAm1	Eukaryota; Fungi; Dikarya; Ascomycota; Pezizomycotina; Eurotiomycetes; Eurotiomycetidae; Onygenales; Ajellomycetaceae; Ajellomyces.
gi|3093754|gb|AAC78559.1|	EOD48577.1	3e-21	89.6552	putative plasma membrane atpase protein [Neofusicoccum parvum UCRNP2]	Neofusicoccum parvum UCRNP2	Eukaryota; Fungi; Dikarya; Ascomycota; Pezizomycotina; Dothideomycetes; Dothideomycetes incertae sedis; Botryosphaeriales; Botryosphaeriaceae; Neofusicoccum.
gi|3093754|gb|AAC78559.1|	Q07421.1	3e-21	87.931	RecName: Full=Plasma membrane ATPase; AltName: Full=Proton pump_x0001_gb|AAB53772.1| ATPase [Ajellomyces capsulatus]_x0001_prf||2004293A H ATPase	Ajellomyces capsulatus	Eukaryota; Fungi; Dikarya; Ascomycota; Pezizomycotina; Eurotiomycetes; Eurotiomycetidae; Onygenales; Ajellomycetaceae; Ajellomyces.
gi|3093754|gb|AAC78559.1|	EGC48205.1	3e-21	87.931	H ATPase [Ajellomyces capsulatus H88]	Ajellomyces capsulatus H88	Eukaryota; Fungi; Dikarya; Ascomycota; Pezizomycotina; Eurotiomycetes; Eurotiomycetidae; Onygenales; Ajellomycetaceae; Ajellomyces.
gi|3093754|gb|AAC78559.1|	EEH02912.1	3e-21	87.931	plasma membrane ATPase [Ajellomyces capsulatus G186AR]	Ajellomyces capsulatus G186AR	Eukaryota; Fungi; Dikarya; Ascomycota; Pezizomycotina; Eurotiomycetes; Eurotiomycetidae; Onygenales; Ajellomycetaceae; Ajellomyces.
gi|3093754|gb|AAC78559.1|	XP_003715409.1	3e-21	86.2069	plasma membrane ATPase [Magnaporthe oryzae 70-15]_x0001_gb|EHA55602.1| plasma membrane ATPase [Magnaporthe oryzae 70-15]_x0001_gb|ELQ35555.1| plasma membrane ATPase [Magnaporthe oryzae Y34]_x0001_gb|ELQ65709.1| plasma membrane ATPase [Magnaporthe oryzae P131]	Magnaporthe oryzae 70-15	Eukaryota; Fungi; Dikarya; Ascomycota; Pezizomycotina; Sordariomycetes; Sordariomycetidae; Magnaporthales; Magnaporthaceae; Magnaporthe.
gi|3093754|gb|AAC78559.1|	EKG19647.1	3e-21	87.931	ATPase P-type H+ transporting proton pump [Macrophomina phaseolina MS6]	Macrophomina phaseolina MS6	Eukaryota; Fungi; Dikarya; Ascomycota; Pezizomycotina; Dothideomycetes; Dothideomycetes incertae sedis; Botryosphaeriales; Botryosphaeriaceae; Macrophomina.
gi|3093754|gb|AAC78559.1|	EER40471.1	5e-21	87.931	plasma membrane ATPase [Ajellomyces capsulatus H143]	Ajellomyces capsulatus H143	Eukaryota; Fungi; Dikarya; Ascomycota; Pezizomycotina; Eurotiomycetes; Eurotiomycetidae; Onygenales; Ajellomycetaceae; Ajellomyces.
gi|3093754|gb|AAC78559.1|	EFZ02244.1	5e-21	87.931	Plasma membrane ATPase (Proton pump) [Metarhizium anisopliae ARSEF 23]	Metarhizium anisopliae ARSEF 23	Eukaryota; Fungi; Dikarya; Ascomycota; Pezizomycotina; Sordariomycetes; Hypocreomycetidae; Hypocreales; Clavicipitaceae; mitosporic Clavicipitaceae; Metarhizium.
gi|3093754|gb|AAC78559.1|	CCE32805.1	6e-21	87.931	probable H+-transporting ATPase [Claviceps purpurea 20.1]	Claviceps purpurea 20.1	Eukaryota; Fungi; Dikarya; Ascomycota; Pezizomycotina; Sordariomycetes; Hypocreomycetidae; Hypocreales; Clavicipitaceae; Claviceps. FEATURES Location/Qualifiers source 1..925 /organism="Claviceps purpurea 20.1" /strain="20.1" /db_xref="taxon:1111077" /clone="scaffold00048" Protein 1..925 /product="probable H+-transporting ATPase" Region 83..142 /region_name="Cation_ATPase_N" /note="Cation transpo…
gi|3093754|gb|AAC78559.1|	GAD99437.1	6e-21	86.2069	plasma membrane ATPase [Byssochlamys spectabilis No. 5]	Byssochlamys spectabilis No. 5	Eukaryota; Fungi; Dikarya; Ascomycota; Pezizomycotina; Eurotiomycetes; Eurotiomycetidae; Eurotiales; Thermoascaceae; Byssochlamys. FEATURES Location/Qualifiers source 1..931 /organism="Byssochlamys spectabilis No. 5" /culture_collection="NBRC:109023" /db_xref="taxon:1356009" /note="anamorph: Paecilomyces variotii; contig: PVAR5_00073_1" Protein 1..931 /product="plasma membrane ATPase" Region 89..…
gi|3093754|gb|AAC78559.1|	EKD16273.1	6e-21	84.4828	plasma membrane ATPase [Marssonina brunnea f. sp. 'multigermtubi' MB_m1]	Marssonina brunnea f. sp. 'multigermtubi' MB_m1	Eukaryota; Fungi; Dikarya; Ascomycota; Pezizomycotina; Leotiomycetes; Helotiales; Dermateaceae; Marssonina.
gi|3093754|gb|AAC78559.1|	EJT69346.1	6e-21	86.2069	plasma membrane ATPase [Gaeumannomyces graminis var. tritici R3-111a-1]	Gaeumannomyces graminis var. tritici R3-111a-1	Eukaryota; Fungi; Dikarya; Ascomycota; Pezizomycotina; Sordariomycetes; Sordariomycetidae; Magnaporthales; Magnaporthaceae; Gaeumannomyces.
gi|3093754|gb|AAC78559.1|	ELR02789.1	7e-21	84.4828	plasma membrane ATPase [Pseudogymnoascus destructans 20631-21]	Pseudogymnoascus destructans 20631-21	Eukaryota; Fungi; Dikarya; Ascomycota; Pezizomycotina; Leotiomycetes; Leotiomycetes incertae sedis; Pseudeurotiaceae; Pseudogymnoascus.
gi|3093754|gb|AAC78559.1|	EHL03077.1	7e-21	84.4828	putative Plasma membrane ATPase [Glarea lozoyensis 74030]_x0001_gb|EPE30867.1| Calcium ATPase, transmembrane M [Glarea lozoyensis ATCC 20868]	Glarea lozoyensis 74030	Eukaryota; Fungi; Dikarya; Ascomycota; Pezizomycotina; Leotiomycetes; Helotiales; Helotiaceae; Glarea.
gi|3093754|gb|AAC78559.1|	EKJ71290.1	7e-21	87.931	hypothetical protein FPSE_08529 [Fusarium pseudograminearum CS3096]	Fusarium pseudograminearum CS3096	Eukaryota; Fungi; Dikarya; Ascomycota; Pezizomycotina; Sordariomycetes; Hypocreomycetidae; Hypocreales; Nectriaceae; Fusarium.
gi|3093754|gb|AAC78559.1|	XP_003304622.1	7e-21	87.931	hypothetical protein PTT_17271 [Pyrenophora teres f. teres 0-1]_x0001_gb|EFQ87254.1| hypothetical protein PTT_17271 [Pyrenophora teres f. teres 0-1]	Pyrenophora teres f. teres 0-1	Eukaryota; Fungi; Dikarya; Ascomycota; Pezizomycotina; Dothideomycetes; Pleosporomycetidae; Pleosporales; Pleosporineae; Pleosporaceae; Pyrenophora.
gi|3093754|gb|AAC78559.1|	XP_001933819.1	7e-21	87.931	plasma membrane ATPase [Pyrenophora tritici-repentis Pt-1C-BFP]_x0001_gb|EDU46324.1| plasma membrane ATPase [Pyrenophora tritici-repentis Pt-1C-BFP]	Pyrenophora tritici-repentis Pt-1C-BFP	Eukaryota; Fungi; Dikarya; Ascomycota; Pezizomycotina; Dothideomycetes; Pleosporomycetidae; Pleosporales; Pleosporineae; Pleosporaceae; Pyrenophora.
gi|3093754|gb|AAC78559.1|	XP_381601.1	8e-21	87.931	PMA1_NEUCR Plasma membrane ATPase (Proton pump) [Fusarium graminearum PH-1]_x0001_gb|ESU06743.1| plasma membrane ATPase [Fusarium graminearum PH-1]	Fusarium graminearum PH-1	Eukaryota; Fungi; Dikarya; Ascomycota; Pezizomycotina; Sordariomycetes; Hypocreomycetidae; Hypocreales; Nectriaceae; Fusarium.
gi|3093754|gb|AAC78559.1|	XP_002623665.1	8e-21	86.2069	plasma membrane ATPase [Ajellomyces dermatitidis SLH14081]_x0001_gb|EEQ70846.1| plasma membrane ATPase [Ajellomyces dermatitidis SLH14081]_x0001_gb|EEQ90500.1| plasma membrane ATPase [Ajellomyces dermatitidis ER-3]_x0001_gb|EQL34286.1| plasma membrane ATPase [Ajellomyces dermatitidis ATCC 26199]	Ajellomyces dermatitidis SLH14081	Eukaryota; Fungi; Dikarya; Ascomycota; Pezizomycotina; Eurotiomycetes; Eurotiomycetidae; Onygenales; Ajellomycetaceae; Ajellomyces.
gi|3093754|gb|AAC78559.1|	EFY93535.1	8e-21	86.2069	Plasma membrane ATPase (Proton pump) [Metarhizium acridum CQMa 102]	Metarhizium acridum CQMa 102	Eukaryota; Fungi; Dikarya; Ascomycota; Pezizomycotina; Sordariomycetes; Hypocreomycetidae; Hypocreales; Clavicipitaceae; mitosporic Clavicipitaceae; Metarhizium.
gi|3093754|gb|AAC78559.1|	XP_003049909.1	9e-21	89.6552	predicted protein [Nectria haematococca mpVI 77-13-4]_x0001_gb|EEU44196.1| predicted protein [Nectria haematococca mpVI 77-13-4]	Nectria haematococca mpVI 77-13-4	Eukaryota; Fungi; Dikarya; Ascomycota; Pezizomycotina; Sordariomycetes; Hypocreomycetidae; Hypocreales; Nectriaceae; Fusarium; Fusarium solani species complex.
gi|3093754|gb|AAC78559.1|	EOO00080.1	1e-20	89.6552	putative plasma membrane atpase protein [Togninia minima UCRPA7]	Togninia minima UCRPA7	Eukaryota; Fungi; Dikarya; Ascomycota; Pezizomycotina; Sordariomycetes; Sordariomycetidae; Calosphaeriales; Calosphaeriaceae; Togninia.
gi|3093754|gb|AAC78559.1|	XP_002544578.1	1e-20	87.931	plasma-membrane proton-efflux P-type ATPase [Uncinocarpus reesii 1704]_x0001_gb|EEP79249.1| plasma-membrane proton-efflux P-type ATPase [Uncinocarpus reesii 1704]	Uncinocarpus reesii 1704	Eukaryota; Fungi; Dikarya; Ascomycota; Pezizomycotina; Eurotiomycetes; Eurotiomycetidae; Onygenales; Onygenaceae; Uncinocarpus.
gi|3093754|gb|AAC78559.1|	EOA88533.1	1e-20	86.2069	hypothetical protein SETTUDRAFT_149176 [Setosphaeria turcica Et28A]	Setosphaeria turcica Et28A	Eukaryota; Fungi; Dikarya; Ascomycota; Pezizomycotina; Dothideomycetes; Pleosporomycetidae; Pleosporales; Pleosporineae; Pleosporaceae; Setosphaeria.
gi|3093754|gb|AAC78559.1|	XP_003840287.1	1e-20	84.4828	similar to plasma membrane ATPase [Leptosphaeria maculans JN3]_x0001_emb|CBX96808.1| similar to plasma membrane ATPase [Leptosphaeria maculans JN3]	Leptosphaeria maculans JN3	Eukaryota; Fungi; Dikarya; Ascomycota; Pezizomycotina; Dothideomycetes; Pleosporomycetidae; Pleosporales; Pleosporineae; Leptosphaeriaceae; Leptosphaeria; Leptosphaeria maculans complex.
gi|3093754|gb|AAC78559.1|	CAP70083.1	1e-20	84.4828	plasma membrane ATPase 2 [Leptosphaeria maculans]	Leptosphaeria maculans	Eukaryota; Fungi; Dikarya; Ascomycota; Pezizomycotina; Dothideomycetes; Pleosporomycetidae; Pleosporales; Pleosporineae; Leptosphaeriaceae; Leptosphaeria; Leptosphaeria maculans complex.
gi|3093754|gb|AAC78559.1|	XP_003006898.1	2e-20	87.931	plasma membrane ATPase [Verticillium alfalfae VaMs.102]_x0001_gb|EEY16928.1| plasma membrane ATPase [Verticillium alfalfae VaMs.102]	Verticillium alfalfae VaMs.102	Eukaryota; Fungi; Dikarya; Ascomycota; Pezizomycotina; Sordariomycetes; Hypocreomycetidae; Glomerellales; Plectosphaerellaceae; mitosporic Plectosphaerellaceae; Verticillium.
gi|3093754|gb|AAC78559.1|	EGY22510.1	2e-20	87.931	plasma membrane ATPase [Verticillium dahliae VdLs.17]	Verticillium dahliae VdLs.17	Eukaryota; Fungi; Dikarya; Ascomycota; Pezizomycotina; Sordariomycetes; Hypocreomycetidae; Glomerellales; Plectosphaerellaceae; mitosporic Plectosphaerellaceae; Verticillium.
gi|3093754|gb|AAC78559.1|	XP_002840676.1	3e-20	82.7586	hypothetical protein [Tuber melanosporum Mel28]_x0001_emb|CAZ84867.1| unnamed protein product [Tuber melanosporum]	Tuber melanosporum Mel28	Eukaryota; Fungi; Dikarya; Ascomycota; Pezizomycotina; Pezizomycetes; Pezizales; Tuberaceae; Tuber.
gi|3093754|gb|AAC78559.1|	XP_501205.1	4e-20	84.4828	YALI0B22066p [Yarrowia lipolytica]_x0001_emb|CAG83458.1| YALI0B22066p [Yarrowia lipolytica CLIB122]	Yarrowia lipolytica CLIB122	Eukaryota; Fungi; Dikarya; Ascomycota; Saccharomycotina; Saccharomycetes; Saccharomycetales; Dipodascaceae; Yarrowia.
gi|3093754|gb|AAC78559.1|	ENH80197.1	4e-20	84.4828	plasma membrane atpase [Colletotrichum orbiculare MAFF 240422]	Colletotrichum orbiculare MAFF 240422	Eukaryota; Fungi; Dikarya; Ascomycota; Pezizomycotina; Sordariomycetes; Hypocreomycetidae; Glomerellales; Glomerellaceae; mitosporic Glomerellaceae; Colletotrichum.
gi|3093754|gb|AAC78559.1|	EQB54620.1	4e-20	84.4828	hypothetical protein CGLO_05513 [Colletotrichum gloeosporioides Cg-14]	Colletotrichum gloeosporioides Cg-14	Eukaryota; Fungi; Dikarya; Ascomycota; Pezizomycotina; Sordariomycetes; Hypocreomycetidae; Glomerellales; Glomerellaceae; mitosporic Glomerellaceae; Colletotrichum.
gi|3093754|gb|AAC78559.1|	ELA37770.1	4e-20	84.4828	plasma membrane atpase [Colletotrichum gloeosporioides Nara gc5]	Colletotrichum gloeosporioides Nara gc5	Eukaryota; Fungi; Dikarya; Ascomycota; Pezizomycotina; Sordariomycetes; Hypocreomycetidae; Glomerellales; Glomerellaceae; mitosporic Glomerellaceae; Colletotrichum.
gi|3093754|gb|AAC78559.1|	EPE08775.1	6e-20	86.2069	plasma membrane atpase [Ophiostoma piceae UAMH 11346]	Ophiostoma piceae UAMH 11346	Eukaryota; Fungi; Dikarya; Ascomycota; Pezizomycotina; Sordariomycetes; Sordariomycetidae; Ophiostomatales; Ophiostomataceae; Ophiostoma.
gi|3093754|gb|AAC78559.1|	EPQ66208.1	6e-20	81.0345	hypothetical protein BGT96224_A21165 [Blumeria graminis f. sp. tritici 96224]	Blumeria graminis f. sp. tritici 96224	Eukaryota; Fungi; Dikarya; Ascomycota; Pezizomycotina; Leotiomycetes; Erysiphales; Erysiphaceae; Blumeria.
gi|3093754|gb|AAC78559.1|	EXF74081.1	6e-20	84.4828	plasma-membrane proton-efflux P-type ATPase [Colletotrichum fioriniae PJ7]	Colletotrichum fioriniae PJ7	Eukaryota; Fungi; Dikarya; Ascomycota; Pezizomycotina; Sordariomycetes; Hypocreomycetidae; Glomerellales; Glomerellaceae; mitosporic Glomerellaceae; Colletotrichum.
gi|3093754|gb|AAC78559.1|	ERT00047.1	6e-20	86.2069	plasma membrane ATPase [Sporothrix schenckii ATCC 58251]	Sporothrix schenckii ATCC 58251	Eukaryota; Fungi; Dikarya; Ascomycota; Pezizomycotina; Sordariomycetes; Sordariomycetidae; Ophiostomatales; Ophiostomataceae; mitosporic Ophiostomataceae; Sporothrix.
gi|3093754|gb|AAC78559.1|	CCU80892.1	8e-20	81.0345	Plasma membrane H+-ATPase [Blumeria graminis f. sp. hordei DH14]	Blumeria graminis f. sp. hordei DH14	Eukaryota; Fungi; Dikarya; Ascomycota; Pezizomycotina; Leotiomycetes; Erysiphales; Erysiphaceae; Blumeria. FEATURES Location/Qualifiers source 1..979 /organism="Blumeria graminis f. sp. hordei DH14" /strain="DH14" /isolation_source="conidia asexual spores were collected from infected barley by vacuum onto Millipore filters; conidia were not older than 24 hours" /host="Hordeum vulgare subsp. vulga…
gi|3093754|gb|AAC78559.1|	ETS77538.1	8e-20	86.2069	Plasma membrane ATPase [Pestalotiopsis fici W106-1]	Pestalotiopsis fici W106-1	Eukaryota; Fungi; Dikarya; Ascomycota; Pezizomycotina; Sordariomycetes; Xylariomycetidae; Xylariales; Amphisphaeriaceae; mitosporic Amphisphaeriaceae; Pestalotiopsis.
gi|3093754|gb|AAC78559.1|	EFQ32974.1	8e-20	84.4828	plasma-membrane proton-efflux P-type ATPase [Colletotrichum graminicola M1.001]	Colletotrichum graminicola M1.001	Eukaryota; Fungi; Dikarya; Ascomycota; Pezizomycotina; Sordariomycetes; Hypocreomycetidae; Glomerellales; Glomerellaceae; mitosporic Glomerellaceae; Colletotrichum.
gi|3093754|gb|AAC78559.1|	EUN32373.1	1e-19	86.2069	hypothetical protein COCVIDRAFT_11636 [Bipolaris victoriae FI3]	Bipolaris victoriae FI3	Eukaryota; Fungi; Dikarya; Ascomycota; Pezizomycotina; Dothideomycetes; Pleosporomycetidae; Pleosporales; Pleosporineae; Pleosporaceae; Bipolaris.
gi|3093754|gb|AAC78559.1|	EUC33694.1	1e-19	86.2069	hypothetical protein COCCADRAFT_26053 [Bipolaris zeicola 26-R-13]	Bipolaris zeicola 26-R-13	Eukaryota; Fungi; Dikarya; Ascomycota; Pezizomycotina; Dothideomycetes; Pleosporomycetidae; Pleosporales; Pleosporineae; Pleosporaceae; Bipolaris.
gi|3093754|gb|AAC78559.1|	EMD87633.1	1e-19	86.2069	hypothetical protein COCHEDRAFT_1227832 [Bipolaris maydis C5]_x0001_gb|ENI06832.1| hypothetical protein COCC4DRAFT_39218 [Bipolaris maydis ATCC 48331]	Bipolaris maydis C5	Eukaryota; Fungi; Dikarya; Ascomycota; Pezizomycotina; Dothideomycetes; Pleosporomycetidae; Pleosporales; Pleosporineae; Pleosporaceae; Bipolaris.
gi|3093754|gb|AAC78559.1|	EMD59179.1	1e-19	86.2069	hypothetical protein COCSADRAFT_41056 [Bipolaris sorokiniana ND90Pr]	Bipolaris sorokiniana ND90Pr	Eukaryota; Fungi; Dikarya; Ascomycota; Pezizomycotina; Dothideomycetes; Pleosporomycetidae; Pleosporales; Pleosporineae; Pleosporaceae; Bipolaris.
gi|3093754|gb|AAC78559.1|	EUC43891.1	1e-19	86.2069	hypothetical protein COCMIDRAFT_99624 [Bipolaris oryzae ATCC 44560]	Bipolaris oryzae ATCC 44560	Eukaryota; Fungi; Dikarya; Ascomycota; Pezizomycotina; Dothideomycetes; Pleosporomycetidae; Pleosporales; Pleosporineae; Pleosporaceae; Bipolaris.
gi|3093754|gb|AAC78559.1|	ADT71656.1	2e-19	82.7586	plasma membrane H+-ATPase Pma1p [Saccharomyces cerevisiae]_x0001_gb|EGA86801.1| Pma1p [Saccharomyces cerevisiae VL3]_x0001_gb|EWG90986.1| Pma1p [Saccharomyces cerevisiae P301]_x0001_gb|EWH18263.1| Pma1p [Saccharomyces cerevisiae P283]	Saccharomyces cerevisiae	Eukaryota; Fungi; Dikarya; Ascomycota; Saccharomycotina; Saccharomycetes; Saccharomycetales; Saccharomycetaceae; Saccharomyces.
gi|3093754|gb|AAC78559.1|	EDN61593.1	2e-19	82.7586	H(+)-ATPase [Saccharomyces cerevisiae YJM789]_x0001_gb|EDV10244.1| plasma membrane H+-ATPase [Saccharomyces cerevisiae RM11-1a]_x0001_gb|EEU08777.1| Pma1p [Saccharomyces cerevisiae JAY291]_x0001_gb|EGA74854.1| Pma1p [Saccharomyces cerevisiae AWRI796]_x0001_gb|EWG85892.1| Pma1p [Saccharomyces cerevisiae R008]_x0001_gb|EWG96091.1| Pma1p [Saccharomyces cerevisiae R103]	Saccharomyces cerevisiae YJM789	Eukaryota; Fungi; Dikarya; Ascomycota; Saccharomycotina; Saccharomycetes; Saccharomycetales; Saccharomycetaceae; Saccharomyces.
gi|3093754|gb|AAC78559.1|	GAA23378.1	2e-19	82.7586	K7_Pma1p [Saccharomyces cerevisiae Kyokai no. 7]	Saccharomyces cerevisiae Kyokai no. 7	Eukaryota; Fungi; Dikarya; Ascomycota; Saccharomycotina; Saccharomycetes; Saccharomycetales; Saccharomycetaceae; Saccharomyces.
gi|3093754|gb|AAC78559.1|	EGA58681.1	2e-19	82.7586	Pma1p [Saccharomyces cerevisiae FostersB]	Saccharomyces cerevisiae FostersB	Eukaryota; Fungi; Dikarya; Ascomycota; Saccharomycotina; Saccharomycetes; Saccharomycetales; Saccharomycetaceae; Saccharomyces.
[truncated: 955 more rows]
